# Supplementary material for: Human leukocyte antigen-DQA1*04:01 and rs2040406 variants are associated with elevated risk of childhood Burkitt lymphoma
Source: Commun Biol. 2024 Jan 5;7:41. doi: 10.1038/s42003-023-05701-5 (PMC10770398; doi:10.1038/s42003-023-05701-5)
Supplement: Supplementary file 4 — Supplementary Data 1 [file 42003_2023_5701_MOESM4_ESM.zip]

Archive with 9 entries (8 files):
- Figure 2 Supplementary Data/
- Figure 2 Supplementary Data/BL_MHC_imputation.info
- Figure 2 Supplementary Data/Figure2a.meta
- Figure 2 Supplementary Data/Figure2a.R
- Figure 2 Supplementary Data/Figure2b.meta
- Figure 2 Supplementary Data/Figure2b.R
- Figure 2 Supplementary Data/Figure2c.meta
- Figure 2 Supplementary Data/Figure2c.R
- Figure 2 Supplementary Data/keep_SNP_filter.csv
