# Supplementary material for: Human leukocyte antigen-DQA1*04:01 and rs2040406 variants are associated with elevated risk of childhood Burkitt lymphoma
Source: Commun Biol. 2024 Jan 5;7:41. doi: 10.1038/s42003-023-05701-5 (PMC10770398; doi:10.1038/s42003-023-05701-5)
Supplement: Supplementary file 4 — Supplementary Data 1 [file 42003_2023_5701_MOESM4_ESM.zip › Figure 2 Supplementary Data/BL_MHC_imputation.info]

SNP	REF(0)	ALT(1)	ALT_Frq	MAF	AvgCall	Rsq	Genotyped	LooRsq	EmpR	EmpRsq	Dose0	Dose1
rs1529749	T	C	0.04405	0.04405	1.00000	1.00000	Genotyped	1.000	1.000	1.00000	0.99986	0.00000
rs17765491	C	A	0.03867	0.03867	1.00000	1.00000	Genotyped	1.000	0.993	0.98635	0.98906	0.00009
rs17708949	A	C	0.00290	0.00290	0.99736	0.31219	Imputed	-	-	-	-	-
rs149941	T	C	0.43571	0.43571	1.00000	0.99998	Genotyped	1.000	1.000	0.99967	0.99975	0.00000
rs149942	T	C	0.43571	0.43571	1.00000	0.99998	Genotyped	1.000	1.000	0.99967	0.99975	0.00000
rs9393873	G	A	0.04439	0.04439	0.99992	0.99848	Genotyped	0.998	0.984	0.96823	0.96988	0.00011
rs77234126	G	A	0.01118	0.01118	1.00000	0.99989	Genotyped	0.990	1.000	0.99969	0.99999	0.00012
rs149943	G	A	0.13181	0.13181	0.99995	0.99956	Genotyped	0.992	0.995	0.99078	0.99662	0.00181
rs149944	C	T	0.43971	0.43971	0.99998	0.99992	Genotyped	1.000	1.000	0.99931	1.00000	0.00031
rs149945	T	C	0.43561	0.43561	0.99998	0.99991	Genotyped	1.000	0.999	0.99860	0.99954	0.00033
rs17709097	A	G	0.03867	0.03867	1.00000	1.00000	Genotyped	1.000	1.000	1.00000	1.00000	0.00000
rs184084677	C	T	0.04393	0.04393	0.99983	0.99598	Imputed	-	-	-	-	-
rs13193295	C	G	0.00257	0.00257	0.99948	0.85595	Imputed	-	-	-	-	-
rs17709109	T	G	0.04404	0.04404	0.99999	0.99976	Genotyped	1.000	0.998	0.99595	0.99777	0.00009
rs156736	T	C	0.39287	0.39287	0.99900	0.99614	Imputed	-	-	-	-	-
rs147762891	G	T	0.00988	0.00988	0.99565	0.67830	Imputed	-	-	-	-	-
rs9380039	G	A	0.04400	0.04400	0.99995	0.99890	Imputed	-	-	-	-	-
rs77733938	A	G	0.00116	0.00116	0.99891	0.10368	Imputed	-	-	-	-	-
rs17709145	T	G	0.00134	0.00134	0.99876	0.14502	Imputed	-	-	-	-	-
rs9393874	A	G	0.04405	0.04405	1.00000	1.00000	Genotyped	1.000	0.998	0.99596	0.99614	0.00000
rs9393875	A	G	0.04405	0.04405	1.00000	1.00000	Genotyped	1.000	1.000	1.00000	0.99994	0.00001
rs17709192	A	G	0.00134	0.00134	0.99876	0.14496	Imputed	-	-	-	-	-
rs149897	A	G	0.43965	0.43965	0.99966	0.99886	Genotyped	1.000	0.996	0.99213	0.99558	0.00012
rs156734	A	C	0.43502	0.43502	0.99955	0.99860	Genotyped	1.000	0.995	0.99088	0.99534	0.00059
rs2030009	C	T	0.04405	0.04405	1.00000	1.00000	Genotyped	1.000	1.000	1.00000	1.00000	0.00000
rs10046419	C	A	0.16201	0.16201	0.99875	0.99372	Imputed	-	-	-	-	-
rs10046154	T	G	0.16821	0.16821	0.99880	0.99413	Imputed	-	-	-	-	-
rs10046424	G	C	0.16202	0.16202	0.99874	0.99371	Imputed	-	-	-	-	-
rs145522116	T	G	0.06352	0.06352	0.99944	0.99330	Genotyped	0.975	0.971	0.94368	0.98679	0.00444
rs2030008	G	T	0.04400	0.04400	0.99995	0.99890	Imputed	-	-	-	-	-
rs2394044	T	C	0.04405	0.04405	1.00000	1.00000	Genotyped	1.000	0.995	0.98987	1.00000	0.00045
rs76583990	T	C	0.04405	0.04405	1.00000	1.00000	Genotyped	1.000	0.998	0.99596	0.99614	0.00000
rs9393876	G	T	0.03867	0.03867	1.00000	1.00000	Genotyped	1.000	1.000	1.00000	1.00000	0.00000
rs9368546	C	T	0.04405	0.04405	1.00000	1.00000	Genotyped	1.000	1.000	1.00000	1.00000	0.00000
rs169431	G	C	0.43877	0.43877	0.99935	0.99743	Imputed	-	-	-	-	-
rs9357059	A	G	0.03756	0.03756	1.00000	0.99999	Genotyped	0.999	1.000	0.99991	0.99959	0.00002
rs149949	T	C	0.12960	0.12960	0.99998	0.99983	Genotyped	0.994	0.994	0.98707	0.99424	0.00163
rs202908	C	G	0.41958	0.41958	0.99936	0.99742	Imputed	-	-	-	-	-
rs175954	A	G	0.39124	0.39124	0.99998	0.99991	Genotyped	0.998	0.998	0.99530	0.99728	0.00069
rs202906	T	C	0.15265	0.15265	0.99982	0.99876	Genotyped	0.992	0.987	0.97431	0.98270	0.00209
rs75867934	A	T	0.03757	0.03757	0.99992	0.99837	Imputed	-	-	-	-	-
rs138524617	T	C	0.00665	0.00665	0.99599	0.55624	Imputed	-	-	-	-	-
rs9380041	G	A	0.01144	0.01144	1.00000	1.00000	Genotyped	1.000	1.000	1.00000	1.00000	0.00000
rs77077093	T	C	0.04414	0.04414	1.00000	1.00000	Genotyped	1.000	1.000	0.99998	0.99972	0.00000
rs156739	C	A	0.41762	0.41762	1.00000	0.99998	Genotyped	0.999	1.000	0.99955	0.99990	0.00067
rs75518771	T	C	0.04414	0.04414	1.00000	1.00000	Genotyped	1.000	1.000	1.00000	1.00000	0.00000
rs149958	A	C	0.41762	0.41762	1.00000	1.00000	Genotyped	1.000	0.994	0.98775	0.99754	0.00337
rs149959	T	C	0.42172	0.42172	1.00000	1.00000	Genotyped	1.000	1.000	0.99997	0.99996	0.00004
rs156738	G	C	0.41717	0.41717	0.99920	0.99677	Imputed	-	-	-	-	-
rs9380042	C	T	0.04414	0.04414	1.00000	1.00000	Genotyped	1.000	1.000	1.00000	0.99981	0.00000
rs16893601	G	A	0.01144	0.01144	1.00000	1.00000	Genotyped	1.000	1.000	1.00000	1.00000	0.00000
rs149900	C	T	0.36973	0.36973	1.00000	1.00000	Genotyped	1.000	1.000	0.99988	0.99982	0.00006
rs77735438	G	T	0.04409	0.04409	0.99995	0.99888	Imputed	-	-	-	-	-
rs149960	T	C	0.00088	0.00088	0.99916	0.09194	Imputed	-	-	-	-	-
rs7739987	G	A	0.27211	0.27211	0.99901	0.99656	Genotyped	0.996	0.988	0.97590	0.98134	0.00078
rs149961	A	C	0.36973	0.36973	1.00000	1.00000	Genotyped	1.000	1.000	1.00000	1.00000	0.00000
rs9393878	T	C	0.00366	0.00366	0.99737	0.45668	Imputed	-	-	-	-	-
rs149962	G	A	0.41386	0.41386	1.00000	1.00000	Genotyped	1.000	1.000	0.99997	0.99981	0.00000
rs17709523	C	T	0.04823	0.04823	1.00000	1.00000	Genotyped	1.000	1.000	1.00000	1.00000	0.00000
rs77254770	C	T	0.13509	0.13509	0.99997	0.99979	Genotyped	0.999	0.996	0.99292	0.99433	0.00019
rs9468269	A	G	0.13506	0.13506	0.99999	0.99992	Genotyped	0.999	0.999	0.99859	0.99991	0.00034
rs13200214	C	T	0.00244	0.00244	0.99960	0.87389	Imputed	-	-	-	-	-
rs116117737	G	T	0.00088	0.00088	0.99914	0.10516	Imputed	-	-	-	-	-
rs149964	A	G	0.36910	0.36910	0.99943	0.99767	Imputed	-	-	-	-	-
rs149965	T	A	0.41687	0.41687	0.99922	0.99692	Imputed	-	-	-	-	-
rs9393879	G	A	0.03876	0.03876	1.00000	1.00000	Genotyped	1.000	1.000	1.00000	1.00000	0.00000
rs76079263	G	C	0.00128	0.00128	0.99872	0.05673	Imputed	-	-	-	-	-
rs149899	C	T	0.36964	0.36964	1.00000	0.99999	Genotyped	1.000	1.000	0.99944	0.99972	0.00017
rs74537235	A	C	0.00095	0.00095	0.99907	0.10078	Imputed	-	-	-	-	-
rs172165	T	G	0.36917	0.36917	0.99952	0.99798	Imputed	-	-	-	-	-
rs172166	C	G	0.36917	0.36917	0.99952	0.99798	Imputed	-	-	-	-	-
rs203888	G	A	0.36964	0.36964	1.00000	0.99999	Genotyped	1.000	1.000	0.99983	1.00000	0.00009
rs9468270	C	T	0.16443	0.16443	0.99991	0.99943	Genotyped	0.992	0.995	0.98941	0.99543	0.00211
rs203889	T	G	0.36964	0.36964	1.00000	0.99999	Genotyped	1.000	1.000	0.99983	1.00000	0.00009
rs9348785	T	C	0.03765	0.03765	1.00000	1.00000	Genotyped	0.999	1.000	1.00000	0.99910	0.00000
rs114563774	T	G	0.02914	0.02914	0.99977	0.99368	Imputed	-	-	-	-	-
rs203890	T	C	0.36964	0.36964	1.00000	0.99998	Genotyped	1.000	0.999	0.99875	0.99973	0.00037
rs12173797	C	A	0.41642	0.41642	0.99918	0.99674	Imputed	-	-	-	-	-
rs66529373	T	A	0.36895	0.36895	0.99926	0.99692	Imputed	-	-	-	-	-
rs9393881	C	G	0.36899	0.36899	0.99938	0.99754	Imputed	-	-	-	-	-
rs79457853	C	A	0.04823	0.04823	1.00000	1.00000	Genotyped	1.000	1.000	1.00000	0.99994	0.00000
rs41375446	C	G	0.00903	0.00903	0.99518	0.68444	Imputed	-	-	-	-	-
rs9393882	C	T	0.01144	0.01144	1.00000	0.99996	Genotyped	0.997	1.000	0.99953	1.00000	0.00004
rs9357060	C	G	0.36892	0.36892	0.99949	0.99788	Imputed	-	-	-	-	-
rs9468271	A	G	0.36939	0.36939	1.00000	1.00000	Genotyped	1.000	1.000	0.99999	0.99997	0.00002
rs9380045	A	G	0.36939	0.36939	1.00000	1.00000	Genotyped	1.000	1.000	1.00000	1.00000	0.00000
rs9348789	C	T	0.36939	0.36939	1.00000	1.00000	Genotyped	1.000	1.000	1.00000	1.00000	0.00000
rs9468272	G	A	0.36888	0.36888	0.99949	0.99783	Imputed	-	-	-	-	-
rs35949109	T	C	0.11451	0.11451	0.99954	0.99573	Imputed	-	-	-	-	-
rs139507334	T	C	0.00662	0.00662	0.99602	0.56046	Imputed	-	-	-	-	-
rs9468274	G	T	0.36939	0.36939	1.00000	1.00000	Genotyped	1.000	1.000	0.99963	1.00000	0.00014
rs9468275	G	T	0.36939	0.36939	1.00000	1.00000	Genotyped	1.000	1.000	0.99927	0.99954	0.00000
rs9468276	A	C	0.36939	0.36939	1.00000	1.00000	Genotyped	1.000	1.000	1.00000	1.00000	0.00000
rs9368547	A	G	0.41762	0.41762	1.00000	1.00000	Genotyped	1.000	1.000	1.00000	1.00000	0.00000
rs9468277	C	A	0.36939	0.36939	1.00000	1.00000	Genotyped	1.000	1.000	1.00000	1.00000	0.00000
rs9468278	C	T	0.36939	0.36939	1.00000	1.00000	Genotyped	1.000	1.000	1.00000	1.00000	0.00004
rs6910545	A	G	0.12063	0.12063	1.00000	0.99998	Genotyped	1.000	0.981	0.96292	0.96779	0.00012
rs142535664	C	G	0.00015	0.00015	0.99993	0.54108	Imputed	-	-	-	-	-
rs13218430	T	C	0.36939	0.36939	1.00000	1.00000	Genotyped	1.000	1.000	1.00000	1.00000	0.00000
rs79956881	T	C	0.00015	0.00015	0.99993	0.54182	Imputed	-	-	-	-	-
rs9380046	T	C	0.36956	0.36956	1.00000	1.00000	Genotyped	1.000	1.000	1.00000	1.00000	0.00000
rs9348790	G	C	0.03869	0.03869	0.99994	0.99834	Imputed	-	-	-	-	-
rs183244	C	A	0.41731	0.41731	0.99944	0.99773	Imputed	-	-	-	-	-
rs149950	T	G	0.41779	0.41779	1.00000	1.00000	Genotyped	1.000	0.999	0.99755	1.00000	0.00103
rs74721605	C	T	0.00755	0.00755	0.99480	0.59065	Imputed	-	-	-	-	-
rs149951	T	C	0.41779	0.41779	1.00000	1.00000	Genotyped	1.000	1.000	0.99965	0.99979	0.00000
rs9295755	A	G	0.32798	0.32798	1.00000	1.00000	Genotyped	1.000	1.000	1.00000	1.00000	0.00000
rs9295756	C	A	0.32798	0.32798	1.00000	1.00000	Genotyped	1.000	1.000	1.00000	1.00000	0.00001
rs7741570	A	C	0.13701	0.13701	1.00000	0.99999	Genotyped	1.000	0.999	0.99812	0.99883	0.00010
rs10484403	A	G	0.32798	0.32798	1.00000	1.00000	Genotyped	1.000	1.000	1.00000	0.99999	0.00000
rs149952	C	T	0.08033	0.08033	1.00000	1.00000	Genotyped	1.000	1.000	1.00000	1.00000	0.00000
rs4713132	A	G	0.32798	0.32798	1.00000	1.00000	Genotyped	1.000	1.000	1.00000	1.00000	0.00000
rs4713133	T	C	0.32753	0.32753	0.99954	0.99795	Imputed	-	-	-	-	-
rs7746388	A	G	0.13701	0.13701	1.00000	0.99999	Genotyped	1.000	0.999	0.99812	0.99882	0.00010
rs4713134	T	C	0.32798	0.32798	1.00000	1.00000	Genotyped	1.000	1.000	1.00000	1.00000	0.00000
rs149953	C	T	0.08028	0.08028	0.99995	0.99929	Imputed	-	-	-	-	-
rs9368548	A	G	0.32807	0.32807	1.00000	1.00000	Genotyped	1.000	1.000	1.00000	0.99997	0.00001
rs149954	G	A	0.41779	0.41779	1.00000	0.99999	Genotyped	0.998	1.000	0.99955	0.99880	0.00017
rs149955	G	C	0.41726	0.41726	0.99947	0.99785	Imputed	-	-	-	-	-
rs72851105	G	T	0.00014	0.00014	0.99993	0.54084	Imputed	-	-	-	-	-
rs9468282	C	T	0.02903	0.02903	0.99990	0.99770	Genotyped	0.991	0.952	0.90676	0.91848	0.00057
rs149957	G	T	0.07634	0.07634	0.99776	0.97596	Genotyped	0.995	0.929	0.86273	0.87373	0.00045
rs61471148	T	A	0.34441	0.34441	0.99750	0.99154	Imputed	-	-	-	-	-
rs9380047	G	T	0.29762	0.29762	0.99997	0.99987	Genotyped	0.996	0.999	0.99737	0.99877	0.00144
rs203881	C	G	0.10471	0.10471	0.99862	0.99037	Imputed	-	-	-	-	-
rs72851135	C	T	0.00000	0.00000	1.00000	0.02360	Imputed	-	-	-	-	-
rs71559070	G	A	0.00037	0.00037	0.99987	0.72943	Imputed	-	-	-	-	-
rs9348791	C	T	0.07816	0.07816	0.99935	0.99317	Imputed	-	-	-	-	-
rs7755442	T	C	0.29889	0.29889	0.99997	0.99990	Genotyped	1.000	0.999	0.99718	0.99859	0.00032
rs4713135	G	A	0.29759	0.29759	1.00000	0.99999	Genotyped	1.000	1.000	0.99902	0.99936	0.00008
rs16893638	T	C	0.03194	0.03194	0.99998	0.99951	Genotyped	0.999	0.998	0.99529	0.99970	0.00018
rs203868	A	G	0.08136	0.08136	1.00000	1.00000	Genotyped	1.000	1.000	0.99995	0.99980	0.00002
rs203870	T	A	0.07833	0.07833	0.99969	0.99648	Imputed	-	-	-	-	-
rs203871	A	G	0.11279	0.11279	0.99998	0.99984	Genotyped	0.994	0.998	0.99572	0.99986	0.00120
rs9348792	C	T	0.05318	0.05318	0.99892	0.98057	Imputed	-	-	-	-	-
rs203872	T	C	0.11018	0.11018	0.99753	0.97688	Imputed	-	-	-	-	-
rs72851138	C	T	0.00001	0.00001	0.99999	0.00557	Imputed	-	-	-	-	-
rs72851139	G	T	0.00000	0.00000	1.00000	0.01797	Imputed	-	-	-	-	-
rs203875	T	C	0.08136	0.08136	1.00000	1.00000	Genotyped	1.000	1.000	1.00000	1.00000	0.00000
rs34712084	A	G	0.05740	0.05740	0.99985	0.99781	Imputed	-	-	-	-	-
rs55747925	T	C	0.29727	0.29727	0.99968	0.99848	Imputed	-	-	-	-	-
rs56310871	A	G	0.29759	0.29759	1.00000	1.00000	Genotyped	1.000	1.000	0.99959	1.00000	0.00013
rs6913038	G	A	0.08320	0.08320	0.99981	0.99803	Genotyped	0.990	0.987	0.97449	0.98479	0.00156
rs57349346	C	T	0.07812	0.07812	0.99999	0.99991	Genotyped	0.996	0.999	0.99763	1.00000	0.00049
rs34716816	C	A	0.29759	0.29759	1.00000	1.00000	Genotyped	1.000	1.000	0.99959	0.99971	0.00000
rs172164	A	G	0.10406	0.10406	1.00000	1.00000	Genotyped	1.000	1.000	1.00000	1.00000	0.00001
rs203876	T	C	0.41036	0.41036	1.00000	1.00000	Genotyped	1.000	0.996	0.99191	1.00000	0.00332
rs9393884	A	G	0.30599	0.30599	0.99966	0.99839	Imputed	-	-	-	-	-
rs139360152	G	A	0.05375	0.05375	0.99894	0.98366	Imputed	-	-	-	-	-
rs9380049	A	G	0.29759	0.29759	1.00000	1.00000	Genotyped	1.000	0.999	0.99878	1.00000	0.00036
rs9380050	A	G	0.29759	0.29759	1.00000	1.00000	Genotyped	1.000	0.999	0.99796	0.99914	0.00024
rs61743041	T	C	0.03676	0.03676	0.99867	0.96579	Imputed	-	-	-	-	-
rs203877	T	C	0.41036	0.41036	1.00000	1.00000	Genotyped	1.000	1.000	0.99963	1.00000	0.00018
rs9393886	T	G	0.28092	0.28092	0.99960	0.99845	Genotyped	0.999	0.990	0.98078	0.98676	0.00051
rs9368549	T	A	0.28063	0.28063	0.99932	0.99707	Imputed	-	-	-	-	-
rs150154171	C	T	0.00000	0.00000	1.00000	0.01057	Imputed	-	-	-	-	-
rs1770133	G	A	0.10396	0.10396	0.99985	0.99848	Imputed	-	-	-	-	-
rs56364346	T	G	0.27821	0.27821	1.00000	1.00000	Genotyped	1.000	1.000	0.99957	1.00000	0.00012
rs114543248	G	A	0.00975	0.00975	0.99882	0.91193	Imputed	-	-	-	-	-
rs203866	G	A	0.00077	0.00077	0.99923	0.03358	Imputed	-	-	-	-	-
rs9357061	A	G	0.27821	0.27821	1.00000	1.00000	Genotyped	1.000	1.000	1.00000	1.00000	0.00000
rs9368550	T	A	0.27793	0.27793	0.99972	0.99861	Imputed	-	-	-	-	-
rs1321505	A	C	0.05728	0.05728	1.00000	0.99999	Genotyped	0.999	0.999	0.99810	0.99967	0.00014
rs2295594	G	A	0.27821	0.27821	1.00000	1.00000	Genotyped	1.000	1.000	1.00000	1.00000	0.00000
rs17767294	A	G	0.09715	0.09715	1.00000	0.99998	Genotyped	0.999	1.000	0.99948	1.00000	0.00013
rs9357062	G	A	0.27804	0.27804	0.99961	0.99812	Imputed	-	-	-	-	-
rs147493146	C	T	0.00113	0.00113	0.99887	0.04275	Imputed	-	-	-	-	-
rs16893666	T	C	0.27821	0.27821	1.00000	1.00000	Genotyped	1.000	1.000	0.99994	1.00000	0.00004
rs10484404	C	T	0.28525	0.28525	0.99981	0.99927	Genotyped	0.994	0.989	0.97873	0.99812	0.00693
rs17710827	G	T	0.00123	0.00123	0.99878	0.10678	Imputed	-	-	-	-	-
rs35027728	T	G	0.00974	0.00974	0.99884	0.91321	Imputed	-	-	-	-	-
rs203865	G	C	0.08135	0.08135	0.99991	0.99890	Imputed	-	-	-	-	-
rs2273564	A	T	0.27802	0.27802	0.99972	0.99861	Imputed	-	-	-	-	-
rs114348712	G	A	0.00711	0.00711	0.99467	0.53532	Imputed	-	-	-	-	-
rs427348	T	C	0.07811	0.07811	1.00000	0.99998	Genotyped	0.999	1.000	0.99980	0.99999	0.00012
rs1853097	A	G	0.27830	0.27830	1.00000	1.00000	Genotyped	1.000	1.000	1.00000	1.00000	0.00000
rs35902873	G	C	0.00184	0.00184	0.99995	0.97731	Imputed	-	-	-	-	-
rs9393887	G	A	0.28701	0.28701	1.00000	1.00000	Genotyped	1.000	1.000	0.99958	1.00000	0.00012
rs9393888	G	C	0.27807	0.27807	0.99958	0.99803	Imputed	-	-	-	-	-
rs3734573	T	C	0.27830	0.27830	1.00000	1.00000	Genotyped	1.000	1.000	0.99958	0.99969	0.00000
rs3734572	T	C	0.00895	0.00895	0.99625	0.69632	Imputed	-	-	-	-	-
rs28366687	T	C	0.13761	0.13761	1.00000	0.99999	Genotyped	0.999	1.000	0.99978	0.99992	0.00011
rs143257546	C	G	0.00042	0.00042	0.99966	0.20562	Imputed	-	-	-	-	-
rs75911928	G	A	0.02981	0.02981	0.99998	0.99940	Genotyped	0.992	0.994	0.98779	0.99988	0.00062
rs9357063	G	A	0.27830	0.27830	1.00000	1.00000	Genotyped	1.000	1.000	0.99958	0.99969	0.00000
rs72851156	T	C	0.00000	0.00000	1.00000	0.00000	Imputed	-	-	-	-	-
rs13197574	T	C	0.00182	0.00182	0.99997	0.98480	Imputed	-	-	-	-	-
rs56355079	T	C	0.36446	0.36446	0.99601	0.98414	Imputed	-	-	-	-	-
rs72851158	G	C	0.00000	0.00000	1.00000	0.00000	Imputed	-	-	-	-	-
rs203894	G	T	0.08136	0.08136	1.00000	1.00000	Genotyped	1.000	1.000	1.00000	1.00000	0.00000
rs3734571	C	T	0.05429	0.05429	1.00000	1.00000	Genotyped	1.000	0.976	0.95237	0.95495	0.00000
rs3823180	G	A	0.27830	0.27830	1.00000	1.00000	Genotyped	1.000	1.000	1.00000	1.00000	0.00000
rs9368551	A	G	0.27830	0.27830	1.00000	1.00000	Genotyped	1.000	1.000	1.00000	1.00000	0.00000
rs9393889	T	G	0.05429	0.05429	1.00000	1.00000	Genotyped	1.000	1.000	1.00000	0.99999	0.00000
rs203893	C	A	0.39107	0.39107	1.00000	1.00000	Genotyped	1.000	1.000	0.99964	0.99978	0.00000
rs9366714	T	C	0.00152	0.00152	0.99855	0.20526	Imputed	-	-	-	-	-
rs9393890	C	T	0.27830	0.27830	1.00000	1.00000	Genotyped	1.000	0.999	0.99894	0.99917	0.00000
rs9380052	T	C	0.27822	0.27822	0.99999	0.99996	Genotyped	1.000	1.000	0.99963	1.00000	0.00011
rs9366715	A	G	0.27822	0.27822	0.99999	0.99997	Genotyped	1.000	1.000	0.99963	1.00000	0.00011
rs169433	G	A	0.08136	0.08136	1.00000	1.00000	Genotyped	1.000	1.000	1.00000	1.00000	0.00000
rs62401434	G	A	0.02393	0.02393	0.99995	0.99855	Genotyped	0.993	0.987	0.97347	0.97877	0.00028
rs34166054	T	C	0.00257	0.00257	0.99998	0.99437	Imputed	-	-	-	-	-
rs476167	T	C	0.39064	0.39064	0.99957	0.99822	Imputed	-	-	-	-	-
rs34466819	T	C	0.28660	0.28660	0.99970	0.99860	Imputed	-	-	-	-	-
rs73396575	T	G	0.11115	0.11115	1.00000	1.00000	Genotyped	1.000	1.000	1.00000	1.00000	0.00000
rs79870311	C	T	0.05384	0.05384	0.99898	0.98488	Imputed	-	-	-	-	-
rs203892	T	C	0.39064	0.39064	0.99956	0.99823	Imputed	-	-	-	-	-
rs9380054	G	A	0.27807	0.27807	0.99984	0.99923	Imputed	-	-	-	-	-
rs203891	C	T	0.08139	0.08139	0.99996	0.99956	Genotyped	1.000	0.989	0.97889	0.98146	0.00009
rs72851160	T	G	0.00001	0.00001	0.99999	0.00665	Imputed	-	-	-	-	-
rs2116981	T	G	0.27800	0.27800	0.99977	0.99889	Imputed	-	-	-	-	-
rs9368552	A	G	0.27804	0.27804	0.99982	0.99913	Imputed	-	-	-	-	-
rs148688688	G	A	0.02051	0.02051	0.99959	0.98294	Imputed	-	-	-	-	-
rs370266	A	G	0.08118	0.08118	0.99982	0.99766	Imputed	-	-	-	-	-
rs115474522	C	T	0.00709	0.00709	0.99470	0.53685	Imputed	-	-	-	-	-
rs13437444	C	T	0.06083	0.06083	0.99994	0.99893	Imputed	-	-	-	-	-
rs13437126	A	T	0.05419	0.05419	0.99997	0.99948	Imputed	-	-	-	-	-
rs72851161	A	G	0.00001	0.00001	0.99999	0.00669	Imputed	-	-	-	-	-
rs188105	C	T	0.39106	0.39106	0.99999	0.99995	Genotyped	1.000	0.999	0.99802	0.99922	0.00035
rs73742609	G	T	0.08136	0.08136	1.00000	1.00000	Genotyped	1.000	1.000	1.00000	0.99997	0.00000
rs77689085	G	A	0.00001	0.00001	0.99999	0.00669	Imputed	-	-	-	-	-
rs2281588	G	A	0.27804	0.27804	0.99978	0.99900	Imputed	-	-	-	-	-
rs10946952	T	C	0.12091	0.12091	0.99910	0.99518	Genotyped	0.999	0.981	0.96311	0.96750	0.00006
rs34662244	G	A	0.00020	0.00020	0.99995	0.77245	Imputed	-	-	-	-	-
rs150614878	A	G	0.28570	0.28570	0.99908	0.99573	Imputed	-	-	-	-	-
rs35952432	C	T	0.00105	0.00105	0.99996	0.96074	Imputed	-	-	-	-	-
rs35576511	C	A	0.34762	0.34762	0.99797	0.99226	Imputed	-	-	-	-	-
rs144581086	C	A	0.06955	0.06955	0.99812	0.97511	Imputed	-	-	-	-	-
rs34131763	A	C	0.27821	0.27821	1.00000	1.00000	Genotyped	1.000	1.000	0.99911	0.99936	0.00004
rs61744109	C	T	0.00001	0.00001	0.99999	0.00663	Imputed	-	-	-	-	-
rs73396594	C	T	0.06979	0.06979	0.99761	0.96771	Imputed	-	-	-	-	-
rs112615652	G	A	0.27120	0.27120	0.99337	0.97198	Imputed	-	-	-	-	-
rs35193936	A	G	0.27822	0.27822	1.00000	0.99999	Genotyped	1.000	1.000	0.99981	1.00000	0.00008
rs203885	C	T	0.08136	0.08136	1.00000	1.00000	Genotyped	1.000	1.000	1.00000	1.00000	0.00000
rs203884	C	A	0.39114	0.39114	0.99999	0.99995	Genotyped	1.000	1.000	0.99926	0.99949	0.00000
rs17711344	G	A	0.27838	0.27838	1.00000	1.00000	Genotyped	1.000	1.000	1.00000	1.00000	0.00000
rs36078605	A	C	0.27824	0.27824	0.99985	0.99927	Imputed	-	-	-	-	-
rs169432	T	G	0.08136	0.08136	1.00000	1.00000	Genotyped	1.000	1.000	1.00000	1.00000	0.00000
rs6932109	G	A	0.28712	0.28712	0.99998	0.99992	Genotyped	1.000	1.000	0.99960	1.00000	0.00012
rs203883	A	G	0.39123	0.39123	0.99998	0.99995	Genotyped	1.000	1.000	0.99964	1.00000	0.00014
rs6931858	A	T	0.27821	0.27821	0.99983	0.99916	Imputed	-	-	-	-	-
rs203882	G	A	0.39123	0.39123	0.99998	0.99995	Genotyped	1.000	0.999	0.99786	0.99891	0.00014
rs9393891	C	T	0.28292	0.28292	0.99963	0.99821	Imputed	-	-	-	-	-
rs9468286	C	T	0.27838	0.27838	1.00000	1.00000	Genotyped	1.000	1.000	0.99958	0.99969	0.00000
rs13203816	T	C	0.00181	0.00181	0.99998	0.99201	Imputed	-	-	-	-	-
rs9468287	C	A	0.05745	0.05745	1.00000	1.00000	Genotyped	1.000	0.999	0.99843	0.99851	0.00000
rs7739216	G	T	0.27838	0.27838	1.00000	1.00000	Genotyped	1.000	1.000	0.99958	1.00000	0.00012
rs35512245	T	C	0.27821	0.27821	0.99982	0.99912	Imputed	-	-	-	-	-
rs72851168	C	T	0.00001	0.00001	0.99999	0.00536	Imputed	-	-	-	-	-
rs34588114	C	A	0.00257	0.00257	0.99998	0.99438	Imputed	-	-	-	-	-
rs68188794	T	C	0.00181	0.00181	0.99998	0.98833	Imputed	-	-	-	-	-
rs78368010	G	A	0.08314	0.08314	0.99958	0.99559	Imputed	-	-	-	-	-
rs75889632	G	A	0.26821	0.26821	0.99923	0.99702	Imputed	-	-	-	-	-
rs9393892	A	G	0.28039	0.28039	0.99983	0.99915	Imputed	-	-	-	-	-
rs1770130	C	T	0.08136	0.08136	1.00000	1.00000	Genotyped	1.000	1.000	1.00000	1.00000	0.00000
rs9380055	A	G	0.27838	0.27838	1.00000	1.00000	Genotyped	1.000	1.000	1.00000	1.00000	0.00000
rs34371502	T	C	0.00181	0.00181	0.99998	0.99206	Imputed	-	-	-	-	-
rs9368553	T	C	0.27838	0.27838	1.00000	1.00000	Genotyped	1.000	1.000	1.00000	1.00000	0.00000
rs6924324	G	C	0.07422	0.07422	0.99793	0.97425	Imputed	-	-	-	-	-
rs9368554	T	C	0.27838	0.27838	1.00000	1.00000	Genotyped	1.000	1.000	1.00000	1.00000	0.00000
rs4713137	C	G	0.27823	0.27823	0.99985	0.99924	Imputed	-	-	-	-	-
rs4713138	T	A	0.05427	0.05427	0.99998	0.99958	Imputed	-	-	-	-	-
rs77450054	G	A	0.00002	0.00002	0.99998	0.00400	Imputed	-	-	-	-	-
rs9348793	G	A	0.27824	0.27824	0.99985	0.99927	Imputed	-	-	-	-	-
rs139757732	T	C	0.00970	0.00970	0.99653	0.74275	Imputed	-	-	-	-	-
rs200633730	C	T	0.27726	0.27726	0.99896	0.99535	Imputed	-	-	-	-	-
rs7775795	A	G	0.00067	0.00067	0.99933	0.03865	Imputed	-	-	-	-	-
rs77975121	G	A	0.00510	0.00510	0.99615	0.50133	Imputed	-	-	-	-	-
rs72851173	C	T	0.00002	0.00002	0.99998	0.00422	Imputed	-	-	-	-	-
rs1770131	C	T	0.39123	0.39123	0.99998	0.99995	Genotyped	1.000	1.000	0.99929	0.99978	0.00014
rs6905516	A	G	0.27838	0.27838	1.00000	1.00000	Genotyped	1.000	1.000	1.00000	1.00000	0.00000
rs6905522	A	C	0.27824	0.27824	0.99985	0.99928	Imputed	-	-	-	-	-
rs9461432	T	C	0.06093	0.06093	0.99998	0.99957	Imputed	-	-	-	-	-
rs115829483	C	T	0.08494	0.08494	1.00000	1.00000	Genotyped	1.000	0.999	0.99890	0.99888	0.00000
rs9468290	C	T	0.27838	0.27838	1.00000	1.00000	Genotyped	1.000	1.000	1.00000	1.00000	0.00000
rs1613149	T	G	0.08136	0.08136	1.00000	1.00000	Genotyped	1.000	1.000	1.00000	1.00000	0.00000
rs75874576	A	T	0.00104	0.00104	0.99903	0.13235	Imputed	-	-	-	-	-
rs141247360	G	A	0.08490	0.08490	0.99989	0.99859	Imputed	-	-	-	-	-
rs1654778	C	T	0.08125	0.08125	0.99987	0.99822	Imputed	-	-	-	-	-
rs71559072	C	T	0.00181	0.00181	0.99998	0.99033	Imputed	-	-	-	-	-
rs1631552	C	A	0.39116	0.39116	1.00000	0.99999	Genotyped	1.000	1.000	0.99936	1.00000	0.00036
rs1654777	A	G	0.08136	0.08136	1.00000	1.00000	Genotyped	1.000	1.000	1.00000	0.99985	0.00000
rs76440886	A	C	0.03195	0.03195	0.99998	0.99948	Genotyped	0.999	0.998	0.99531	0.99989	0.00016
rs7747772	T	C	0.02042	0.02042	0.99971	0.98906	Genotyped	0.975	0.894	0.79901	0.84758	0.00142
rs6934769	A	G	0.27824	0.27824	0.99985	0.99928	Imputed	-	-	-	-	-
rs35345226	A	G	0.00181	0.00181	0.99998	0.99206	Imputed	-	-	-	-	-
rs539474	T	C	0.08136	0.08136	1.00000	1.00000	Genotyped	1.000	1.000	1.00000	0.99999	0.00000
rs17711801	C	G	0.27824	0.27824	0.99985	0.99928	Imputed	-	-	-	-	-
rs536704	T	G	0.43184	0.43184	0.99926	0.99745	Imputed	-	-	-	-	-
rs4713139	C	T	0.06095	0.06095	1.00000	1.00000	Genotyped	1.000	1.000	1.00000	0.99999	0.00000
rs73398516	T	C	0.06012	0.06012	0.99998	0.99966	Genotyped	0.997	0.998	0.99536	0.99901	0.00037
rs9468291	G	A	0.13582	0.13582	1.00000	1.00000	Genotyped	1.000	1.000	0.99997	1.00000	0.00004
rs6922063	G	A	0.28709	0.28709	1.00000	1.00000	Genotyped	1.000	1.000	1.00000	1.00000	0.00000
rs12055625	T	C	0.02516	0.02516	0.99997	0.99901	Genotyped	0.999	0.989	0.97822	1.00000	0.00057
rs2275508	T	C	0.28709	0.28709	1.00000	1.00000	Genotyped	1.000	1.000	1.00000	0.99998	0.00000
rs1770129	A	T	0.07759	0.07759	0.99968	0.99597	Imputed	-	-	-	-	-
rs9461433	C	T	0.27838	0.27838	1.00000	1.00000	Genotyped	1.000	1.000	0.99958	0.99969	0.00000
rs9468292	G	A	0.27847	0.27847	1.00000	1.00000	Genotyped	1.000	1.000	1.00000	1.00000	0.00000
rs9468293	C	T	0.13582	0.13582	1.00000	1.00000	Genotyped	1.000	0.999	0.99707	0.99739	0.00001
rs1233784	A	T	0.08125	0.08125	0.99989	0.99857	Imputed	-	-	-	-	-
rs1947863	G	A	0.27848	0.27848	0.99993	0.99980	Genotyped	1.000	0.999	0.99831	0.99878	0.00002
rs1225711	T	C	0.08136	0.08136	1.00000	1.00000	Genotyped	1.000	1.000	1.00000	1.00000	0.00000
rs4713141	G	C	0.27824	0.27824	0.99985	0.99927	Imputed	-	-	-	-	-
rs137863564	C	T	0.00001	0.00001	0.99999	0.00671	Imputed	-	-	-	-	-
rs34130214	C	T	0.06067	0.06067	0.99972	0.99630	Imputed	-	-	-	-	-
rs35111391	G	T	0.00076	0.00076	0.99924	0.05344	Imputed	-	-	-	-	-
rs72851179	G	A	0.00001	0.00001	0.99999	0.00558	Imputed	-	-	-	-	-
rs1225709	T	C	0.09700	0.09700	0.99998	0.99981	Genotyped	1.000	1.000	0.99907	1.00000	0.00009
rs1340004	C	T	0.27838	0.27838	1.00000	1.00000	Genotyped	1.000	1.000	0.99958	0.99969	0.00000
rs9380056	C	T	0.27838	0.27838	1.00000	1.00000	Genotyped	1.000	1.000	0.99957	0.99967	0.00000
rs9380057	G	T	0.27838	0.27838	0.99999	0.99997	Genotyped	0.997	0.998	0.99651	0.99518	0.00000
rs1947862	C	T	0.27590	0.27590	0.99993	0.99964	Genotyped	0.998	0.996	0.99188	0.99998	0.00282
rs6941992	T	C	0.27576	0.27576	0.99985	0.99924	Imputed	-	-	-	-	-
rs4713142	T	G	0.27576	0.27576	0.99985	0.99925	Imputed	-	-	-	-	-
rs72851182	G	T	0.00003	0.00003	0.99997	0.01881	Imputed	-	-	-	-	-
rs4713143	A	C	0.27582	0.27582	1.00000	1.00000	Genotyped	1.000	1.000	1.00000	1.00000	0.00006
rs4713144	C	G	0.27572	0.27572	0.99989	0.99946	Imputed	-	-	-	-	-
rs4713145	T	C	0.27582	0.27582	1.00000	1.00000	Genotyped	1.000	1.000	1.00000	1.00000	0.00000
rs1480646	G	A	0.08136	0.08136	1.00000	1.00000	Genotyped	1.000	1.000	1.00000	0.99999	0.00000
rs3757188	T	C	0.06095	0.06095	1.00000	1.00000	Genotyped	1.000	1.000	1.00000	1.00000	0.00000
rs2256709	G	A	0.00067	0.00067	0.99933	0.03875	Imputed	-	-	-	-	-
rs3757187	T	C	0.27572	0.27572	0.99989	0.99946	Imputed	-	-	-	-	-
rs3757186	C	T	0.08238	0.08238	1.00000	0.99999	Genotyped	1.000	0.996	0.99103	0.99178	0.00001
rs3757185	T	A	0.27223	0.27223	0.99809	0.99330	Imputed	-	-	-	-	-
rs1904841	C	T	0.27367	0.27367	0.99988	0.99940	Imputed	-	-	-	-	-
rs1904840	C	T	0.26507	0.26507	0.99999	0.99997	Genotyped	1.000	1.000	0.99922	1.00000	0.00031
rs2791332	C	T	0.41874	0.41874	0.99913	0.99683	Imputed	-	-	-	-	-
rs75543204	C	A	0.00001	0.00001	0.99999	0.00672	Imputed	-	-	-	-	-
rs9368555	T	C	0.26541	0.26541	1.00000	1.00000	Genotyped	1.000	1.000	1.00000	1.00000	0.00000
rs9393893	T	C	0.26541	0.26541	1.00000	1.00000	Genotyped	1.000	1.000	1.00000	0.99999	0.00000
rs2277103	C	T	0.10816	0.10816	1.00000	1.00000	Genotyped	1.000	1.000	0.99996	0.99989	0.00002
rs1871695	A	G	0.07811	0.07811	1.00000	0.99995	Genotyped	0.999	0.999	0.99834	0.99884	0.00009
rs1890809	A	G	0.36428	0.36428	0.99801	0.99238	Imputed	-	-	-	-	-
rs4713146	A	T	0.26539	0.26539	0.99989	0.99945	Imputed	-	-	-	-	-
rs1416997	A	G	0.08127	0.08127	1.00000	0.99996	Genotyped	0.999	0.997	0.99447	0.99895	0.00040
rs57507433	C	T	0.01443	0.01443	1.00000	0.99994	Genotyped	0.995	1.000	0.99928	1.00000	0.00008
rs9393894	A	G	0.26538	0.26538	0.99983	0.99915	Imputed	-	-	-	-	-
rs9468295	T	C	0.26538	0.26538	0.99989	0.99943	Imputed	-	-	-	-	-
rs9357064	A	C	0.05410	0.05410	0.99993	0.99887	Imputed	-	-	-	-	-
rs9468296	A	G	0.26549	0.26549	1.00000	1.00000	Genotyped	1.000	1.000	0.99956	1.00000	0.00012
rs1225716	A	C	0.37844	0.37844	1.00000	1.00000	Genotyped	1.000	1.000	0.99961	0.99992	0.00014
rs115870904	A	G	0.00149	0.00149	0.99996	0.97365	Imputed	-	-	-	-	-
rs72846777	C	T	0.00001	0.00001	0.99999	0.00673	Imputed	-	-	-	-	-
rs35749575	G	T	0.00020	0.00020	0.99995	0.77181	Imputed	-	-	-	-	-
rs2791334	A	T	0.08110	0.08110	0.99983	0.99781	Imputed	-	-	-	-	-
rs77851971	C	A	0.10815	0.10815	0.99983	0.99856	Imputed	-	-	-	-	-
rs4711164	C	T	0.26534	0.26534	0.99985	0.99924	Imputed	-	-	-	-	-
rs4711165	T	G	0.26539	0.26539	0.99989	0.99945	Imputed	-	-	-	-	-
rs4713148	G	A	0.26549	0.26549	0.99999	0.99997	Genotyped	1.000	1.000	0.99956	1.00000	0.00012
rs2622321	C	T	0.08118	0.08118	1.00000	0.99999	Genotyped	0.998	0.999	0.99838	0.99680	0.00002
rs6910942	C	G	0.13538	0.13538	0.99990	0.99930	Imputed	-	-	-	-	-
rs62620225	C	T	0.00967	0.00967	0.99665	0.75205	Imputed	-	-	-	-	-
rs9348794	T	A	0.26539	0.26539	0.99989	0.99945	Imputed	-	-	-	-	-
rs9468297	G	T	0.26539	0.26539	0.99989	0.99945	Imputed	-	-	-	-	-
rs72846780	T	C	0.00215	0.00215	0.99998	0.99322	Imputed	-	-	-	-	-
rs17712613	T	A	0.26539	0.26539	0.99989	0.99947	Imputed	-	-	-	-	-
rs2622319	G	C	0.37430	0.37430	0.99670	0.98691	Imputed	-	-	-	-	-
rs9295758	C	G	0.26539	0.26539	0.99989	0.99947	Imputed	-	-	-	-	-
rs9348795	T	C	0.08118	0.08118	1.00000	1.00000	Genotyped	1.000	0.890	0.79186	1.00000	0.01690
rs17774663	G	A	0.26549	0.26549	1.00000	1.00000	Genotyped	1.000	1.000	1.00000	1.00000	0.00000
rs62620226	A	G	0.00001	0.00001	0.99999	0.00674	Imputed	-	-	-	-	-
rs6908414	A	G	0.06010	0.06010	1.00000	0.99998	Genotyped	0.999	0.999	0.99772	0.99737	0.00005
rs12206007	A	T	0.00107	0.00107	0.99902	0.15056	Imputed	-	-	-	-	-
rs12199860	T	G	0.00106	0.00106	0.99904	0.15138	Imputed	-	-	-	-	-
rs9468298	A	G	0.26549	0.26549	1.00000	1.00000	Genotyped	1.000	0.999	0.99781	1.00000	0.00058
rs6932313	T	C	0.11986	0.11986	1.00000	0.99999	Genotyped	1.000	1.000	0.99919	1.00000	0.00010
rs13205911	C	T	0.00215	0.00215	0.99998	0.99322	Imputed	-	-	-	-	-
rs9295759	C	T	0.26549	0.26549	1.00000	1.00000	Genotyped	1.000	1.000	1.00000	1.00000	0.00000
rs6928131	G	C	0.06943	0.06943	0.99822	0.97624	Imputed	-	-	-	-	-
rs9348796	A	G	0.26549	0.26549	1.00000	1.00000	Genotyped	1.000	1.000	1.00000	1.00000	0.00000
rs12333002	C	T	0.11943	0.11943	1.00000	0.99999	Genotyped	1.000	1.000	0.99919	1.00000	0.00010
rs11552219	C	T	0.26549	0.26549	1.00000	1.00000	Genotyped	1.000	1.000	0.99913	0.99936	0.00000
rs9468300	C	T	0.06129	0.06129	1.00000	1.00000	Genotyped	0.999	0.999	0.99844	0.99822	0.00001
rs9380058	T	C	0.27077	0.27077	0.99999	0.99994	Genotyped	1.000	1.000	0.99951	1.00000	0.00017
rs9393896	C	T	0.26556	0.26556	0.99996	0.99986	Genotyped	1.000	0.999	0.99869	0.99903	0.00000
rs9393897	G	T	0.26556	0.26556	0.99996	0.99986	Genotyped	1.000	1.000	0.99913	0.99936	0.00000
rs76655036	T	A	0.08433	0.08433	0.99836	0.98542	Imputed	-	-	-	-	-
rs13197175	C	T	0.00020	0.00020	0.99995	0.77476	Imputed	-	-	-	-	-
rs13197176	C	T	0.00215	0.00215	0.99998	0.99279	Imputed	-	-	-	-	-
rs9357065	T	C	0.26549	0.26549	1.00000	1.00000	Genotyped	1.000	0.998	0.99694	0.99837	0.00023
rs114627468	A	C	0.08233	0.08233	0.99986	0.99860	Genotyped	1.000	0.995	0.98987	0.99052	0.00000
rs9357066	T	C	0.26549	0.26549	1.00000	1.00000	Genotyped	1.000	1.000	0.99956	1.00000	0.00012
rs13201308	C	T	0.00215	0.00215	0.99998	0.99316	Imputed	-	-	-	-	-
rs16893731	G	A	0.11397	0.11397	1.00000	1.00000	Genotyped	1.000	1.000	1.00000	1.00000	0.00000
rs59910759	C	G	0.09412	0.09412	0.99996	0.99954	Imputed	-	-	-	-	-
rs1150669	A	G	0.14803	0.14803	1.00000	1.00000	Genotyped	1.000	1.000	1.00000	1.00000	0.00001
rs9393898	G	T	0.27079	0.27079	1.00000	1.00000	Genotyped	1.000	1.000	0.99998	1.00000	0.00005
rs34765154	G	A	0.00020	0.00020	0.99995	0.77476	Imputed	-	-	-	-	-
rs72846788	A	G	0.00001	0.00001	0.99999	0.00674	Imputed	-	-	-	-	-
rs1150671	G	A	0.14803	0.14803	1.00000	1.00000	Genotyped	1.000	1.000	0.99997	0.99999	0.00007
rs9368556	T	C	0.26539	0.26539	0.99989	0.99946	Imputed	-	-	-	-	-
rs9368557	T	C	0.26549	0.26549	1.00000	1.00000	Genotyped	1.000	1.000	0.99956	1.00000	0.00012
rs1150672	C	T	0.07789	0.07789	0.99995	0.99925	Imputed	-	-	-	-	-
rs9380059	A	C	0.26549	0.26549	1.00000	1.00000	Genotyped	1.000	1.000	1.00000	1.00000	0.00000
rs1564442	G	A	0.10825	0.10825	1.00000	1.00000	Genotyped	1.000	1.000	1.00000	1.00000	0.00000
rs9380060	G	A	0.26549	0.26549	1.00000	1.00000	Genotyped	1.000	0.998	0.99694	1.00000	0.00082
rs35227624	A	G	0.26549	0.26549	1.00000	1.00000	Genotyped	1.000	1.000	0.99956	1.00000	0.00012
rs9380061	T	C	0.26549	0.26549	1.00000	1.00000	Genotyped	1.000	0.999	0.99781	1.00000	0.00058
rs34505829	A	T	0.00215	0.00215	0.99998	0.99322	Imputed	-	-	-	-	-
rs9368558	A	G	0.26549	0.26549	1.00000	1.00000	Genotyped	1.000	1.000	1.00000	1.00000	0.00000
rs72846792	C	T	0.00001	0.00001	0.99999	0.00674	Imputed	-	-	-	-	-
rs9393899	G	C	0.26539	0.26539	0.99990	0.99948	Imputed	-	-	-	-	-
rs73400515	G	A	0.09416	0.09416	1.00000	1.00000	Genotyped	1.000	0.999	0.99798	0.99816	0.00001
rs6929559	T	C	0.23305	0.23305	0.99982	0.99936	Genotyped	0.996	0.996	0.99211	0.99657	0.00168
rs35098436	T	C	0.00215	0.00215	0.99998	0.99285	Imputed	-	-	-	-	-
rs1150674	A	G	0.10415	0.10415	1.00000	1.00000	Genotyped	1.000	0.997	0.99452	0.99673	0.00019
rs16893735	C	T	0.05429	0.05429	1.00000	1.00000	Genotyped	1.000	1.000	1.00000	0.99998	0.00000
rs9283884	G	C	0.26539	0.26539	0.99990	0.99948	Imputed	-	-	-	-	-
rs4713150	G	A	0.26539	0.26539	0.99990	0.99947	Imputed	-	-	-	-	-
rs4713151	G	A	0.26539	0.26539	0.99990	0.99948	Imputed	-	-	-	-	-
rs9393901	A	G	0.26549	0.26549	1.00000	1.00000	Genotyped	1.000	1.000	1.00000	1.00000	0.00000
rs3173443	T	G	0.26549	0.26549	1.00000	1.00000	Genotyped	1.000	1.000	1.00000	1.00000	0.00000
rs4713152	G	A	0.26549	0.26549	1.00000	1.00000	Genotyped	1.000	1.000	1.00000	1.00000	0.00000
rs72846794	G	A	0.00296	0.00296	0.99993	0.97875	Imputed	-	-	-	-	-
rs9348797	G	C	0.26539	0.26539	0.99990	0.99948	Imputed	-	-	-	-	-
rs9380062	G	A	0.26549	0.26549	1.00000	1.00000	Genotyped	1.000	1.000	1.00000	1.00000	0.00000
rs9393902	A	G	0.05429	0.05429	1.00000	1.00000	Genotyped	1.000	1.000	1.00000	0.99996	0.00000
rs9380063	A	G	0.26549	0.26549	1.00000	1.00000	Genotyped	1.000	1.000	0.99956	1.00000	0.00012
rs115651187	C	G	0.00191	0.00191	0.99814	0.15667	Imputed	-	-	-	-	-
rs74980997	G	A	0.01895	0.01895	0.99865	0.95280	Imputed	-	-	-	-	-
rs1150676	G	A	0.10415	0.10415	1.00000	1.00000	Genotyped	1.000	0.999	0.99817	0.99836	0.00000
rs13217984	A	T	0.00020	0.00020	0.99995	0.77476	Imputed	-	-	-	-	-
rs8180562	G	A	0.06129	0.06129	1.00000	1.00000	Genotyped	1.000	0.999	0.99852	0.99861	0.00000
rs12332979	T	G	0.26549	0.26549	1.00000	1.00000	Genotyped	1.000	1.000	0.99912	0.99968	0.00012
rs1150678	C	T	0.37861	0.37861	1.00000	0.99999	Genotyped	0.999	1.000	0.99971	1.00000	0.00032
rs67878650	G	C	0.26533	0.26533	0.99983	0.99916	Imputed	-	-	-	-	-
rs9348798	G	A	0.26549	0.26549	1.00000	1.00000	Genotyped	1.000	1.000	1.00000	1.00000	0.00000
rs9380064	A	G	0.06129	0.06129	1.00000	1.00000	Genotyped	1.000	1.000	1.00000	1.00000	0.00000
rs73400525	G	A	0.11974	0.11974	0.99989	0.99917	Imputed	-	-	-	-	-
rs9468301	T	C	0.05429	0.05429	1.00000	1.00000	Genotyped	1.000	0.999	0.99834	1.00000	0.00009
rs58909320	G	T	0.08118	0.08118	1.00000	1.00000	Genotyped	1.000	1.000	1.00000	1.00000	0.00000
rs9380065	A	G	0.26549	0.26549	1.00000	1.00000	Genotyped	1.000	0.995	0.99077	0.99329	0.00008
rs35781323	T	C	0.00215	0.00215	0.99998	0.99322	Imputed	-	-	-	-	-
rs1233667	A	T	0.16722	0.16722	0.99884	0.99346	Imputed	-	-	-	-	-
rs9468305	G	T	0.13514	0.13514	0.99926	0.99528	Imputed	-	-	-	-	-
rs9295760	G	A	0.37801	0.37801	1.00000	1.00000	Genotyped	1.000	1.000	1.00000	1.00000	0.00000
rs144344058	G	T	0.00100	0.00100	0.99909	0.15286	Imputed	-	-	-	-	-
rs62401437	G	A	0.01455	0.01455	0.99303	0.63635	Imputed	-	-	-	-	-
rs9295761	A	G	0.26490	0.26490	1.00000	1.00000	Genotyped	1.000	1.000	1.00000	1.00000	0.00000
rs73400532	C	T	0.11653	0.11653	1.00000	0.99998	Genotyped	0.999	1.000	0.99939	0.99972	0.00010
rs1225591	G	A	0.37801	0.37801	1.00000	1.00000	Genotyped	1.000	1.000	0.99921	0.99949	0.00011
rs113329756	G	A	0.11878	0.11878	0.99921	0.99384	Imputed	-	-	-	-	-
rs72846797	T	G	0.00001	0.00001	0.99999	0.00664	Imputed	-	-	-	-	-
rs1225592	G	A	0.51291	0.48709	0.99913	0.99715	Imputed	-	-	-	-	-
rs62401438	C	T	0.00123	0.00123	0.99957	0.69312	Imputed	-	-	-	-	-
rs34832585	C	T	0.00215	0.00215	0.99998	0.99322	Imputed	-	-	-	-	-
rs9380067	G	A	0.40222	0.40222	0.99970	0.99880	Imputed	-	-	-	-	-
rs1225594	G	A	0.08103	0.08103	0.99971	0.99639	Imputed	-	-	-	-	-
rs1225595	A	T	0.51353	0.48647	0.99959	0.99842	Imputed	-	-	-	-	-
rs74756732	T	A	0.00001	0.00001	0.99999	0.00578	Imputed	-	-	-	-	-
rs2622315	G	A	0.40643	0.40643	0.99782	0.99233	Imputed	-	-	-	-	-
rs6901017	T	C	0.40062	0.40062	0.99998	0.99993	Genotyped	1.000	0.999	0.99852	0.99968	0.00050
rs114799031	A	T	0.02941	0.02941	0.99993	0.99778	Imputed	-	-	-	-	-
rs1233691	T	G	0.51356	0.48644	0.99963	0.99866	Imputed	-	-	-	-	-
rs1150680	C	T	0.10432	0.10432	1.00000	1.00000	Genotyped	1.000	0.996	0.99178	0.99249	0.00000
rs1150683	C	T	0.08127	0.08127	1.00000	1.00000	Genotyped	1.000	0.999	0.99772	0.99790	0.00000
rs9295762	T	C	0.39671	0.39671	0.99999	0.99997	Genotyped	1.000	0.999	0.99775	0.99867	0.00008
rs9461439	T	C	0.05447	0.05447	0.99999	0.99989	Genotyped	1.000	0.994	0.98847	0.99050	0.00009
rs1150684	A	C	0.08127	0.08127	1.00000	1.00000	Genotyped	1.000	1.000	1.00000	1.00000	0.00000
rs16893761	A	G	0.11260	0.11260	1.00000	1.00000	Genotyped	1.000	1.000	0.99915	0.99924	0.00000
rs1237873	A	G	0.10577	0.10577	1.00000	1.00000	Genotyped	1.000	0.998	0.99640	0.99678	0.00000
rs9468306	G	A	0.13932	0.13932	1.00000	0.99999	Genotyped	0.999	0.999	0.99864	0.99960	0.00020
rs9368560	T	C	0.39525	0.39525	1.00000	1.00000	Genotyped	1.000	1.000	0.99999	0.99992	0.00000
rs1225598	T	G	0.41284	0.41284	1.00000	1.00000	Genotyped	1.000	1.000	0.99965	1.00000	0.00015
rs10946953	C	G	0.06654	0.06654	0.99995	0.99923	Imputed	-	-	-	-	-
rs1225597	C	T	0.51362	0.48638	0.99972	0.99894	Imputed	-	-	-	-	-
rs147106775	C	T	0.00006	0.00006	0.99994	0.00548	Imputed	-	-	-	-	-
rs1225596	T	C	0.41301	0.41301	0.99945	0.99799	Imputed	-	-	-	-	-
rs148013783	C	T	0.05649	0.05649	0.99792	0.97008	Imputed	-	-	-	-	-
rs73740569	G	A	0.06514	0.06514	1.00000	1.00000	Genotyped	1.000	1.000	1.00000	0.99999	0.00000
rs73740570	G	T	0.06189	0.06189	1.00000	0.99995	Genotyped	0.997	1.000	0.99901	1.00000	0.00022
rs72846802	A	G	0.00001	0.00001	0.99999	0.00587	Imputed	-	-	-	-	-
rs1150689	T	C	0.41284	0.41284	1.00000	1.00000	Genotyped	1.000	1.000	1.00000	1.00000	0.00000
rs1225599	C	T	0.41284	0.41284	1.00000	1.00000	Genotyped	1.000	1.000	0.99965	0.99979	0.00000
rs1233705	C	G	0.41270	0.41270	0.99980	0.99920	Imputed	-	-	-	-	-
rs73400551	T	C	0.11234	0.11234	1.00000	1.00000	Genotyped	1.000	1.000	1.00000	1.00000	0.00000
rs1233704	C	T	0.41284	0.41284	1.00000	1.00000	Genotyped	1.000	1.000	1.00000	1.00000	0.00000
rs1071893	G	C	0.51362	0.48638	0.99969	0.99885	Imputed	-	-	-	-	-
rs9393905	T	G	0.08818	0.08818	1.00000	0.99999	Genotyped	0.992	0.999	0.99715	0.99000	0.00000
rs9368561	C	T	0.05680	0.05680	0.99995	0.99899	Imputed	-	-	-	-	-
rs1233701	C	G	0.41267	0.41267	0.99983	0.99931	Imputed	-	-	-	-	-
rs1233699	T	A	0.41265	0.41265	0.99981	0.99922	Imputed	-	-	-	-	-
rs13195291	G	A	0.00012	0.00012	0.99996	0.66580	Imputed	-	-	-	-	-
rs1233698	A	C	0.13608	0.13608	1.00000	0.99999	Genotyped	1.000	1.000	0.99928	0.99946	0.00005
rs735765	G	A	0.21274	0.21274	1.00000	1.00000	Genotyped	1.000	1.000	0.99996	0.99970	0.00000
rs72849204	G	A	0.00001	0.00001	0.99999	0.00587	Imputed	-	-	-	-	-
rs77865829	G	A	0.06191	0.06191	0.99830	0.97742	Imputed	-	-	-	-	-
rs72849205	C	T	0.00001	0.00001	0.99999	0.00587	Imputed	-	-	-	-	-
rs9393907	T	C	0.00006	0.00006	0.99994	0.04361	Imputed	-	-	-	-	-
rs1233697	G	A	0.41277	0.41277	0.99953	0.99810	Imputed	-	-	-	-	-
rs72849206	A	G	0.00001	0.00001	0.99999	0.00571	Imputed	-	-	-	-	-
rs1233707	G	A	0.41267	0.41267	0.99982	0.99927	Imputed	-	-	-	-	-
rs1237875	C	T	0.41284	0.41284	1.00000	1.00000	Genotyped	1.000	1.000	1.00000	1.00000	0.00000
rs1233708	G	A	0.51271	0.48729	0.99897	0.99670	Imputed	-	-	-	-	-
rs1150692	A	G	0.41287	0.41287	0.99997	0.99990	Genotyped	1.000	1.000	0.99930	0.99959	0.00001
rs16893801	T	C	0.11378	0.11378	0.99997	0.99970	Genotyped	0.998	0.993	0.98570	0.98634	0.00016
rs9368562	C	T	0.07660	0.07660	0.99980	0.99726	Genotyped	0.979	0.972	0.94510	0.99652	0.00578
rs1150693	T	C	0.40157	0.40157	0.99999	0.99997	Genotyped	0.997	0.999	0.99874	0.99905	0.00115
rs13197633	G	A	0.00206	0.00206	0.99998	0.99294	Imputed	-	-	-	-	-
rs1150696	G	C	0.39351	0.39351	0.99508	0.98325	Imputed	-	-	-	-	-
rs1150697	C	G	0.39851	0.39851	0.99172	0.97159	Imputed	-	-	-	-	-
rs73740584	T	C	0.32655	0.32655	0.99998	0.99993	Genotyped	0.996	0.999	0.99729	0.99921	0.00185
rs9295765	G	A	0.05438	0.05438	1.00000	0.99997	Genotyped	0.997	0.999	0.99777	0.99752	0.00012
rs16893817	A	G	0.30901	0.30901	0.99998	0.99989	Genotyped	0.995	0.995	0.98924	0.98928	0.00005
rs9295766	A	C	0.05438	0.05438	0.99988	0.99770	Imputed	-	-	-	-	-
rs73400572	C	A	0.17702	0.17702	0.99994	0.99972	Genotyped	0.994	0.997	0.99400	0.99423	0.00097
rs78270345	T	G	0.02998	0.02998	0.99999	0.99962	Genotyped	0.999	0.998	0.99673	0.99996	0.00014
rs72849210	C	T	0.00000	0.00000	1.00000	0.00058	Imputed	-	-	-	-	-
rs76466385	C	T	0.01743	0.01743	0.99999	0.99939	Genotyped	0.984	0.995	0.98997	0.99993	0.00046
rs75617846	A	G	0.00829	0.00829	0.99997	0.99653	Imputed	-	-	-	-	-
rs9295767	G	A	0.05429	0.05429	0.99990	0.99808	Imputed	-	-	-	-	-
rs72849211	C	G	0.00359	0.00359	0.99686	0.33091	Imputed	-	-	-	-	-
rs1150701	A	C	0.28741	0.28741	0.99893	0.99531	Imputed	-	-	-	-	-
rs1150702	A	T	0.28720	0.28720	0.99873	0.99439	Imputed	-	-	-	-	-
rs1150703	G	T	0.15167	0.15167	0.99994	0.99967	Genotyped	0.997	0.996	0.99141	0.99254	0.00037
rs73400575	G	C	0.13810	0.13810	0.99921	0.99440	Imputed	-	-	-	-	-
rs73400579	T	C	0.07021	0.07021	0.99936	0.99157	Genotyped	1.000	0.965	0.93186	0.93625	0.00000
rs1736892	T	C	0.13847	0.13847	0.99998	0.99981	Genotyped	0.993	0.987	0.97411	0.97310	0.00025
rs72849214	G	A	0.00000	0.00000	1.00000	0.00000	Imputed	-	-	-	-	-
rs75043119	A	C	0.00000	0.00000	1.00000	0.00000	Imputed	-	-	-	-	-
rs35001169	T	G	0.00208	0.00208	0.99997	0.98931	Imputed	-	-	-	-	-
rs73740587	A	G	0.30136	0.30136	0.99999	0.99996	Genotyped	1.000	0.997	0.99482	0.99619	0.00000
rs11967622	G	A	0.06633	0.06633	1.00000	0.99999	Genotyped	0.999	1.000	0.99967	1.00000	0.00006
rs79615215	G	A	0.23290	0.23290	0.99996	0.99982	Genotyped	1.000	0.999	0.99854	0.99975	0.00034
rs993619	G	C	0.31812	0.31812	0.99956	0.99802	Imputed	-	-	-	-	-
rs9393908	T	A	0.05847	0.05847	0.99991	0.99838	Imputed	-	-	-	-	-
rs9366717	C	T	0.05857	0.05857	1.00000	0.99994	Genotyped	0.997	0.999	0.99848	0.99947	0.00021
rs35656932	G	T	0.00209	0.00209	0.99996	0.98958	Imputed	-	-	-	-	-
rs73400580	T	C	0.06701	0.06701	1.00000	1.00000	Genotyped	1.000	0.999	0.99863	0.99999	0.00009
rs77793619	C	G	0.30203	0.30203	0.99739	0.98929	Imputed	-	-	-	-	-
rs76974121	G	A	0.00082	0.00082	0.99924	0.15834	Imputed	-	-	-	-	-
rs34243448	C	A	0.00396	0.00396	0.99996	0.99439	Imputed	-	-	-	-	-
rs1233712	G	A	0.29146	0.29146	0.99936	0.99718	Imputed	-	-	-	-	-
rs73400581	G	A	0.19144	0.19144	0.99996	0.99977	Genotyped	1.000	0.999	0.99721	0.99999	0.00057
rs78793798	A	G	0.03212	0.03212	0.99997	0.99921	Genotyped	0.989	0.991	0.98230	0.99671	0.00084
rs9461443	A	T	0.28611	0.28611	0.99974	0.99878	Imputed	-	-	-	-	-
rs41269285	T	C	0.00000	0.00000	1.00000	0.00000	Imputed	-	-	-	-	-
rs17776284	G	A	0.06829	0.06829	1.00000	1.00000	Genotyped	1.000	0.997	0.99327	1.00000	0.00047
rs2299031	T	C	0.06845	0.06845	0.99985	0.99845	Genotyped	0.999	0.996	0.99196	0.99790	0.00048
rs34477097	C	T	0.28641	0.28641	0.99999	0.99997	Genotyped	0.999	0.999	0.99868	0.99952	0.00039
rs16893827	T	C	0.13564	0.13564	0.99999	0.99988	Genotyped	1.000	0.998	0.99654	0.99693	0.00001
rs12201260	A	G	0.00088	0.00088	0.99919	0.16925	Imputed	-	-	-	-	-
rs34024998	G	C	0.58515	0.41485	0.99909	0.99641	Imputed	-	-	-	-	-
rs34787248	C	T	0.26682	0.26682	0.99916	0.99600	Imputed	-	-	-	-	-
rs73400590	T	C	0.06701	0.06701	1.00000	1.00000	Genotyped	1.000	0.999	0.99863	0.99873	0.00001
rs76542212	C	T	0.00153	0.00153	0.99853	0.18710	Imputed	-	-	-	-	-
rs9468317	T	C	0.28668	0.28668	0.99997	0.99987	Genotyped	0.999	0.999	0.99881	0.99950	0.00030
rs2299030	T	C	0.00780	0.00780	0.99861	0.88357	Imputed	-	-	-	-	-
rs116289313	C	T	0.08748	0.08748	0.99948	0.99453	Imputed	-	-	-	-	-
rs2299029	G	A	0.28638	0.28638	0.99975	0.99884	Imputed	-	-	-	-	-
rs1679723	G	T	0.14027	0.14027	0.99999	0.99994	Genotyped	0.999	0.999	0.99851	0.99856	0.00017
rs11967137	A	G	0.28667	0.28667	1.00000	1.00000	Genotyped	1.000	1.000	0.99913	0.99997	0.00027
rs142255256	T	C	0.29910	0.29910	0.99954	0.99785	Imputed	-	-	-	-	-
rs11962305	G	C	0.28637	0.28637	0.99973	0.99873	Imputed	-	-	-	-	-
rs6917759	A	G	0.23126	0.23126	1.00000	1.00000	Genotyped	1.000	1.000	0.99989	0.99981	0.00000
rs13204012	G	A	0.00014	0.00014	0.99994	0.67556	Imputed	-	-	-	-	-
rs72849222	G	T	0.00000	0.00000	1.00000	0.00000	Imputed	-	-	-	-	-
rs66487884	C	G	0.17148	0.17148	0.99987	0.99912	Imputed	-	-	-	-	-
rs13205211	T	G	0.00014	0.00014	0.99994	0.68040	Imputed	-	-	-	-	-
rs9380069	A	G	0.11508	0.11508	1.00000	0.99999	Genotyped	0.999	0.999	0.99899	0.99827	0.00004
rs11752073	G	T	0.22580	0.22580	0.99998	0.99991	Genotyped	1.000	0.999	0.99877	0.99996	0.00030
rs9366718	A	T	0.28646	0.28646	0.99976	0.99886	Imputed	-	-	-	-	-
rs112421400	C	T	0.20012	0.20012	0.99648	0.98810	Imputed	-	-	-	-	-
rs1150708	G	A	0.29284	0.29284	0.99945	0.99750	Imputed	-	-	-	-	-
rs80136959	A	T	0.29918	0.29918	0.99962	0.99822	Imputed	-	-	-	-	-
rs9393909	C	T	0.28644	0.28644	0.99971	0.99870	Imputed	-	-	-	-	-
rs11758148	A	C	0.29957	0.29957	0.99998	0.99993	Genotyped	0.994	0.999	0.99704	0.99833	0.00185
rs56057304	A	G	0.00592	0.00592	0.99730	0.69599	Imputed	-	-	-	-	-
rs9393910	C	G	0.28644	0.28644	0.99970	0.99865	Imputed	-	-	-	-	-
rs9368563	A	G	0.28670	0.28670	0.99996	0.99989	Genotyped	1.000	1.000	0.99926	0.99973	0.00012
rs9295768	G	A	0.28675	0.28675	1.00000	0.99999	Genotyped	1.000	1.000	0.99946	0.99952	0.00003
rs7769054	C	G	0.29948	0.29948	0.99897	0.99559	Imputed	-	-	-	-	-
rs9468318	T	A	0.28652	0.28652	0.99975	0.99883	Imputed	-	-	-	-	-
rs9357067	C	G	0.28606	0.28606	0.99972	0.99864	Imputed	-	-	-	-	-
rs967005	C	T	0.28675	0.28675	0.99999	0.99997	Genotyped	0.997	0.999	0.99887	0.99872	0.00063
rs60913498	T	A	0.20199	0.20199	0.99367	0.96704	Imputed	-	-	-	-	-
rs145380951	A	G	0.00002	0.00002	0.99998	0.00240	Imputed	-	-	-	-	-
rs7757215	C	A	0.15102	0.15102	1.00000	0.99998	Genotyped	0.998	0.999	0.99876	0.99918	0.00028
rs41269287	G	A	0.00000	0.00000	1.00000	0.00004	Imputed	-	-	-	-	-
rs17720293	C	T	0.03511	0.03511	0.99914	0.98035	Imputed	-	-	-	-	-
rs1233710	C	T	0.32638	0.32638	0.99686	0.99019	Imputed	-	-	-	-	-
rs2235359	T	G	0.35040	0.35040	0.99575	0.98727	Imputed	-	-	-	-	-
rs73402513	A	C	0.12023	0.12023	0.99936	0.99522	Imputed	-	-	-	-	-
rs2235358	A	G	0.00570	0.00570	0.99526	0.45623	Imputed	-	-	-	-	-
rs7740487	C	G	0.20344	0.20344	0.99949	0.99693	Imputed	-	-	-	-	-
rs115815993	G	T	0.03180	0.03180	0.99907	0.97232	Imputed	-	-	-	-	-
rs112863641	C	T	0.19280	0.19280	0.99759	0.98834	Imputed	-	-	-	-	-
rs13200462	A	C	0.20386	0.20386	1.00000	0.99997	Genotyped	0.999	1.000	0.99912	0.99909	0.00025
rs62638680	G	A	0.12054	0.12054	0.99999	0.99995	Genotyped	1.000	0.997	0.99359	0.99434	0.00000
rs74409018	G	C	0.07734	0.07734	0.99945	0.99403	Imputed	-	-	-	-	-
rs1679732	A	G	0.24023	0.24023	0.99968	0.99839	Imputed	-	-	-	-	-
rs147550448	C	A	0.00568	0.00568	0.99529	0.45842	Imputed	-	-	-	-	-
rs10456362	G	A	0.21410	0.21410	1.00000	0.99999	Genotyped	0.999	1.000	0.99977	0.99995	0.00015
rs72850298	G	A	0.00000	0.00000	1.00000	0.00000	Imputed	-	-	-	-	-
rs2185955	A	G	0.35056	0.35056	0.99984	0.99941	Genotyped	0.994	0.994	0.98782	0.99487	0.00375
rs7750106	C	A	0.38316	0.38316	0.99911	0.99689	Imputed	-	-	-	-	-
rs72850299	T	C	0.00000	0.00000	1.00000	0.00000	Imputed	-	-	-	-	-
rs9468321	A	G	0.05310	0.05310	1.00000	1.00000	Genotyped	1.000	1.000	1.00000	1.00000	0.00000
rs140272569	C	T	0.00013	0.00013	0.99991	0.41902	Imputed	-	-	-	-	-
rs13208096	C	G	0.00010	0.00010	0.99998	0.76849	Imputed	-	-	-	-	-
rs140619608	A	G	0.02970	0.02970	0.99724	0.91974	Imputed	-	-	-	-	-
rs145676979	T	C	0.02964	0.02964	0.99718	0.91806	Imputed	-	-	-	-	-
rs72850300	C	G	0.00000	0.00000	1.00000	0.00000	Imputed	-	-	-	-	-
rs41269289	G	C	0.00010	0.00010	0.99992	0.38171	Imputed	-	-	-	-	-
rs1635	C	A	0.38313	0.38313	0.99898	0.99651	Imputed	-	-	-	-	-
rs9461446	C	T	0.05310	0.05310	1.00000	1.00000	Genotyped	1.000	1.000	1.00000	1.00000	0.00000
rs3734564	G	A	0.05225	0.05225	1.00000	0.99997	Genotyped	0.999	0.996	0.99283	0.99812	0.00035
rs1679709	G	A	0.24227	0.24227	1.00000	1.00000	Genotyped	1.000	1.000	0.99999	0.99995	0.00001
rs17720687	A	G	0.02955	0.02955	0.99999	0.99962	Genotyped	0.999	0.994	0.98777	0.99140	0.00013
rs1778511	A	G	0.25499	0.25499	1.00000	0.99999	Genotyped	1.000	1.000	0.99901	1.00000	0.00030
rs11751702	G	C	0.34984	0.34984	0.99884	0.99543	Imputed	-	-	-	-	-
rs1778510	T	C	0.14101	0.14101	0.99982	0.99863	Imputed	-	-	-	-	-
rs1600621	C	T	0.14094	0.14094	0.99986	0.99886	Imputed	-	-	-	-	-
rs1778508	T	C	0.25515	0.25515	0.99998	0.99992	Genotyped	1.000	0.997	0.99408	0.99551	0.00000
rs1778507	C	T	0.10430	0.10430	0.99998	0.99985	Genotyped	1.000	0.998	0.99676	0.99694	0.00000
rs17720774	A	G	0.00080	0.00080	0.99928	0.23741	Imputed	-	-	-	-	-
rs9468322	G	A	0.06574	0.06574	1.00000	0.99997	Genotyped	0.999	1.000	0.99923	1.00000	0.00008
rs2799076	C	T	0.09474	0.09474	0.99993	0.99930	Genotyped	0.986	0.994	0.98733	0.99981	0.00260
rs11966237	A	G	0.12071	0.12071	1.00000	0.99997	Genotyped	1.000	0.998	0.99557	0.99648	0.00007
rs76983085	T	G	0.03226	0.03226	0.99986	0.99607	Imputed	-	-	-	-	-
rs4713155	A	T	0.07768	0.07768	0.99972	0.99692	Imputed	-	-	-	-	-
rs61127718	T	C	0.03142	0.03142	1.00000	0.99990	Genotyped	0.997	0.999	0.99741	0.99903	0.00014
rs2799077	C	T	0.25499	0.25499	1.00000	1.00000	Genotyped	1.000	1.000	0.99955	0.99967	0.00000
rs2799079	A	C	0.25499	0.25499	1.00000	1.00000	Genotyped	1.000	1.000	0.99998	1.00000	0.00007
rs73742509	G	A	0.09758	0.09758	1.00000	0.99997	Genotyped	0.999	1.000	0.99934	0.99951	0.00010
rs78224691	G	A	0.57956	0.42044	0.99877	0.99578	Imputed	-	-	-	-	-
rs16893889	A	G	0.57930	0.42070	0.99852	0.99497	Imputed	-	-	-	-	-
rs1225600	T	C	0.14111	0.14111	1.00000	1.00000	Genotyped	1.000	1.000	1.00000	0.99997	0.00000
rs67998226	T	C	0.03005	0.03005	1.00000	1.00000	Genotyped	1.000	1.000	1.00000	1.00000	0.00000
rs2179174	A	G	0.57959	0.42041	0.99872	0.99577	Imputed	-	-	-	-	-
rs76463649	A	G	0.14111	0.14111	1.00000	1.00000	Genotyped	1.000	1.000	0.99998	0.99997	0.00003
rs16893892	A	G	0.07780	0.07780	0.99989	0.99902	Genotyped	0.996	0.995	0.98968	0.99962	0.00107
rs11965542	G	A	0.10577	0.10577	1.00000	0.99999	Genotyped	1.000	1.000	0.99971	1.00000	0.00005
rs2743555	G	A	0.25524	0.25524	0.99949	0.99789	Imputed	-	-	-	-	-
rs7741443	A	T	0.44413	0.44413	0.99874	0.99589	Imputed	-	-	-	-	-
rs72850302	A	G	0.00000	0.00000	1.00000	0.00000	Imputed	-	-	-	-	-
rs78765006	C	T	0.12060	0.12060	0.99989	0.99898	Imputed	-	-	-	-	-
rs1419183	A	C	0.25572	0.25572	0.99996	0.99988	Genotyped	0.999	0.999	0.99800	0.99742	0.00000
rs1150725	G	C	0.14019	0.14019	0.99914	0.99407	Imputed	-	-	-	-	-
rs6920512	A	G	0.10557	0.10557	0.99909	0.99126	Imputed	-	-	-	-	-
rs79355918	A	G	0.02020	0.02020	0.99996	0.99844	Imputed	-	-	-	-	-
rs72854503	A	G	0.00001	0.00001	0.99999	0.13991	Imputed	-	-	-	-	-
rs34878803	T	C	0.02954	0.02954	1.00000	1.00000	Genotyped	1.000	0.999	0.99703	0.99712	0.00000
rs2142731	A	G	0.07792	0.07792	0.99993	0.99911	Genotyped	0.999	0.990	0.97989	0.98119	0.00003
rs34396849	A	C	0.02951	0.02951	0.99997	0.99906	Imputed	-	-	-	-	-
rs6901575	G	A	0.25470	0.25470	0.99996	0.99987	Genotyped	0.999	1.000	0.99908	0.99995	0.00041
rs9468325	C	T	0.06633	0.06633	1.00000	1.00000	Genotyped	1.000	1.000	1.00000	0.99999	0.00000
rs41269291	A	G	0.00000	0.00000	1.00000	0.00005	Imputed	-	-	-	-	-
rs1150723	T	A	0.14111	0.14111	0.99983	0.99869	Imputed	-	-	-	-	-
rs72854506	T	C	0.00000	0.00000	1.00000	0.00005	Imputed	-	-	-	-	-
rs11756111	T	C	0.45296	0.45296	0.99894	0.99641	Imputed	-	-	-	-	-
rs1150722	A	G	0.12617	0.12617	1.00000	0.99999	Genotyped	0.996	0.999	0.99835	0.99530	0.00004
rs16901846	T	C	0.18203	0.18203	0.99990	0.99942	Genotyped	1.000	0.996	0.99142	0.99273	0.00003
rs73385806	A	G	0.06702	0.06702	0.99993	0.99903	Genotyped	0.999	0.978	0.95625	0.95938	0.00005
rs11755032	C	T	0.13541	0.13541	0.99998	0.99984	Genotyped	0.996	0.998	0.99591	1.00000	0.00108
rs73385807	T	A	0.12086	0.12086	0.99970	0.99759	Imputed	-	-	-	-	-
rs1150720	A	G	0.50962	0.49038	0.99890	0.99625	Imputed	-	-	-	-	-
rs73385810	A	T	0.12083	0.12083	0.99966	0.99723	Imputed	-	-	-	-	-
rs1150719	G	A	0.50936	0.49064	0.99857	0.99534	Imputed	-	-	-	-	-
rs74478410	G	T	0.00123	0.00123	0.99958	0.70846	Imputed	-	-	-	-	-
rs13211507	T	C	0.02954	0.02954	1.00000	1.00000	Genotyped	1.000	1.000	1.00000	0.99999	0.00000
rs7744788	A	G	0.18203	0.18203	0.99990	0.99941	Genotyped	0.999	0.995	0.99078	0.99183	0.00002
rs34691223	C	A	0.02909	0.02909	0.99998	0.99917	Imputed	-	-	-	-	-
rs11757730	G	A	0.36660	0.36660	0.99892	0.99612	Imputed	-	-	-	-	-
rs1150717	T	C	0.50826	0.49174	0.99827	0.99500	Imputed	-	-	-	-	-
rs11758337	C	G	0.36579	0.36579	0.99822	0.99375	Imputed	-	-	-	-	-
rs79093134	C	T	0.09187	0.09187	0.99999	0.99989	Genotyped	0.999	0.999	0.99709	0.99928	0.00031
rs34481509	A	G	0.00019	0.00019	0.99981	0.04260	Imputed	-	-	-	-	-
rs77986494	A	G	0.14444	0.14444	1.00000	0.99999	Genotyped	0.997	0.998	0.99609	0.99472	0.00010
rs6905368	G	C	0.27213	0.27213	0.99962	0.99820	Imputed	-	-	-	-	-
rs6905391	G	A	0.32501	0.32501	0.99862	0.99544	Imputed	-	-	-	-	-
rs1150715	G	A	0.14065	0.14065	0.99931	0.99632	Imputed	-	-	-	-	-
rs1150714	T	C	0.50751	0.49249	0.99892	0.99632	Imputed	-	-	-	-	-
rs1150713	A	C	0.50621	0.49379	0.99787	0.99241	Imputed	-	-	-	-	-
rs55831267	C	A	0.27206	0.27206	0.99956	0.99806	Imputed	-	-	-	-	-
rs9461448	T	G	0.13718	0.13718	1.00000	0.99998	Genotyped	0.996	0.997	0.99436	0.99172	0.00000
rs75911870	A	G	0.07888	0.07888	1.00000	0.99999	Genotyped	0.997	0.998	0.99619	0.99503	0.00009
rs3800324	G	A	0.14444	0.14444	1.00000	1.00000	Genotyped	1.000	1.000	0.99998	0.99968	0.00000
rs3800325	C	G	0.50748	0.49252	0.99912	0.99695	Imputed	-	-	-	-	-
rs3800326	C	T	0.06684	0.06684	0.99998	0.99963	Genotyped	0.996	0.983	0.96600	0.96762	0.00025
rs73385818	C	A	0.12174	0.12174	1.00000	0.99999	Genotyped	0.998	1.000	0.99950	0.99823	0.00009
rs3800327	G	C	0.28425	0.28425	0.99938	0.99709	Imputed	-	-	-	-	-
rs75621300	A	G	0.17012	0.17012	0.99970	0.99842	Imputed	-	-	-	-	-
rs9468328	C	T	0.14060	0.14060	0.99960	0.99671	Imputed	-	-	-	-	-
rs6923170	G	A	0.50729	0.49271	0.99915	0.99701	Imputed	-	-	-	-	-
rs74294002	A	G	0.14043	0.14043	1.00000	1.00000	Genotyped	0.999	1.000	0.99994	0.99919	0.00000
rs13207345	C	T	0.00206	0.00206	0.99999	0.99539	Imputed	-	-	-	-	-
rs72854513	A	T	0.00205	0.00205	1.00000	0.99972	Imputed	-	-	-	-	-
rs74830143	C	T	0.01631	0.01631	0.99656	0.85789	Imputed	-	-	-	-	-
rs56053755	C	T	0.50722	0.49278	0.99848	0.99460	Imputed	-	-	-	-	-
rs1936365	G	C	0.32580	0.32580	0.99946	0.99778	Imputed	-	-	-	-	-
rs2281043	C	T	0.50676	0.49324	0.99880	0.99565	Imputed	-	-	-	-	-
rs33932084	A	G	0.02151	0.02151	1.00000	0.99997	Genotyped	0.997	0.998	0.99595	0.99387	0.00002
rs16893917	G	A	0.14406	0.14406	0.99975	0.99833	Genotyped	1.000	0.992	0.98412	0.99702	0.00184
rs6456811	C	G	0.50736	0.49264	0.99921	0.99722	Imputed	-	-	-	-	-
rs9461449	T	A	0.13701	0.13701	0.99977	0.99835	Imputed	-	-	-	-	-
rs1062169	G	A	0.50736	0.49264	0.99931	0.99750	Imputed	-	-	-	-	-
rs7767897	T	C	0.14043	0.14043	1.00000	1.00000	Genotyped	1.000	1.000	1.00000	0.99996	0.00002
rs16893929	C	T	0.14404	0.14404	0.99976	0.99842	Genotyped	1.000	0.993	0.98692	0.99940	0.00184
rs1339899	T	C	0.17518	0.17518	1.00000	0.99998	Genotyped	0.999	1.000	0.99912	0.99933	0.00021
rs56189111	C	A	0.00205	0.00205	1.00000	0.99972	Imputed	-	-	-	-	-
rs16893937	G	A	0.27228	0.27228	0.99996	0.99987	Genotyped	0.999	0.999	0.99838	0.99883	0.00040
rs114124258	C	T	0.08653	0.08653	0.99972	0.99676	Imputed	-	-	-	-	-
rs75426794	A	G	0.50814	0.49186	0.99917	0.99702	Imputed	-	-	-	-	-
rs115041649	G	C	0.14392	0.14392	0.99964	0.99747	Imputed	-	-	-	-	-
rs9468335	T	G	0.13945	0.13945	0.99919	0.99436	Imputed	-	-	-	-	-
rs116420641	G	A	0.00001	0.00001	0.99999	0.04048	Imputed	-	-	-	-	-
rs1936364	T	A	0.50813	0.49187	0.99909	0.99680	Imputed	-	-	-	-	-
rs150027890	G	A	0.00731	0.00731	0.99850	0.85629	Imputed	-	-	-	-	-
rs76825012	C	T	0.51341	0.48659	0.99901	0.99652	Imputed	-	-	-	-	-
rs13191786	T	G	0.00010	0.00010	0.99998	0.76849	Imputed	-	-	-	-	-
rs34950484	G	A	0.02918	0.02918	0.99998	0.99941	Imputed	-	-	-	-	-
rs6932394	G	A	0.10560	0.10560	1.00000	0.99998	Genotyped	0.999	1.000	0.99963	0.99999	0.00009
rs853694	A	T	0.32596	0.32596	0.99955	0.99835	Imputed	-	-	-	-	-
rs78521938	G	A	0.00001	0.00001	0.99999	0.03964	Imputed	-	-	-	-	-
rs79567170	C	T	0.14406	0.14406	0.99976	0.99839	Genotyped	1.000	0.993	0.98594	0.99940	0.00196
rs72854515	T	C	0.00002	0.00002	0.99998	0.04435	Imputed	-	-	-	-	-
rs35072899	C	T	0.00019	0.00019	0.99989	0.41922	Imputed	-	-	-	-	-
rs34661125	G	A	0.02920	0.02920	1.00000	1.00000	Genotyped	1.000	1.000	1.00000	0.99998	0.00001
rs145130687	T	G	0.00482	0.00482	0.99829	0.75426	Imputed	-	-	-	-	-
rs7759855	A	G	0.09453	0.09453	0.99988	0.99894	Genotyped	0.988	0.994	0.98838	0.99908	0.00219
rs4713159	G	A	0.14443	0.14443	0.99997	0.99980	Genotyped	0.999	0.994	0.98823	0.98897	0.00001
rs16893947	A	G	0.51129	0.48871	0.99932	0.99748	Imputed	-	-	-	-	-
rs72854521	T	A	0.00000	0.00000	1.00000	0.00009	Imputed	-	-	-	-	-
rs13190888	G	A	0.02918	0.02918	0.99998	0.99946	Imputed	-	-	-	-	-
rs77076406	T	A	0.14190	0.14190	0.99985	0.99886	Imputed	-	-	-	-	-
rs72854522	G	C	0.00000	0.00000	1.00000	0.00009	Imputed	-	-	-	-	-
rs76132620	C	T	0.09267	0.09267	0.99993	0.99923	Genotyped	0.994	0.992	0.98352	0.98970	0.00102
rs56152789	G	A	0.51134	0.48866	0.99933	0.99752	Imputed	-	-	-	-	-
rs853687	G	T	0.17355	0.17355	1.00000	1.00000	Genotyped	1.000	0.999	0.99879	0.99985	0.00021
rs9461450	A	G	0.14197	0.14197	1.00000	1.00000	Genotyped	1.000	1.000	1.00000	0.99996	0.00001
rs853685	C	T	0.32434	0.32434	0.99994	0.99982	Genotyped	1.000	0.999	0.99882	0.99998	0.00041
rs74986168	G	A	0.07856	0.07856	0.99984	0.99792	Imputed	-	-	-	-	-
rs78682950	C	T	0.07865	0.07865	0.99994	0.99921	Genotyped	0.999	0.989	0.97778	0.99795	0.00169
rs28475822	G	A	0.14188	0.14188	1.00000	0.99997	Genotyped	0.999	1.000	0.99935	0.99965	0.00019
rs56075693	T	G	0.00205	0.00205	1.00000	0.99969	Imputed	-	-	-	-	-
rs79984073	C	T	0.00043	0.00043	0.99957	0.04944	Imputed	-	-	-	-	-
rs1076639	A	G	0.13727	0.13727	0.99999	0.99995	Genotyped	0.995	0.997	0.99342	0.99133	0.00016
rs34218844	T	C	0.00205	0.00205	1.00000	0.99972	Imputed	-	-	-	-	-
rs742107	T	G	0.16117	0.16117	1.00000	1.00000	Genotyped	0.999	1.000	0.99901	0.99929	0.00010
rs11546572	T	C	0.00000	0.00000	1.00000	0.00046	Imputed	-	-	-	-	-
rs76182675	C	T	0.14222	0.14222	1.00000	0.99997	Genotyped	1.000	0.996	0.99216	0.99347	0.00010
rs4711167	T	C	0.16121	0.16121	0.99997	0.99985	Genotyped	0.999	0.999	0.99894	0.99860	0.00003
rs6922302	C	G	0.14211	0.14211	0.99989	0.99907	Imputed	-	-	-	-	-
rs6922161	A	G	0.14222	0.14222	1.00000	0.99997	Genotyped	1.000	1.000	0.99930	1.00000	0.00010
rs6902583	T	C	0.14222	0.14222	1.00000	0.99997	Genotyped	1.000	1.000	0.99930	0.99993	0.00011
rs9461452	A	G	0.14210	0.14210	0.99988	0.99904	Imputed	-	-	-	-	-
rs9461453	A	C	0.14210	0.14210	0.99988	0.99904	Imputed	-	-	-	-	-
rs853682	T	C	0.32295	0.32295	0.99975	0.99886	Imputed	-	-	-	-	-
rs11969150	G	A	0.12174	0.12174	0.99984	0.99864	Imputed	-	-	-	-	-
rs141928748	C	G	0.00466	0.00466	0.99839	0.76397	Imputed	-	-	-	-	-
rs853681	C	A	0.32295	0.32295	0.99974	0.99882	Imputed	-	-	-	-	-
rs9468341	G	A	0.14201	0.14201	0.99971	0.99797	Imputed	-	-	-	-	-
rs144436694	C	T	0.00466	0.00466	0.99839	0.76397	Imputed	-	-	-	-	-
rs853679	C	A	0.32321	0.32321	1.00000	0.99998	Genotyped	0.999	1.000	0.99903	0.99949	0.00032
rs41269297	G	A	0.00069	0.00069	0.99939	0.26661	Imputed	-	-	-	-	-
rs9468342	G	C	0.06700	0.06700	0.99908	0.99105	Imputed	-	-	-	-	-
rs16893970	T	C	0.52562	0.47438	0.99916	0.99704	Imputed	-	-	-	-	-
rs853676	C	T	0.30789	0.30789	0.99975	0.99906	Genotyped	0.997	0.996	0.99106	0.99458	0.00114
rs6456812	A	C	0.15247	0.15247	0.99714	0.98168	Imputed	-	-	-	-	-
rs73385870	A	T	0.06680	0.06680	0.99981	0.99757	Imputed	-	-	-	-	-
rs72854524	C	T	0.00006	0.00006	0.99994	0.00346	Imputed	-	-	-	-	-
rs6910120	G	A	0.14227	0.14227	0.99995	0.99972	Genotyped	0.999	0.999	0.99793	0.99967	0.00040
rs17312661	A	G	0.17197	0.17197	0.99987	0.99923	Genotyped	0.995	0.988	0.97562	0.98292	0.00152
rs7752448	A	G	0.32606	0.32606	0.99829	0.99540	Imputed	-	-	-	-	-
rs7772827	T	C	0.64635	0.35365	0.99899	0.99596	Imputed	-	-	-	-	-
rs7752721	C	T	0.16636	0.16636	0.99996	0.99978	Genotyped	0.986	0.994	0.98791	0.97865	0.00013
rs72854525	A	C	0.00000	0.00000	1.00000	0.00025	Imputed	-	-	-	-	-
rs16893973	C	T	0.18866	0.18866	1.00000	1.00000	Genotyped	0.999	1.000	0.99996	0.99967	0.00004
rs16893975	T	C	0.18866	0.18866	1.00000	1.00000	Genotyped	1.000	0.994	0.98840	0.99059	0.00000
rs1416919	T	G	0.18866	0.18866	0.99999	0.99996	Genotyped	1.000	1.000	0.99937	0.99976	0.00011
rs73742535	G	A	0.18844	0.18844	0.99977	0.99855	Imputed	-	-	-	-	-
rs72854527	G	C	0.00000	0.00000	1.00000	0.00024	Imputed	-	-	-	-	-
rs73742536	G	A	0.18849	0.18849	1.00000	0.99999	Genotyped	1.000	1.000	0.99908	0.99952	0.00012
rs11970439	C	G	0.46014	0.46014	0.99692	0.99275	Imputed	-	-	-	-	-
rs59598126	A	C	0.18852	0.18852	0.99952	0.99699	Imputed	-	-	-	-	-
rs2281041	G	C	0.18827	0.18827	0.99978	0.99856	Imputed	-	-	-	-	-
rs2281040	G	T	0.18849	0.18849	1.00000	1.00000	Genotyped	1.000	0.999	0.99888	0.99909	0.00000
rs58019071	T	C	0.18849	0.18849	1.00000	1.00000	Genotyped	1.000	1.000	0.99944	0.99954	0.00000
rs67340775	A	C	0.02730	0.02730	0.99998	0.99933	Imputed	-	-	-	-	-
rs9295769	A	G	0.17689	0.17689	0.99999	0.99992	Genotyped	0.995	0.999	0.99790	0.99952	0.00119
rs723475	T	G	0.18849	0.18849	1.00000	1.00000	Genotyped	1.000	1.000	0.99944	1.00000	0.00011
rs723476	C	T	0.18849	0.18849	1.00000	1.00000	Genotyped	1.000	1.000	1.00000	0.99993	0.00000
rs73742539	C	T	0.18849	0.18849	1.00000	1.00000	Genotyped	1.000	1.000	0.99944	0.99954	0.00000
rs6908459	C	A	0.17688	0.17688	1.00000	1.00000	Genotyped	1.000	1.000	1.00000	1.00000	0.00001
rs35030260	G	A	0.00205	0.00205	1.00000	0.99971	Imputed	-	-	-	-	-
rs78184384	C	T	0.17666	0.17666	0.99978	0.99852	Imputed	-	-	-	-	-
rs13217619	T	C	0.00205	0.00205	1.00000	0.99972	Imputed	-	-	-	-	-
rs213244	A	C	0.14991	0.14991	1.00000	0.99999	Genotyped	0.999	1.000	0.99922	0.99965	0.00018
rs79419345	T	C	0.00744	0.00744	0.99698	0.73295	Imputed	-	-	-	-	-
rs77983937	A	G	0.03440	0.03440	1.00000	0.99998	Genotyped	0.997	0.997	0.99352	0.99119	0.00003
rs17301128	C	G	0.46071	0.46071	0.99949	0.99800	Imputed	-	-	-	-	-
rs213243	T	C	0.14991	0.14991	1.00000	0.99999	Genotyped	0.999	1.000	0.99972	0.99977	0.00008
rs60568488	T	C	0.18849	0.18849	1.00000	1.00000	Genotyped	1.000	1.000	0.99944	1.00000	0.00011
rs6912584	T	C	0.46238	0.46238	0.99956	0.99828	Imputed	-	-	-	-	-
rs10484542	G	A	0.18849	0.18849	1.00000	1.00000	Genotyped	1.000	1.000	1.00000	1.00000	0.00000
rs73742541	T	C	0.18849	0.18849	1.00000	1.00000	Genotyped	1.000	1.000	0.99999	0.99994	0.00000
rs7739389	C	A	0.12080	0.12080	1.00000	1.00000	Genotyped	1.000	1.000	0.99965	0.99950	0.00001
rs7759845	T	G	0.10335	0.10335	0.99996	0.99977	Genotyped	1.000	0.999	0.99894	0.99917	0.00004
rs73742542	G	A	0.31279	0.31279	1.00000	0.99999	Genotyped	0.999	0.999	0.99876	0.99973	0.00050
rs6901001	A	G	0.17869	0.17869	0.99999	0.99993	Genotyped	0.995	1.000	0.99908	0.99995	0.00112
rs72854531	G	A	0.00000	0.00000	1.00000	0.00034	Imputed	-	-	-	-	-
rs75885713	G	A	0.06016	0.06016	0.99975	0.99682	Imputed	-	-	-	-	-
rs6918631	C	T	0.19694	0.19694	0.99871	0.99315	Imputed	-	-	-	-	-
rs112479513	G	A	0.12063	0.12063	0.99982	0.99858	Imputed	-	-	-	-	-
rs213241	A	G	0.14965	0.14965	1.00000	0.99999	Genotyped	1.000	1.000	0.99985	0.99992	0.00006
rs6929449	A	C	0.19821	0.19821	0.99999	0.99993	Genotyped	0.995	0.999	0.99818	0.99475	0.00000
rs6456817	C	T	0.20701	0.20701	0.99999	0.99994	Genotyped	0.998	0.999	0.99890	0.99781	0.00001
rs9468345	G	C	0.05841	0.05841	0.99977	0.99652	Imputed	-	-	-	-	-
rs35016036	C	T	0.00205	0.00205	1.00000	0.99972	Imputed	-	-	-	-	-
rs72854533	C	A	0.00025	0.00025	0.99982	0.56791	Imputed	-	-	-	-	-
rs191028229	T	G	0.19649	0.19649	0.99819	0.99140	Imputed	-	-	-	-	-
rs60698636	A	G	0.16402	0.16402	0.99997	0.99984	Genotyped	1.000	0.999	0.99883	1.00000	0.00025
rs77914337	T	G	0.12786	0.12786	0.99997	0.99978	Genotyped	0.998	0.999	0.99838	1.00000	0.00052
rs73742544	T	A	0.15653	0.15653	0.99692	0.98429	Imputed	-	-	-	-	-
rs80028957	G	A	0.01407	0.01407	0.99990	0.99572	Genotyped	0.915	0.820	0.67261	0.62316	0.00006
rs9468346	C	A	0.03475	0.03475	1.00000	0.99994	Genotyped	0.995	0.998	0.99552	0.99430	0.00013
rs73387810	G	A	0.12072	0.12072	0.99999	0.99991	Genotyped	0.998	0.999	0.99766	0.99976	0.00055
rs35744819	G	T	0.00010	0.00010	0.99998	0.76838	Imputed	-	-	-	-	-
rs213239	A	G	0.14966	0.14966	0.99998	0.99988	Genotyped	0.996	0.998	0.99636	0.99936	0.00099
rs73742545	T	G	0.16416	0.16416	1.00000	1.00000	Genotyped	1.000	1.000	0.99984	0.99965	0.00001
rs758397	G	T	0.13502	0.13502	0.99997	0.99976	Genotyped	1.000	0.998	0.99638	0.99666	0.00002
rs116186273	T	C	0.00078	0.00078	0.99936	0.32153	Imputed	-	-	-	-	-
rs56131013	G	A	0.46966	0.46966	0.99740	0.99206	Imputed	-	-	-	-	-
rs2077474	C	T	0.16394	0.16394	0.99969	0.99785	Imputed	-	-	-	-	-
rs1474589	G	T	0.31967	0.31967	0.99994	0.99974	Genotyped	0.992	0.997	0.99373	0.99548	0.00232
rs150145512	G	A	0.00086	0.00086	0.99926	0.28158	Imputed	-	-	-	-	-
rs79144650	C	T	0.19183	0.19183	0.99998	0.99988	Genotyped	0.987	0.997	0.99346	0.98713	0.00075
rs6903652	C	G	0.47005	0.47005	0.99903	0.99638	Imputed	-	-	-	-	-
rs78787804	G	T	0.19160	0.19160	0.99975	0.99842	Imputed	-	-	-	-	-
rs6903823	A	G	0.46992	0.46992	0.99888	0.99595	Imputed	-	-	-	-	-
rs72854535	T	C	0.00001	0.00001	0.99999	0.00740	Imputed	-	-	-	-	-
rs79885202	T	G	0.05824	0.05824	0.99967	0.99482	Imputed	-	-	-	-	-
rs72854536	C	T	0.00001	0.00001	0.99999	0.00853	Imputed	-	-	-	-	-
rs75521677	G	A	0.06529	0.06529	0.99928	0.98982	Imputed	-	-	-	-	-
rs13198809	G	A	0.00009	0.00009	0.99998	0.82558	Imputed	-	-	-	-	-
rs213237	C	T	0.24004	0.24004	0.99763	0.99038	Imputed	-	-	-	-	-
rs2079705	G	A	0.00051	0.00051	1.00000	0.99876	Imputed	-	-	-	-	-
rs35353359	C	T	0.00205	0.00205	1.00000	0.99841	Imputed	-	-	-	-	-
rs213236	C	T	0.21426	0.21426	0.99779	0.99049	Imputed	-	-	-	-	-
rs213235	G	A	0.17013	0.17013	0.99974	0.99843	Imputed	-	-	-	-	-
rs6921919	C	G	0.34444	0.34444	0.99961	0.99831	Imputed	-	-	-	-	-
rs6922111	C	T	0.34482	0.34482	0.99996	0.99984	Genotyped	0.996	0.997	0.99424	0.99835	0.00263
rs115286089	G	A	0.00043	0.00043	0.99957	0.05609	Imputed	-	-	-	-	-
rs116406755	G	A	0.14847	0.14847	0.99953	0.99662	Imputed	-	-	-	-	-
rs213232	G	A	0.21437	0.21437	0.99767	0.98982	Imputed	-	-	-	-	-
rs144931476	C	A	0.00000	0.00000	1.00000	0.00000	Imputed	-	-	-	-	-
rs213231	G	T	0.24873	0.24873	0.99995	0.99979	Genotyped	0.998	0.999	0.99790	0.99833	0.00054
rs733743	G	C	0.07149	0.07149	0.99784	0.97643	Imputed	-	-	-	-	-
rs12662767	A	T	0.00043	0.00043	0.99957	0.05579	Imputed	-	-	-	-	-
rs78769075	C	T	0.01036	0.01036	0.99723	0.82127	Imputed	-	-	-	-	-
rs71559077	G	A	0.00002	0.00002	0.99998	0.08076	Imputed	-	-	-	-	-
rs78512949	G	A	0.02612	0.02612	1.00000	0.99990	Genotyped	0.985	0.988	0.97595	0.96503	0.00006
rs1555047	G	A	0.07855	0.07855	0.99999	0.99987	Genotyped	0.999	0.997	0.99372	0.99563	0.00018
rs1555046	C	G	0.03472	0.03472	0.99995	0.99848	Imputed	-	-	-	-	-
rs11751487	C	T	0.12013	0.12013	0.99931	0.99482	Imputed	-	-	-	-	-
rs112181044	C	T	0.07845	0.07845	0.99990	0.99859	Imputed	-	-	-	-	-
rs9461455	C	T	0.54306	0.45694	0.99905	0.99657	Imputed	-	-	-	-	-
rs59457415	G	C	0.07016	0.07016	0.99943	0.99381	Imputed	-	-	-	-	-
rs213230	A	G	0.44859	0.44859	0.99858	0.99486	Imputed	-	-	-	-	-
rs60184496	A	G	0.07864	0.07864	0.99999	0.99984	Genotyped	0.998	0.997	0.99412	0.99401	0.00009
rs17856167	G	A	0.12105	0.12105	0.99998	0.99986	Genotyped	0.994	0.998	0.99512	0.99435	0.00052
rs13201752	A	G	0.54330	0.45670	0.99905	0.99671	Imputed	-	-	-	-	-
rs13201753	A	C	0.54330	0.45670	0.99905	0.99671	Imputed	-	-	-	-	-
rs213228	A	C	0.71371	0.28629	0.99892	0.99553	Imputed	-	-	-	-	-
rs7773018	T	C	0.00043	0.00043	0.99957	0.05590	Imputed	-	-	-	-	-
rs213227	T	A	0.17049	0.17049	0.99921	0.99582	Imputed	-	-	-	-	-
rs35875412	C	T	0.34346	0.34346	0.99880	0.99530	Imputed	-	-	-	-	-
rs13199081	T	C	0.46442	0.46442	0.99829	0.99445	Imputed	-	-	-	-	-
rs34924864	T	G	0.55330	0.44670	0.99852	0.99533	Imputed	-	-	-	-	-
rs13214023	G	A	0.00215	0.00215	0.99998	0.98917	Imputed	-	-	-	-	-
rs16894011	T	A	0.12513	0.12513	0.99952	0.99614	Imputed	-	-	-	-	-
rs2027362	T	C	0.07275	0.07275	0.99994	0.99907	Imputed	-	-	-	-	-
rs17313059	T	C	0.07282	0.07282	1.00000	0.99997	Genotyped	0.998	0.996	0.99132	0.99234	0.00015
rs35191424	T	C	0.53029	0.46971	0.99851	0.99543	Imputed	-	-	-	-	-
rs57204212	C	A	0.07250	0.07250	0.99994	0.99907	Imputed	-	-	-	-	-
rs11751928	C	T	0.44124	0.44124	0.99851	0.99550	Imputed	-	-	-	-	-
rs11752496	C	G	0.53037	0.46963	0.99861	0.99557	Imputed	-	-	-	-	-
rs7750526	A	T	0.45790	0.45790	0.99865	0.99580	Imputed	-	-	-	-	-
rs1054372	G	T	0.53005	0.46995	0.99875	0.99609	Imputed	-	-	-	-	-
rs9295770	G	A	0.08666	0.08666	0.99999	0.99986	Genotyped	0.996	0.997	0.99319	0.99520	0.00044
rs62401453	A	G	0.00006	0.00006	0.99994	0.04635	Imputed	-	-	-	-	-
rs73401666	T	G	0.10406	0.10406	0.99958	0.99673	Imputed	-	-	-	-	-
rs17313276	G	A	0.07248	0.07248	1.00000	0.99996	Genotyped	1.000	0.997	0.99477	0.99530	0.00004
rs12661831	G	A	0.00139	0.00139	0.99876	0.27860	Imputed	-	-	-	-	-
rs9468354	T	A	0.52963	0.47037	0.99843	0.99511	Imputed	-	-	-	-	-
rs76043707	T	C	0.02374	0.02374	0.99999	0.99955	Genotyped	1.000	0.998	0.99672	1.00000	0.00008
rs78620132	T	C	0.02468	0.02468	0.99999	0.99956	Genotyped	1.000	0.998	0.99684	1.00000	0.00008
rs116537337	A	G	0.01081	0.01081	0.99965	0.97212	Genotyped	0.921	0.877	0.76836	1.00000	0.00428
rs73742547	G	A	0.07248	0.07248	1.00000	1.00000	Genotyped	1.000	1.000	1.00000	1.00000	0.00000
rs16894020	G	A	0.08691	0.08691	1.00000	0.99998	Genotyped	0.999	1.000	0.99953	0.99968	0.00012
rs7773051	G	A	0.52993	0.47007	0.99893	0.99653	Imputed	-	-	-	-	-
rs12697938	T	C	0.52993	0.47007	0.99893	0.99654	Imputed	-	-	-	-	-
rs76413176	C	T	0.00898	0.00898	0.99993	0.99316	Imputed	-	-	-	-	-
rs13437294	C	A	0.52991	0.47009	0.99891	0.99645	Imputed	-	-	-	-	-
rs9468355	T	C	0.52982	0.47018	0.99909	0.99711	Imputed	-	-	-	-	-
rs9468356	G	A	0.44003	0.44003	0.99870	0.99590	Imputed	-	-	-	-	-
rs9468357	T	C	0.52973	0.47027	0.99900	0.99676	Imputed	-	-	-	-	-
rs73742550	T	G	0.07248	0.07248	1.00000	1.00000	Genotyped	1.000	1.000	1.00000	1.00000	0.00000
rs9468358	T	C	0.44045	0.44045	0.99911	0.99724	Imputed	-	-	-	-	-
rs73742551	A	C	0.07248	0.07248	1.00000	1.00000	Genotyped	1.000	1.000	1.00000	1.00000	0.00000
rs6916243	C	T	0.17724	0.17724	0.99998	0.99987	Genotyped	0.998	0.999	0.99720	0.99884	0.00061
rs34513104	G	A	0.52981	0.47019	0.99915	0.99723	Imputed	-	-	-	-	-
rs77753393	T	A	0.12320	0.12320	0.99919	0.99521	Imputed	-	-	-	-	-
rs79130209	G	A	0.06173	0.06173	0.99957	0.99564	Genotyped	0.987	0.981	0.96190	0.99005	0.00254
rs6938371	G	C	0.18424	0.18424	0.99952	0.99785	Imputed	-	-	-	-	-
rs9461456	A	G	0.52978	0.47022	0.99922	0.99740	Imputed	-	-	-	-	-
rs9468360	T	G	0.52975	0.47025	0.99919	0.99731	Imputed	-	-	-	-	-
rs16894021	C	A	0.52978	0.47022	0.99922	0.99740	Imputed	-	-	-	-	-
rs11751693	C	T	0.52978	0.47022	0.99922	0.99740	Imputed	-	-	-	-	-
rs76773322	G	C	0.07242	0.07242	0.99994	0.99917	Imputed	-	-	-	-	-
rs150790220	C	T	0.00072	0.00072	0.99943	0.35343	Imputed	-	-	-	-	-
rs35017208	C	T	0.01696	0.01696	0.99997	0.99879	Imputed	-	-	-	-	-
rs9461457	G	A	0.18437	0.18437	0.99959	0.99771	Imputed	-	-	-	-	-
rs11754208	T	C	0.52944	0.47056	0.99904	0.99642	Imputed	-	-	-	-	-
rs72854542	A	T	0.00000	0.00000	1.00000	0.00000	Imputed	-	-	-	-	-
rs9468361	T	C	0.52976	0.47024	0.99936	0.99760	Imputed	-	-	-	-	-
rs7774788	C	T	0.09532	0.09532	0.99995	0.99948	Genotyped	1.000	0.982	0.96354	0.96786	0.00011
rs7774981	T	C	0.45734	0.45734	0.99942	0.99783	Imputed	-	-	-	-	-
rs7754960	G	C	0.45734	0.45734	0.99942	0.99783	Imputed	-	-	-	-	-
rs7775132	T	C	0.52977	0.47023	0.99942	0.99778	Imputed	-	-	-	-	-
rs73742555	C	T	0.07248	0.07248	1.00000	1.00000	Genotyped	1.000	0.999	0.99873	0.99882	0.00000
rs41270579	C	G	0.00000	0.00000	1.00000	0.00002	Imputed	-	-	-	-	-
rs2072318	A	G	0.07248	0.07248	1.00000	1.00000	Genotyped	1.000	1.000	1.00000	1.00000	0.00000
rs2072319	T	C	0.07248	0.07248	1.00000	1.00000	Genotyped	1.000	1.000	1.00000	1.00000	0.00000
rs2531825	T	C	0.20568	0.20568	0.99966	0.99812	Imputed	-	-	-	-	-
rs13213152	A	G	0.00213	0.00213	1.00000	0.99975	Imputed	-	-	-	-	-
rs3734563	A	G	0.52979	0.47021	0.99951	0.99807	Imputed	-	-	-	-	-
rs3734562	A	G	0.07248	0.07248	1.00000	1.00000	Genotyped	1.000	1.000	1.00000	1.00000	0.00000
rs1556957	A	G	0.07248	0.07248	1.00000	1.00000	Genotyped	1.000	1.000	1.00000	1.00000	0.00000
rs2232440	G	T	0.10432	0.10432	1.00000	0.99999	Genotyped	0.999	1.000	0.99985	1.00000	0.00010
rs2232439	C	G	0.10427	0.10427	0.99995	0.99947	Imputed	-	-	-	-	-
rs2232438	A	C	0.07248	0.07248	1.00000	1.00000	Genotyped	1.000	1.000	1.00000	1.00000	0.00000
rs9654587	T	C	0.18440	0.18440	1.00000	0.99998	Genotyped	0.999	0.999	0.99842	0.99850	0.00019
rs72854546	A	G	0.00000	0.00000	1.00000	0.00000	Imputed	-	-	-	-	-
rs1591913	C	T	0.52980	0.47020	0.99958	0.99832	Imputed	-	-	-	-	-
rs3799500	C	G	0.44038	0.44038	0.99960	0.99841	Imputed	-	-	-	-	-
rs7759191	A	C	0.52981	0.47019	0.99957	0.99832	Imputed	-	-	-	-	-
rs2531826	C	A	0.17722	0.17722	1.00000	1.00000	Genotyped	1.000	0.999	0.99766	0.99855	0.00011
rs3799499	G	T	0.45720	0.45720	0.99945	0.99801	Imputed	-	-	-	-	-
rs7764722	C	T	0.52981	0.47019	0.99958	0.99833	Imputed	-	-	-	-	-
rs7764737	A	T	0.52980	0.47020	0.99955	0.99822	Imputed	-	-	-	-	-
rs67981811	C	G	0.01698	0.01698	0.99999	0.99954	Imputed	-	-	-	-	-
rs17314224	T	C	0.07248	0.07248	1.00000	1.00000	Genotyped	1.000	1.000	1.00000	1.00000	0.00000
rs74525464	C	T	0.15366	0.15366	1.00000	0.99999	Genotyped	0.998	1.000	0.99912	0.99790	0.00008
rs9468364	T	A	0.12284	0.12284	0.99985	0.99879	Imputed	-	-	-	-	-
rs75349236	G	A	0.07530	0.07530	1.00000	0.99996	Genotyped	1.000	0.999	0.99755	0.99772	0.00000
rs9461458	C	T	0.52983	0.47017	0.99957	0.99832	Imputed	-	-	-	-	-
rs36092177	C	T	0.01699	0.01699	1.00000	1.00000	Genotyped	1.000	1.000	1.00000	1.00000	0.00000
rs9468365	A	T	0.52983	0.47017	0.99957	0.99830	Imputed	-	-	-	-	-
rs13213986	T	A	0.00213	0.00213	1.00000	0.99975	Imputed	-	-	-	-	-
rs2859379	C	T	0.33928	0.33928	0.99958	0.99828	Imputed	-	-	-	-	-
rs1361385	A	G	0.52984	0.47016	0.99957	0.99832	Imputed	-	-	-	-	-
rs2232434	T	C	0.07248	0.07248	1.00000	1.00000	Genotyped	1.000	0.999	0.99747	0.99765	0.00000
rs2232430	C	T	0.08691	0.08691	1.00000	0.99995	Genotyped	0.999	0.999	0.99851	0.99868	0.00013
rs2232429	T	G	0.01699	0.01699	1.00000	1.00000	Genotyped	1.000	1.000	1.00000	1.00000	0.00000
rs2232428	C	T	0.31578	0.31578	0.99964	0.99846	Imputed	-	-	-	-	-
rs2232427	T	G	0.45740	0.45740	0.99959	0.99842	Imputed	-	-	-	-	-
rs9468367	C	A	0.52066	0.47934	0.99255	0.97506	Imputed	-	-	-	-	-
rs73742558	T	G	0.07248	0.07248	1.00000	1.00000	Genotyped	1.000	1.000	1.00000	1.00000	0.00000
rs17392982	C	T	0.07248	0.07248	1.00000	1.00000	Genotyped	1.000	0.993	0.98621	0.98716	0.00000
rs2232426	G	C	0.01698	0.01698	1.00000	0.99974	Imputed	-	-	-	-	-
rs9461459	T	C	0.52966	0.47034	0.99939	0.99779	Imputed	-	-	-	-	-
rs56295386	C	T	0.31761	0.31761	0.99964	0.99850	Imputed	-	-	-	-	-
rs34546986	G	A	0.00215	0.00215	0.99998	0.99224	Imputed	-	-	-	-	-
rs28360638	C	T	0.52997	0.47003	0.99940	0.99779	Imputed	-	-	-	-	-
rs16894060	T	C	0.48330	0.48330	0.99426	0.98283	Imputed	-	-	-	-	-
rs57071502	G	A	0.44059	0.44059	0.99943	0.99792	Imputed	-	-	-	-	-
rs2859359	A	G	0.17722	0.17722	1.00000	0.99999	Genotyped	0.998	1.000	0.99927	0.99836	0.00007
rs111669150	C	T	0.02370	0.02370	0.99996	0.99838	Imputed	-	-	-	-	-
rs34871267	G	A	0.00213	0.00213	1.00000	0.99975	Imputed	-	-	-	-	-
rs17393066	A	G	0.02467	0.02467	1.00000	1.00000	Genotyped	0.999	1.000	0.99995	0.99975	0.00001
rs9468368	G	A	0.53012	0.46988	0.99923	0.99720	Imputed	-	-	-	-	-
rs2041230	T	C	0.52979	0.47021	0.99878	0.99601	Imputed	-	-	-	-	-
rs2232423	A	G	0.01699	0.01699	1.00000	1.00000	Genotyped	1.000	1.000	0.99999	1.00000	0.00001
rs2232422	G	A	0.15366	0.15366	1.00000	1.00000	Genotyped	1.000	1.000	1.00000	1.00000	0.00001
rs1005126	C	G	0.45766	0.45766	0.99933	0.99764	Imputed	-	-	-	-	-
rs1005127	G	A	0.53030	0.46970	0.99906	0.99681	Imputed	-	-	-	-	-
rs4580862	T	C	0.53030	0.46970	0.99905	0.99680	Imputed	-	-	-	-	-
rs4357130	T	G	0.53058	0.46942	0.99888	0.99646	Imputed	-	-	-	-	-
rs2232420	G	C	0.00882	0.00882	0.99979	0.98279	Imputed	-	-	-	-	-
rs2232419	G	A	0.02373	0.02373	1.00000	0.99999	Genotyped	0.996	0.998	0.99633	0.99281	0.00000
rs78264909	T	C	0.15367	0.15367	1.00000	0.99998	Genotyped	0.999	1.000	0.99937	0.99986	0.00027
rs35883476	G	C	0.00009	0.00009	0.99998	0.82849	Imputed	-	-	-	-	-
rs11966042	A	G	0.12391	0.12391	0.99996	0.99961	Genotyped	0.998	0.997	0.99460	0.99968	0.00084
rs9468370	C	T	0.53059	0.46941	0.99887	0.99614	Imputed	-	-	-	-	-
rs11755942	A	G	0.53055	0.46945	0.99879	0.99582	Imputed	-	-	-	-	-
rs13196606	G	A	0.45770	0.45770	0.99912	0.99674	Imputed	-	-	-	-	-
rs6907950	C	T	0.53030	0.46970	0.99907	0.99648	Imputed	-	-	-	-	-
rs6908137	A	C	0.54963	0.45037	0.99911	0.99663	Imputed	-	-	-	-	-
rs73399084	T	C	0.12455	0.12455	0.99999	0.99992	Genotyped	1.000	0.992	0.98340	0.98525	0.00000
rs59732975	G	A	0.07265	0.07265	1.00000	0.99993	Genotyped	0.999	0.999	0.99827	1.00000	0.00019
rs78749293	T	C	0.09109	0.09109	1.00000	0.99999	Genotyped	0.999	1.000	0.99980	0.99987	0.00006
rs10484541	G	C	0.02338	0.02338	0.99999	0.99948	Imputed	-	-	-	-	-
rs4254981	A	C	0.49872	0.49872	1.00000	0.99998	Genotyped	1.000	1.000	0.99944	0.99960	0.00011
rs9717944	A	T	0.07261	0.07261	0.99995	0.99928	Imputed	-	-	-	-	-
rs58020991	G	A	0.41087	0.41087	0.99966	0.99866	Imputed	-	-	-	-	-
rs71559081	T	A	0.41087	0.41087	0.99965	0.99863	Imputed	-	-	-	-	-
rs71559082	C	T	0.31806	0.31806	0.99972	0.99879	Imputed	-	-	-	-	-
rs6931359	C	T	0.42575	0.42575	0.99968	0.99869	Imputed	-	-	-	-	-
rs146325284	C	G	0.07261	0.07261	0.99995	0.99928	Imputed	-	-	-	-	-
rs34083373	A	G	0.00000	0.00000	1.00000	0.00000	Imputed	-	-	-	-	-
rs13217326	G	A	0.41094	0.41094	0.99959	0.99838	Imputed	-	-	-	-	-
rs113089261	G	A	0.07261	0.07261	0.99995	0.99930	Imputed	-	-	-	-	-
rs79887558	G	A	0.00073	0.00073	0.99942	0.35264	Imputed	-	-	-	-	-
rs2531828	G	C	0.17696	0.17696	0.99989	0.99924	Imputed	-	-	-	-	-
rs73740607	G	C	0.13873	0.13873	0.99794	0.98989	Imputed	-	-	-	-	-
rs6905380	A	G	0.45397	0.45397	0.99950	0.99816	Imputed	-	-	-	-	-
rs6928771	T	G	0.52248	0.47752	0.99959	0.99838	Imputed	-	-	-	-	-
rs6928773	T	C	0.52248	0.47752	0.99959	0.99838	Imputed	-	-	-	-	-
rs16901847	G	A	0.31817	0.31817	0.99999	0.99997	Genotyped	1.000	0.999	0.99871	0.99998	0.00045
rs17393342	G	A	0.07265	0.07265	1.00000	1.00000	Genotyped	1.000	1.000	1.00000	1.00000	0.00000
rs6912921	G	A	0.16416	0.16416	1.00000	1.00000	Genotyped	1.000	1.000	0.99991	0.99976	0.00004
rs17314865	T	C	0.07265	0.07265	1.00000	1.00000	Genotyped	1.000	1.000	1.00000	1.00000	0.00000
rs72854550	G	A	0.11832	0.11832	1.00000	1.00000	Genotyped	1.000	0.998	0.99671	0.99708	0.00002
rs80340004	G	A	0.07260	0.07260	0.99996	0.99935	Imputed	-	-	-	-	-
rs75431337	C	T	0.08925	0.08925	0.99995	0.99937	Imputed	-	-	-	-	-
rs6929825	A	G	0.49829	0.49829	0.99964	0.99859	Imputed	-	-	-	-	-
rs2859362	A	G	0.19744	0.19744	0.99988	0.99924	Imputed	-	-	-	-	-
rs9468371	G	A	0.18538	0.18538	0.99985	0.99910	Imputed	-	-	-	-	-
rs9468372	A	T	0.18538	0.18538	0.99985	0.99910	Imputed	-	-	-	-	-
rs35599905	C	T	0.49829	0.49829	0.99965	0.99862	Imputed	-	-	-	-	-
rs1124131	A	C	0.49864	0.49864	1.00000	0.99998	Genotyped	1.000	1.000	0.99972	1.00000	0.00015
rs2531830	C	T	0.00048	0.00048	0.99952	0.07648	Imputed	-	-	-	-	-
rs116511049	C	T	0.14676	0.14676	0.99658	0.97978	Imputed	-	-	-	-	-
rs6899389	C	A	0.49864	0.49864	1.00000	0.99998	Genotyped	1.000	1.000	0.99972	1.00000	0.00015
rs6922374	T	C	0.49637	0.49637	0.99794	0.99261	Imputed	-	-	-	-	-
rs6899603	A	G	0.49766	0.49766	0.99902	0.99629	Imputed	-	-	-	-	-
rs6922429	T	C	0.49829	0.49829	0.99965	0.99860	Imputed	-	-	-	-	-
rs73401012	C	T	0.12446	0.12446	0.99987	0.99884	Imputed	-	-	-	-	-
rs3757180	G	A	0.00934	0.00934	0.99994	0.99440	Imputed	-	-	-	-	-
rs1558205	C	A	0.69408	0.30592	0.99734	0.99054	Imputed	-	-	-	-	-
rs13203055	G	A	0.42573	0.42573	0.99966	0.99862	Imputed	-	-	-	-	-
rs7451726	A	G	0.49824	0.49824	0.99959	0.99837	Imputed	-	-	-	-	-
rs6922169	G	A	0.49872	0.49872	1.00000	1.00000	Genotyped	1.000	1.000	1.00000	1.00000	0.00000
rs17314991	G	A	0.07260	0.07260	0.99996	0.99935	Imputed	-	-	-	-	-
rs17393506	A	C	0.07265	0.07265	1.00000	1.00000	Genotyped	1.000	1.000	1.00000	0.99991	0.00000
rs4540253	G	T	0.00000	0.00000	1.00000	0.00000	Imputed	-	-	-	-	-
rs13210866	G	A	0.49872	0.49872	1.00000	1.00000	Genotyped	1.000	1.000	1.00000	1.00000	0.00000
rs34409925	C	T	0.00000	0.00000	1.00000	0.00000	Imputed	-	-	-	-	-
rs115741159	G	C	0.09098	0.09098	0.99989	0.99872	Imputed	-	-	-	-	-
rs72854553	A	G	0.00000	0.00000	1.00000	0.00000	Imputed	-	-	-	-	-
rs36018474	C	G	0.49817	0.49817	0.99945	0.99808	Imputed	-	-	-	-	-
rs13201726	T	A	0.49817	0.49817	0.99945	0.99808	Imputed	-	-	-	-	-
rs139164135	C	T	0.00000	0.00000	1.00000	0.00000	Imputed	-	-	-	-	-
rs6940744	G	A	0.42575	0.42575	0.99968	0.99871	Imputed	-	-	-	-	-
rs11760133	A	T	0.51323	0.48677	0.99940	0.99766	Imputed	-	-	-	-	-
rs73740609	G	T	0.07265	0.07265	1.00000	1.00000	Genotyped	1.000	1.000	1.00000	1.00000	0.00000
rs10484540	T	C	0.03799	0.03799	1.00000	1.00000	Genotyped	1.000	1.000	1.00000	1.00000	0.00000
rs2027361	A	G	0.49872	0.49872	1.00000	1.00000	Genotyped	1.000	1.000	0.99989	0.99988	0.00000
rs2531831	C	G	0.18531	0.18531	0.99980	0.99894	Imputed	-	-	-	-	-
rs72854556	A	G	0.00000	0.00000	1.00000	0.00003	Imputed	-	-	-	-	-
rs77176537	G	A	0.03474	0.03474	1.00000	0.99997	Genotyped	1.000	0.999	0.99770	0.99766	0.00000
rs56241479	G	T	0.07261	0.07261	0.99995	0.99923	Imputed	-	-	-	-	-
rs4642462	G	C	0.49835	0.49835	0.99963	0.99856	Imputed	-	-	-	-	-
rs16894091	T	A	0.42569	0.42569	0.99968	0.99873	Imputed	-	-	-	-	-
rs16894095	C	T	0.38828	0.38828	0.99847	0.99455	Imputed	-	-	-	-	-
rs1015690	G	T	0.07265	0.07265	1.00000	0.99997	Genotyped	0.999	0.999	0.99845	0.99820	0.00003
rs3800328	C	T	0.49777	0.49777	0.99999	0.99995	Genotyped	1.000	1.000	0.99919	0.99999	0.00044
rs2859365	G	A	0.18633	0.18633	0.99937	0.99658	Imputed	-	-	-	-	-
rs67211468	T	C	0.49743	0.49743	0.99965	0.99862	Imputed	-	-	-	-	-
rs13193272	C	A	0.41074	0.41074	0.99968	0.99873	Imputed	-	-	-	-	-
rs79618926	C	A	0.07175	0.07175	0.99994	0.99919	Imputed	-	-	-	-	-
rs80123514	T	G	0.00883	0.00883	0.99994	0.99419	Imputed	-	-	-	-	-
rs35844460	A	G	0.00010	0.00010	0.99999	0.88485	Imputed	-	-	-	-	-
rs77968067	G	A	0.13879	0.13879	0.99795	0.98996	Imputed	-	-	-	-	-
rs10807030	A	T	0.09103	0.09103	0.99994	0.99932	Imputed	-	-	-	-	-
rs10807031	C	T	0.09103	0.09103	0.99994	0.99932	Imputed	-	-	-	-	-
rs13201681	C	T	0.00012	0.00012	0.99996	0.67482	Imputed	-	-	-	-	-
rs35560946	C	T	0.49747	0.49747	0.99964	0.99857	Imputed	-	-	-	-	-
rs75555497	A	G	0.07175	0.07175	0.99996	0.99935	Imputed	-	-	-	-	-
rs1339898	C	T	0.69491	0.30509	0.99948	0.99768	Imputed	-	-	-	-	-
rs13209596	C	A	0.41105	0.41105	1.00000	1.00000	Genotyped	1.000	1.000	1.00000	0.99999	0.00001
rs17393786	A	G	0.07179	0.07179	1.00000	1.00000	Genotyped	1.000	1.000	1.00000	0.99998	0.00000
rs74409142	C	G	0.10656	0.10656	0.99985	0.99846	Imputed	-	-	-	-	-
rs17315340	G	A	0.07179	0.07179	1.00000	1.00000	Genotyped	1.000	1.000	1.00000	1.00000	0.00000
rs740621	A	G	0.49778	0.49778	1.00000	1.00000	Genotyped	1.000	1.000	0.99932	0.99965	0.00000
rs2247002	C	G	0.18630	0.18630	0.99982	0.99899	Imputed	-	-	-	-	-
rs11970404	G	T	0.05553	0.05553	0.99996	0.99932	Genotyped	0.997	0.994	0.98774	0.99846	0.00075
rs740622	T	C	0.49778	0.49778	1.00000	1.00000	Genotyped	1.000	1.000	0.99966	0.99983	0.00000
rs9969098	G	T	0.42599	0.42599	1.00000	1.00000	Genotyped	1.000	1.000	1.00000	1.00000	0.00000
rs72854558	T	G	0.11823	0.11823	1.00000	1.00000	Genotyped	1.000	1.000	1.00000	0.99997	0.00000
rs728122	A	G	0.18630	0.18630	0.99982	0.99903	Imputed	-	-	-	-	-
rs7740429	G	A	0.41105	0.41105	1.00000	1.00000	Genotyped	1.000	1.000	1.00000	1.00000	0.00000
rs7740351	A	C	0.50879	0.49121	1.00000	1.00000	Genotyped	1.000	1.000	1.00000	0.99998	0.00000
rs17393918	C	G	0.08276	0.08276	0.99995	0.99941	Imputed	-	-	-	-	-
rs17393939	T	A	0.08276	0.08276	0.99995	0.99941	Imputed	-	-	-	-	-
rs61540948	T	A	0.05552	0.05552	0.99992	0.99860	Imputed	-	-	-	-	-
rs7765989	T	C	0.31817	0.31817	1.00000	1.00000	Genotyped	1.000	1.000	1.00000	1.00000	0.00000
rs16894106	G	A	0.42599	0.42599	1.00000	1.00000	Genotyped	1.000	1.000	0.99961	0.99975	0.00004
rs7766356	T	C	0.15580	0.15580	0.99999	0.99996	Genotyped	0.998	0.999	0.99852	0.99899	0.00032
rs16894108	A	G	0.49776	0.49776	0.99998	0.99994	Genotyped	1.000	0.998	0.99659	0.99914	0.00085
rs17315648	T	C	0.08281	0.08281	1.00000	0.99995	Genotyped	0.999	0.999	0.99828	0.99928	0.00013
rs2071965	C	T	0.50896	0.49104	1.00000	1.00000	Genotyped	1.000	1.000	0.99999	0.99996	0.00000
rs41270589	G	A	0.00000	0.00000	1.00000	0.00006	Imputed	-	-	-	-	-
rs11752919	T	C	0.50871	0.49129	1.00000	1.00000	Genotyped	1.000	1.000	0.99985	0.99995	0.00024
rs57126418	T	C	0.08275	0.08275	0.99994	0.99923	Imputed	-	-	-	-	-
rs719370	C	T	0.19763	0.19763	1.00000	1.00000	Genotyped	1.000	0.999	0.99785	0.99826	0.00001
rs2531801	C	T	0.17714	0.17714	1.00000	1.00000	Genotyped	1.000	1.000	0.99999	1.00000	0.00003
rs73740620	G	T	0.08281	0.08281	1.00000	0.99995	Genotyped	1.000	0.997	0.99330	0.99385	0.00000
rs17315739	A	G	0.03227	0.03227	0.99996	0.99899	Genotyped	0.999	0.992	0.98481	0.98937	0.00016
rs66542396	A	G	0.50855	0.49145	0.99926	0.99734	Imputed	-	-	-	-	-
rs79325481	C	T	0.08930	0.08930	0.99984	0.99842	Imputed	-	-	-	-	-
rs57366176	T	G	0.07175	0.07175	0.99996	0.99935	Imputed	-	-	-	-	-
rs13215476	T	A	0.49750	0.49750	0.99899	0.99697	Imputed	-	-	-	-	-
rs56787378	C	T	0.07179	0.07179	1.00000	1.00000	Genotyped	1.000	1.000	1.00000	1.00000	0.00000
rs60660967	G	A	0.07172	0.07172	0.99993	0.99904	Imputed	-	-	-	-	-
rs56001748	G	A	0.07179	0.07179	1.00000	1.00000	Genotyped	1.000	1.000	1.00000	1.00000	0.00000
rs2531802	C	T	0.08230	0.08230	1.00000	0.99996	Genotyped	0.997	1.000	0.99949	0.99990	0.00028
rs6917130	A	G	0.50824	0.49176	0.99918	0.99735	Imputed	-	-	-	-	-
rs916403	G	A	0.18603	0.18603	0.99979	0.99882	Imputed	-	-	-	-	-
rs758396	G	A	0.07179	0.07179	1.00000	1.00000	Genotyped	1.000	1.000	1.00000	1.00000	0.00000
rs77987369	T	C	0.09115	0.09115	0.99998	0.99980	Genotyped	1.000	0.999	0.99895	0.99907	0.00001
rs73740621	C	A	0.07179	0.07179	1.00000	1.00000	Genotyped	1.000	1.000	1.00000	0.99998	0.00000
rs2531803	G	T	0.18600	0.18600	0.99980	0.99888	Imputed	-	-	-	-	-
rs13190937	G	A	0.41085	0.41085	0.99998	0.99993	Genotyped	1.000	1.000	0.99922	0.99965	0.00015
rs2531804	A	G	0.69516	0.30484	0.99947	0.99762	Imputed	-	-	-	-	-
rs72844204	A	G	0.00000	0.00000	1.00000	0.03543	Imputed	-	-	-	-	-
rs67381177	G	C	0.00014	0.00014	0.99994	0.60913	Imputed	-	-	-	-	-
rs35908902	C	G	0.08932	0.08932	0.99991	0.99903	Imputed	-	-	-	-	-
rs73740622	T	C	0.08276	0.08276	0.99995	0.99940	Imputed	-	-	-	-	-
rs73740623	C	T	0.07175	0.07175	0.99996	0.99935	Imputed	-	-	-	-	-
rs79471697	T	G	0.00883	0.00883	0.99978	0.98171	Imputed	-	-	-	-	-
rs2108923	C	G	0.09103	0.09103	0.99986	0.99840	Imputed	-	-	-	-	-
rs1361387	G	T	0.18596	0.18596	0.99968	0.99818	Imputed	-	-	-	-	-
rs13207208	A	C	0.50860	0.49140	0.99998	0.99993	Genotyped	1.000	1.000	0.99967	0.99983	0.00000
rs2859367	A	G	0.14828	0.14828	1.00000	1.00000	Genotyped	1.000	1.000	0.99937	0.99924	0.00000
rs79379459	G	A	0.10718	0.10718	0.99987	0.99871	Imputed	-	-	-	-	-
rs16894116	G	T	0.31791	0.31791	1.00000	1.00000	Genotyped	1.000	1.000	0.99918	0.99988	0.00025
rs13215804	A	G	0.42579	0.42579	0.99998	0.99993	Genotyped	1.000	1.000	0.99931	0.99980	0.00015
rs140427260	T	C	0.01224	0.01224	0.99901	0.93899	Imputed	-	-	-	-	-
rs6915122	T	C	0.08281	0.08281	1.00000	1.00000	Genotyped	1.000	0.999	0.99776	0.99794	0.00000
rs6939966	A	G	0.50824	0.49176	0.99962	0.99856	Imputed	-	-	-	-	-
rs11755387	C	A	0.08931	0.08931	0.99989	0.99887	Imputed	-	-	-	-	-
rs17316033	G	A	0.07175	0.07175	0.99996	0.99935	Imputed	-	-	-	-	-
rs6903535	A	G	0.49753	0.49753	1.00000	0.99998	Genotyped	0.999	1.000	0.99956	0.99957	0.00040
rs9468378	T	A	0.15875	0.15875	0.99943	0.99599	Imputed	-	-	-	-	-
rs6927229	T	A	0.49709	0.49709	0.99941	0.99776	Imputed	-	-	-	-	-
rs76099817	T	C	0.07179	0.07179	1.00000	0.99999	Genotyped	1.000	1.000	0.99987	1.00000	0.00003
rs2859368	C	T	0.18747	0.18747	0.99873	0.99236	Imputed	-	-	-	-	-
rs73740625	C	T	0.07181	0.07181	0.99999	0.99985	Genotyped	0.999	0.999	0.99739	0.99728	0.00002
rs61289879	G	A	0.31612	0.31612	0.99882	0.99548	Imputed	-	-	-	-	-
rs78934412	T	G	0.07176	0.07176	0.99995	0.99922	Imputed	-	-	-	-	-
rs72844209	G	C	0.00000	0.00000	1.00000	0.04971	Imputed	-	-	-	-	-
rs66939811	G	C	0.12271	0.12271	0.99741	0.97896	Imputed	-	-	-	-	-
rs2531807	A	G	0.10579	0.10579	0.99966	0.99695	Imputed	-	-	-	-	-
rs141393790	G	A	0.00001	0.00001	0.99999	0.01792	Imputed	-	-	-	-	-
rs34124863	C	T	0.00001	0.00001	0.99999	0.11814	Imputed	-	-	-	-	-
rs9461462	A	T	0.10698	0.10698	0.99977	0.99793	Imputed	-	-	-	-	-
rs2531808	G	T	0.14811	0.14811	1.00000	1.00000	Genotyped	1.000	1.000	0.99996	0.99977	0.00001
rs114656233	A	G	0.02348	0.02348	0.99999	0.99961	Genotyped	1.000	0.997	0.99339	0.99651	0.00008
rs2531810	A	G	0.12763	0.12763	1.00000	1.00000	Genotyped	1.000	1.000	1.00000	1.00000	0.00000
rs80317073	T	A	0.16492	0.16492	0.99952	0.99778	Imputed	-	-	-	-	-
rs2394100	G	T	0.10718	0.10718	0.99996	0.99975	Genotyped	0.999	0.999	0.99791	0.99880	0.00021
rs78359265	G	A	0.02754	0.02754	0.99877	0.96256	Imputed	-	-	-	-	-
rs7766749	T	C	0.14866	0.14866	0.99912	0.99473	Imputed	-	-	-	-	-
rs2531812	G	C	0.14803	0.14803	0.99991	0.99932	Imputed	-	-	-	-	-
rs116860142	G	A	0.02349	0.02349	0.99999	0.99952	Genotyped	0.989	0.991	0.98157	0.97143	0.00000
rs74778138	T	G	0.00841	0.00841	0.99995	0.99470	Imputed	-	-	-	-	-
rs72844212	C	T	0.00000	0.00000	1.00000	0.04320	Imputed	-	-	-	-	-
rs116522944	T	C	0.00096	0.00096	0.99922	0.27730	Imputed	-	-	-	-	-
rs2859371	T	A	0.14803	0.14803	0.99991	0.99932	Imputed	-	-	-	-	-
rs2159274	T	C	0.14811	0.14811	1.00000	1.00000	Genotyped	1.000	1.000	1.00000	1.00000	0.00000
rs1041926	A	G	0.00040	0.00040	0.99960	0.05508	Imputed	-	-	-	-	-
rs115041825	C	T	0.02287	0.02287	0.99947	0.98785	Imputed	-	-	-	-	-
rs75058702	G	T	0.00000	0.00000	1.00000	0.04401	Imputed	-	-	-	-	-
rs9468379	C	T	0.10773	0.10773	1.00000	0.99999	Genotyped	0.999	1.000	0.99968	0.99943	0.00004
rs75188865	T	C	0.09527	0.09527	1.00000	0.99999	Genotyped	0.999	1.000	0.99988	0.99997	0.00011
rs16894121	C	T	0.11021	0.11021	1.00000	1.00000	Genotyped	1.000	1.000	1.00000	1.00000	0.00001
rs114289137	C	A	0.06094	0.06094	0.99941	0.99216	Imputed	-	-	-	-	-
rs112739781	G	A	0.09914	0.09914	0.99994	0.99938	Imputed	-	-	-	-	-
rs75754786	G	A	0.00884	0.00884	0.99995	0.99483	Imputed	-	-	-	-	-
rs6456820	A	G	0.11764	0.11764	1.00000	1.00000	Genotyped	1.000	1.000	0.99998	1.00000	0.00003
rs72844216	A	C	0.11875	0.11875	1.00000	1.00000	Genotyped	1.000	1.000	1.00000	1.00000	0.00000
rs2859376	G	A	0.14811	0.14811	1.00000	1.00000	Genotyped	1.000	1.000	0.99932	1.00000	0.00010
rs6899512	A	C	0.16707	0.16707	1.00000	1.00000	Genotyped	1.000	1.000	0.99985	0.99977	0.00005
rs9468380	G	T	0.10773	0.10773	1.00000	1.00000	Genotyped	1.000	1.000	1.00000	1.00000	0.00000
rs62401458	G	A	0.00004	0.00004	0.99996	0.03719	Imputed	-	-	-	-	-
rs2859377	G	C	0.14803	0.14803	0.99991	0.99932	Imputed	-	-	-	-	-
rs77103463	T	G	0.09527	0.09527	1.00000	1.00000	Genotyped	1.000	1.000	1.00000	1.00000	0.00001
rs2859378	G	A	0.14811	0.14811	1.00000	1.00000	Genotyped	1.000	1.000	0.99932	0.99940	0.00001
rs55690788	T	C	0.00021	0.00021	0.99985	0.40615	Imputed	-	-	-	-	-
rs79611915	G	A	0.00849	0.00849	0.99978	0.98162	Imputed	-	-	-	-	-
rs113317594	G	A	0.08422	0.08422	0.99994	0.99923	Imputed	-	-	-	-	-
rs71559084	G	C	0.00003	0.00003	0.99997	0.28557	Imputed	-	-	-	-	-
rs10080420	C	T	0.16700	0.16700	0.99991	0.99933	Imputed	-	-	-	-	-
rs113145976	T	C	0.02420	0.02420	0.99995	0.99844	Imputed	-	-	-	-	-
rs2191036	A	G	0.16697	0.16697	0.99991	0.99933	Imputed	-	-	-	-	-
rs55751523	C	T	0.16304	0.16304	0.99979	0.99893	Genotyped	0.998	0.996	0.99155	0.99637	0.00100
rs115379090	A	G	0.00145	0.00145	0.99871	0.28784	Imputed	-	-	-	-	-
rs148920235	A	G	0.16699	0.16699	0.99992	0.99947	Imputed	-	-	-	-	-
rs116067122	A	G	0.00067	0.00067	0.99940	0.18787	Imputed	-	-	-	-	-
rs78096195	C	T	0.10773	0.10773	1.00000	0.99995	Genotyped	0.999	0.998	0.99535	0.99522	0.00003
rs12663002	C	T	0.21794	0.21794	1.00000	0.99999	Genotyped	0.999	1.000	0.99966	0.99898	0.00007
rs78069590	T	G	0.08870	0.08870	1.00000	1.00000	Genotyped	1.000	0.999	0.99875	0.99852	0.00000
rs2531816	A	G	0.08214	0.08214	0.99999	0.99981	Genotyped	0.995	0.997	0.99436	0.99658	0.00053
rs78980600	C	T	0.16707	0.16707	0.99999	0.99996	Genotyped	0.997	0.999	0.99835	0.99790	0.00028
rs16894128	A	G	0.09103	0.09103	0.99997	0.99968	Genotyped	0.998	0.998	0.99543	0.99701	0.00031
rs72844218	A	G	0.00001	0.00001	0.99999	0.06170	Imputed	-	-	-	-	-
rs2394101	T	G	0.09605	0.09605	0.99934	0.99319	Imputed	-	-	-	-	-
rs1015810	C	A	0.16266	0.16266	0.99996	0.99972	Genotyped	0.996	0.993	0.98514	0.98867	0.00080
rs1029328	T	C	0.25801	0.25801	0.99996	0.99980	Genotyped	0.997	0.997	0.99374	0.99851	0.00179
rs34979126	G	A	0.00004	0.00004	0.99996	0.34426	Imputed	-	-	-	-	-
rs80067717	C	T	0.02305	0.02305	1.00000	0.99999	Genotyped	0.998	0.999	0.99863	0.99779	0.00002
rs7770236	G	A	0.09648	0.09648	0.99999	0.99983	Genotyped	0.989	0.998	0.99636	0.99921	0.00130
rs79157584	G	A	0.08289	0.08289	1.00000	0.99997	Genotyped	0.998	0.999	0.99878	0.99858	0.00014
rs72844220	G	T	0.00002	0.00002	0.99998	0.16490	Imputed	-	-	-	-	-
rs6941222	C	T	0.16827	0.16827	0.99999	0.99995	Genotyped	0.999	0.996	0.99174	0.99322	0.00012
rs2859349	T	A	0.12832	0.12832	0.99982	0.99852	Imputed	-	-	-	-	-
rs77204498	G	A	0.05749	0.05749	0.99971	0.99667	Genotyped	0.994	0.987	0.97396	0.98991	0.00124
rs150021957	C	T	0.08306	0.08306	0.99982	0.99813	Imputed	-	-	-	-	-
rs2531818	G	C	0.12832	0.12832	0.99974	0.99806	Imputed	-	-	-	-	-
rs2859350	T	A	0.12826	0.12826	0.99963	0.99765	Imputed	-	-	-	-	-
rs34676049	T	G	0.00063	0.00063	0.99940	0.40312	Imputed	-	-	-	-	-
rs72844223	T	G	0.09650	0.09650	0.99997	0.99961	Genotyped	0.992	0.994	0.98775	0.99776	0.00177
rs2531819	G	C	0.12827	0.12827	0.99962	0.99755	Imputed	-	-	-	-	-
rs6927023	G	A	0.16826	0.16826	0.99999	0.99996	Genotyped	0.994	0.997	0.99331	0.98944	0.00005
rs79291185	C	A	0.08288	0.08288	0.99961	0.99674	Imputed	-	-	-	-	-
rs34302671	A	G	0.08152	0.08152	0.99885	0.98950	Imputed	-	-	-	-	-
rs2859353	C	T	0.12845	0.12845	0.99965	0.99715	Imputed	-	-	-	-	-
rs55938905	T	C	0.00053	0.00053	0.99947	0.03917	Imputed	-	-	-	-	-
rs72844224	G	A	0.05998	0.05998	0.99997	0.99961	Genotyped	0.995	0.997	0.99494	0.99111	0.00001
rs72844225	A	G	0.05998	0.05998	0.99997	0.99962	Genotyped	0.999	0.998	0.99689	0.99983	0.00021
rs2859354	G	T	0.08700	0.08700	0.99999	0.99986	Genotyped	0.999	0.993	0.98530	0.99355	0.00078
rs62402370	G	C	0.12208	0.12208	0.99953	0.99613	Imputed	-	-	-	-	-
rs79538898	C	A	0.16478	0.16478	0.99998	0.99983	Genotyped	0.994	0.998	0.99557	0.99998	0.00176
rs72844226	G	A	0.00003	0.00003	0.99997	0.31370	Imputed	-	-	-	-	-
rs12661782	A	G	0.03142	0.03142	1.00000	0.99998	Genotyped	0.998	1.000	0.99998	0.99998	0.00005
rs16894139	T	C	0.29990	0.29990	1.00000	0.99999	Genotyped	0.999	1.000	0.99961	0.99929	0.00022
rs35889911	G	A	0.00014	0.00014	0.99995	0.70618	Imputed	-	-	-	-	-
rs6937042	A	G	0.16471	0.16471	0.99987	0.99906	Imputed	-	-	-	-	-
rs7759252	T	C	0.42433	0.42433	0.99936	0.99779	Imputed	-	-	-	-	-
rs7739305	G	A	0.16472	0.16472	0.99986	0.99898	Imputed	-	-	-	-	-
rs35999889	C	T	0.00014	0.00014	0.99995	0.70584	Imputed	-	-	-	-	-
rs190524260	G	A	0.03089	0.03089	0.99962	0.98826	Imputed	-	-	-	-	-
rs182434748	C	T	0.01352	0.01352	0.99834	0.90725	Imputed	-	-	-	-	-
rs187072824	G	A	0.00279	0.00279	0.99957	0.88433	Imputed	-	-	-	-	-
rs4711172	T	C	0.42176	0.42176	0.99811	0.99306	Imputed	-	-	-	-	-
rs199565243	C	A	0.16702	0.16702	0.99732	0.98231	Imputed	-	-	-	-	-
rs35604709	G	A	0.02296	0.02296	1.00000	0.99999	Genotyped	0.999	1.000	0.99976	1.00000	0.00002
rs35921765	A	C	0.13539	0.13539	1.00000	1.00000	Genotyped	1.000	1.000	1.00000	0.99993	0.00000
rs9468385	C	T	0.30032	0.30032	1.00000	1.00000	Genotyped	1.000	1.000	0.99997	1.00000	0.00005
rs4713166	C	T	0.02510	0.02510	1.00000	0.99998	Genotyped	0.998	0.996	0.99279	0.99324	0.00005
rs2071966	T	G	0.09570	0.09570	1.00000	1.00000	Genotyped	1.000	1.000	0.99975	0.99936	0.00000
rs34358978	A	G	0.16489	0.16489	0.99995	0.99975	Genotyped	0.999	0.999	0.99849	0.99865	0.00009
rs34151610	A	G	0.00271	0.00271	0.99960	0.88894	Imputed	-	-	-	-	-
rs7743046	G	C	0.65808	0.34192	0.99879	0.99493	Imputed	-	-	-	-	-
rs12660763	G	A	0.03138	0.03138	0.99996	0.99882	Imputed	-	-	-	-	-
rs2078422	T	C	0.09112	0.09112	0.99984	0.99820	Imputed	-	-	-	-	-
rs35996215	C	T	0.00000	0.00000	1.00000	0.00146	Imputed	-	-	-	-	-
rs35403242	G	A	0.02297	0.02297	1.00000	0.99984	Genotyped	1.000	0.981	0.96331	0.96410	0.00000
rs10428759	C	T	0.23417	0.23417	0.99998	0.99990	Genotyped	0.998	0.999	0.99829	0.99947	0.00079
rs4713167	T	C	0.67875	0.32125	0.99900	0.99564	Imputed	-	-	-	-	-
rs35062161	A	T	0.04678	0.04678	0.99990	0.99821	Imputed	-	-	-	-	-
rs55968110	C	A	0.00002	0.00002	0.99998	0.01046	Imputed	-	-	-	-	-
rs144854876	G	C	0.00037	0.00037	0.99963	0.04622	Imputed	-	-	-	-	-
rs6933732	C	T	0.02465	0.02465	0.99997	0.99892	Imputed	-	-	-	-	-
rs140266643	C	G	0.00003	0.00003	0.99997	0.39724	Imputed	-	-	-	-	-
rs186403935	G	A	0.04677	0.04677	0.99991	0.99850	Imputed	-	-	-	-	-
rs111595762	G	C	0.14003	0.14003	0.99942	0.99567	Imputed	-	-	-	-	-
rs57884406	G	A	0.14025	0.14025	0.99955	0.99656	Imputed	-	-	-	-	-
rs34668037	G	A	0.09170	0.09170	0.99975	0.99738	Imputed	-	-	-	-	-
rs34560199	G	C	0.09170	0.09170	0.99975	0.99738	Imputed	-	-	-	-	-
rs115381250	C	T	0.00085	0.00085	0.99930	0.30950	Imputed	-	-	-	-	-
rs6935589	G	A	0.16478	0.16478	0.99976	0.99841	Imputed	-	-	-	-	-
rs400987	C	T	0.09100	0.09100	0.99992	0.99900	Imputed	-	-	-	-	-
rs72844228	A	C	0.00023	0.00023	0.99981	0.34116	Imputed	-	-	-	-	-
rs35758328	C	G	0.04680	0.04680	0.99993	0.99868	Imputed	-	-	-	-	-
rs9461464	A	G	0.16497	0.16497	0.99996	0.99985	Genotyped	1.000	1.000	0.99938	0.99947	0.00000
rs35327256	G	A	0.02476	0.02476	1.00000	0.99998	Genotyped	0.999	1.000	0.99965	1.00000	0.00004
rs385908	A	C	0.09126	0.09126	1.00000	1.00000	Genotyped	1.000	1.000	1.00000	1.00000	0.00000
rs72844230	T	A	0.09552	0.09552	0.99982	0.99835	Imputed	-	-	-	-	-
rs114053137	C	T	0.00061	0.00061	0.99939	0.16388	Imputed	-	-	-	-	-
rs34951544	T	C	0.00004	0.00004	0.99996	0.45400	Imputed	-	-	-	-	-
rs3886843	C	G	0.09169	0.09169	0.99976	0.99747	Imputed	-	-	-	-	-
rs13191038	T	C	0.00094	0.00094	0.99954	0.65501	Imputed	-	-	-	-	-
rs2078439	C	T	0.30037	0.30037	0.99996	0.99990	Genotyped	1.000	0.999	0.99705	0.99801	0.00007
rs722788	A	C	0.23417	0.23417	0.99999	0.99997	Genotyped	1.000	1.000	0.99963	1.00000	0.00010
rs6921021	A	G	0.37817	0.37817	0.99999	0.99995	Genotyped	0.999	0.999	0.99701	0.99811	0.00037
rs116523144	C	T	0.00185	0.00185	0.99889	0.50473	Imputed	-	-	-	-	-
rs11757000	T	C	0.23424	0.23424	0.99999	0.99994	Genotyped	0.999	0.998	0.99627	0.99676	0.00000
rs34757087	C	T	0.00004	0.00004	0.99996	0.48642	Imputed	-	-	-	-	-
rs403774	G	A	0.09126	0.09126	1.00000	1.00000	Genotyped	1.000	1.000	1.00000	0.99996	0.00001
rs114283908	G	A	0.04679	0.04679	0.99999	0.99976	Genotyped	0.999	0.989	0.97760	0.99580	0.00091
rs423118	A	C	0.09109	0.09109	1.00000	0.99999	Genotyped	0.999	0.999	0.99783	0.99964	0.00028
rs6456823	A	C	0.65831	0.34169	0.99910	0.99618	Imputed	-	-	-	-	-
rs1003359	T	C	0.65828	0.34172	0.99899	0.99592	Imputed	-	-	-	-	-
rs2078035	C	T	0.30035	0.30035	0.99997	0.99988	Genotyped	0.999	0.999	0.99788	0.99924	0.00051
rs13216508	T	C	0.23425	0.23425	0.99998	0.99991	Genotyped	0.998	0.999	0.99789	0.99804	0.00045
rs11757235	C	T	0.09190	0.09190	0.99994	0.99955	Genotyped	0.998	0.997	0.99464	0.99599	0.00031
rs74294612	T	C	0.08842	0.08842	0.99998	0.99978	Genotyped	1.000	0.999	0.99771	0.99999	0.00024
rs11757839	G	A	0.23380	0.23380	0.99927	0.99621	Imputed	-	-	-	-	-
rs75266522	G	A	0.00013	0.00013	0.99995	0.68663	Imputed	-	-	-	-	-
rs149045429	T	C	0.00400	0.00400	0.99901	0.79580	Imputed	-	-	-	-	-
rs71559087	C	T	0.00014	0.00014	0.99995	0.68379	Imputed	-	-	-	-	-
rs377514	T	C	0.29943	0.29943	0.99994	0.99974	Genotyped	0.994	0.991	0.98190	0.98559	0.00102
rs442174	T	A	0.16480	0.16480	0.99987	0.99906	Imputed	-	-	-	-	-
rs28382586	C	G	0.23311	0.23311	0.99865	0.99421	Imputed	-	-	-	-	-
rs28382587	G	A	0.09085	0.09085	0.99944	0.99453	Imputed	-	-	-	-	-
rs28745594	G	A	0.04711	0.04711	0.99996	0.99908	Imputed	-	-	-	-	-
rs28382590	A	G	0.12515	0.12515	0.99999	0.99995	Genotyped	0.998	0.998	0.99627	0.99728	0.00036
rs35901019	G	A	0.00013	0.00013	0.99996	0.73675	Imputed	-	-	-	-	-
rs445870	A	G	0.58133	0.41867	0.99833	0.99442	Imputed	-	-	-	-	-
rs28382592	C	T	0.16870	0.16870	0.99958	0.99770	Genotyped	0.994	0.989	0.97761	0.98256	0.00129
rs28382595	T	G	0.12515	0.12515	1.00000	0.99998	Genotyped	1.000	0.999	0.99844	1.00000	0.00020
rs72844244	G	A	0.12515	0.12515	1.00000	1.00000	Genotyped	1.000	1.000	1.00000	0.99999	0.00001
rs2064424	A	G	0.09621	0.09621	1.00000	0.99995	Genotyped	0.997	0.999	0.99890	0.99955	0.00033
rs113787419	T	A	0.04848	0.04848	0.99908	0.98454	Imputed	-	-	-	-	-
rs16894143	C	T	0.06224	0.06224	0.99999	0.99985	Genotyped	0.997	0.997	0.99392	0.99607	0.00030
rs28382599	G	A	0.12518	0.12518	0.99997	0.99970	Genotyped	0.999	0.997	0.99453	1.00000	0.00086
rs28382602	T	G	0.11277	0.11277	1.00000	0.99998	Genotyped	0.997	0.998	0.99664	0.99590	0.00016
rs28382603	G	A	0.11098	0.11098	1.00000	1.00000	Genotyped	1.000	1.000	0.99913	0.99995	0.00010
rs28382604	C	T	0.16372	0.16372	0.99896	0.99373	Imputed	-	-	-	-	-
rs440481	A	C	0.43761	0.43761	0.99805	0.99321	Imputed	-	-	-	-	-
rs28382606	T	C	0.00881	0.00881	0.99994	0.99356	Imputed	-	-	-	-	-
rs2273106	A	G	0.16392	0.16392	0.99975	0.99821	Imputed	-	-	-	-	-
rs769189	T	C	0.09613	0.09613	0.99999	0.99989	Genotyped	1.000	1.000	0.99913	0.99999	0.00009
rs380879	T	G	0.32756	0.32756	1.00000	0.99999	Genotyped	0.999	1.000	0.99940	0.99944	0.00021
rs418898	G	T	0.16329	0.16329	0.99990	0.99928	Imputed	-	-	-	-	-
rs448450	A	C	0.32756	0.32756	0.99999	0.99997	Genotyped	0.999	1.000	0.99905	0.99942	0.00044
rs58078500	G	A	0.11098	0.11098	1.00000	1.00000	Genotyped	1.000	1.000	1.00000	1.00000	0.00000
rs426922	C	T	0.16339	0.16339	1.00000	0.99999	Genotyped	1.000	1.000	0.99994	0.99993	0.00008
rs116070091	G	A	0.00042	0.00042	0.99958	0.04780	Imputed	-	-	-	-	-
rs28382614	G	A	0.11098	0.11098	1.00000	0.99997	Genotyped	0.999	1.000	0.99905	0.99973	0.00016
rs13215054	C	A	0.16471	0.16471	0.99985	0.99921	Genotyped	0.995	0.993	0.98659	0.98941	0.00096
rs72850077	G	A	0.11030	0.11030	1.00000	0.99999	Genotyped	0.999	1.000	0.99951	0.99957	0.00012
rs392230	A	G	0.29017	0.29017	0.99999	0.99996	Genotyped	0.999	0.999	0.99814	0.99956	0.00052
rs56043329	A	C	0.11144	0.11144	0.99986	0.99917	Genotyped	0.998	0.997	0.99468	0.99408	0.00010
rs2143766	T	A	0.28992	0.28992	0.99975	0.99882	Imputed	-	-	-	-	-
rs389118	A	G	0.57258	0.42742	0.99815	0.99417	Imputed	-	-	-	-	-
rs62402376	A	C	0.21363	0.21363	0.99987	0.99951	Genotyped	0.999	0.998	0.99648	0.99657	0.00013
rs399558	A	G	0.18798	0.18798	1.00000	0.99999	Genotyped	0.999	0.999	0.99884	0.99881	0.00010
rs116756717	C	T	0.00129	0.00129	0.99896	0.28613	Imputed	-	-	-	-	-
rs114796104	G	T	0.00001	0.00001	0.99999	0.01058	Imputed	-	-	-	-	-
rs73402976	T	C	0.13531	0.13531	1.00000	0.99999	Genotyped	0.995	0.999	0.99874	0.99500	0.00003
rs115090428	C	T	0.00001	0.00001	0.99999	0.12511	Imputed	-	-	-	-	-
rs6940168	C	T	0.05762	0.05762	1.00000	1.00000	Genotyped	1.000	1.000	0.99991	0.99988	0.00002
rs7774808	C	T	0.13531	0.13531	1.00000	1.00000	Genotyped	1.000	1.000	1.00000	0.99999	0.00000
rs115739320	C	T	0.00676	0.00676	0.99516	0.54810	Imputed	-	-	-	-	-
rs2394102	A	G	0.13723	0.13723	0.99993	0.99954	Genotyped	0.993	0.996	0.99198	0.99802	0.00178
rs73402978	C	T	0.13531	0.13531	1.00000	1.00000	Genotyped	1.000	1.000	0.99927	1.00000	0.00010
rs6456824	T	C	0.09885	0.09885	1.00000	0.99999	Genotyped	0.997	0.999	0.99777	0.99543	0.00000
rs384399	G	C	0.11162	0.11162	0.99987	0.99888	Imputed	-	-	-	-	-
rs62402378	T	G	0.03409	0.03409	0.99994	0.99834	Imputed	-	-	-	-	-
rs4711173	T	C	0.20421	0.20421	0.99999	0.99997	Genotyped	0.999	0.999	0.99822	0.99879	0.00021
rs9791301	T	C	0.13531	0.13531	1.00000	1.00000	Genotyped	1.000	1.000	1.00000	0.99999	0.00000
rs73402982	C	A	0.13510	0.13510	0.99979	0.99824	Imputed	-	-	-	-	-
rs79848291	G	A	0.00223	0.00223	0.99992	0.97184	Imputed	-	-	-	-	-
rs73402983	C	T	0.13510	0.13510	0.99979	0.99824	Imputed	-	-	-	-	-
rs115709379	G	A	0.13711	0.13711	0.99967	0.99764	Imputed	-	-	-	-	-
rs389603	T	A	0.10543	0.10543	0.99991	0.99917	Imputed	-	-	-	-	-
rs393414	C	T	0.42383	0.42383	0.99998	0.99992	Genotyped	0.997	0.998	0.99577	0.99618	0.00022
rs6942252	C	T	0.03415	0.03415	1.00000	0.99999	Genotyped	0.999	0.999	0.99726	0.99990	0.00013
rs75927726	C	A	0.10732	0.10732	0.99999	0.99991	Genotyped	0.999	0.998	0.99668	0.99808	0.00023
rs6923163	T	A	0.10727	0.10727	0.99995	0.99947	Imputed	-	-	-	-	-
rs78738523	T	C	0.22046	0.22046	0.99872	0.99397	Imputed	-	-	-	-	-
rs11758822	T	C	0.13490	0.13490	0.99998	0.99982	Genotyped	0.998	0.998	0.99630	0.99876	0.00056
rs62402380	C	T	0.00000	0.00000	1.00000	0.00081	Imputed	-	-	-	-	-
rs76779517	T	C	0.01054	0.01054	0.99996	0.99725	Genotyped	0.997	0.992	0.98441	0.99987	0.00020
rs115119202	C	T	0.00000	0.00000	1.00000	0.00000	Imputed	-	-	-	-	-
rs404343	A	C	0.10526	0.10526	1.00000	1.00000	Genotyped	1.000	1.000	1.00000	1.00000	0.00001
rs151191361	C	A	0.00000	0.00000	1.00000	0.00000	Imputed	-	-	-	-	-
rs192321865	C	T	0.00000	0.00000	1.00000	0.01049	Imputed	-	-	-	-	-
rs434636	G	A	0.10526	0.10526	1.00000	1.00000	Genotyped	1.000	1.000	1.00000	1.00000	0.00000
rs78492683	A	G	0.00028	0.00028	0.99982	0.49479	Imputed	-	-	-	-	-
rs422089	T	C	0.10526	0.10526	1.00000	1.00000	Genotyped	1.000	1.000	1.00000	1.00000	0.00000
rs429875	T	C	0.10526	0.10526	1.00000	1.00000	Genotyped	1.000	1.000	1.00000	0.99999	0.00000
rs12110753	T	C	0.13461	0.13461	0.99953	0.99683	Imputed	-	-	-	-	-
rs115573000	T	C	0.00000	0.00000	1.00000	0.01053	Imputed	-	-	-	-	-
rs62402381	G	C	0.02209	0.02209	0.99998	0.99910	Imputed	-	-	-	-	-
rs443924	A	G	0.08819	0.08819	1.00000	1.00000	Genotyped	1.000	0.998	0.99681	0.99700	0.00000
rs4711174	G	A	0.02211	0.02211	1.00000	0.99999	Genotyped	0.999	0.998	0.99600	0.99615	0.00003
rs116640481	G	A	0.00000	0.00000	1.00000	0.01502	Imputed	-	-	-	-	-
rs139582054	C	G	0.00367	0.00367	0.99880	0.74195	Imputed	-	-	-	-	-
rs424426	C	A	0.10526	0.10526	1.00000	1.00000	Genotyped	1.000	1.000	1.00000	0.99999	0.00000
rs7742957	C	T	0.51830	0.48170	0.99807	0.99369	Imputed	-	-	-	-	-
rs454746	A	G	0.10526	0.10526	1.00000	0.99999	Genotyped	0.999	1.000	0.99969	0.99960	0.00007
rs139410431	T	C	0.00403	0.00403	0.99894	0.79229	Imputed	-	-	-	-	-
rs394772	C	T	0.12592	0.12592	1.00000	0.99998	Genotyped	0.999	1.000	0.99968	0.99953	0.00015
rs55965649	C	T	0.08981	0.08981	1.00000	0.99995	Genotyped	1.000	0.999	0.99782	0.99903	0.00014
rs449074	T	C	0.12592	0.12592	1.00000	0.99999	Genotyped	0.999	1.000	0.99981	1.00000	0.00009
rs116152083	A	G	0.00000	0.00000	1.00000	0.01679	Imputed	-	-	-	-	-
rs73402995	T	C	0.22188	0.22188	0.99885	0.99482	Imputed	-	-	-	-	-
rs41270593	G	T	0.08981	0.08981	1.00000	0.99995	Genotyped	1.000	0.999	0.99891	0.99905	0.00002
rs17336532	C	T	0.19250	0.19250	0.99998	0.99985	Genotyped	0.994	0.994	0.98815	0.98776	0.00059
rs56958518	A	G	0.13429	0.13429	1.00000	0.99999	Genotyped	0.999	1.000	0.99961	0.99967	0.00016
rs116504157	C	A	0.00001	0.00001	0.99999	0.01082	Imputed	-	-	-	-	-
rs408255	T	C	0.10850	0.10850	1.00000	0.99999	Genotyped	0.999	1.000	0.99943	0.99900	0.00003
rs16901848	G	A	0.51581	0.48419	0.99800	0.99337	Imputed	-	-	-	-	-
rs116248176	A	C	0.00001	0.00001	0.99999	0.01083	Imputed	-	-	-	-	-
rs41270596	T	C	0.00001	0.00001	0.99999	0.00837	Imputed	-	-	-	-	-
rs73404956	C	T	0.22195	0.22195	0.99861	0.99406	Imputed	-	-	-	-	-
rs59653352	G	A	0.08935	0.08935	0.99986	0.99847	Imputed	-	-	-	-	-
rs115727950	A	G	0.10833	0.10833	1.00000	0.99999	Genotyped	0.999	0.997	0.99372	0.99989	0.00074
rs146918648	G	A	0.00361	0.00361	0.99884	0.74458	Imputed	-	-	-	-	-
rs77360117	A	G	0.13778	0.13778	1.00000	0.99999	Genotyped	1.000	1.000	0.99937	0.99943	0.00005
rs9468394	A	C	0.12257	0.12257	0.99989	0.99902	Imputed	-	-	-	-	-
rs116170212	G	A	0.06134	0.06134	0.99995	0.99936	Genotyped	0.996	0.991	0.98202	0.98910	0.00062
rs72850094	C	A	0.08990	0.08990	1.00000	0.99996	Genotyped	1.000	0.999	0.99797	0.99856	0.00008
rs418628	C	T	0.12531	0.12531	0.99999	0.99990	Genotyped	1.000	0.998	0.99533	0.99796	0.00029
rs35480587	A	T	0.64453	0.35547	0.99044	0.96635	Imputed	-	-	-	-	-
rs41270599	G	T	0.17632	0.17632	0.99988	0.99921	Genotyped	0.995	0.992	0.98311	0.99949	0.00379
rs411538	C	T	0.10564	0.10564	0.99995	0.99950	Imputed	-	-	-	-	-
rs420436	A	G	0.12532	0.12532	1.00000	1.00000	Genotyped	1.000	1.000	1.00000	1.00000	0.00000
rs13217047	C	G	0.16133	0.16133	0.99971	0.99788	Imputed	-	-	-	-	-
rs420463	A	C	0.12532	0.12532	1.00000	1.00000	Genotyped	1.000	1.000	1.00000	1.00000	0.00000
rs73740747	A	G	0.01989	0.01989	0.99985	0.99419	Genotyped	0.986	0.975	0.95074	0.98891	0.00107
rs115158741	C	G	0.00083	0.00083	0.99923	0.14426	Imputed	-	-	-	-	-
rs116739834	C	T	0.00090	0.00090	0.99926	0.31338	Imputed	-	-	-	-	-
rs7738979	C	A	0.13727	0.13727	1.00000	1.00000	Genotyped	1.000	1.000	1.00000	0.99999	0.00000
rs75831139	C	G	0.00802	0.00802	0.99991	0.99120	Imputed	-	-	-	-	-
rs381493	A	C	0.10236	0.10236	1.00000	1.00000	Genotyped	0.999	1.000	0.99986	0.99928	0.00000
rs11969304	T	C	0.05592	0.05592	1.00000	0.99998	Genotyped	0.998	1.000	0.99968	0.99945	0.00011
rs35546888	G	A	0.51588	0.48412	0.99782	0.99290	Imputed	-	-	-	-	-
rs392471	A	C	0.19225	0.19225	1.00000	0.99997	Genotyped	0.999	0.999	0.99852	0.99805	0.00003
rs11963067	A	T	0.51596	0.48404	0.99774	0.99272	Imputed	-	-	-	-	-
rs402426	A	G	0.10221	0.10221	0.99986	0.99851	Imputed	-	-	-	-	-
rs35257859	G	A	0.16159	0.16159	0.99944	0.99639	Imputed	-	-	-	-	-
rs16894166	A	C	0.03415	0.03415	1.00000	1.00000	Genotyped	1.000	1.000	1.00000	0.99999	0.00000
rs6901724	T	C	0.33050	0.33050	0.99775	0.99243	Imputed	-	-	-	-	-
rs73404965	T	C	0.13599	0.13599	1.00000	1.00000	Genotyped	0.999	1.000	0.99998	0.99945	0.00000
rs6923110	C	T	0.51438	0.48562	0.99488	0.98397	Imputed	-	-	-	-	-
rs116214333	T	C	0.00000	0.00000	1.00000	0.01941	Imputed	-	-	-	-	-
rs114982640	A	G	0.00000	0.00000	1.00000	0.02944	Imputed	-	-	-	-	-
rs11753292	T	G	0.09254	0.09254	0.99991	0.99901	Genotyped	0.992	0.994	0.98852	0.99704	0.00146
rs6941188	C	T	0.51761	0.48239	0.99765	0.99242	Imputed	-	-	-	-	-
rs4711175	A	G	0.02211	0.02211	1.00000	1.00000	Genotyped	1.000	1.000	1.00000	1.00000	0.00000
rs11962141	C	G	0.22392	0.22392	0.99854	0.99355	Imputed	-	-	-	-	-
rs55920503	A	T	0.08960	0.08960	0.99964	0.99678	Imputed	-	-	-	-	-
rs11754599	T	C	0.13668	0.13668	0.99999	0.99994	Genotyped	1.000	1.000	0.99903	0.99994	0.00017
rs114453888	G	A	0.00006	0.00006	0.99994	0.00913	Imputed	-	-	-	-	-
rs911178	C	T	0.21207	0.21207	0.99999	0.99992	Genotyped	0.997	0.999	0.99741	0.99958	0.00104
rs114365130	C	G	0.00001	0.00001	0.99999	0.04550	Imputed	-	-	-	-	-
rs1474986	A	T	0.14034	0.14034	0.99985	0.99891	Imputed	-	-	-	-	-
rs7381750	C	G	0.13921	0.13921	0.99973	0.99822	Imputed	-	-	-	-	-
rs4947335	G	A	0.09038	0.09038	0.99994	0.99943	Genotyped	0.999	0.996	0.99173	0.99852	0.00067
rs7381746	G	A	0.12121	0.12121	0.99981	0.99852	Imputed	-	-	-	-	-
rs4947336	T	A	0.00105	0.00105	0.99973	0.79327	Imputed	-	-	-	-	-
rs73404986	A	G	0.16714	0.16714	0.99942	0.99645	Imputed	-	-	-	-	-
rs56122838	A	G	0.00000	0.00000	1.00000	0.00086	Imputed	-	-	-	-	-
rs7382159	C	A	0.12130	0.12130	0.99999	0.99995	Genotyped	0.999	1.000	0.99901	1.00000	0.00020
rs115067325	G	A	0.00001	0.00001	0.99999	0.07110	Imputed	-	-	-	-	-
rs34388845	A	G	0.53660	0.46340	0.99766	0.99242	Imputed	-	-	-	-	-
rs114243203	G	A	0.00002	0.00002	0.99998	0.08920	Imputed	-	-	-	-	-
rs114904171	T	C	0.01660	0.01660	0.99994	0.99742	Genotyped	0.990	0.984	0.96828	0.96077	0.00003
rs11753996	G	C	0.00073	0.00073	0.99939	0.26757	Imputed	-	-	-	-	-
rs10434846	G	A	0.12114	0.12114	1.00000	1.00000	Genotyped	1.000	1.000	0.99999	1.00000	0.00001
rs115969539	T	A	0.00044	0.00044	0.99998	0.95288	Imputed	-	-	-	-	-
rs55963280	C	T	0.09049	0.09049	1.00000	1.00000	Genotyped	1.000	1.000	1.00000	1.00000	0.00000
rs116616391	G	C	0.00002	0.00002	0.99998	0.08933	Imputed	-	-	-	-	-
rs62402390	C	T	0.22337	0.22337	0.99993	0.99961	Genotyped	0.997	0.996	0.99226	0.99854	0.00205
rs115362139	C	T	0.00002	0.00002	0.99998	0.08991	Imputed	-	-	-	-	-
rs116221160	C	A	0.00002	0.00002	0.99998	0.08991	Imputed	-	-	-	-	-
rs114672384	G	C	0.00002	0.00002	0.99998	0.08835	Imputed	-	-	-	-	-
rs4435933	A	T	0.13779	0.13779	0.99983	0.99863	Imputed	-	-	-	-	-
rs114388796	T	G	0.00001	0.00001	0.99999	0.07383	Imputed	-	-	-	-	-
rs34556183	A	G	0.53666	0.46334	0.99755	0.99225	Imputed	-	-	-	-	-
rs113130862	A	G	0.13776	0.13776	0.99981	0.99840	Imputed	-	-	-	-	-
rs36103239	T	A	0.53666	0.46334	0.99758	0.99235	Imputed	-	-	-	-	-
rs62402392	G	A	0.09040	0.09040	0.99991	0.99890	Imputed	-	-	-	-	-
rs6937826	C	T	0.07854	0.07854	1.00000	0.99995	Genotyped	0.998	0.999	0.99820	0.99890	0.00023
rs11965972	C	T	0.53651	0.46349	0.99751	0.99208	Imputed	-	-	-	-	-
rs116134011	G	A	0.00002	0.00002	0.99998	0.09360	Imputed	-	-	-	-	-
rs62402394	T	C	0.09049	0.09049	1.00000	1.00000	Genotyped	1.000	0.999	0.99788	0.99784	0.00001
rs6906826	T	C	0.12122	0.12122	1.00000	1.00000	Genotyped	1.000	1.000	0.99985	0.99969	0.00000
rs73405002	T	A	0.22321	0.22321	0.99861	0.99412	Imputed	-	-	-	-	-
rs373126870	C	G	0.13591	0.13591	0.99785	0.98391	Imputed	-	-	-	-	-
rs372300033	A	T	0.00494	0.00494	0.99854	0.77300	Imputed	-	-	-	-	-
rs150488579	C	T	0.22321	0.22321	0.99861	0.99412	Imputed	-	-	-	-	-
rs12206581	C	T	0.54594	0.45406	0.99471	0.98369	Imputed	-	-	-	-	-
rs35051649	G	A	0.13618	0.13618	0.99885	0.99127	Imputed	-	-	-	-	-
rs11970409	T	C	0.53584	0.46416	0.99677	0.98949	Imputed	-	-	-	-	-
rs11758055	T	C	0.12116	0.12116	0.99994	0.99947	Imputed	-	-	-	-	-
rs10807032	C	T	0.12121	0.12121	0.99989	0.99915	Imputed	-	-	-	-	-
rs11753455	A	C	0.00016	0.00016	0.99984	0.02219	Imputed	-	-	-	-	-
rs7741058	A	T	0.67751	0.32249	0.99716	0.98977	Imputed	-	-	-	-	-
rs142953436	G	A	0.00075	0.00075	0.99934	0.27566	Imputed	-	-	-	-	-
rs114584386	T	C	0.00002	0.00002	0.99998	0.08593	Imputed	-	-	-	-	-
rs4711176	A	G	0.12115	0.12115	0.99999	0.99992	Genotyped	1.000	0.994	0.98820	0.99022	0.00009
rs35778344	G	A	0.13719	0.13719	0.99998	0.99986	Genotyped	0.992	0.995	0.99092	0.98707	0.00032
rs13220637	G	A	0.53403	0.46597	0.99696	0.99037	Imputed	-	-	-	-	-
rs7762047	T	C	0.05648	0.05648	0.99986	0.99752	Genotyped	0.991	0.983	0.96726	0.99955	0.00242
rs13209646	T	A	0.00249	0.00249	0.99830	0.43623	Imputed	-	-	-	-	-
rs7742658	C	A	0.22344	0.22344	0.99838	0.99307	Imputed	-	-	-	-	-
rs114782284	A	G	0.03125	0.03125	1.00000	0.99998	Genotyped	0.998	1.000	0.99978	0.99998	0.00006
rs7746909	C	G	0.25847	0.25847	0.99930	0.99679	Imputed	-	-	-	-	-
rs7767144	T	G	0.25845	0.25845	0.99928	0.99671	Imputed	-	-	-	-	-
rs16894169	C	A	0.25587	0.25587	0.99990	0.99947	Genotyped	0.994	0.990	0.97955	0.98541	0.00165
rs36069097	G	A	0.53684	0.46316	0.99718	0.99104	Imputed	-	-	-	-	-
rs62402400	A	G	0.07828	0.07828	1.00000	1.00000	Genotyped	0.999	0.999	0.99763	0.99782	0.00004
rs16894171	G	A	0.09040	0.09040	0.99996	0.99959	Genotyped	0.999	0.997	0.99302	0.99999	0.00074
rs78579247	G	C	0.00036	0.00036	0.99965	0.27154	Imputed	-	-	-	-	-
rs73407126	T	C	0.17766	0.17766	0.99995	0.99971	Genotyped	0.994	0.990	0.98008	0.98418	0.00125
rs56227726	G	A	0.25560	0.25560	0.99872	0.99549	Imputed	-	-	-	-	-
rs10738069	C	T	0.39475	0.39475	0.99850	0.99567	Imputed	-	-	-	-	-
rs77160755	G	A	0.24440	0.24440	0.99821	0.99285	Imputed	-	-	-	-	-
rs116699970	G	A	0.03136	0.03136	0.99997	0.99913	Genotyped	0.998	0.987	0.97380	0.97411	0.00005
rs4713172	C	T	0.12116	0.12116	0.99994	0.99947	Imputed	-	-	-	-	-
rs4713173	T	A	0.09137	0.09137	0.99981	0.99795	Imputed	-	-	-	-	-
rs7771490	C	T	0.12122	0.12122	1.00000	1.00000	Genotyped	1.000	1.000	1.00000	1.00000	0.00000
rs10807037	C	G	0.39926	0.39926	0.99616	0.98693	Imputed	-	-	-	-	-
rs34470113	C	T	0.13630	0.13630	0.99892	0.99390	Imputed	-	-	-	-	-
rs79124765	G	C	0.11663	0.11663	0.99581	0.96680	Imputed	-	-	-	-	-
rs148390159	C	T	0.00120	0.00120	0.99961	0.73009	Imputed	-	-	-	-	-
rs2057295	A	C	0.10180	0.10180	0.99996	0.99953	Imputed	-	-	-	-	-
rs2057296	G	A	0.07771	0.07771	0.99948	0.99397	Imputed	-	-	-	-	-
rs6933018	A	G	0.39940	0.39940	0.99753	0.99071	Imputed	-	-	-	-	-
rs6912479	C	T	0.39899	0.39899	0.99786	0.99208	Imputed	-	-	-	-	-
rs74316384	C	T	0.00043	0.00043	0.99959	0.30087	Imputed	-	-	-	-	-
rs7773193	T	C	0.10184	0.10184	1.00000	1.00000	Genotyped	1.000	1.000	1.00000	0.99999	0.00000
rs10807039	C	T	0.39721	0.39721	0.99990	0.99971	Genotyped	0.998	0.997	0.99465	0.99687	0.00097
rs62406542	T	C	0.09072	0.09072	0.99950	0.99498	Imputed	-	-	-	-	-
rs77830670	A	T	0.00228	0.00228	0.99987	0.95317	Imputed	-	-	-	-	-
rs7760867	G	C	0.37787	0.37787	0.99960	0.99834	Imputed	-	-	-	-	-
rs56302826	T	G	0.00000	0.00000	1.00000	0.00092	Imputed	-	-	-	-	-
rs7743296	T	A	0.07834	0.07834	0.99977	0.99706	Imputed	-	-	-	-	-
rs732396	C	T	0.00005	0.00005	0.99995	0.01617	Imputed	-	-	-	-	-
rs732395	G	A	0.37827	0.37827	1.00000	0.99999	Genotyped	0.999	0.999	0.99884	0.99965	0.00060
rs1884936	A	G	0.55438	0.44562	0.99714	0.99068	Imputed	-	-	-	-	-
rs34724414	A	G	0.00106	0.00106	0.99972	0.78659	Imputed	-	-	-	-	-
rs7382309	G	A	0.10184	0.10184	1.00000	1.00000	Genotyped	1.000	1.000	1.00000	1.00000	0.00000
rs11968771	G	A	0.05619	0.05619	0.99993	0.99903	Imputed	-	-	-	-	-
rs7775683	G	T	0.53500	0.46500	0.99707	0.99073	Imputed	-	-	-	-	-
rs2893966	G	A	0.53478	0.46522	0.99714	0.99100	Imputed	-	-	-	-	-
rs12662929	G	C	0.09139	0.09139	0.99980	0.99773	Imputed	-	-	-	-	-
rs13193532	A	G	0.07206	0.07206	0.99999	0.99981	Genotyped	0.993	0.997	0.99428	0.99689	0.00068
rs1884937	A	T	0.53517	0.46483	0.99717	0.99105	Imputed	-	-	-	-	-
rs79219202	G	A	0.17147	0.17147	0.99981	0.99898	Genotyped	0.989	0.990	0.98014	0.98926	0.00308
rs11970339	T	A	0.53488	0.46512	0.99723	0.99133	Imputed	-	-	-	-	-
rs76007449	T	C	0.00049	0.00049	0.99953	0.32764	Imputed	-	-	-	-	-
rs7382583	A	G	0.10185	0.10185	0.99999	0.99994	Genotyped	0.997	0.995	0.99014	0.99169	0.00041
rs9295775	A	G	0.25678	0.25678	0.99999	0.99994	Genotyped	0.999	0.999	0.99816	0.99952	0.00049
rs2394119	A	T	0.10180	0.10180	0.99996	0.99952	Imputed	-	-	-	-	-
rs16894183	C	T	0.01948	0.01948	0.99984	0.99213	Imputed	-	-	-	-	-
rs34177106	T	G	0.53810	0.46190	0.99723	0.99124	Imputed	-	-	-	-	-
rs13194504	G	A	0.00106	0.00106	0.99972	0.78652	Imputed	-	-	-	-	-
rs7767008	T	G	0.54775	0.45225	0.99391	0.98259	Imputed	-	-	-	-	-
rs16894184	T	C	0.02945	0.02945	1.00000	0.99999	Genotyped	0.999	1.000	0.99989	0.99999	0.00003
rs10755647	C	G	0.12132	0.12132	0.99973	0.99764	Imputed	-	-	-	-	-
rs58490223	C	T	0.09108	0.09108	0.99978	0.99754	Imputed	-	-	-	-	-
rs56389860	G	A	0.53761	0.46239	0.99667	0.98922	Imputed	-	-	-	-	-
rs4713174	C	T	0.10180	0.10180	0.99995	0.99951	Imputed	-	-	-	-	-
rs4713175	C	A	0.07372	0.07372	0.99870	0.98739	Imputed	-	-	-	-	-
rs35128564	T	C	0.11633	0.11633	0.99994	0.99948	Genotyped	0.980	0.995	0.99090	0.99098	0.00221
rs114042160	C	G	0.00000	0.00000	1.00000	0.00991	Imputed	-	-	-	-	-
rs61229539	T	C	0.53539	0.46461	0.99693	0.99049	Imputed	-	-	-	-	-
rs73409118	C	T	0.22691	0.22691	0.99830	0.99308	Imputed	-	-	-	-	-
rs55860825	T	C	0.10179	0.10179	0.99995	0.99945	Imputed	-	-	-	-	-
rs34211304	G	C	0.16533	0.16533	0.99979	0.99855	Imputed	-	-	-	-	-
rs79709894	G	A	0.00844	0.00844	0.99990	0.99042	Imputed	-	-	-	-	-
rs10807040	G	A	0.12131	0.12131	0.99955	0.99632	Imputed	-	-	-	-	-
rs73409121	G	A	0.13771	0.13771	0.99999	0.99991	Genotyped	0.999	0.999	0.99724	0.99936	0.00040
rs16894189	C	T	0.02945	0.02945	1.00000	0.99997	Genotyped	0.996	1.000	0.99969	0.99886	0.00009
rs78992434	C	T	0.00057	0.00057	0.99945	0.37414	Imputed	-	-	-	-	-
rs16894191	A	G	0.09135	0.09135	0.99987	0.99881	Genotyped	0.978	0.986	0.97293	0.98084	0.00262
rs76948677	T	G	0.00058	0.00058	0.99944	0.38044	Imputed	-	-	-	-	-
rs115444115	G	A	0.00086	0.00086	0.99919	0.14083	Imputed	-	-	-	-	-
rs7761914	A	G	0.10187	0.10187	0.99998	0.99973	Genotyped	0.983	0.997	0.99436	0.99792	0.00209
rs73409123	G	A	0.15426	0.15426	0.99993	0.99955	Genotyped	0.986	0.995	0.99074	0.99010	0.00178
rs62406553	G	A	0.25656	0.25656	0.99918	0.99611	Imputed	-	-	-	-	-
rs73409125	A	C	0.16603	0.16603	0.99998	0.99987	Genotyped	0.997	0.998	0.99557	0.99577	0.00036
rs149912748	G	A	0.00303	0.00303	0.99890	0.73677	Imputed	-	-	-	-	-
rs16894194	T	A	0.53496	0.46504	0.99566	0.98615	Imputed	-	-	-	-	-
rs16894197	C	T	0.53760	0.46240	0.99565	0.98611	Imputed	-	-	-	-	-
rs35466817	T	C	0.53487	0.46513	0.99441	0.98192	Imputed	-	-	-	-	-
rs4121090	A	T	0.10395	0.10395	0.99814	0.98302	Imputed	-	-	-	-	-
rs73409134	A	G	0.05634	0.05634	1.00000	0.99994	Genotyped	0.996	0.999	0.99701	0.99637	0.00019
rs4486067	T	C	0.10553	0.10553	0.99752	0.97829	Imputed	-	-	-	-	-
rs5007575	C	T	0.10244	0.10244	0.99869	0.98704	Imputed	-	-	-	-	-
rs13202664	T	G	0.10404	0.10404	0.99751	0.97798	Imputed	-	-	-	-	-
rs57147168	A	G	0.13144	0.13144	0.99823	0.98953	Imputed	-	-	-	-	-
rs73409140	G	C	0.13792	0.13792	0.99964	0.99721	Imputed	-	-	-	-	-
rs3852211	C	T	0.10134	0.10134	0.99856	0.98617	Imputed	-	-	-	-	-
rs6910361	G	A	0.08905	0.08905	0.99771	0.97688	Imputed	-	-	-	-	-
rs10733177	C	T	0.10235	0.10235	0.99881	0.98825	Imputed	-	-	-	-	-
rs3999023	T	G	0.08514	0.08514	0.99885	0.98686	Imputed	-	-	-	-	-
rs4711178	C	T	0.08090	0.08090	0.99657	0.96547	Imputed	-	-	-	-	-
rs112285225	T	C	0.00062	0.00062	0.99939	0.39882	Imputed	-	-	-	-	-
rs11754112	C	T	0.13790	0.13790	0.99962	0.99706	Imputed	-	-	-	-	-
rs11966949	T	C	0.13144	0.13144	0.99823	0.98954	Imputed	-	-	-	-	-
rs9393922	C	T	0.10236	0.10236	0.99880	0.98812	Imputed	-	-	-	-	-
rs11966966	T	C	0.56048	0.43952	0.99289	0.97737	Imputed	-	-	-	-	-
rs9366723	T	A	0.10235	0.10235	0.99881	0.98822	Imputed	-	-	-	-	-
rs11967609	T	A	0.57624	0.42376	0.99252	0.97580	Imputed	-	-	-	-	-
rs2394120	A	C	0.55976	0.44024	0.98743	0.96410	Imputed	-	-	-	-	-
rs2394121	T	G	0.57658	0.42342	0.98814	0.96633	Imputed	-	-	-	-	-
rs34020953	C	T	0.57882	0.42118	0.98773	0.96467	Imputed	-	-	-	-	-
rs138010458	C	T	0.02993	0.02993	0.99904	0.97508	Imputed	-	-	-	-	-
rs34953859	A	G	0.10019	0.10019	0.99256	0.94452	Imputed	-	-	-	-	-
rs2394122	G	A	0.70835	0.29165	0.98855	0.96207	Imputed	-	-	-	-	-
rs2893967	C	T	0.13151	0.13151	0.99966	0.99722	Imputed	-	-	-	-	-
rs7748643	G	A	0.66747	0.33253	0.99068	0.96980	Imputed	-	-	-	-	-
rs112053680	G	A	0.13045	0.13045	0.99973	0.99770	Imputed	-	-	-	-	-
rs7752875	T	C	0.32826	0.32826	0.99124	0.97200	Imputed	-	-	-	-	-
rs9393923	G	A	0.10587	0.10587	0.99481	0.96622	Imputed	-	-	-	-	-
rs60583357	C	T	0.03007	0.03007	0.99887	0.97001	Imputed	-	-	-	-	-
rs55776584	T	C	0.08135	0.08135	0.99436	0.94951	Imputed	-	-	-	-	-
rs1319076	G	T	0.13046	0.13046	0.99975	0.99792	Imputed	-	-	-	-	-
rs1319075	C	T	0.19481	0.19481	0.99489	0.97732	Imputed	-	-	-	-	-
rs6902736	C	A	0.32753	0.32753	0.99105	0.97202	Imputed	-	-	-	-	-
rs6456831	C	A	0.65406	0.34594	0.99010	0.96899	Imputed	-	-	-	-	-
rs6925718	T	C	0.03141	0.03141	0.99994	0.99847	Genotyped	0.980	0.990	0.97934	0.99035	0.00098
rs16894216	T	C	0.00082	0.00082	0.99942	0.53133	Imputed	-	-	-	-	-
rs4143771	G	A	0.32727	0.32727	0.99141	0.97347	Imputed	-	-	-	-	-
rs73391123	G	T	0.13104	0.13104	1.00000	0.99999	Genotyped	1.000	0.999	0.99859	0.99935	0.00014
rs7382112	A	G	0.65437	0.34563	0.99022	0.96895	Imputed	-	-	-	-	-
rs115043233	T	C	0.12087	0.12087	0.99993	0.99934	Genotyped	0.995	0.993	0.98561	0.99838	0.00216
rs1337585	G	A	0.65273	0.34727	0.98936	0.96564	Imputed	-	-	-	-	-
rs12111360	G	A	0.12684	0.12684	0.99955	0.99733	Genotyped	0.994	0.991	0.98193	0.98696	0.00116
rs35044849	A	G	0.00040	0.00040	0.99960	0.18371	Imputed	-	-	-	-	-
rs7381993	C	T	0.30231	0.30231	0.98823	0.95891	Imputed	-	-	-	-	-
rs7383248	C	A	0.31097	0.31097	0.99078	0.96944	Imputed	-	-	-	-	-
rs60137363	G	T	0.13539	0.13539	0.99922	0.99411	Genotyped	0.964	0.935	0.87448	0.92445	0.01022
rs6939576	G	A	0.65543	0.34457	0.98326	0.94690	Imputed	-	-	-	-	-
rs6939297	G	A	0.07483	0.07483	0.99788	0.97772	Imputed	-	-	-	-	-
rs143144207	A	G	0.11665	0.11665	0.99513	0.96498	Imputed	-	-	-	-	-
rs73391136	A	C	0.06162	0.06162	0.99991	0.99862	Genotyped	0.963	0.970	0.94077	0.95347	0.00286
rs6908726	C	G	0.15861	0.15861	0.99497	0.97334	Imputed	-	-	-	-	-
rs1107160	G	T	0.06787	0.06787	1.00000	0.99993	Genotyped	0.993	1.000	0.99920	0.99895	0.00043
rs1107158	A	G	0.06787	0.06787	1.00000	1.00000	Genotyped	1.000	0.994	0.98794	0.99125	0.00019
rs1107159	T	C	0.06787	0.06787	1.00000	1.00000	Genotyped	1.000	1.000	1.00000	1.00000	0.00000
rs73391137	C	T	0.06815	0.06815	0.99988	0.99858	Genotyped	0.990	0.981	0.96296	0.97238	0.00118
rs2893974	C	T	0.06787	0.06787	1.00000	0.99999	Genotyped	1.000	0.985	0.97111	0.97307	0.00000
rs1107294	T	C	0.06781	0.06781	0.99994	0.99905	Imputed	-	-	-	-	-
rs74686052	C	A	0.06787	0.06787	1.00000	1.00000	Genotyped	1.000	1.000	1.00000	0.99990	0.00000
rs75197152	G	A	0.06787	0.06787	1.00000	1.00000	Genotyped	1.000	1.000	1.00000	0.99999	0.00000
rs56092796	C	A	0.21324	0.21324	0.99997	0.99982	Genotyped	0.979	0.995	0.98955	0.98085	0.00148
rs115125105	A	C	0.06788	0.06788	0.99985	0.99765	Imputed	-	-	-	-	-
rs35243068	G	A	0.00012	0.00012	0.99989	0.27783	Imputed	-	-	-	-	-
rs62406559	T	G	0.00010	0.00010	0.99990	0.13541	Imputed	-	-	-	-	-
rs9969087	C	T	0.09376	0.09376	0.99754	0.98054	Imputed	-	-	-	-	-
rs4713177	G	A	0.07339	0.07339	0.99782	0.97691	Imputed	-	-	-	-	-
rs111593707	T	C	0.06736	0.06736	0.99986	0.99788	Imputed	-	-	-	-	-
rs7772289	G	T	0.20315	0.20315	0.99470	0.97653	Imputed	-	-	-	-	-
rs7754365	T	G	0.06784	0.06784	0.99989	0.99830	Imputed	-	-	-	-	-
rs7772373	A	G	0.06785	0.06785	0.99989	0.99832	Imputed	-	-	-	-	-
rs7772482	A	G	0.06784	0.06784	0.99989	0.99835	Imputed	-	-	-	-	-
rs7738101	A	C	0.06784	0.06784	0.99989	0.99835	Imputed	-	-	-	-	-
rs34509358	A	T	0.00075	0.00075	0.99932	0.23964	Imputed	-	-	-	-	-
rs113335053	C	T	0.06720	0.06720	0.99931	0.99053	Imputed	-	-	-	-	-
rs6900797	G	A	0.06246	0.06246	0.99697	0.95952	Imputed	-	-	-	-	-
rs6901325	G	A	0.06787	0.06787	1.00000	1.00000	Genotyped	1.000	0.996	0.99191	0.99874	0.00046
rs6906105	G	A	0.06787	0.06787	1.00000	1.00000	Genotyped	1.000	1.000	1.00000	1.00000	0.00000
rs6905871	A	G	0.06787	0.06787	1.00000	1.00000	Genotyped	1.000	1.000	1.00000	1.00000	0.00000
rs6906506	G	C	0.06780	0.06780	0.99994	0.99899	Imputed	-	-	-	-	-
rs9368570	G	A	0.21325	0.21325	0.99999	0.99997	Genotyped	0.999	0.999	0.99868	0.99950	0.00047
rs76799171	A	T	0.06780	0.06780	0.99993	0.99897	Imputed	-	-	-	-	-
rs9366724	A	T	0.00684	0.00684	0.99931	0.92410	Imputed	-	-	-	-	-
rs9357072	G	T	0.00683	0.00683	0.99932	0.92552	Imputed	-	-	-	-	-
rs12193659	C	T	0.00061	0.00061	0.99946	0.19007	Imputed	-	-	-	-	-
rs61657599	A	G	0.06787	0.06787	1.00000	0.99998	Genotyped	1.000	0.998	0.99544	0.99615	0.00006
rs9368571	C	G	0.10252	0.10252	0.99876	0.98843	Imputed	-	-	-	-	-
rs116246293	A	G	0.00036	0.00036	0.99964	0.26452	Imputed	-	-	-	-	-
rs75780051	C	A	0.09740	0.09740	0.99999	0.99991	Genotyped	1.000	0.998	0.99513	1.00000	0.00050
rs79872226	G	T	0.00115	0.00115	0.99975	0.83254	Imputed	-	-	-	-	-
rs7775835	C	T	0.52355	0.47645	0.99463	0.98325	Imputed	-	-	-	-	-
rs77679360	A	G	0.00116	0.00116	0.99975	0.83424	Imputed	-	-	-	-	-
rs140041878	T	C	0.02774	0.02774	0.99999	0.99981	Genotyped	0.995	0.996	0.99277	0.98832	0.00001
rs80053558	T	A	0.09733	0.09733	0.99992	0.99910	Imputed	-	-	-	-	-
rs75844181	T	C	0.09740	0.09740	1.00000	1.00000	Genotyped	1.000	1.000	1.00000	1.00000	0.00000
rs1891757	G	A	0.09732	0.09732	0.99991	0.99904	Imputed	-	-	-	-	-
rs1539586	G	C	0.27573	0.27573	0.99950	0.99768	Imputed	-	-	-	-	-
rs1539585	C	T	0.14778	0.14778	0.99675	0.97961	Imputed	-	-	-	-	-
rs1539584	A	C	0.13556	0.13556	1.00000	0.99999	Genotyped	0.998	1.000	0.99923	0.99827	0.00006
rs115582688	C	T	0.03654	0.03654	1.00000	1.00000	Genotyped	1.000	1.000	1.00000	1.00000	0.00000
rs73391145	C	T	0.08821	0.08821	0.99931	0.99247	Imputed	-	-	-	-	-
rs1573970	C	G	0.09734	0.09734	0.99993	0.99925	Imputed	-	-	-	-	-
rs1573969	C	T	0.09741	0.09741	1.00000	0.99997	Genotyped	1.000	0.998	0.99504	0.99650	0.00013
rs112771452	C	G	0.09737	0.09737	0.99989	0.99873	Imputed	-	-	-	-	-
rs185053056	C	T	0.24180	0.24180	0.98932	0.95429	Imputed	-	-	-	-	-
rs72844382	C	T	0.17808	0.17808	0.99935	0.99632	Imputed	-	-	-	-	-
rs56384403	C	G	0.09731	0.09731	0.99991	0.99898	Imputed	-	-	-	-	-
rs13217472	G	A	0.00009	0.00009	0.99998	0.78831	Imputed	-	-	-	-	-
rs6937342	C	T	0.07761	0.07761	0.99902	0.98891	Imputed	-	-	-	-	-
rs76024870	A	T	0.09739	0.09739	0.99990	0.99901	Imputed	-	-	-	-	-
rs145097508	G	C	0.00525	0.00525	0.99919	0.86948	Imputed	-	-	-	-	-
rs9393925	C	T	0.24553	0.24553	0.99999	0.99993	Genotyped	0.997	0.999	0.99703	0.99854	0.00090
rs9393926	A	G	0.15682	0.15682	1.00000	0.99999	Genotyped	0.999	1.000	0.99972	0.99933	0.00008
rs9380085	T	C	0.09391	0.09391	1.00000	0.99997	Genotyped	0.999	0.989	0.97837	0.98004	0.00008
rs142193829	G	A	0.03651	0.03651	0.99997	0.99910	Imputed	-	-	-	-	-
rs9767343	A	G	0.09648	0.09648	0.99894	0.98915	Imputed	-	-	-	-	-
rs115397636	C	T	0.06086	0.06086	0.99976	0.99686	Imputed	-	-	-	-	-
rs9767359	A	G	0.09758	0.09758	1.00000	1.00000	Genotyped	1.000	1.000	0.99994	0.99978	0.00000
rs79179143	T	A	0.09750	0.09750	0.99993	0.99918	Imputed	-	-	-	-	-
rs114051421	G	A	0.02321	0.02321	0.99999	0.99973	Genotyped	0.986	0.984	0.96733	0.95492	0.00000
rs114383240	C	T	0.03389	0.03389	1.00000	1.00000	Genotyped	1.000	1.000	1.00000	1.00000	0.00000
rs74749613	T	A	0.09751	0.09751	0.99993	0.99923	Imputed	-	-	-	-	-
rs76302449	G	A	0.09758	0.09758	1.00000	1.00000	Genotyped	1.000	1.000	1.00000	0.99999	0.00000
rs61208746	T	C	0.09758	0.09758	1.00000	1.00000	Genotyped	1.000	1.000	1.00000	1.00000	0.00000
rs58238888	C	T	0.09758	0.09758	1.00000	1.00000	Genotyped	1.000	1.000	1.00000	1.00000	0.00000
rs57693980	A	G	0.09758	0.09758	1.00000	1.00000	Genotyped	1.000	1.000	0.99903	0.99913	0.00000
rs115499539	C	G	0.00522	0.00522	0.99916	0.86531	Imputed	-	-	-	-	-
rs115162286	A	G	0.04789	0.04789	1.00000	0.99997	Genotyped	0.999	1.000	0.99943	1.00000	0.00008
rs79050600	A	C	0.09758	0.09758	1.00000	1.00000	Genotyped	1.000	1.000	0.99997	0.99984	0.00000
rs113823147	A	G	0.09750	0.09750	0.99993	0.99920	Imputed	-	-	-	-	-
rs150120410	G	A	0.06084	0.06084	0.99979	0.99728	Imputed	-	-	-	-	-
rs9393928	A	T	0.23851	0.23851	0.99961	0.99799	Imputed	-	-	-	-	-
rs9380086	T	G	0.23875	0.23875	0.99984	0.99920	Genotyped	0.994	0.992	0.98319	0.99041	0.00237
rs56404349	G	A	0.09367	0.09367	0.99985	0.99826	Imputed	-	-	-	-	-
rs116575156	A	G	0.03386	0.03386	0.99997	0.99911	Imputed	-	-	-	-	-
rs111467285	T	A	0.11729	0.11729	0.99721	0.98439	Imputed	-	-	-	-	-
rs140029671	T	C	0.02973	0.02973	0.99674	0.93249	Imputed	-	-	-	-	-
rs9688414	A	G	0.09743	0.09743	0.99991	0.99899	Imputed	-	-	-	-	-
rs115174302	C	T	0.00702	0.00702	0.99944	0.93774	Imputed	-	-	-	-	-
rs9348812	C	T	0.09408	0.09408	1.00000	0.99997	Genotyped	0.998	0.998	0.99533	0.99969	0.00059
rs112712202	C	T	0.09743	0.09743	0.99991	0.99899	Imputed	-	-	-	-	-
rs77050371	G	C	0.09741	0.09741	0.99992	0.99915	Imputed	-	-	-	-	-
rs6909960	G	A	0.09749	0.09749	1.00000	1.00000	Genotyped	1.000	1.000	0.99998	1.00000	0.00001
rs73391152	G	T	0.31044	0.31044	0.99729	0.99036	Imputed	-	-	-	-	-
rs56296645	C	T	0.09749	0.09749	1.00000	1.00000	Genotyped	1.000	1.000	1.00000	1.00000	0.00000
rs73391153	T	C	0.26122	0.26122	0.99575	0.98504	Imputed	-	-	-	-	-
rs80326437	A	C	0.09749	0.09749	1.00000	1.00000	Genotyped	1.000	1.000	1.00000	0.99999	0.00000
rs74901699	C	A	0.09749	0.09749	1.00000	1.00000	Genotyped	1.000	1.000	1.00000	1.00000	0.00000
rs77413278	G	T	0.09740	0.09740	1.00000	1.00000	Genotyped	1.000	0.997	0.99324	0.99389	0.00000
rs77531101	A	T	0.09741	0.09741	0.99992	0.99911	Imputed	-	-	-	-	-
rs76968338	T	C	0.09749	0.09749	1.00000	1.00000	Genotyped	1.000	1.000	1.00000	0.99995	0.00000
rs116665653	G	A	0.03389	0.03389	1.00000	1.00000	Genotyped	1.000	1.000	1.00000	1.00000	0.00000
rs114469207	A	G	0.09749	0.09749	1.00000	1.00000	Genotyped	1.000	1.000	0.99903	0.99913	0.00000
rs78615644	T	C	0.09749	0.09749	1.00000	1.00000	Genotyped	1.000	1.000	1.00000	1.00000	0.00000
rs113085175	A	G	0.09717	0.09717	0.99985	0.99843	Imputed	-	-	-	-	-
rs73391154	T	G	0.08874	0.08874	0.99987	0.99886	Imputed	-	-	-	-	-
rs115592443	C	T	0.03654	0.03654	1.00000	1.00000	Genotyped	1.000	0.999	0.99758	0.99767	0.00000
rs114108993	G	A	0.00757	0.00757	0.99524	0.59544	Imputed	-	-	-	-	-
rs12660605	A	G	0.09365	0.09365	0.99980	0.99812	Imputed	-	-	-	-	-
rs79046736	C	G	0.11413	0.11413	0.99915	0.99288	Imputed	-	-	-	-	-
rs1419094	G	T	0.04789	0.04789	1.00000	0.99998	Genotyped	0.999	0.998	0.99582	1.00000	0.00023
rs60311527	G	T	0.09749	0.09749	1.00000	1.00000	Genotyped	1.000	1.000	1.00000	0.99999	0.00000
rs61703239	G	A	0.09749	0.09749	1.00000	1.00000	Genotyped	1.000	1.000	1.00000	0.99999	0.00000
rs1954407	T	G	0.03389	0.03389	1.00000	1.00000	Genotyped	1.000	1.000	1.00000	1.00000	0.00000
rs7772111	T	C	0.09749	0.09749	1.00000	1.00000	Genotyped	1.000	1.000	1.00000	1.00000	0.00000
rs7751884	A	C	0.10016	0.10016	0.99997	0.99973	Genotyped	0.996	0.995	0.99076	0.99131	0.00037
rs7772682	T	A	0.09742	0.09742	0.99993	0.99923	Imputed	-	-	-	-	-
rs9393929	C	A	0.15674	0.15674	1.00000	0.99999	Genotyped	0.999	1.000	0.99915	0.99874	0.00006
rs113279711	G	A	0.09604	0.09604	1.00000	0.99995	Genotyped	0.997	0.999	0.99796	1.00000	0.00050
rs150814685	T	G	0.02519	0.02519	0.99988	0.99544	Genotyped	0.995	0.973	0.94725	1.00000	0.00151
rs114339006	G	T	0.09604	0.09604	1.00000	1.00000	Genotyped	1.000	1.000	1.00000	0.99999	0.00000
rs114807698	C	A	0.00370	0.00370	0.99932	0.84879	Imputed	-	-	-	-	-
rs114950784	A	T	0.09598	0.09598	0.99994	0.99932	Imputed	-	-	-	-	-
rs11963986	A	G	0.07719	0.07719	0.99998	0.99975	Genotyped	0.995	0.997	0.99348	0.99042	0.00007
rs2893973	T	C	0.15105	0.15105	0.99988	0.99921	Genotyped	0.998	0.984	0.96751	0.97978	0.00165
rs17280797	A	G	0.09604	0.09604	1.00000	1.00000	Genotyped	1.000	1.000	1.00000	1.00000	0.00000
rs17280818	G	T	0.09604	0.09604	1.00000	1.00000	Genotyped	1.000	1.000	1.00000	0.99998	0.00000
rs17346574	C	A	0.09604	0.09604	1.00000	1.00000	Genotyped	1.000	1.000	1.00000	1.00000	0.00000
rs16894234	G	C	0.04785	0.04785	0.99996	0.99921	Imputed	-	-	-	-	-
rs114766711	G	A	0.09604	0.09604	1.00000	1.00000	Genotyped	1.000	1.000	1.00000	1.00000	0.00000
rs2211495	G	A	0.03654	0.03654	1.00000	1.00000	Genotyped	1.000	0.999	0.99758	0.99767	0.00000
rs16894237	C	T	0.03386	0.03386	0.99997	0.99913	Imputed	-	-	-	-	-
rs7755641	T	C	0.09604	0.09604	1.00000	1.00000	Genotyped	1.000	1.000	1.00000	1.00000	0.00000
rs10498733	G	A	0.09604	0.09604	1.00000	1.00000	Genotyped	0.999	1.000	0.99987	0.99859	0.00000
rs9257110	T	C	0.13532	0.13532	0.99977	0.99845	Imputed	-	-	-	-	-
rs1936180	G	A	0.09598	0.09598	0.99995	0.99937	Imputed	-	-	-	-	-
rs148584123	G	C	0.00370	0.00370	0.99932	0.84874	Imputed	-	-	-	-	-
rs9257111	C	T	0.13532	0.13532	0.99977	0.99842	Imputed	-	-	-	-	-
rs73391160	C	T	0.09170	0.09170	0.99992	0.99913	Imputed	-	-	-	-	-
rs6456835	C	G	0.15658	0.15658	0.99964	0.99821	Imputed	-	-	-	-	-
rs17281186	T	A	0.09437	0.09437	0.99996	0.99948	Imputed	-	-	-	-	-
rs9257112	C	T	0.08093	0.08093	0.99991	0.99887	Imputed	-	-	-	-	-
rs74294627	T	C	0.00559	0.00559	0.99988	0.97880	Imputed	-	-	-	-	-
rs147485707	C	T	0.03386	0.03386	0.99997	0.99913	Imputed	-	-	-	-	-
rs7748319	T	G	0.09442	0.09442	1.00000	0.99997	Genotyped	0.997	0.996	0.99159	0.99282	0.00029
rs2893970	T	C	0.12267	0.12267	1.00000	1.00000	Genotyped	1.000	0.984	0.96834	0.97214	0.00004
rs7766599	C	T	0.09442	0.09442	1.00000	1.00000	Genotyped	1.000	1.000	1.00000	1.00000	0.00001
rs116232681	G	C	0.03386	0.03386	0.99997	0.99910	Imputed	-	-	-	-	-
rs55891766	T	C	0.09441	0.09441	0.99992	0.99907	Imputed	-	-	-	-	-
rs2394130	C	A	0.08101	0.08101	1.00000	0.99999	Genotyped	0.999	1.000	0.99995	0.99999	0.00005
rs72500863	C	T	0.02039	0.02039	0.99981	0.99235	Imputed	-	-	-	-	-
rs111639548	A	T	0.09171	0.09171	0.99993	0.99920	Imputed	-	-	-	-	-
rs1311911	G	T	0.15643	0.15643	0.99978	0.99874	Imputed	-	-	-	-	-
rs115975470	A	T	0.03386	0.03386	0.99996	0.99883	Imputed	-	-	-	-	-
rs3869043	G	A	0.11480	0.11480	0.99985	0.99864	Imputed	-	-	-	-	-
rs59959723	T	C	0.09442	0.09442	1.00000	1.00000	Genotyped	1.000	1.000	1.00000	1.00000	0.00000
rs116118793	G	A	0.04405	0.04405	1.00000	1.00000	Genotyped	1.000	1.000	1.00000	0.99999	0.00000
rs9257115	G	A	0.11481	0.11481	0.99985	0.99859	Imputed	-	-	-	-	-
rs73391164	C	T	0.07723	0.07723	0.99976	0.99720	Imputed	-	-	-	-	-
rs116776976	T	C	0.04137	0.04137	0.99997	0.99917	Imputed	-	-	-	-	-
rs3873209	A	G	0.09442	0.09442	1.00000	1.00000	Genotyped	1.000	1.000	1.00000	1.00000	0.00000
rs148076211	T	G	0.09437	0.09437	0.99995	0.99946	Imputed	-	-	-	-	-
rs61094745	G	A	0.09442	0.09442	1.00000	1.00000	Genotyped	1.000	0.999	0.99800	0.99910	0.00009
rs7765829	C	T	0.09443	0.09443	0.99988	0.99863	Imputed	-	-	-	-	-
rs181266933	C	T	0.02077	0.02077	0.99932	0.97016	Imputed	-	-	-	-	-
rs114955469	A	G	0.09442	0.09442	1.00000	1.00000	Genotyped	1.000	1.000	1.00000	1.00000	0.00000
rs11754985	G	T	0.17851	0.17851	1.00000	0.99999	Genotyped	0.999	1.000	0.99967	0.99964	0.00013
rs3905240	A	G	0.09442	0.09442	1.00000	1.00000	Genotyped	1.000	1.000	1.00000	1.00000	0.00000
rs114359523	G	A	0.04140	0.04140	1.00000	1.00000	Genotyped	1.000	0.999	0.99785	0.99791	0.00000
rs58104924	C	G	0.09437	0.09437	0.99996	0.99949	Imputed	-	-	-	-	-
rs1233579	A	G	0.06283	0.06283	1.00000	1.00000	Genotyped	1.000	1.000	1.00000	1.00000	0.00000
rs9257117	T	A	0.08119	0.08119	0.99969	0.99724	Imputed	-	-	-	-	-
rs1233580	G	C	0.06281	0.06281	0.99998	0.99960	Imputed	-	-	-	-	-
rs1233581	C	T	0.06284	0.06284	0.99994	0.99902	Imputed	-	-	-	-	-
rs116776021	C	T	0.04401	0.04401	0.99997	0.99918	Imputed	-	-	-	-	-
rs1233582	C	G	0.15715	0.15715	0.99990	0.99927	Imputed	-	-	-	-	-
rs57876318	T	C	0.18728	0.18728	0.99810	0.99187	Imputed	-	-	-	-	-
rs115592698	C	T	0.04137	0.04137	0.99997	0.99915	Imputed	-	-	-	-	-
rs9257124	C	T	0.11517	0.11517	0.99975	0.99807	Imputed	-	-	-	-	-
rs7763390	A	C	0.13829	0.13829	0.99989	0.99912	Imputed	-	-	-	-	-
rs73391166	T	A	0.07712	0.07712	0.99978	0.99786	Imputed	-	-	-	-	-
rs116157862	C	G	0.04402	0.04402	0.99997	0.99918	Imputed	-	-	-	-	-
rs6909102	T	C	0.13847	0.13847	1.00000	1.00000	Genotyped	1.000	1.000	1.00000	0.99996	0.00001
rs1233583	G	A	0.06283	0.06283	1.00000	1.00000	Genotyped	1.000	1.000	1.00000	1.00000	0.00000
rs114227105	C	T	0.04412	0.04412	0.99989	0.99804	Imputed	-	-	-	-	-
rs1233584	C	G	0.24961	0.24961	0.99675	0.98724	Imputed	-	-	-	-	-
rs73391168	G	T	0.18516	0.18516	1.00000	0.99999	Genotyped	0.998	1.000	0.99925	0.99839	0.00009
rs73391169	T	A	0.06354	0.06354	0.99964	0.99563	Imputed	-	-	-	-	-
rs1233585	A	G	0.15725	0.15725	1.00000	0.99998	Genotyped	0.999	0.999	0.99784	0.99756	0.00000
rs77875080	A	C	0.00551	0.00551	0.99992	0.98582	Imputed	-	-	-	-	-
rs75888590	T	C	0.09391	0.09391	0.99999	0.99989	Genotyped	0.999	0.998	0.99532	1.00000	0.00057
rs1311912	A	T	0.06281	0.06281	0.99998	0.99960	Imputed	-	-	-	-	-
rs111836343	G	A	0.09500	0.09500	0.99988	0.99871	Imputed	-	-	-	-	-
rs1311913	G	C	0.06274	0.06274	0.99986	0.99773	Imputed	-	-	-	-	-
rs72847135	A	G	0.13795	0.13795	1.00000	1.00000	Genotyped	1.000	1.000	1.00000	1.00000	0.00001
rs116561036	A	C	0.00030	0.00030	0.99996	0.88483	Imputed	-	-	-	-	-
rs9257128	G	A	0.08161	0.08161	1.00000	0.99997	Genotyped	1.000	0.998	0.99669	0.99670	0.00000
rs7742889	G	A	0.09386	0.09386	0.99996	0.99951	Imputed	-	-	-	-	-
rs9257129	A	G	0.11542	0.11542	1.00000	0.99997	Genotyped	1.000	1.000	0.99919	0.99930	0.00003
rs55641015	G	T	0.09390	0.09390	1.00000	1.00000	Genotyped	1.000	1.000	1.00000	1.00000	0.00001
rs1233587	A	T	0.20068	0.20068	0.99990	0.99937	Imputed	-	-	-	-	-
rs1233588	T	C	0.06281	0.06281	0.99998	0.99960	Imputed	-	-	-	-	-
rs116740683	A	G	0.00328	0.00328	0.99942	0.85483	Imputed	-	-	-	-	-
rs55795312	A	T	0.14242	0.14242	0.99952	0.99699	Imputed	-	-	-	-	-
rs60252997	T	C	0.18550	0.18550	0.99849	0.99279	Imputed	-	-	-	-	-
rs9257131	A	C	0.05994	0.05994	0.99990	0.99833	Imputed	-	-	-	-	-
rs1742741	A	T	0.20055	0.20055	0.99983	0.99908	Imputed	-	-	-	-	-
rs116573972	A	G	0.04140	0.04140	1.00000	1.00000	Genotyped	1.000	1.000	1.00000	1.00000	0.00000
rs62408379	C	T	0.03988	0.03988	0.99947	0.99020	Imputed	-	-	-	-	-
rs72847141	G	T	0.13788	0.13788	0.99992	0.99936	Imputed	-	-	-	-	-
rs147743910	C	A	0.04391	0.04391	0.99994	0.99858	Imputed	-	-	-	-	-
rs17338569	T	C	0.13795	0.13795	1.00000	1.00000	Genotyped	1.000	1.000	0.99997	1.00000	0.00004
rs9257132	T	C	0.08161	0.08161	1.00000	0.99996	Genotyped	0.999	0.999	0.99878	0.99870	0.00004
rs75492882	A	G	0.09386	0.09386	0.99996	0.99950	Imputed	-	-	-	-	-
rs9257133	C	T	0.06291	0.06291	0.99987	0.99797	Imputed	-	-	-	-	-
rs138113368	G	C	0.04403	0.04403	0.99995	0.99876	Imputed	-	-	-	-	-
rs57780419	G	A	0.13725	0.13725	0.99933	0.99524	Imputed	-	-	-	-	-
rs9257136	A	C	0.06283	0.06283	1.00000	1.00000	Genotyped	1.000	0.999	0.99855	0.99996	0.00009
rs9257137	T	C	0.06281	0.06281	0.99998	0.99959	Imputed	-	-	-	-	-
rs1238262	C	T	0.06281	0.06281	0.99998	0.99960	Imputed	-	-	-	-	-
rs57170714	T	C	0.09386	0.09386	0.99996	0.99951	Imputed	-	-	-	-	-
rs1742742	G	T	0.24713	0.24713	0.99612	0.98430	Imputed	-	-	-	-	-
rs1742743	A	T	0.06281	0.06281	0.99998	0.99960	Imputed	-	-	-	-	-
rs17398081	G	C	0.02504	0.02504	0.99986	0.99499	Imputed	-	-	-	-	-
rs148545514	C	T	0.02475	0.02475	0.99989	0.99590	Imputed	-	-	-	-	-
rs59233561	C	T	0.09386	0.09386	0.99995	0.99945	Imputed	-	-	-	-	-
rs59475656	C	G	0.09386	0.09386	0.99996	0.99951	Imputed	-	-	-	-	-
rs61173069	T	G	0.13531	0.13531	1.00000	1.00000	Genotyped	1.000	1.000	1.00000	0.99999	0.00000
rs56003969	C	A	0.09386	0.09386	0.99996	0.99951	Imputed	-	-	-	-	-
rs73403142	A	G	0.07786	0.07786	1.00000	0.99994	Genotyped	0.996	0.998	0.99629	0.99566	0.00020
rs1233593	C	T	0.06281	0.06281	0.99997	0.99958	Imputed	-	-	-	-	-
rs9257140	G	A	0.00008	0.00008	0.99999	0.88987	Imputed	-	-	-	-	-
rs1233594	A	G	0.06281	0.06281	0.99997	0.99958	Imputed	-	-	-	-	-
rs57748269	C	T	0.09386	0.09386	0.99996	0.99949	Imputed	-	-	-	-	-
rs58288624	T	A	0.05427	0.05427	0.99966	0.99420	Imputed	-	-	-	-	-
rs1233597	C	T	0.19813	0.19813	0.99999	0.99996	Genotyped	0.998	0.998	0.99583	0.99502	0.00000
rs116670707	T	A	0.04141	0.04141	0.99992	0.99811	Imputed	-	-	-	-	-
rs78286488	G	A	0.11979	0.11979	0.99989	0.99913	Imputed	-	-	-	-	-
rs114202915	C	T	0.04076	0.04076	0.99978	0.99561	Genotyped	0.999	0.985	0.96958	0.99997	0.00130
rs115169585	C	T	0.06104	0.06104	1.00000	1.00000	Genotyped	1.000	1.000	0.99998	1.00000	0.00002
rs74637441	T	C	0.11987	0.11987	0.99998	0.99986	Genotyped	0.997	0.999	0.99799	1.00000	0.00057
rs9257144	T	C	0.05993	0.05993	1.00000	0.99998	Genotyped	0.998	0.999	0.99807	1.00000	0.00023
rs56098960	C	T	0.09378	0.09378	0.99996	0.99951	Imputed	-	-	-	-	-
rs1233599	T	G	0.06249	0.06249	1.00000	0.99993	Genotyped	0.999	0.999	0.99813	1.00000	0.00021
rs79800940	C	T	0.09382	0.09382	1.00000	1.00000	Genotyped	1.000	1.000	1.00000	1.00000	0.00001
rs76587225	A	G	0.09382	0.09382	1.00000	0.99999	Genotyped	0.999	1.000	0.99985	1.00000	0.00008
rs77084790	C	T	0.09378	0.09378	0.99996	0.99950	Imputed	-	-	-	-	-
rs9257148	T	C	0.04678	0.04678	1.00000	1.00000	Genotyped	1.000	1.000	0.99999	0.99993	0.00002
rs9257149	T	C	0.14235	0.14235	0.99972	0.99809	Imputed	-	-	-	-	-
rs9257150	G	C	0.14238	0.14238	0.99974	0.99812	Imputed	-	-	-	-	-
rs116612399	A	G	0.09425	0.09425	1.00000	1.00000	Genotyped	1.000	1.000	1.00000	1.00000	0.00000
rs116450899	G	A	0.04027	0.04027	0.99978	0.99525	Imputed	-	-	-	-	-
rs73403150	C	T	0.18431	0.18431	0.99999	0.99997	Genotyped	0.998	0.999	0.99878	0.99817	0.00013
rs3852213	C	A	0.09425	0.09425	1.00000	1.00000	Genotyped	1.000	1.000	1.00000	1.00000	0.00000
rs1233600	A	G	0.06249	0.06249	1.00000	1.00000	Genotyped	1.000	1.000	1.00000	1.00000	0.00000
rs75525270	G	A	0.09425	0.09425	1.00000	1.00000	Genotyped	1.000	1.000	1.00000	1.00000	0.00000
rs77057108	G	T	0.09425	0.09425	1.00000	1.00000	Genotyped	1.000	1.000	1.00000	1.00000	0.00000
rs1233601	A	G	0.25566	0.25566	0.99570	0.98294	Imputed	-	-	-	-	-
rs73403152	C	T	0.18420	0.18420	0.99977	0.99852	Imputed	-	-	-	-	-
rs58258185	C	T	0.09425	0.09425	1.00000	1.00000	Genotyped	1.000	1.000	1.00000	1.00000	0.00000
rs57965355	A	G	0.09425	0.09425	1.00000	1.00000	Genotyped	1.000	1.000	1.00000	1.00000	0.00000
rs1233604	G	A	0.06249	0.06249	1.00000	1.00000	Genotyped	1.000	1.000	1.00000	1.00000	0.00000
rs1233605	A	G	0.37345	0.37345	0.99947	0.99804	Imputed	-	-	-	-	-
rs78195322	C	T	0.09420	0.09420	0.99996	0.99948	Imputed	-	-	-	-	-
rs11751023	C	T	0.18414	0.18414	0.99980	0.99875	Imputed	-	-	-	-	-
rs73403155	T	G	0.18502	0.18502	0.99937	0.99662	Imputed	-	-	-	-	-
rs74969965	T	C	0.09420	0.09420	0.99996	0.99951	Imputed	-	-	-	-	-
rs73403156	A	G	0.07529	0.07529	0.99903	0.98938	Imputed	-	-	-	-	-
rs1233607	T	C	0.24649	0.24649	0.99726	0.98865	Imputed	-	-	-	-	-
rs111616018	A	G	0.09420	0.09420	0.99996	0.99951	Imputed	-	-	-	-	-
rs1233608	A	G	0.15674	0.15674	1.00000	1.00000	Genotyped	1.000	1.000	1.00000	1.00000	0.00000
rs1233609	G	A	0.06249	0.06249	1.00000	1.00000	Genotyped	1.000	1.000	1.00000	1.00000	0.00000
rs116299896	C	G	0.09420	0.09420	0.99996	0.99950	Imputed	-	-	-	-	-
rs9257157	C	T	0.14331	0.14331	0.99974	0.99827	Imputed	-	-	-	-	-
rs112001540	G	A	0.09420	0.09420	0.99996	0.99951	Imputed	-	-	-	-	-
rs112033028	C	T	0.09420	0.09420	0.99996	0.99951	Imputed	-	-	-	-	-
rs75265644	C	T	0.09446	0.09446	0.99981	0.99813	Imputed	-	-	-	-	-
rs145949361	A	G	0.04026	0.04026	0.99975	0.99444	Imputed	-	-	-	-	-
rs9257158	T	G	0.21741	0.21741	0.99939	0.99707	Imputed	-	-	-	-	-
rs1233610	A	G	0.06247	0.06247	0.99997	0.99955	Imputed	-	-	-	-	-
rs1233611	A	G	0.06247	0.06247	0.99997	0.99955	Imputed	-	-	-	-	-
rs113488442	A	G	0.00028	0.00028	0.99998	0.91810	Imputed	-	-	-	-	-
rs78086507	T	C	0.09418	0.09418	0.99994	0.99928	Imputed	-	-	-	-	-
rs75042255	C	T	0.09420	0.09420	0.99996	0.99950	Imputed	-	-	-	-	-
rs60252686	A	G	0.09425	0.09425	1.00000	0.99999	Genotyped	1.000	0.998	0.99502	0.99549	0.00000
rs1233612	G	T	0.06247	0.06247	0.99997	0.99955	Imputed	-	-	-	-	-
rs73403159	C	T	0.18482	0.18482	0.99999	0.99995	Genotyped	0.998	0.999	0.99733	0.99773	0.00037
rs1233613	C	G	0.37414	0.37414	0.99938	0.99784	Imputed	-	-	-	-	-
rs6923795	A	G	0.09420	0.09420	0.99996	0.99951	Imputed	-	-	-	-	-
rs1233614	A	G	0.15667	0.15667	0.99993	0.99948	Imputed	-	-	-	-	-
rs1233615	A	C	0.24649	0.24649	0.99725	0.98859	Imputed	-	-	-	-	-
rs73403160	C	G	0.18380	0.18380	0.99941	0.99737	Imputed	-	-	-	-	-
rs1233616	C	T	0.24648	0.24648	0.99717	0.98815	Imputed	-	-	-	-	-
rs58025129	C	T	0.18459	0.18459	0.99976	0.99908	Genotyped	0.999	0.997	0.99493	0.99923	0.00098
rs56165011	T	C	0.09420	0.09420	0.99996	0.99951	Imputed	-	-	-	-	-
rs55659253	A	G	0.09420	0.09420	0.99996	0.99951	Imputed	-	-	-	-	-
rs55764335	T	C	0.09425	0.09425	1.00000	1.00000	Genotyped	1.000	1.000	1.00000	1.00000	0.00000
rs1233617	G	T	0.20753	0.20753	0.99309	0.96823	Imputed	-	-	-	-	-
rs9257167	C	A	0.00529	0.00529	0.99999	0.99899	Imputed	-	-	-	-	-
rs9257168	G	A	0.05703	0.05703	0.99937	0.99144	Imputed	-	-	-	-	-
rs1311914	G	C	0.06239	0.06239	0.99992	0.99883	Imputed	-	-	-	-	-
rs79128439	T	C	0.09410	0.09410	0.99988	0.99885	Imputed	-	-	-	-	-
rs1311915	A	G	0.24655	0.24655	0.99731	0.98865	Imputed	-	-	-	-	-
rs78142681	T	A	0.09421	0.09421	0.99996	0.99950	Imputed	-	-	-	-	-
rs74358341	C	A	0.09425	0.09425	1.00000	0.99997	Genotyped	1.000	0.998	0.99683	0.99675	0.00000
rs1233618	G	A	0.06250	0.06250	0.99999	0.99989	Genotyped	1.000	0.999	0.99855	0.99864	0.00000
rs11754275	A	G	0.17385	0.17385	0.99899	0.99493	Imputed	-	-	-	-	-
rs9257171	G	A	0.04027	0.04027	0.99974	0.99512	Imputed	-	-	-	-	-
rs113931894	A	G	0.09420	0.09420	0.99995	0.99940	Imputed	-	-	-	-	-
rs9257172	G	A	0.14331	0.14331	0.99977	0.99836	Imputed	-	-	-	-	-
rs113224044	T	C	0.09419	0.09419	0.99994	0.99936	Imputed	-	-	-	-	-
rs77557831	G	A	0.09410	0.09410	0.99989	0.99902	Imputed	-	-	-	-	-
rs77371395	G	A	0.09411	0.09411	0.99989	0.99903	Imputed	-	-	-	-	-
rs73403165	G	T	0.18076	0.18076	0.99921	0.99619	Imputed	-	-	-	-	-
rs74629108	T	C	0.18076	0.18076	0.99921	0.99619	Imputed	-	-	-	-	-
rs1233619	G	A	0.06249	0.06249	1.00000	1.00000	Genotyped	1.000	0.999	0.99709	0.99728	0.00000
rs148092311	C	T	0.02555	0.02555	0.99959	0.98849	Imputed	-	-	-	-	-
rs1233620	G	A	0.06249	0.06249	1.00000	1.00000	Genotyped	1.000	1.000	1.00000	1.00000	0.00000
rs2154025	G	C	0.09244	0.09244	0.99790	0.97786	Imputed	-	-	-	-	-
rs2154026	C	G	0.09380	0.09380	0.99962	0.99622	Imputed	-	-	-	-	-
rs113354497	C	G	0.06255	0.06255	0.99889	0.98737	Imputed	-	-	-	-	-
rs9257175	C	G	0.14394	0.14394	0.99973	0.99825	Imputed	-	-	-	-	-
rs79363797	A	T	0.00027	0.00027	0.99999	0.95344	Imputed	-	-	-	-	-
rs114087466	T	C	0.04072	0.04072	1.00000	0.99992	Genotyped	0.999	0.996	0.99119	0.99933	0.00038
rs116414370	A	G	0.04191	0.04191	1.00000	0.99996	Genotyped	1.000	0.995	0.98938	1.00000	0.00045
rs9257176	C	G	0.14389	0.14389	0.99970	0.99800	Imputed	-	-	-	-	-
rs1233622	C	T	0.24632	0.24632	0.99749	0.98907	Imputed	-	-	-	-	-
rs6916286	C	A	0.09395	0.09395	0.99988	0.99858	Imputed	-	-	-	-	-
rs57791058	G	T	0.09400	0.09400	0.99992	0.99924	Imputed	-	-	-	-	-
rs1233623	C	T	0.06246	0.06246	0.99997	0.99955	Imputed	-	-	-	-	-
rs2394124	G	A	0.00027	0.00027	0.99999	0.95437	Imputed	-	-	-	-	-
rs114507697	T	C	0.04072	0.04072	1.00000	1.00000	Genotyped	1.000	0.999	0.99781	0.99777	0.00000
rs7758798	C	T	0.09408	0.09408	1.00000	1.00000	Genotyped	1.000	1.000	1.00000	1.00000	0.00000
rs79141865	C	A	0.09401	0.09401	0.99994	0.99926	Imputed	-	-	-	-	-
rs113122071	A	T	0.09403	0.09403	0.99996	0.99951	Imputed	-	-	-	-	-
rs1233624	G	C	0.06109	0.06109	0.99995	0.99922	Imputed	-	-	-	-	-
rs112145933	C	G	0.17635	0.17635	0.99808	0.98846	Imputed	-	-	-	-	-
rs1311917	G	T	0.06110	0.06110	0.99997	0.99951	Imputed	-	-	-	-	-
rs113651343	T	C	0.09403	0.09403	0.99996	0.99952	Imputed	-	-	-	-	-
rs113904352	G	C	0.09403	0.09403	0.99996	0.99952	Imputed	-	-	-	-	-
rs75659458	G	C	0.09403	0.09403	0.99996	0.99950	Imputed	-	-	-	-	-
rs61270555	C	T	0.06112	0.06112	1.00000	0.99998	Genotyped	0.999	0.999	0.99859	0.99889	0.00006
rs7751451	A	G	0.09408	0.09408	1.00000	1.00000	Genotyped	1.000	1.000	0.99977	0.99957	0.00000
rs116437220	A	T	0.04068	0.04068	0.99996	0.99910	Imputed	-	-	-	-	-
rs73403171	C	T	0.18296	0.18296	0.99991	0.99955	Genotyped	0.999	0.998	0.99606	0.99711	0.00021
rs1311918	C	T	0.06112	0.06112	1.00000	1.00000	Genotyped	1.000	1.000	0.99945	0.99915	0.00000
rs114965386	C	T	0.04068	0.04068	0.99996	0.99909	Imputed	-	-	-	-	-
rs57558053	C	A	0.07461	0.07461	1.00000	1.00000	Genotyped	1.000	0.999	0.99876	1.00000	0.00009
rs112886535	T	C	0.18308	0.18308	0.99988	0.99929	Imputed	-	-	-	-	-
rs11963410	G	C	0.17970	0.17970	0.99973	0.99829	Imputed	-	-	-	-	-
rs80084812	C	A	0.09396	0.09396	0.99994	0.99937	Imputed	-	-	-	-	-
rs114607660	G	A	0.04072	0.04072	1.00000	1.00000	Genotyped	1.000	0.998	0.99563	0.99789	0.00009
rs11968277	A	G	0.17973	0.17973	0.99996	0.99978	Genotyped	0.991	0.996	0.99212	0.99200	0.00130
rs76761992	C	A	0.09399	0.09399	1.00000	1.00000	Genotyped	1.000	1.000	0.99995	1.00000	0.00003
rs78213451	T	C	0.09395	0.09395	0.99996	0.99952	Imputed	-	-	-	-	-
rs111621381	A	G	0.09399	0.09399	1.00000	0.99999	Genotyped	0.999	1.000	0.99974	0.99977	0.00007
rs9257181	C	T	0.21866	0.21866	0.99996	0.99983	Genotyped	0.999	0.998	0.99562	0.99951	0.00101
rs9257182	C	A	0.15499	0.15499	0.99984	0.99893	Imputed	-	-	-	-	-
rs73403176	C	T	0.18081	0.18081	1.00000	0.99999	Genotyped	1.000	1.000	0.99985	0.99990	0.00009
rs73403179	G	A	0.06964	0.06964	0.99994	0.99940	Genotyped	0.992	0.996	0.99137	0.99997	0.00114
rs116358919	C	T	0.09599	0.09599	0.99990	0.99898	Imputed	-	-	-	-	-
rs115174438	G	A	0.09604	0.09604	1.00000	1.00000	Genotyped	1.000	1.000	0.99988	0.99999	0.00003
rs9257183	A	T	0.06103	0.06103	0.99996	0.99930	Imputed	-	-	-	-	-
rs9257184	C	T	0.06104	0.06104	1.00000	0.99999	Genotyped	1.000	1.000	0.99988	1.00000	0.00003
rs115092703	G	A	0.09604	0.09604	1.00000	1.00000	Genotyped	1.000	1.000	0.99991	0.99973	0.00000
rs74511984	G	A	0.00026	0.00026	1.00000	1.00000	Imputed	-	-	-	-	-
rs9257185	A	G	0.08281	0.08281	1.00000	0.99994	Genotyped	0.999	0.997	0.99479	0.99606	0.00015
rs9257186	T	C	0.14453	0.14453	1.00000	0.99996	Genotyped	0.999	0.999	0.99824	0.99839	0.00009
rs9257187	C	T	0.06105	0.06105	0.99993	0.99886	Imputed	-	-	-	-	-
rs6938988	C	G	0.09595	0.09595	0.99991	0.99897	Imputed	-	-	-	-	-
rs9257188	T	C	0.06104	0.06104	1.00000	1.00000	Genotyped	1.000	1.000	1.00000	1.00000	0.00000
rs9257189	C	G	0.06101	0.06101	0.99997	0.99955	Imputed	-	-	-	-	-
rs114273285	G	T	0.11821	0.11821	0.99975	0.99818	Imputed	-	-	-	-	-
rs6939948	A	G	0.09598	0.09598	0.99994	0.99933	Imputed	-	-	-	-	-
rs142332238	C	T	0.00327	0.00327	0.99946	0.86257	Imputed	-	-	-	-	-
rs9380090	G	C	0.18514	0.18514	0.99978	0.99869	Imputed	-	-	-	-	-
rs116010379	C	T	0.04066	0.04066	0.99996	0.99930	Genotyped	0.998	0.983	0.96581	0.98756	0.00095
rs116361574	A	C	0.04070	0.04070	0.99992	0.99824	Imputed	-	-	-	-	-
rs2754761	T	A	0.09598	0.09598	0.99994	0.99931	Imputed	-	-	-	-	-
rs2765223	C	T	0.09604	0.09604	1.00000	1.00000	Genotyped	1.000	1.000	1.00000	1.00000	0.00000
rs2754762	T	A	0.09597	0.09597	0.99993	0.99916	Imputed	-	-	-	-	-
rs9378107	A	G	0.14444	0.14444	0.99985	0.99886	Imputed	-	-	-	-	-
rs150530886	T	C	0.00327	0.00327	0.99946	0.86290	Imputed	-	-	-	-	-
rs56030816	A	G	0.09598	0.09598	0.99994	0.99933	Imputed	-	-	-	-	-
[truncated: 53,616 more rows]
