# Supplementary material for: Human leukocyte antigen-DQA1*04:01 and rs2040406 variants are associated with elevated risk of childhood Burkitt lymphoma
Source: Commun Biol. 2024 Jan 5;7:41. doi: 10.1038/s42003-023-05701-5 (PMC10770398; doi:10.1038/s42003-023-05701-5)
Supplement: Supplementary file 4 — Supplementary Data 1 [file 42003_2023_5701_MOESM4_ESM.zip › Figure 2 Supplementary Data/Figure2a.meta]

 CHR          BP            SNP  A1  A2   N           P        P(R)      OR   OR(R)       Q       I
   6    28000361      rs1529749   C   ?   4      0.7929      0.5044  1.0427  1.1779  0.1351   46.04
   6    28000610     rs17765491   A   ?   4      0.8015      0.4883  1.0439  1.2354  0.0705   57.42
   6    28001003     rs17708949   C   ?   1          NA          NA      NA      NA      NA      NA
   6    28001033       rs149941   C   ?   4      0.1279      0.1279  0.9075  0.9075  0.4547    0.00
   6    28001610       rs149942   C   ?   4      0.1279      0.1279  0.9075  0.9075  0.4547    0.00
   6    28002045      rs9393873   A   ?   4      0.8874       0.641  1.0226  1.1059  0.2018   35.08
   6    28002139     rs77234126   A   ?   4      0.7668       0.732  0.9140  0.8910  0.3006   18.03
   6    28002388       rs149943   A   ?   4      0.7633      0.7633  0.9723  0.9723  0.8789    0.00
   6    28002818       rs149944   T   ?   4      0.1328      0.1353  0.9085  0.9086  0.3879    0.81
   6    28002853       rs149945   C   ?   4      0.1403      0.1403  0.9103  0.9103  0.4246    0.00
   6    28002963     rs17709097   G   ?   4      0.8015      0.4883  1.0439  1.2354  0.0705   57.42
   6    28003222    rs184084677   T   ?   4      0.7929      0.5044  1.0427  1.1779  0.1351   46.04
   6    28003228     rs13193295   G   ?   4     0.00498      0.2075  3.4281  2.9005  0.0298   66.53
   6    28003275     rs17709109   G   ?   4      0.7929      0.5044  1.0427  1.1779  0.1351   46.04
   6    28004059       rs156736   C   ?   4      0.1076      0.1076  0.9007  0.9007  0.3944    0.00
   6    28004133    rs147762891   T   ?   4      0.9653      0.9653  1.0186  1.0186  0.9683    0.00
   6    28004134      rs9380039   A   ?   4      0.7929      0.5044  1.0427  1.1779  0.1351   46.04
   6    28004556     rs17709145   G   ?   1          NA          NA      NA      NA      NA      NA
   6    28005112      rs9393874   G   ?   4      0.7929      0.5044  1.0427  1.1779  0.1351   46.04
   6    28006042      rs9393875   G   ?   4      0.7929      0.5044  1.0427  1.1779  0.1351   46.04
   6    28006179     rs17709192   G   ?   1          NA          NA      NA      NA      NA      NA
   6    28006650       rs149897   G   ?   4      0.1254      0.1365  0.9068  0.9074  0.3746    3.62
   6    28007357       rs156734   C   ?   4      0.1326      0.1326  0.9086  0.9086  0.4119    0.00
   6    28007419      rs2030009   T   ?   4      0.7929      0.5044  1.0427  1.1779  0.1351   46.04
   6    28007930     rs10046419   A   ?   4      0.2301      0.3763  0.8947  0.8766  0.0739   56.76
   6    28007949     rs10046154   G   ?   4      0.2267      0.3347  0.8963  0.8853  0.1480   43.90
   6    28007953     rs10046424   C   ?   4      0.2302       0.376  0.8946  0.8764  0.0738   56.78
   6    28008023    rs145522116   G   ?   4      0.3752      0.3752  1.1233  1.1233  0.6009    0.00
   6    28008248      rs2030008   T   ?   4      0.7929      0.5044  1.0427  1.1779  0.1351   46.04
   6    28008331      rs2394044   C   ?   4      0.7929      0.5044  1.0427  1.1779  0.1351   46.04
   6    28009502     rs76583990   C   ?   4      0.7929      0.5044  1.0427  1.1779  0.1351   46.04
   6    28009667      rs9393876   T   ?   4      0.8015      0.4883  1.0439  1.2354  0.0705   57.42
   6    28009920      rs9368546   T   ?   4      0.7929      0.5044  1.0427  1.1779  0.1351   46.04
   6    28010078       rs169431   C   ?   4       0.123      0.1371  0.9062  0.9070  0.3697    4.63
   6    28011146      rs9357059   G   ?   4      0.8245      0.5453  1.0392  1.1960  0.0880   54.14
   6    28011516       rs149949   C   ?   4      0.5256      0.5256  0.9415  0.9415  0.8368    0.00
   6    28011551       rs202908   G   ?   4     0.08264      0.1748  0.8945  0.8983  0.2247   31.27
   6    28011585       rs175954   G   ?   4      0.1152      0.1284  0.9026  0.9023  0.3606    6.49
   6    28011652       rs202906   C   ?   4      0.5859      0.5761  0.9532  0.9438  0.2576   25.67
   6    28013186     rs75867934   T   ?   4      0.8245      0.5453  1.0392  1.1960  0.0880   54.14
   6    28013198    rs138524617   C   ?   4      0.9521      0.9521  0.9645  0.9645  0.9888    0.00
   6    28013280      rs9380041   A   ?   4      0.6213      0.6079  0.8622  0.8465  0.3235   13.77
   6    28013303     rs77077093   C   ?   4      0.8025      0.5072  1.0406  1.1774  0.1327   46.44
   6    28013410       rs156739   A   ?   4     0.09125       0.181  0.8968  0.9010  0.2380   29.03
   6    28013608     rs75518771   C   ?   4      0.8025      0.5072  1.0406  1.1774  0.1327   46.44
   6    28013617       rs149958   C   ?   4     0.09125       0.181  0.8968  0.9010  0.2380   29.03
   6    28013854       rs149959   C   ?   4     0.08618       0.199  0.8952  0.9009  0.2064   34.31
   6    28014025       rs156738   C   ?   4     0.09125       0.181  0.8968  0.9010  0.2380   29.03
   6    28014093      rs9380042   T   ?   4      0.8025      0.5072  1.0406  1.1774  0.1327   46.44
   6    28014577     rs16893601   A   ?   4      0.6213      0.6079  0.8622  0.8465  0.3235   13.77
   6    28014597       rs149900   T   ?   4     0.05979      0.1409  0.8825  0.8811  0.1851   37.83
   6    28014616     rs77735438   T   ?   4      0.8025      0.5072  1.0406  1.1774  0.1327   46.44
   6    28015293       rs149960   C   ?   1          NA          NA      NA      NA      NA      NA
   6    28015355      rs7739987   A   ?   4      0.1943      0.1943  1.0962  1.0962  0.9591    0.00
   6    28015569       rs149961   C   ?   4     0.05979      0.1409  0.8825  0.8811  0.1851   37.83
   6    28015589      rs9393878   C   ?   1          NA          NA      NA      NA      NA      NA
   6    28015918       rs149962   A   ?   4     0.06933      0.1827  0.8891  0.8949  0.1893   37.14
   6    28016099     rs17709523   T   ?   4      0.8155      0.5687  1.0355  1.1333  0.1366   45.79
   6    28016886     rs77254770   T   ?   4      0.3977      0.3977  1.0797  1.0797  0.6342    0.00
   6    28017034      rs9468269   G   ?   4      0.3977      0.3977  1.0797  1.0797  0.6342    0.00
   6    28017250     rs13200214   T   ?   4     0.01334      0.2291  3.0851  2.7518  0.0351   65.13
   6    28018353    rs116117737   T   ?   1          NA          NA      NA      NA      NA      NA
   6    28018469       rs149964   G   ?   4     0.06145      0.1396  0.8832  0.8823  0.1946   36.25
   6    28018689       rs149965   A   ?   4     0.06534      0.2239  0.8874  0.8964  0.1383   45.51
   6    28018944      rs9393879   A   ?   4      0.8118      0.4912  1.0416  1.2345  0.0691   57.68
   6    28019979       rs149899   T   ?   4     0.06105      0.1396  0.8831  0.8821  0.1932   36.48
   6    28020065     rs74537235   C   ?   1          NA          NA      NA      NA      NA      NA
   6    28020814       rs172165   G   ?   4     0.06105      0.1396  0.8831  0.8821  0.1932   36.48
   6    28020820       rs172166   G   ?   4     0.06105      0.1396  0.8831  0.8821  0.1932   36.48
   6    28021589       rs203888   A   ?   4     0.06105      0.1396  0.8831  0.8821  0.1932   36.48
   6    28021768      rs9468270   T   ?   4       0.358      0.4581  0.9194  0.9097  0.1467   44.11
   6    28021775       rs203889   G   ?   4     0.06105      0.1396  0.8831  0.8821  0.1932   36.48
   6    28022215      rs9348785   C   ?   4      0.8349      0.5487  1.0368  1.1950  0.0863   54.45
   6    28022217    rs114563774   G   ?   4      0.6401      0.6401  0.9110  0.9110  0.6977    0.00
   6    28022248       rs203890   C   ?   4     0.06105      0.1396  0.8831  0.8821  0.1932   36.48
   6    28022723     rs12173797   A   ?   4     0.06077      0.1781  0.8857  0.8928  0.1819   38.34
   6    28023008     rs66529373   A   ?   4     0.05573      0.1212  0.8807  0.8799  0.2150   32.88
   6    28023751      rs9393881   G   ?   4     0.05643      0.1216  0.8810  0.8802  0.2159   32.73
   6    28024026     rs79457853   A   ?   4      0.8155      0.5687  1.0355  1.1333  0.1366   45.79
   6    28024408     rs41375446   G   ?   4      0.5836      0.7793  0.8476  0.8774  0.1488   43.77
   6    28024422      rs9393882   T   ?   4      0.6213      0.6079  0.8622  0.8465  0.3235   13.77
   6    28024486      rs9357060   G   ?   4     0.05643      0.1216  0.8810  0.8802  0.2159   32.73
   6    28024570      rs9468271   G   ?   4     0.05643      0.1216  0.8810  0.8802  0.2159   32.73
   6    28025279      rs9380045   G   ?   4     0.05643      0.1216  0.8810  0.8802  0.2159   32.73
   6    28025486      rs9348789   T   ?   4     0.05643      0.1216  0.8810  0.8802  0.2159   32.73
   6    28025768      rs9468272   A   ?   4     0.05643      0.1216  0.8810  0.8802  0.2159   32.73
   6    28025926     rs35949109   C   ?   4      0.2153      0.2153  0.8826  0.8826  0.8911    0.00
   6    28026045    rs139507334   C   ?   4      0.9521      0.9521  0.9645  0.9645  0.9888    0.00
   6    28026077      rs9468274   T   ?   4     0.05643      0.1216  0.8810  0.8802  0.2159   32.73
   6    28026136      rs9468275   T   ?   4     0.05643      0.1216  0.8810  0.8802  0.2159   32.73
   6    28027688      rs9468276   C   ?   4     0.05643      0.1216  0.8810  0.8802  0.2159   32.73
   6    28028067      rs9368547   G   ?   4     0.06194      0.1784  0.8861  0.8932  0.1842   37.96
   6    28028390      rs9468277   A   ?   4     0.05643      0.1216  0.8810  0.8802  0.2159   32.73
   6    28028482      rs9468278   T   ?   4     0.05643      0.1216  0.8810  0.8802  0.2159   32.73
   6    28029243      rs6910545   G   ?   4      0.5778      0.5778  1.0558  1.0558  0.4873    0.00
   6    28029837     rs13218430   C   ?   4     0.05643      0.1216  0.8810  0.8802  0.2159   32.73
   6    28030499      rs9380046   C   ?   4     0.06221      0.1401  0.8835  0.8825  0.1955   36.10
   6    28031494      rs9348790   C   ?   4      0.8118      0.4912  1.0416  1.2345  0.0691   57.68
   6    28031838       rs183244   A   ?   4     0.06796      0.2042  0.8885  0.8961  0.1640   41.27
   6    28033039       rs149950   G   ?   4     0.06796      0.2042  0.8885  0.8961  0.1640   41.27
   6    28033058     rs74721605   T   ?   4      0.8482      0.9706  0.9429  0.9829  0.1584   42.20
   6    28033087       rs149951   C   ?   4     0.06796      0.2042  0.8885  0.8961  0.1640   41.27
   6    28033174      rs9295755   G   ?   4     0.06397      0.2558  0.8803  0.8810  0.0584   59.82
   6    28033396      rs9295756   A   ?   4     0.06397      0.2558  0.8803  0.8810  0.0584   59.82
   6    28033505      rs7741570   C   ?   4      0.3362      0.3362  1.0900  1.0900  0.7734    0.00
   6    28033523     rs10484403   G   ?   4     0.06397      0.2558  0.8803  0.8810  0.0584   59.82
   6    28033885       rs149952   T   ?   4      0.9604      0.8862  1.0061  1.0240  0.1572   42.40
   6    28034035      rs4713132   G   ?   4     0.06397      0.2558  0.8803  0.8810  0.0584   59.82
   6    28034041      rs4713133   C   ?   4     0.06397      0.2558  0.8803  0.8810  0.0584   59.82
   6    28034084      rs7746388   G   ?   4      0.3362      0.3362  1.0900  1.0900  0.7734    0.00
   6    28034121      rs4713134   C   ?   4     0.06397      0.2558  0.8803  0.8810  0.0584   59.82
   6    28034691       rs149953   T   ?   4      0.9604      0.8862  1.0061  1.0240  0.1572   42.40
   6    28034737      rs9368548   G   ?   4     0.06397      0.2558  0.8803  0.8810  0.0584   59.82
   6    28035246       rs149954   A   ?   4     0.06796      0.2042  0.8885  0.8961  0.1640   41.27
   6    28036225       rs149955   C   ?   4     0.06796      0.2042  0.8885  0.8961  0.1640   41.27
   6    28036692      rs9468282   T   ?   4      0.6401      0.6401  0.9110  0.9110  0.6977    0.00
   6    28037020       rs149957   T   ?   4      0.8393      0.8101  1.0254  1.0442  0.1102   50.24
   6    28037032     rs61471148   A   ?   4     0.04452     0.08467  0.8723  0.8735  0.2748   22.66
   6    28037893      rs9380047   T   ?   4      0.2582      0.3105  0.9229  0.9233  0.3062   17.01
   6    28038117       rs203881   G   ?   4      0.1869      0.3948  0.8647  0.8834  0.1885   37.26
   6    28038929     rs71559070   A   ?   3           1           1  0.0000  0.0000  1.0000    0.00
   6    28038966      rs9348791   T   ?   4      0.8183      0.8017  1.0287  1.0451  0.1226   48.14
   6    28039015      rs7755442   C   ?   4       0.344      0.4536  0.9351  0.9356  0.2075   34.13
   6    28039586      rs4713135   A   ?   4      0.2582      0.3105  0.9229  0.9233  0.3062   17.01
   6    28040581     rs16893638   C   ?   4      0.8648      0.7702  0.9693  0.9347  0.2082   34.01
   6    28040695       rs203868   G   ?   4      0.9533      0.8838  1.0072  1.0241  0.1643   41.23
   6    28041857       rs203870   A   ?   4      0.8183      0.8017  1.0287  1.0451  0.1226   48.14
   6    28042014       rs203871   G   ?   4      0.2886      0.5039  0.8941  0.9161  0.2264   30.98
   6    28042274      rs9348792   T   ?   4      0.4331      0.4331  0.8926  0.8926  0.7015    0.00
   6    28042287       rs203872   C   ?   4      0.2997      0.5398  0.8964  0.9209  0.2080   34.04
   6    28043024       rs203875   C   ?   4      0.9533      0.8838  1.0072  1.0241  0.1643   41.23
   6    28043828     rs34712084   G   ?   4      0.6407      0.6435  0.9380  0.9378  0.3821    2.04
   6    28044337     rs55747925   C   ?   4      0.2582      0.3105  0.9229  0.9233  0.3062   17.01
   6    28044482     rs56310871   G   ?   4      0.2582      0.3105  0.9229  0.9233  0.3062   17.01
   6    28044756      rs6913038   A   ?   4     0.05152     0.05152  1.2514  1.2514  0.9240    0.00
   6    28045449     rs57349346   T   ?   4      0.8183      0.8017  1.0287  1.0451  0.1226   48.14
   6    28046169     rs34716816   A   ?   4      0.2582      0.3105  0.9229  0.9233  0.3062   17.01
   6    28046478       rs172164   G   ?   4      0.1732      0.3977  0.8595  0.8815  0.1764   39.25
   6    28046673       rs203876   C   ?   4     0.07616      0.2284  0.8908  0.9008  0.1658   40.98
   6    28046789      rs9393884   G   ?   4      0.3364      0.4728  0.9346  0.9365  0.1803   38.61
   6    28047468    rs139360152   A   ?   4      0.3485      0.3485  1.1461  1.1461  0.6594    0.00
   6    28048535      rs9380049   G   ?   4      0.2582      0.3105  0.9229  0.9233  0.3062   17.01
   6    28048538      rs9380050   G   ?   4      0.2582      0.3105  0.9229  0.9233  0.3062   17.01
   6    28048618     rs61743041   C   ?   4      0.9289      0.9289  0.9821  0.9821  0.5774    0.00
   6    28048624       rs203877   C   ?   4     0.07616      0.2284  0.8908  0.9008  0.1658   40.98
   6    28050039      rs9393886   G   ?   4      0.1276      0.1297  0.8963  0.8964  0.3874    0.90
   6    28050047      rs9368549   A   ?   4      0.1276      0.1297  0.8963  0.8964  0.3874    0.90
   6    28050439      rs1770133   A   ?   4      0.1732      0.3977  0.8595  0.8815  0.1764   39.25
   6    28050762     rs56364346   G   ?   4      0.1422      0.1746  0.8988  0.8997  0.3344   11.69
   6    28051264    rs114543248   A   ?   4     0.06996     0.06996  0.4527  0.4527  0.9250    0.00
   6    28051772      rs9357061   G   ?   4      0.1422      0.1746  0.8988  0.8997  0.3344   11.69
   6    28051803      rs9368550   A   ?   4      0.1422      0.1746  0.8988  0.8997  0.3344   11.69
   6    28052823      rs1321505   C   ?   4      0.6677      0.6737  0.9428  0.9424  0.3699    4.59
   6    28053097      rs2295594   A   ?   4      0.1422      0.1746  0.8988  0.8997  0.3344   11.69
   6    28054198     rs17767294   G   ?   4      0.4235      0.4235  0.9108  0.9108  0.5625    0.00
   6    28054404      rs9357062   A   ?   4      0.1422      0.1746  0.8988  0.8997  0.3344   11.69
   6    28054707     rs16893666   C   ?   4      0.1422      0.1746  0.8988  0.8997  0.3344   11.69
   6    28055495     rs10484404   T   ?   4      0.1831      0.1831  1.0984  1.0984  0.9136    0.00
   6    28056250     rs17710827   T   ?   1          NA          NA      NA      NA      NA      NA
   6    28056646     rs35027728   G   ?   4     0.06996     0.06996  0.4527  0.4527  0.9250    0.00
   6    28057486       rs203865   C   ?   4      0.9708      0.9024  1.0045  1.0198  0.1793   38.77
   6    28057594      rs2273564   T   ?   4      0.1422      0.1746  0.8988  0.8997  0.3344   11.69
   6    28058179    rs114348712   A   ?   4      0.7372      0.7372  1.1398  1.1398  0.5304    0.00
   6    28058365       rs427348   C   ?   4      0.8357      0.8164  1.0259  1.0408  0.1342   46.20
   6    28058635      rs1853097   G   ?   4      0.1422      0.1746  0.8988  0.8997  0.3344   11.69
   6    28058949     rs35902873   C   ?   4    0.007954    0.007954  4.4788  4.4788  0.6689    0.00
   6    28059020      rs9393887   A   ?   4      0.1983      0.3246  0.9117  0.9150  0.2057   34.42
   6    28059217      rs9393888   C   ?   4      0.1422      0.1746  0.8988  0.8997  0.3344   11.69
   6    28059437      rs3734573   C   ?   4      0.1422      0.1746  0.8988  0.8997  0.3344   11.69
   6    28059458      rs3734572   C   ?   4      0.8477      0.8477  0.9161  0.9161  0.8663    0.00
   6    28059766     rs28366687   C   ?   4      0.3518      0.3518  1.0867  1.0867  0.4716    0.00
   6    28059913    rs143257546   G   ?   1          NA          NA      NA      NA      NA      NA
   6    28059960     rs75911928   A   ?   4      0.6565      0.7558  1.0868  1.0776  0.1957   36.08
   6    28060005      rs9357063   A   ?   4      0.1422      0.1746  0.8988  0.8997  0.3344   11.69
   6    28060239     rs13197574   C   ?   4    0.007954    0.007954  4.4788  4.4788  0.6689    0.00
   6    28060398     rs56355079   C   ?   4      0.3904      0.3904  1.0582  1.0582  0.8679    0.00
   6    28061174       rs203894   T   ?   4      0.9708      0.9024  1.0045  1.0198  0.1793   38.77
   6    28061295      rs3734571   T   ?   4      0.4564      0.4564  0.8979  0.8979  0.7553    0.00
   6    28061744      rs3823180   A   ?   4      0.1422      0.1746  0.8988  0.8997  0.3344   11.69
   6    28061792      rs9368551   G   ?   4      0.1422      0.1746  0.8988  0.8997  0.3344   11.69
   6    28061947      rs9393889   G   ?   4      0.4564      0.4564  0.8979  0.8979  0.7553    0.00
   6    28062066       rs203893   A   ?   4     0.03691      0.1964  0.8709  0.8843  0.1158   49.28
   6    28062866      rs9366714   C   ?   1          NA          NA      NA      NA      NA      NA
   6    28063855      rs9393890   T   ?   4      0.1422      0.1746  0.8988  0.8997  0.3344   11.69
   6    28064623      rs9380052   C   ?   4      0.1422      0.1746  0.8988  0.8997  0.3344   11.69
   6    28064633      rs9366715   G   ?   4      0.1422      0.1746  0.8988  0.8997  0.3344   11.69
   6    28064736       rs169433   A   ?   4      0.9708      0.9024  1.0045  1.0198  0.1793   38.77
   6    28065038     rs62401434   A   ?   4     0.03045     0.07793  0.5865  0.5939  0.3155   15.28
   6    28065801     rs34166054   C   ?   4    0.007954    0.007954  4.4788  4.4788  0.6689    0.00
   6    28065888       rs476167   C   ?   4     0.03691      0.1964  0.8709  0.8843  0.1158   49.28
   6    28065993     rs34466819   C   ?   4      0.2129      0.3447  0.9144  0.9180  0.2022   35.01
   6    28066223     rs73396575   G   ?   4      0.5663      0.5833  0.9394  0.9329  0.2792   21.89
   6    28067099     rs79870311   T   ?   4      0.3669      0.3669  1.1406  1.1406  0.6545    0.00
   6    28067196       rs203892   C   ?   4     0.03691      0.1964  0.8709  0.8843  0.1158   49.28
   6    28067537      rs9380054   A   ?   4      0.1422      0.1746  0.8988  0.8997  0.3344   11.69
   6    28067798       rs203891   T   ?   4      0.9708      0.9024  1.0045  1.0198  0.1793   38.77
   6    28067951      rs2116981   G   ?   4      0.1422      0.1746  0.8988  0.8997  0.3344   11.69
   6    28068426      rs9368552   G   ?   4      0.1422      0.1746  0.8988  0.8997  0.3344   11.69
   6    28070189    rs148688688   A   ?   4      0.8208      0.8208  1.0494  1.0494  0.9563    0.00
   6    28070374       rs370266   G   ?   4      0.9708      0.9024  1.0045  1.0198  0.1793   38.77
   6    28070921    rs115474522   T   ?   4      0.7372      0.7372  1.1398  1.1398  0.5304    0.00
   6    28070998     rs13437444   T   ?   4      0.6635       0.674  0.9430  0.9425  0.3583    6.96
   6    28071119     rs13437126   T   ?   4      0.4564      0.4564  0.8979  0.8979  0.7553    0.00
   6    28071393       rs188105   T   ?   4     0.03691      0.1964  0.8709  0.8843  0.1158   49.28
   6    28072354     rs73742609   T   ?   4      0.9708      0.9024  1.0045  1.0198  0.1793   38.77
   6    28072602      rs2281588   A   ?   4      0.1422      0.1746  0.8988  0.8997  0.3344   11.69
   6    28073464     rs10946952   C   ?   4       0.509      0.5753  1.0661  1.0597  0.3456    9.50
   6    28073881     rs34662244   A   ?   1          NA          NA      NA      NA      NA      NA
   6    28074519    rs150614878   G   ?   4      0.1996       0.325  0.9119  0.9152  0.2069   34.23
   6    28074901     rs35952432   T   ?   2      0.1203      0.1203  3.3310  3.3310  1.0000    0.00
   6    28074925     rs35576511   A   ?   4      0.3383      0.3383  0.9378  0.9378  0.8934    0.00
   6    28074927    rs144581086   A   ?   4      0.3243      0.5197  1.1357  1.1205  0.1637   41.33
   6    28075000     rs34131763   C   ?   4      0.1422      0.1746  0.8988  0.8997  0.3344   11.69
   6    28075871     rs73396594   T   ?   4      0.3243      0.5197  1.1357  1.1205  0.1637   41.33
   6    28075911    rs112615652   A   ?   4      0.1296      0.1756  0.8956  0.8970  0.3091   16.48
   6    28076270     rs35193936   G   ?   4      0.1422      0.1746  0.8988  0.8997  0.3344   11.69
   6    28076886       rs203885   T   ?   4      0.9708      0.9024  1.0045  1.0198  0.1793   38.77
   6    28077374       rs203884   A   ?   4     0.03691      0.1964  0.8709  0.8843  0.1158   49.28
   6    28077602     rs17711344   A   ?   4      0.1422      0.1746  0.8988  0.8997  0.3344   11.69
   6    28078032     rs36078605   C   ?   4      0.1422      0.1746  0.8988  0.8997  0.3344   11.69
   6    28078251       rs169432   G   ?   4      0.9708      0.9024  1.0045  1.0198  0.1793   38.77
   6    28078303      rs6932109   A   ?   4      0.1983      0.3246  0.9117  0.9150  0.2057   34.42
   6    28078356       rs203883   G   ?   4     0.03691      0.1964  0.8709  0.8843  0.1158   49.28
   6    28078411      rs6931858   T   ?   4      0.1422      0.1746  0.8988  0.8997  0.3344   11.69
   6    28078502       rs203882   A   ?   4     0.03691      0.1964  0.8709  0.8843  0.1158   49.28
   6    28079160      rs9393891   T   ?   4       0.164      0.2524  0.9043  0.9061  0.2462   27.62
   6    28079428      rs9468286   T   ?   4      0.1422      0.1746  0.8988  0.8997  0.3344   11.69
   6    28079598     rs13203816   C   ?   4    0.007954    0.007954  4.4788  4.4788  0.6689    0.00
   6    28079741      rs9468287   A   ?   4      0.6407      0.6435  0.9380  0.9378  0.3821    2.04
   6    28079946      rs7739216   T   ?   4      0.1422      0.1746  0.8988  0.8997  0.3344   11.69
   6    28079953     rs35512245   C   ?   4      0.1422      0.1746  0.8988  0.8997  0.3344   11.69
   6    28080628     rs34588114   A   ?   4    0.007954    0.007954  4.4788  4.4788  0.6689    0.00
   6    28080777     rs68188794   C   ?   4    0.007954    0.007954  4.4788  4.4788  0.6689    0.00
   6    28081230     rs78368010   A   ?   4     0.05152     0.05152  1.2514  1.2514  0.9240    0.00
   6    28081387     rs75889632   A   ?   4      0.2339      0.2339  1.0890  1.0890  0.9268    0.00
   6    28081394      rs9393892   G   ?   4      0.1258      0.1537  0.8949  0.8960  0.3421   10.19
   6    28081497      rs1770130   T   ?   4      0.9708      0.9024  1.0045  1.0198  0.1793   38.77
   6    28081629      rs9380055   G   ?   4      0.1422      0.1746  0.8988  0.8997  0.3344   11.69
   6    28081758     rs34371502   C   ?   4    0.007954    0.007954  4.4788  4.4788  0.6689    0.00
   6    28082265      rs9368553   C   ?   4      0.1422      0.1746  0.8988  0.8997  0.3344   11.69
   6    28082366      rs6924324   C   ?   4      0.3098      0.3794  1.1355  1.1314  0.3122   15.88
   6    28082711      rs9368554   C   ?   4      0.1422      0.1746  0.8988  0.8997  0.3344   11.69
   6    28083521      rs4713137   G   ?   4      0.1422      0.1746  0.8988  0.8997  0.3344   11.69
   6    28083537      rs4713138   A   ?   4      0.4564      0.4564  0.8979  0.8979  0.7553    0.00
   6    28084189      rs9348793   A   ?   4      0.1422      0.1746  0.8988  0.8997  0.3344   11.69
   6    28084616    rs139757732   C   ?   4      0.8468      0.8468  1.0843  1.0843  0.8860    0.00
   6    28084733    rs200633730   T   ?   4      0.1422      0.1746  0.8988  0.8997  0.3344   11.69
   6    28085173     rs77975121   A   ?   4      0.8546      0.9619  1.0959  0.9717  0.3324   12.06
   6    28086413      rs1770131   T   ?   4     0.03691      0.1964  0.8709  0.8843  0.1158   49.28
   6    28086478      rs6905516   G   ?   4      0.1422      0.1746  0.8988  0.8997  0.3344   11.69
   6    28086479      rs6905522   C   ?   4      0.1422      0.1746  0.8988  0.8997  0.3344   11.69
   6    28086883      rs9461432   C   ?   4      0.6635       0.674  0.9430  0.9425  0.3583    6.96
   6    28087443    rs115829483   T   ?   4      0.5369      0.5369  0.9268  0.9268  0.5555    0.00
   6    28087674      rs9468290   T   ?   4      0.1422      0.1746  0.8988  0.8997  0.3344   11.69
   6    28087721      rs1613149   G   ?   4      0.9708      0.9024  1.0045  1.0198  0.1793   38.77
   6    28089300    rs141247360   A   ?   4      0.5369      0.5369  0.9268  0.9268  0.5555    0.00
   6    28089472      rs1654778   T   ?   4      0.9708      0.9024  1.0045  1.0198  0.1793   38.77
   6    28089481     rs71559072   T   ?   4    0.007954    0.007954  4.4788  4.4788  0.6689    0.00
   6    28089699      rs1631552   A   ?   4     0.03691      0.1964  0.8709  0.8843  0.1158   49.28
   6    28089973      rs1654777   G   ?   4      0.9708      0.9024  1.0045  1.0198  0.1793   38.77
   6    28090562     rs76440886   C   ?   4      0.8648      0.7702  0.9693  0.9347  0.2082   34.01
   6    28090662      rs7747772   C   ?   4      0.8208      0.8208  1.0494  1.0494  0.9563    0.00
   6    28090931      rs6934769   G   ?   4      0.1422      0.1746  0.8988  0.8997  0.3344   11.69
   6    28091580     rs35345226   G   ?   4    0.007954    0.007954  4.4788  4.4788  0.6689    0.00
   6    28092306       rs539474   C   ?   4      0.9708      0.9024  1.0045  1.0198  0.1793   38.77
   6    28092307     rs17711801   G   ?   4      0.1422      0.1746  0.8988  0.8997  0.3344   11.69
   6    28092603       rs536704   G   ?   4      0.1332      0.2368  0.9076  0.9142  0.2608   25.12
   6    28092685      rs4713139   T   ?   4      0.6635       0.674  0.9430  0.9425  0.3583    6.96
   6    28092795     rs73398516   C   ?   4      0.2766      0.4176  1.1652  1.1821  0.1140   49.60
   6    28093840      rs9468291   A   ?   4      0.3876      0.4332  1.0810  1.0767  0.3571    7.20
   6    28094366      rs6922063   A   ?   4      0.1983      0.3246  0.9117  0.9150  0.2057   34.42
   6    28094432     rs12055625   C   ?   4      0.5925      0.5846  0.8944  0.8633  0.1790   38.82
   6    28094731      rs2275508   C   ?   4      0.1983      0.3246  0.9117  0.9150  0.2057   34.42
   6    28095146      rs1770129   T   ?   4      0.7824      0.7853  1.0346  1.0477  0.1392   45.36
   6    28095172      rs9461433   T   ?   4      0.1422      0.1746  0.8988  0.8997  0.3344   11.69
   6    28095355      rs9468292   A   ?   4      0.1422      0.1746  0.8988  0.8997  0.3344   11.69
   6    28096196      rs9468293   T   ?   4      0.3876      0.4332  1.0810  1.0767  0.3571    7.20
   6    28098925      rs1233784   T   ?   4      0.9708      0.9024  1.0045  1.0198  0.1793   38.77
   6    28099344      rs1947863   A   ?   4      0.1414      0.1744  0.8986  0.8996  0.3334   11.88
   6    28099351      rs1225711   C   ?   4      0.9708      0.9024  1.0045  1.0198  0.1793   38.77
   6    28101678      rs4713141   C   ?   4      0.1422      0.1746  0.8988  0.8997  0.3344   11.69
   6    28102378     rs34130214   T   ?   4      0.6635       0.674  0.9430  0.9425  0.3583    6.96
   6    28103648      rs1225709   C   ?   4      0.8549      0.8549  1.0201  1.0201  0.6449    0.00
   6    28103691      rs1340004   T   ?   4      0.1422      0.1746  0.8988  0.8997  0.3344   11.69
   6    28104476      rs9380056   T   ?   4      0.1422      0.1746  0.8988  0.8997  0.3344   11.69
   6    28104634      rs9380057   T   ?   4      0.1422      0.1746  0.8988  0.8997  0.3344   11.69
   6    28105196      rs1947862   T   ?   4      0.1527      0.1809  0.9011  0.9019  0.3429   10.02
   6    28106141      rs6941992   C   ?   4      0.1527      0.1809  0.9011  0.9019  0.3429   10.02
   6    28106347      rs4713142   G   ?   4      0.1527      0.1809  0.9011  0.9019  0.3429   10.02
   6    28106759      rs4713143   C   ?   4      0.1527      0.1809  0.9011  0.9019  0.3429   10.02
   6    28106790      rs4713144   G   ?   4      0.1527      0.1809  0.9011  0.9019  0.3429   10.02
   6    28106827      rs4713145   C   ?   4      0.1527      0.1809  0.9011  0.9019  0.3429   10.02
   6    28107282      rs1480646   A   ?   4      0.9708      0.9024  1.0045  1.0198  0.1793   38.77
   6    28107357      rs3757188   C   ?   4      0.6635       0.674  0.9430  0.9425  0.3583    6.96
   6    28107654      rs3757187   C   ?   4      0.1527      0.1809  0.9011  0.9019  0.3429   10.02
   6    28107662      rs3757186   T   ?   4      0.5744      0.5744  0.9326  0.9326  0.5809    0.00
   6    28107776      rs3757185   A   ?   4      0.1254      0.1733  0.8941  0.8950  0.3006   18.03
   6    28108085      rs1904841   T   ?   4      0.4198      0.5128  0.9431  0.9454  0.2535   26.38
   6    28108232      rs1904840   T   ?   4      0.3241      0.3241  0.9301  0.9301  0.3964    0.00
   6    28108788      rs2791332   T   ?   4      0.2869      0.3535  0.9337  0.9372  0.3261   13.28
   6    28108967      rs9368555   C   ?   4      0.3063      0.3142  0.9276  0.9277  0.3802    2.44
   6    28109262      rs9393893   C   ?   4      0.3063      0.3142  0.9276  0.9277  0.3802    2.44
   6    28109633      rs2277103   T   ?   4      0.7501      0.7531  0.9655  0.9620  0.3086   16.57
   6    28109960      rs1871695   G   ?   4      0.8357      0.8164  1.0259  1.0408  0.1342   46.20
   6    28110478      rs1890809   G   ?   4       0.345       0.345  1.0643  1.0643  0.8883    0.00
   6    28111536      rs4713146   T   ?   4      0.3063      0.3142  0.9276  0.9277  0.3802    2.44
   6    28111555      rs1416997   G   ?   4      0.9527      0.9484  0.9928  1.0106  0.1673   40.74
   6    28111902     rs57507433   T   ?   4      0.7135      0.7694  1.1154  0.8665  0.0753   56.49
   6    28112562      rs9393894   G   ?   4      0.3063      0.3142  0.9276  0.9277  0.3802    2.44
   6    28112713      rs9468295   C   ?   4      0.3063      0.3142  0.9276  0.9277  0.3802    2.44
   6    28112842      rs9357064   C   ?   4      0.4564      0.4564  0.8979  0.8979  0.7553    0.00
   6    28113730      rs9468296   G   ?   4      0.3063      0.3142  0.9276  0.9277  0.3802    2.44
   6    28113746      rs1225716   C   ?   4     0.08216      0.2852  0.8908  0.9045  0.1263   47.51
   6    28114507    rs115870904   G   ?   1          NA          NA      NA      NA      NA      NA
   6    28114818     rs35749575   T   ?   1          NA          NA      NA      NA      NA      NA
   6    28114820      rs2791334   T   ?   4      0.9527      0.9484  0.9928  1.0106  0.1673   40.74
   6    28114852     rs77851971   A   ?   4      0.7501      0.7531  0.9655  0.9620  0.3086   16.57
   6    28115156      rs4711164   T   ?   4      0.3063      0.3142  0.9276  0.9277  0.3802    2.44
   6    28115184      rs4711165   G   ?   4      0.3063      0.3142  0.9276  0.9277  0.3802    2.44
   6    28115921      rs4713148   A   ?   4      0.3063      0.3142  0.9276  0.9277  0.3802    2.44
   6    28117105      rs2622321   T   ?   4      0.8803      0.9904  0.9817  1.0020  0.1546   42.83
   6    28117162      rs6910942   G   ?   4      0.3194      0.4459  1.0941  1.0815  0.2896   20.02
   6    28117331     rs62620225   T   ?   4      0.8468      0.8468  1.0843  1.0843  0.8860    0.00
   6    28117757      rs9348794   A   ?   4      0.3063      0.3142  0.9276  0.9277  0.3802    2.44
   6    28118874      rs9468297   T   ?   4      0.3063      0.3142  0.9276  0.9277  0.3802    2.44
   6    28119055     rs72846780   C   ?   4     0.03331     0.03331  3.1202  3.1202  0.5726    0.00
   6    28120348     rs17712613   A   ?   4      0.3063      0.3142  0.9276  0.9277  0.3802    2.44
   6    28120401      rs2622319   C   ?   4     0.07547      0.2929  0.8885  0.9033  0.1093   50.40
   6    28120663      rs9295758   G   ?   4      0.3063      0.3142  0.9276  0.9277  0.3802    2.44
   6    28120724      rs9348795   C   ?   4      0.8803      0.9904  0.9817  1.0020  0.1546   42.83
   6    28120898     rs17774663   A   ?   4      0.3063      0.3142  0.9276  0.9277  0.3802    2.44
   6    28121828      rs6908414   G   ?   4      0.2904      0.4396  1.1602  1.1770  0.1020   51.66
   6    28122345      rs9468298   G   ?   4      0.3063      0.3142  0.9276  0.9277  0.3802    2.44
   6    28122349      rs6932313   C   ?   4      0.3669      0.5469  1.0919  1.0731  0.2572   25.74
   6    28124114     rs13205911   T   ?   4     0.03331     0.03331  3.1202  3.1202  0.5726    0.00
   6    28124469      rs9295759   T   ?   4      0.3063      0.3142  0.9276  0.9277  0.3802    2.44
   6    28125449      rs6928131   C   ?   4      0.3381      0.5472  1.1316  1.1153  0.1472   44.04
   6    28126202      rs9348796   G   ?   4      0.3063      0.3142  0.9276  0.9277  0.3802    2.44
   6    28126570     rs12333002   T   ?   4      0.3669      0.5469  1.0919  1.0731  0.2572   25.74
   6    28126834     rs11552219   T   ?   4      0.3063      0.3142  0.9276  0.9277  0.3802    2.44
   6    28126840      rs9468300   T   ?   4      0.6152      0.6313  0.9345  0.9342  0.3525    8.12
   6    28127444      rs9380058   C   ?   4      0.3329      0.3832  0.9318  0.9327  0.3168   15.04
   6    28127703      rs9393896   T   ?   4      0.3063      0.3142  0.9276  0.9277  0.3802    2.44
   6    28127710      rs9393897   T   ?   4      0.3063      0.3142  0.9276  0.9277  0.3802    2.44
   6    28127839     rs76655036   A   ?   4     0.05226     0.05226  1.2505  1.2505  0.9264    0.00
   6    28129231     rs13197175   T   ?   1          NA          NA      NA      NA      NA      NA
   6    28129232     rs13197176   T   ?   4     0.03331     0.03331  3.1202  3.1202  0.5726    0.00
   6    28129580      rs9357065   C   ?   4      0.3063      0.3142  0.9276  0.9277  0.3802    2.44
   6    28129593    rs114627468   C   ?   4      0.5744      0.5744  0.9326  0.9326  0.5809    0.00
   6    28129831      rs9357066   C   ?   4      0.3063      0.3142  0.9276  0.9277  0.3802    2.44
   6    28130089     rs13201308   T   ?   4     0.03331     0.03331  3.1202  3.1202  0.5726    0.00
   6    28130194     rs16893731   A   ?   4      0.6844      0.6844  0.9574  0.9574  0.4692    0.00
   6    28130235     rs59910759   G   ?   4      0.5965      0.5965  0.9393  0.9393  0.5415    0.00
   6    28130359      rs1150669   G   ?   4      0.6636      0.6636  1.0387  1.0387  0.4875    0.00
   6    28130376      rs9393898   T   ?   4      0.3329      0.3832  0.9318  0.9327  0.3168   15.04
   6    28130450     rs34765154   A   ?   1          NA          NA      NA      NA      NA      NA
   6    28131043      rs1150671   A   ?   4      0.6636      0.6636  1.0387  1.0387  0.4875    0.00
   6    28131153      rs9368556   C   ?   4      0.3063      0.3142  0.9276  0.9277  0.3802    2.44
   6    28131537      rs9368557   C   ?   4      0.3063      0.3142  0.9276  0.9277  0.3802    2.44
   6    28131622      rs1150672   T   ?   4      0.9873      0.9035  1.0020  1.0218  0.1165   49.16
   6    28132358      rs9380059   C   ?   4      0.3063      0.3142  0.9276  0.9277  0.3802    2.44
   6    28132426      rs1564442   A   ?   4      0.7501      0.7531  0.9655  0.9620  0.3086   16.57
   6    28132603      rs9380060   A   ?   4      0.3063      0.3142  0.9276  0.9277  0.3802    2.44
   6    28132726     rs35227624   G   ?   4      0.3063      0.3142  0.9276  0.9277  0.3802    2.44
   6    28132803      rs9380061   C   ?   4      0.3063      0.3142  0.9276  0.9277  0.3802    2.44
   6    28133239     rs34505829   T   ?   4     0.03331     0.03331  3.1202  3.1202  0.5726    0.00
   6    28133306      rs9368558   G   ?   4      0.3063      0.3142  0.9276  0.9277  0.3802    2.44
   6    28133528      rs9393899   C   ?   4      0.3063      0.3142  0.9276  0.9277  0.3802    2.44
   6    28134047     rs73400515   A   ?   4      0.5965      0.5965  0.9393  0.9393  0.5415    0.00
   6    28134106      rs6929559   C   ?   4      0.3318      0.3318  1.0767  1.0767  0.7393    0.00
   6    28134221     rs35098436   C   ?   4     0.03331     0.03331  3.1202  3.1202  0.5726    0.00
   6    28134368      rs1150674   G   ?   4      0.1184      0.3483  0.8399  0.8659  0.1582   42.23
   6    28134582     rs16893735   T   ?   4      0.4564      0.4564  0.8979  0.8979  0.7553    0.00
   6    28135660      rs9283884   C   ?   4      0.3063      0.3142  0.9276  0.9277  0.3802    2.44
   6    28136212      rs4713150   A   ?   4      0.3063      0.3142  0.9276  0.9277  0.3802    2.44
   6    28136356      rs4713151   A   ?   4      0.3063      0.3142  0.9276  0.9277  0.3802    2.44
   6    28136797      rs9393901   G   ?   4      0.3063      0.3142  0.9276  0.9277  0.3802    2.44
   6    28137027      rs3173443   G   ?   4      0.3063      0.3142  0.9276  0.9277  0.3802    2.44
   6    28137454      rs4713152   A   ?   4      0.3063      0.3142  0.9276  0.9277  0.3802    2.44
   6    28137499     rs72846794   A   ?   4     0.03331     0.03331  3.1202  3.1202  0.5726    0.00
   6    28137533      rs9348797   C   ?   4      0.3063      0.3142  0.9276  0.9277  0.3802    2.44
   6    28137569      rs9380062   A   ?   4      0.3063      0.3142  0.9276  0.9277  0.3802    2.44
   6    28137730      rs9393902   G   ?   4      0.4564      0.4564  0.8979  0.8979  0.7553    0.00
   6    28137853      rs9380063   G   ?   4      0.3063      0.3142  0.9276  0.9277  0.3802    2.44
   6    28138658    rs115651187   G   ?   1          NA          NA      NA      NA      NA      NA
   6    28138798     rs74980997   A   ?   4      0.9395      0.9395  0.9827  0.9827  0.9405    0.00
   6    28139645      rs1150676   A   ?   4      0.1184      0.3483  0.8399  0.8659  0.1582   42.23
   6    28139710     rs13217984   T   ?   1          NA          NA      NA      NA      NA      NA
   6    28141460      rs8180562   A   ?   4      0.6152      0.6313  0.9345  0.9342  0.3525    8.12
   6    28141548     rs12332979   G   ?   4      0.3063      0.3142  0.9276  0.9277  0.3802    2.44
   6    28142276      rs1150678   T   ?   4     0.08376      0.3181  0.8914  0.9073  0.1050   51.13
   6    28142587     rs67878650   C   ?   4      0.3063      0.3142  0.9276  0.9277  0.3802    2.44
   6    28143011      rs9348798   A   ?   4      0.3063      0.3142  0.9276  0.9277  0.3802    2.44
   6    28143118      rs9380064   G   ?   4      0.6152      0.6313  0.9345  0.9342  0.3525    8.12
   6    28143562     rs73400525   A   ?   4      0.3669      0.5469  1.0919  1.0731  0.2572   25.74
   6    28143857      rs9468301   C   ?   4      0.4564      0.4564  0.8979  0.8979  0.7553    0.00
   6    28144686     rs58909320   T   ?   4      0.8803      0.9904  0.9817  1.0020  0.1546   42.83
   6    28144751      rs9380065   G   ?   4      0.3063      0.3142  0.9276  0.9277  0.3802    2.44
   6    28144832     rs35781323   C   ?   4     0.03331     0.03331  3.1202  3.1202  0.5726    0.00
   6    28146674      rs1233667   T   ?   4      0.4392      0.4392  1.0661  1.0661  0.4096    0.00
   6    28146972      rs9468305   T   ?   4      0.3441      0.4225  1.0892  1.0817  0.3290   12.72
   6    28147385      rs9295760   A   ?   4     0.08041      0.3075  0.8902  0.9058  0.1076   50.68
   6    28147855     rs62401437   A   ?   4      0.8807      0.8909  1.0452  1.0477  0.2922   19.56
   6    28147987      rs9295761   G   ?   4      0.2971      0.3108  0.9262  0.9265  0.3714    4.28
   6    28148110     rs73400532   T   ?   4       0.624       0.624  0.9491  0.9491  0.4398    0.00
   6    28148752      rs1225591   A   ?   4     0.08041      0.3075  0.8902  0.9058  0.1076   50.68
   6    28149112    rs113329756   A   ?   4      0.3514      0.5322  1.0950  1.0763  0.2531   26.45
   6    28150242      rs1225592   G   ?   1          NA          NA      NA      NA      NA      NA
   6    28150592     rs62401438   T   ?   2     0.01904     0.01904  7.1222  7.1222  1.0000    0.00
   6    28150878     rs34832585   T   ?   4     0.03331     0.03331  3.1202  3.1202  0.5726    0.00
   6    28150998      rs9380067   A   ?   4      0.7664      0.7664  0.9812  0.9812  0.9108    0.00
   6    28151100      rs1225594   A   ?   4      0.9389      0.9452  0.9907  1.0116  0.1489   43.75
   6    28151340      rs1225595   A   ?   1          NA          NA      NA      NA      NA      NA
   6    28152567      rs2622315   A   ?   4      0.4989      0.4989  1.0445  1.0445  0.7997    0.00
   6    28152583      rs6901017   C   ?   4      0.7279      0.7279  0.9780  0.9780  0.9179    0.00
   6    28153282    rs114799031   T   ?   4      0.8509      0.7261  0.9650  0.9174  0.1852   37.81
   6    28153897      rs1233691   T   ?   1          NA          NA      NA      NA      NA      NA
   6    28154796      rs1150680   T   ?   4      0.1439      0.3894  0.8498  0.8770  0.1601   41.91
   6    28155314      rs1150683   T   ?   4      0.9389      0.9452  0.9907  1.0116  0.1489   43.75
   6    28155418      rs9295762   C   ?   4      0.7103      0.7103  0.9764  0.9764  0.7832    0.00
   6    28155442      rs9461439   C   ?   4      0.4315      0.4315  0.8925  0.8925  0.7816    0.00
   6    28156313      rs1150684   C   ?   4      0.9389      0.9452  0.9907  1.0116  0.1489   43.75
   6    28157285     rs16893761   G   ?   4      0.6642      0.6781  0.9536  0.9495  0.2914   19.71
   6    28158954      rs1237873   G   ?   4      0.1107      0.3777  0.8374  0.8697  0.1357   45.94
   6    28159740      rs9468306   A   ?   4      0.3795      0.4192  1.0818  1.0781  0.3623    6.16
   6    28159960      rs9368560   C   ?   4      0.7801      0.7801  0.9822  0.9822  0.7598    0.00
   6    28160799      rs1225598   G   ?   4      0.8739      0.8739  0.9899  0.9899  0.7217    0.00
   6    28162051     rs10946953   G   ?   4      0.4732      0.7653  0.9032  0.9397  0.1290   47.06
   6    28162087      rs1225597   C   ?   1          NA          NA      NA      NA      NA      NA
   6    28162620      rs1225596   C   ?   4      0.8739      0.8739  0.9899  0.9899  0.7217    0.00
   6    28163394    rs148013783   T   ?   4      0.3684      0.3684  1.1343  1.1343  0.8345    0.00
   6    28164414     rs73740569   A   ?   4      0.5879      0.8175  0.9258  0.9549  0.1547   42.80
   6    28164692     rs73740570   T   ?   4      0.7181      0.8994  0.9492  0.9728  0.1102   50.23
   6    28165099      rs1150689   C   ?   4      0.8739      0.8739  0.9899  0.9899  0.7217    0.00
   6    28165190      rs1225599   T   ?   4      0.8739      0.8739  0.9899  0.9899  0.7217    0.00
   6    28166447      rs1233705   G   ?   4      0.8739      0.8739  0.9899  0.9899  0.7217    0.00
   6    28166783     rs73400551   C   ?   4      0.6642      0.6781  0.9536  0.9495  0.2914   19.71
   6    28166923      rs1233704   T   ?   4      0.8739      0.8739  0.9899  0.9899  0.7217    0.00
   6    28167635      rs1071893   G   ?   2      0.1371      0.1371  1.1286  1.1286  0.7443    0.00
   6    28168103      rs9393905   G   ?   4     0.04526      0.2053  0.7773  0.8056  0.1929   36.53
   6    28168343      rs9368561   T   ?   4      0.5064      0.5064  0.9125  0.9125  0.4508    0.00
   6    28168726      rs1233701   G   ?   4      0.8739      0.8739  0.9899  0.9899  0.7217    0.00
   6    28169158      rs1233699   A   ?   4      0.8739      0.8739  0.9899  0.9899  0.7217    0.00
   6    28169241     rs13195291   A   ?   1          NA          NA      NA      NA      NA      NA
   6    28169623      rs1233698   C   ?   4      0.2444      0.4006  1.1116  1.0960  0.2494   27.09
   6    28170297       rs735765   A   ?   4      0.5712      0.5712  1.0436  1.0436  0.4363    0.00
   6    28171327     rs77865829   A   ?   4      0.3159      0.3159  1.1424  1.1424  0.8728    0.00
   6    28172263      rs1233697   A   ?   4      0.8739      0.8739  0.9899  0.9899  0.7217    0.00
   6    28172953      rs1233707   A   ?   4      0.8739      0.8739  0.9899  0.9899  0.7217    0.00
   6    28173010      rs1237875   T   ?   4      0.8739      0.8739  0.9899  0.9899  0.7217    0.00
   6    28173219      rs1233708   G   ?   2     0.09278     0.09278  1.1463  1.1463  0.6432    0.00
   6    28173957      rs1150692   G   ?   4      0.8739      0.8739  0.9899  0.9899  0.7217    0.00
   6    28174024     rs16893801   C   ?   4      0.9004      0.8744  0.9865  0.9775  0.1752   39.44
   6    28174402      rs9368562   T   ?   4      0.6142      0.8022  0.9353  0.9602  0.2491   27.12
   6    28174590      rs1150693   C   ?   4      0.8736      0.8736  0.9898  0.9898  0.6319    0.00
   6    28174757     rs13197633   A   ?   4     0.02875     0.02875  3.2437  3.2437  0.5875    0.00
   6    28175549      rs1150696   C   ?   4      0.7121      0.7121  1.0239  1.0239  0.5017    0.00
   6    28175636      rs1150697   G   ?   4      0.6474      0.6474  1.0303  1.0303  0.9922    0.00
   6    28177854     rs73740584   C   ?   4      0.4461        0.69  0.9485  0.9644  0.1779   39.00
   6    28178204      rs9295765   A   ?   4      0.4755      0.4755  0.9020  0.9020  0.7304    0.00
   6    28178636     rs16893817   G   ?   4      0.8533      0.8304  1.0131  1.0159  0.3502    8.58
   6    28179286      rs9295766   C   ?   4      0.4755      0.4755  0.9020  0.9020  0.7304    0.00
   6    28179523     rs73400572   A   ?   4      0.7457      0.7457  1.0284  1.0284  0.9078    0.00
   6    28179560     rs78270345   G   ?   4      0.7155      0.6667  0.9323  0.9071  0.2573   25.72
   6    28180496     rs76466385   T   ?   4      0.7831      0.7831  1.0662  1.0662  0.9459    0.00
   6    28181994     rs75617846   G   ?   4      0.8905      0.9412  1.0472  0.9700  0.2276   30.77
   6    28182450      rs9295767   A   ?   4      0.4755      0.4755  0.9020  0.9020  0.7304    0.00
   6    28182896     rs72849211   G   ?   3      0.7877      0.7877  0.8102  0.8102  0.8814    0.00
   6    28183886      rs1150701   C   ?   4      0.1391      0.3074  1.1060  1.0885  0.2332   29.84
   6    28184097      rs1150702   T   ?   4      0.1391      0.3074  1.1060  1.0885  0.2332   29.84
   6    28184260      rs1150703   T   ?   4      0.8848      0.8848  0.9876  0.9876  0.7959    0.00
   6    28184308     rs73400575   C   ?   4      0.7255      0.7255  0.9666  0.9666  0.9344    0.00
   6    28185554     rs73400579   C   ?   4      0.8713      0.8713  1.0213  1.0213  0.5941    0.00
   6    28186978      rs1736892   C   ?   4     0.09884     0.09884  1.1523  1.1523  0.4565    0.00
   6    28187632     rs35001169   G   ?   4     0.02875     0.02875  3.2437  3.2437  0.5875    0.00
   6    28187719     rs73740587   G   ?   4      0.9888      0.9888  0.9990  0.9990  0.4164    0.00
   6    28188614     rs11967622   A   ?   4      0.4345      0.4345  1.1081  1.1081  0.5786    0.00
   6    28188774     rs79615215   A   ?   4       0.772       0.772  1.0225  1.0225  0.8806    0.00
   6    28189663       rs993619   C   ?   4      0.3471      0.5682  0.9365  0.9510  0.2073   34.16
   6    28190830      rs9393908   A   ?   4      0.5253      0.5253  0.9160  0.9160  0.4395    0.00
   6    28191057      rs9366717   T   ?   4      0.5253      0.5253  0.9160  0.9160  0.4395    0.00
   6    28191288     rs35656932   T   ?   4     0.02875     0.02875  3.2437  3.2437  0.5875    0.00
   6    28191718     rs73400580   C   ?   4      0.5055      0.5055  1.0910  1.0910  0.6067    0.00
   6    28192122     rs77793619   G   ?   4      0.9904      0.9904  1.0008  1.0008  0.4183    0.00
   6    28193102     rs34243448   A   ?   4     0.02875     0.02875  3.2437  3.2437  0.5875    0.00
   6    28193131      rs1233712   A   ?   4       0.261      0.3184  1.0794  1.0744  0.3467    9.28
   6    28193467     rs73400581   A   ?   4      0.6658      0.6658  1.0367  1.0367  0.8263    0.00
   6    28194598     rs78793798   G   ?   4      0.7671      0.7783  0.9469  0.9290  0.1287   47.11
   6    28194629      rs9461443   T   ?   4      0.3038      0.3038  0.9292  0.9292  0.9614    0.00
   6    28196454     rs17776284   A   ?   4       0.705      0.9807  0.9493  0.9945  0.0741   56.71
   6    28196718      rs2299031   C   ?   4       0.705      0.9807  0.9493  0.9945  0.0741   56.71
   6    28197186     rs34477097   T   ?   4      0.3038      0.3038  0.9292  0.9292  0.9614    0.00
   6    28197469     rs16893827   C   ?   4      0.6548      0.6548  1.0439  1.0439  0.9496    0.00
   6    28197752     rs34024998   G   ?   3      0.2885      0.4169  1.0775  1.0683  0.2739   22.77
   6    28197886     rs34787248   T   ?   4      0.8497      0.8497  0.9863  0.9863  0.9155    0.00
   6    28197963     rs73400590   C   ?   4      0.5055      0.5055  1.0910  1.0910  0.6067    0.00
   6    28198122     rs76542212   T   ?   1          NA          NA      NA      NA      NA      NA
   6    28198456      rs9468317   C   ?   4       0.284       0.284  0.9264  0.9264  0.9733    0.00
   6    28198755      rs2299030   C   ?   4      0.3162      0.3162  0.5771  0.5771  0.9999    0.00
   6    28198828    rs116289313   T   ?   4      0.2228      0.2228  1.1465  1.1465  0.9083    0.00
   6    28198831      rs2299029   A   ?   4      0.2884      0.2884  0.9271  0.9271  0.9733    0.00
   6    28199600      rs1679723   T   ?   4     0.09508     0.09508  1.1532  1.1532  0.4693    0.00
   6    28199764     rs11967137   G   ?   4      0.2884      0.2884  0.9271  0.9271  0.9733    0.00
   6    28199866    rs142255256   C   ?   4        0.97        0.97  0.9973  0.9973  0.4276    0.00
   6    28199937     rs11962305   C   ?   4      0.2884      0.2884  0.9271  0.9271  0.9733    0.00
   6    28201364      rs6917759   G   ?   4      0.7957      0.7957  1.0201  1.0201  0.9002    0.00
   6    28201531     rs13204012   A   ?   1          NA          NA      NA      NA      NA      NA
   6    28202912     rs66487884   G   ?   4      0.5819      0.5819  1.0489  1.0489  0.7197    0.00
   6    28203056     rs13205211   G   ?   1          NA          NA      NA      NA      NA      NA
   6    28203300      rs9380069   G   ?   4      0.0411      0.0411  0.8130  0.8130  0.8583    0.00
   6    28204793     rs11752073   T   ?   4      0.8593      0.8593  1.0138  1.0138  0.9254    0.00
   6    28205502      rs9366718   T   ?   4      0.2884      0.2884  0.9271  0.9271  0.9733    0.00
   6    28205826    rs112421400   T   ?   4      0.7905      0.7905  1.0222  1.0222  0.7508    0.00
   6    28205827      rs1150708   A   ?   4      0.2418      0.2532  1.0827  1.0816  0.3824    1.97
   6    28206813     rs80136959   T   ?   4        0.97        0.97  0.9973  0.9973  0.4276    0.00
   6    28207200      rs9393909   T   ?   4      0.2644      0.2644  0.9235  0.9235  0.9871    0.00
   6    28207737     rs11758148   C   ?   4        0.97        0.97  0.9973  0.9973  0.4276    0.00
   6    28207991     rs56057304   G   ?   4      0.8783      0.8783  0.9124  0.9124  0.9808    0.00
   6    28208192      rs9393910   G   ?   4      0.2644      0.2644  0.9235  0.9235  0.9871    0.00
   6    28208558      rs9368563   G   ?   4      0.2644      0.2644  0.9235  0.9235  0.9871    0.00
   6    28209102      rs9295768   A   ?   4      0.2644      0.2644  0.9235  0.9235  0.9871    0.00
   6    28209197      rs7769054   G   ?   4        0.97        0.97  0.9973  0.9973  0.4276    0.00
   6    28209531      rs9468318   A   ?   4      0.2644      0.2644  0.9235  0.9235  0.9871    0.00
   6    28210293      rs9357067   G   ?   4       0.271       0.271  0.9245  0.9245  0.9876    0.00
   6    28210688       rs967005   T   ?   4      0.2644      0.2644  0.9235  0.9235  0.9871    0.00
   6    28211457     rs60913498   A   ?   4      0.4844      0.4844  0.9446  0.9446  0.8839    0.00
   6    28212489      rs7757215   A   ?   4      0.5319      0.5319  1.0577  1.0577  0.9195    0.00
   6    28214698     rs17720293   T   ?   4      0.8781      0.8781  0.9734  0.9734  0.6711    0.00
   6    28215446      rs1233710   T   ?   4      0.2755       0.408  1.0751  1.0647  0.2864   20.60
   6    28215641      rs2235359   G   ?   4      0.9635      0.9635  1.0031  1.0031  0.6587    0.00
   6    28215941     rs73402513   C   ?   4       0.351      0.4373  0.9060  0.9135  0.3212   14.20
   6    28216027      rs2235358   G   ?   3      0.4533      0.4553  0.6381  0.6292  0.3505    4.62
   6    28216486      rs7740487   G   ?   4      0.2649      0.2649  0.9117  0.9117  0.7372    0.00
   6    28217831    rs115815993   T   ?   4      0.6904      0.7438  0.9274  0.9223  0.1813   38.44
   6    28217931    rs112863641   T   ?   4      0.6214      0.6214  1.0410  1.0410  0.7790    0.00
   6    28218199     rs13200462   C   ?   4      0.2612      0.2612  0.9110  0.9110  0.7333    0.00
   6    28219695     rs62638680   A   ?   4      0.3423       0.409  0.9046  0.9102  0.3355   11.47
   6    28220243     rs74409018   C   ?   4      0.9984      0.9984  0.9998  0.9998  0.9692    0.00
   6    28221264      rs1679732   G   ?   4      0.2229      0.2229  0.9105  0.9105  0.7623    0.00
   6    28221689    rs147550448   A   ?   3      0.4533      0.4553  0.6381  0.6292  0.3505    4.62
   6    28221816     rs10456362   A   ?   4      0.2254      0.2254  0.9076  0.9076  0.5406    0.00
   6    28222980      rs2185955   G   ?   4      0.7393      0.7393  1.0226  1.0226  0.7229    0.00
   6    28223680      rs7750106   A   ?   4       0.514      0.5926  1.0433  1.0384  0.3248   13.53
   6    28224525      rs9468321   G   ?   4      0.5128      0.5128  0.9043  0.9043  0.7562    0.00
   6    28225053    rs140272569   T   ?   1          NA          NA      NA      NA      NA      NA
   6    28225311     rs13208096   G   ?   1          NA          NA      NA      NA      NA      NA
   6    28226282    rs140619608   G   ?   4       0.546      0.7514  1.1151  1.0770  0.1783   38.93
   6    28226283    rs145676979   C   ?   4       0.546      0.7514  1.1151  1.0770  0.1783   38.93
   6    28227145     rs41269289   C   ?   1          NA          NA      NA      NA      NA      NA
   6    28227604         rs1635   A   ?   4       0.514      0.5926  1.0433  1.0384  0.3248   13.53
   6    28227633      rs9461446   T   ?   4      0.5128      0.5128  0.9043  0.9043  0.7562    0.00
   6    28227860      rs3734564   A   ?   4      0.8457      0.8861  1.0272  1.0215  0.3278   12.95
   6    28228342      rs1679709   A   ?   4      0.2303      0.2303  0.9122  0.9122  0.8564    0.00
   6    28228747     rs17720687   G   ?   4      0.7733      0.6862  0.9457  0.9048  0.1960   36.03
   6    28229411      rs1778511   G   ?   4      0.2618      0.2618  0.9197  0.9197  0.8561    0.00
   6    28229529     rs11751702   C   ?   4       0.741       0.741  1.0224  1.0224  0.7225    0.00
   6    28229690      rs1778510   C   ?   4      0.2148      0.2148  1.1116  1.1116  0.4362    0.00
   6    28229795      rs1600621   T   ?   4      0.2083      0.2083  1.1133  1.1133  0.4392    0.00
   6    28229881      rs1778508   C   ?   4      0.2408      0.2408  0.9162  0.9162  0.8498    0.00
   6    28230717      rs1778507   T   ?   4      0.4962      0.4962  0.9301  0.9301  0.4022    0.00
   6    28231243      rs9468322   A   ?   4      0.6486      0.6563  0.9412  0.9413  0.3729    3.96
   6    28232278      rs2799076   T   ?   4      0.8843      0.8795  0.9849  0.9838  0.3673    5.14
   6    28233781     rs11966237   G   ?   4      0.3112      0.3501  0.8987  0.9019  0.3576    7.11
   6    28234014     rs76983085   G   ?   4      0.7415      0.7552  0.9411  0.9236  0.1443   44.52
   6    28234402      rs4713155   T   ?   4      0.9778      0.9778  0.9967  0.9967  0.9689    0.00
   6    28234423     rs61127718   C   ?   4      0.8804      0.8263  0.9735  0.9482  0.1398   45.27
   6    28234597      rs2799077   T   ?   4      0.2554      0.2554  0.9186  0.9186  0.8628    0.00
   6    28235176      rs2799079   C   ?   4      0.2554      0.2554  0.9186  0.9186  0.8628    0.00
   6    28235468     rs73742509   A   ?   4      0.6489      0.7512  1.0525  1.0580  0.1032   51.45
   6    28237110     rs78224691   G   ?   4      0.9585      0.9585  0.9967  0.9967  0.6678    0.00
   6    28237172     rs16893889   A   ?   4      0.9635      0.9635  0.9971  0.9971  0.6661    0.00
   6    28237445      rs1225600   C   ?   4      0.2235      0.2235  1.1093  1.1093  0.4020    0.00
   6    28238059     rs67998226   C   ?   4      0.6879      0.7186  1.0806  1.0753  0.3601    6.60
   6    28238969      rs2179174   A   ?   4      0.9635      0.9635  0.9971  0.9971  0.6661    0.00
   6    28239741     rs76463649   G   ?   4      0.2235      0.2235  1.1093  1.1093  0.4020    0.00
   6    28239873     rs16893892   G   ?   4      0.9778      0.9778  0.9967  0.9967  0.9689    0.00
   6    28239943     rs11965542   A   ?   4       0.809      0.8081  1.0271  1.0277  0.3794    2.60
   6    28241081      rs2743555   A   ?   4      0.2523      0.2523  0.9183  0.9183  0.8758    0.00
   6    28241263      rs7741443   T   ?   4      0.9483      0.9483  1.0042  1.0042  0.8870    0.00
   6    28242705     rs78765006   T   ?   4      0.3112      0.3501  0.8987  0.9019  0.3576    7.11
   6    28242794      rs1419183   C   ?   4      0.2797      0.2797  0.9227  0.9227  0.8319    0.00
   6    28243700      rs1150725   C   ?   4      0.2149      0.2149  1.1115  1.1115  0.4049    0.00
   6    28247221      rs6920512   G   ?   4      0.5812      0.5812  0.9434  0.9434  0.4288    0.00
   6    28247477     rs79355918   G   ?   4      0.6123      0.6369  1.1382  1.1396  0.3313   12.28
   6    28250179     rs34878803   C   ?   4      0.6879      0.7186  1.0806  1.0753  0.3601    6.60
   6    28250913      rs2142731   G   ?   4      0.9778      0.9778  0.9967  0.9967  0.9689    0.00
   6    28250955     rs34396849   C   ?   4      0.6879      0.7186  1.0806  1.0753  0.3601    6.60
   6    28250984      rs6901575   A   ?   4      0.2612      0.2612  0.9197  0.9197  0.8158    0.00
   6    28250985      rs9468325   T   ?   4      0.6418      0.6418  0.9404  0.9404  0.4176    0.00
   6    28251716      rs1150723   A   ?   4      0.2487      0.2985  1.1033  1.0984  0.3454    9.54
   6    28252859     rs11756111   C   ?   4      0.6789      0.6789  1.0266  1.0266  0.7540    0.00
   6    28253532      rs1150722   G   ?   4      0.3625      0.3625  1.0849  1.0849  0.3988    0.00
   6    28254988     rs16901846   C   ?   4      0.8484      0.8484  0.9843  0.9843  0.9766    0.00
   6    28255085     rs73385806   G   ?   4       0.572       0.572  1.0767  1.0767  0.6568    0.00
   6    28255277     rs11755032   T   ?   4      0.8102      0.8993  1.0232  1.0171  0.1330   46.39
   6    28255531     rs73385807   A   ?   4      0.3112      0.3501  0.8987  0.9019  0.3576    7.11
   6    28255749      rs1150720   A   ?   4      0.5238      0.5238  0.9603  0.9603  0.4031    0.00
   6    28256472     rs73385810   T   ?   4      0.3112      0.3501  0.8987  0.9019  0.3576    7.11
   6    28256622      rs1150719   G   ?   4      0.5238      0.5238  0.9603  0.9603  0.4031    0.00
   6    28257013     rs74478410   T   ?   2     0.06091      0.7543  4.3165  1.7753  0.0990   63.26
   6    28257377     rs13211507   C   ?   4      0.6879      0.7186  1.0806  1.0753  0.3601    6.60
   6    28257720      rs7744788   G   ?   4      0.8484      0.8484  0.9843  0.9843  0.9766    0.00
   6    28258208     rs34691223   A   ?   4      0.6705      0.7056  1.0856  1.0795  0.3564    7.35
   6    28259533     rs11757730   A   ?   4      0.9986      0.9986  1.0001  1.0001  0.6966    0.00
   6    28259597      rs1150717   T   ?   4       0.382      0.4397  0.9459  0.9475  0.3154   15.29
   6    28260443     rs11758337   G   ?   4      0.9097      0.9097  1.0075  1.0075  0.7340    0.00
   6    28260632     rs79093134   T   ?   4      0.6003      0.6521  1.0629  1.0844  0.1227   48.12
   6    28261497     rs77986494   G   ?   4      0.7792      0.8091  0.9751  0.9695  0.1231   48.05
   6    28262655      rs6905368   C   ?   4      0.8492      0.8492  1.0138  1.0138  0.4067    0.00
   6    28262686      rs6905391   A   ?   4      0.4566      0.4566  0.9501  0.9501  0.4528    0.00
   6    28262742      rs1150715   A   ?   4      0.1969      0.2524  1.1163  1.1109  0.3317   12.19
   6    28262869      rs1150714   T   ?   4      0.4136      0.4925  0.9493  0.9514  0.2831   21.19
   6    28263107      rs1150713   A   ?   4      0.4136      0.4925  0.9493  0.9514  0.2831   21.19
   6    28263388     rs55831267   A   ?   4      0.8435      0.8435  1.0143  1.0143  0.4066    0.00
   6    28263721      rs9461448   G   ?   4      0.8837      0.9503  1.0140  1.0084  0.1268   47.43
   6    28264053     rs75911870   G   ?   4      0.7788      0.7788  0.9677  0.9677  0.9576    0.00
   6    28264681      rs3800324   A   ?   4      0.7792      0.8091  0.9751  0.9695  0.1231   48.05
   6    28264692      rs3800325   C   ?   4        0.39      0.4557  0.9468  0.9486  0.3036   17.48
   6    28264717      rs3800326   T   ?   4      0.7684      0.6836  1.0411  1.0837  0.1717   40.02
   6    28264823     rs73385818   A   ?   4      0.2384      0.2384  0.8832  0.8832  0.4558    0.00
   6    28264928      rs3800327   C   ?   4      0.4232      0.4232  1.0564  1.0564  0.6513    0.00
   6    28265218     rs75621300   G   ?   4      0.9299      0.9299  0.9926  0.9926  0.9373    0.00
   6    28265318      rs9468328   T   ?   4      0.1695      0.2554  1.1241  1.1151  0.2965   18.78
   6    28265547      rs6923170   G   ?   4        0.39      0.4557  0.9468  0.9486  0.3036   17.48
   6    28265570     rs74294002   G   ?   4      0.1695      0.2554  1.1241  1.1151  0.2965   18.78
   6    28265572     rs13207345   T   ?   4     0.02875     0.02875  3.2437  3.2437  0.5875    0.00
   6    28265954     rs72854513   T   ?   4     0.02875     0.02875  3.2437  3.2437  0.5875    0.00
   6    28267108     rs74830143   T   ?   4      0.9445      0.9445  1.0180  1.0180  0.7321    0.00
   6    28267116     rs56053755   C   ?   4        0.39      0.4557  0.9468  0.9486  0.3036   17.48
   6    28268452      rs1936365   C   ?   4      0.4288      0.4288  0.9470  0.9470  0.4923    0.00
   6    28268497      rs2281043   C   ?   4      0.3866      0.4522  0.9464  0.9482  0.3035   17.51
   6    28268824     rs33932084   G   ?   4      0.9875      0.9875  1.0030  1.0030  0.8616    0.00
   6    28269407     rs16893917   A   ?   4      0.7956      0.8194  0.9770  0.9712  0.1236   47.96
   6    28270047      rs6456811   C   ?   4        0.39      0.4557  0.9468  0.9486  0.3036   17.48
   6    28270064      rs9461449   A   ?   4      0.8837      0.9503  1.0140  1.0084  0.1268   47.43
   6    28270251      rs1062169   G   ?   4        0.39      0.4557  0.9468  0.9486  0.3036   17.48
   6    28270300      rs7767897   C   ?   4      0.1695      0.2554  1.1241  1.1151  0.2965   18.78
   6    28270817     rs16893929   T   ?   4      0.7956      0.8194  0.9770  0.9712  0.1236   47.96
   6    28271602      rs1339899   C   ?   4      0.9621      0.9883  0.9960  0.9982  0.1247   47.77
   6    28271973     rs56189111   A   ?   4     0.02875     0.02875  3.2437  3.2437  0.5875    0.00
   6    28272868     rs16893937   A   ?   4      0.8078      0.8078  1.0176  1.0176  0.4361    0.00
   6    28273827    rs114124258   T   ?   4      0.2613      0.2613  1.1353  1.1353  0.9047    0.00
   6    28274651     rs75426794   A   ?   4      0.8737      0.8767  1.0101  1.0100  0.3843    1.56
   6    28274653    rs115041649   C   ?   4      0.7956      0.8194  0.9770  0.9712  0.1236   47.96
   6    28275158      rs9468335   G   ?   4      0.1625      0.2441  1.1263  1.1176  0.2995   18.23
   6    28275625      rs1936364   T   ?   4      0.8737      0.8767  1.0101  1.0100  0.3843    1.56
   6    28276584    rs150027890   A   ?   4      0.8311      0.8311  0.9041  0.9041  0.8075    0.00
   6    28276743     rs76825012   C   ?   4      0.6473      0.6631  1.0294  1.0288  0.3686    4.86
   6    28277671     rs13191786   G   ?   1          NA          NA      NA      NA      NA      NA
   6    28278688     rs34950484   A   ?   4      0.6705      0.7056  1.0856  1.0795  0.3564    7.35
   6    28279058      rs6932394   A   ?   4      0.7859      0.7859  1.0305  1.0305  0.4043    0.00
   6    28279100       rs853694   T   ?   4      0.4288      0.4288  0.9470  0.9470  0.4923    0.00
   6    28280057     rs79567170   T   ?   4      0.7956      0.8194  0.9770  0.9712  0.1236   47.96
   6    28281541     rs35072899   T   ?   1          NA          NA      NA      NA      NA      NA
   6    28281894     rs34661125   A   ?   4      0.6705      0.7056  1.0856  1.0795  0.3564    7.35
   6    28282831    rs145130687   G   ?   4      0.9958      0.9958  1.0033  1.0033  0.9808    0.00
   6    28282863      rs7759855   G   ?   4      0.9385      0.9208  0.9920  0.9873  0.2191   32.20
   6    28283772      rs4713159   A   ?   4      0.7792      0.8091  0.9751  0.9695  0.1231   48.05
   6    28284721     rs16893947   A   ?   4       0.724      0.7266  1.0226  1.0225  0.3866    1.07
   6    28285985     rs13190888   A   ?   4      0.6705      0.7056  1.0856  1.0795  0.3564    7.35
   6    28286328     rs77076406   A   ?   4      0.1588       0.253  1.1276  1.1175  0.2858   20.71
   6    28287069     rs76132620   T   ?   4        0.28        0.28  1.1263  1.1263  0.8461    0.00
   6    28288135     rs56152789   G   ?   4      0.7202      0.7243  1.0229  1.0228  0.3840    1.63
   6    28288137       rs853687   T   ?   4       0.956      0.9875  0.9953  0.9981  0.1256   47.64
   6    28288525      rs9461450   G   ?   4      0.1588       0.253  1.1276  1.1175  0.2858   20.71
   6    28288785       rs853685   T   ?   4      0.4252      0.4252  0.9466  0.9466  0.4890    0.00
   6    28288928     rs74986168   A   ?   4      0.8004      0.8004  0.9708  0.9708  0.9538    0.00
   6    28288929     rs78682950   T   ?   4      0.8004      0.8004  0.9708  0.9708  0.9538    0.00
   6    28289178     rs28475822   A   ?   4      0.1588       0.253  1.1276  1.1175  0.2858   20.71
   6    28290328     rs56075693   G   ?   4     0.02875     0.02875  3.2437  3.2437  0.5875    0.00
   6    28290600      rs1076639   G   ?   4      0.8652      0.9274  1.0163  1.0123  0.1333   46.35
   6    28290647     rs34218844   C   ?   4     0.02875     0.02875  3.2437  3.2437  0.5875    0.00
   6    28290714       rs742107   G   ?   4      0.8346      0.8212  0.9822  0.9738  0.1538   42.95
   6    28292686     rs76182675   T   ?   4       0.186      0.3412  1.1190  1.1044  0.2273   30.83
   6    28294888      rs4711167   C   ?   4      0.8346      0.8212  0.9822  0.9738  0.1538   42.95
   6    28295310      rs6922302   G   ?   4       0.186      0.3412  1.1190  1.1044  0.2273   30.83
   6    28295337      rs6922161   G   ?   4       0.186      0.3412  1.1190  1.1044  0.2273   30.83
   6    28295533      rs6902583   C   ?   4       0.186      0.3412  1.1190  1.1044  0.2273   30.83
   6    28295750      rs9461452   G   ?   4       0.186      0.3412  1.1190  1.1044  0.2273   30.83
   6    28295840      rs9461453   C   ?   4       0.186      0.3412  1.1190  1.1044  0.2273   30.83
   6    28295875       rs853682   C   ?   4      0.4402      0.4402  0.9481  0.9481  0.4981    0.00
   6    28296053     rs11969150   A   ?   4      0.2384      0.2384  0.8832  0.8832  0.4558    0.00
   6    28296315    rs141928748   G   ?   3      0.9958      0.9958  1.0033  1.0033  0.9139    0.00
   6    28296650       rs853681   A   ?   4      0.4402      0.4402  0.9481  0.9481  0.4981    0.00
   6    28296658      rs9468341   A   ?   4      0.2108      0.3462  1.1124  1.1002  0.2504   26.90
   6    28296842    rs144436694   T   ?   3      0.9958      0.9958  1.0033  1.0033  0.9139    0.00
   6    28296863       rs853679   A   ?   4      0.4402      0.4402  0.9481  0.9481  0.4981    0.00
   6    28298604      rs9468342   C   ?   4      0.4826      0.4826  0.9114  0.9114  0.5013    0.00
   6    28299295     rs16893970   T   ?   4       0.804       0.804  1.0159  1.0159  0.4303    0.00
   6    28299687       rs853676   T   ?   4      0.4547      0.4547  0.9488  0.9488  0.4606    0.00
   6    28299882      rs6456812   C   ?   4      0.2613       0.389  1.0990  1.0867  0.2812   21.54
   6    28300079     rs73385870   T   ?   4      0.5327      0.5327  1.0850  1.0850  0.6886    0.00
   6    28300316      rs6910120   A   ?   4      0.2381      0.4164  1.1057  1.0905  0.2115   33.47
   6    28300336     rs17312661   G   ?   4      0.7457      0.7457  1.0279  1.0279  0.8489    0.00
   6    28301099      rs7752448   G   ?   4      0.9123      0.9127  1.0074  1.0074  0.3912    0.08
   6    28301143      rs7772827   T   ?   4      0.4559      0.4559  1.0509  1.0509  0.4961    0.00
   6    28301167      rs7752721   T   ?   4      0.5337      0.5337  1.0534  1.0534  0.5234    0.00
   6    28302113     rs16893973   T   ?   4      0.5341      0.5553  0.9505  0.9482  0.3116   16.01
   6    28302278     rs16893975   C   ?   4      0.5341      0.5553  0.9505  0.9482  0.3116   16.01
   6    28302884      rs1416919   G   ?   4      0.5341      0.5553  0.9505  0.9482  0.3116   16.01
   6    28302925     rs73742535   A   ?   4      0.5341      0.5553  0.9505  0.9482  0.3116   16.01
   6    28303243     rs73742536   A   ?   4      0.5391      0.5599  0.9510  0.9487  0.3106   16.18
   6    28303464     rs11970439   G   ?   4      0.8568      0.8568  0.9884  0.9884  0.9444    0.00
   6    28303600     rs59598126   C   ?   4      0.5391      0.5599  0.9510  0.9487  0.3106   16.18
   6    28303845      rs2281041   C   ?   4      0.5391      0.5599  0.9510  0.9487  0.3106   16.18
   6    28303887      rs2281040   T   ?   4      0.5391      0.5599  0.9510  0.9487  0.3106   16.18
   6    28304016     rs58019071   C   ?   4      0.5391      0.5599  0.9510  0.9487  0.3106   16.18
   6    28304384     rs67340775   C   ?   4      0.7756      0.8584  1.0599  1.0433  0.2799   21.76
   6    28304569      rs9295769   G   ?   4      0.1861      0.3606  1.1126  1.0978  0.2041   34.70
   6    28304841       rs723475   G   ?   4      0.5391      0.5599  0.9510  0.9487  0.3106   16.18
   6    28305104       rs723476   T   ?   4      0.5391      0.5599  0.9510  0.9487  0.3106   16.18
   6    28305471     rs73742539   T   ?   4      0.5391      0.5599  0.9510  0.9487  0.3106   16.18
   6    28305493      rs6908459   A   ?   4      0.1861      0.3606  1.1126  1.0978  0.2041   34.70
   6    28305508     rs35030260   A   ?   4     0.02875     0.02875  3.2437  3.2437  0.5875    0.00
   6    28306264     rs78184384   T   ?   4      0.1861      0.3606  1.1126  1.0978  0.2041   34.70
   6    28306671     rs13217619   C   ?   4     0.02875     0.02875  3.2437  3.2437  0.5875    0.00
   6    28306908       rs213244   C   ?   4      0.9092      0.9414  0.9895  0.9901  0.1059   50.98
   6    28307107     rs79419345   C   ?   4      0.2727      0.2727  0.5958  0.5958  0.9361    0.00
   6    28307892     rs77983937   G   ?   4      0.5626      0.6633  0.9009  0.9114  0.2769   22.30
   6    28308034     rs17301128   G   ?   4      0.5593      0.5593  0.9627  0.9627  0.9020    0.00
   6    28308786       rs213243   C   ?   4      0.9092      0.9414  0.9895  0.9901  0.1059   50.98
   6    28309511     rs60568488   C   ?   4      0.5391      0.5599  0.9510  0.9487  0.3106   16.18
   6    28309590      rs6912584   C   ?   4      0.6064      0.6064  0.9670  0.9670  0.8997    0.00
   6    28309753     rs10484542   A   ?   4      0.5391      0.5599  0.9510  0.9487  0.3106   16.18
   6    28310615     rs73742541   C   ?   4      0.5391      0.5599  0.9510  0.9487  0.3106   16.18
   6    28310935      rs7739389   A   ?   4      0.1435      0.1435  0.8629  0.8629  0.6010    0.00
   6    28310997      rs7759845   G   ?   4      0.8937      0.8937  0.9859  0.9859  0.5268    0.00
   6    28311069     rs73742542   A   ?   4      0.6747      0.6747  1.0294  1.0294  0.8706    0.00
   6    28311119      rs6901001   G   ?   4      0.1603      0.3504  1.1191  1.1022  0.1836   38.07
   6    28312356     rs75885713   A   ?   4      0.9356      0.9527  1.0103  1.0082  0.3262   13.25
   6    28312456      rs6918631   T   ?   4      0.2984      0.2984  1.0841  1.0841  0.4090    0.00
   6    28312680    rs112479513   A   ?   4      0.1389      0.1389  0.8613  0.8613  0.5799    0.00
   6    28313020       rs213241   G   ?   4      0.9887      0.9972  0.9987  1.0005  0.1207   48.45
   6    28313802      rs6929449   C   ?   4      0.2984      0.2984  1.0841  1.0841  0.4090    0.00
   6    28314422      rs6456817   T   ?   4      0.4058      0.4058  1.0659  1.0659  0.5627    0.00
   6    28314547      rs9468345   C   ?   4       0.515      0.5509  0.9135  0.9064  0.2582   25.56
   6    28314880     rs35016036   T   ?   4     0.02875     0.02875  3.2437  3.2437  0.5875    0.00
   6    28315825    rs191028229   G   ?   4      0.2984      0.2984  1.0841  1.0841  0.4090    0.00
   6    28316045     rs60698636   G   ?   4      0.4224      0.4224  0.9330  0.9330  0.5464    0.00
   6    28317238     rs77914337   G   ?   4      0.9217      0.9926  1.0096  0.9987  0.1034   51.42
   6    28317536     rs73742544   A   ?   4      0.6384      0.6384  0.9595  0.9595  0.6124    0.00
   6    28317582     rs80028957   A   ?   4      0.9111      0.9713  0.9676  1.0160  0.1816   38.40
   6    28317714      rs9468346   A   ?   4      0.7162      0.7444  0.9311  0.9337  0.3593    6.76
   6    28318166     rs73387810   A   ?   4      0.1235      0.1235  0.8560  0.8560  0.6161    0.00
   6    28318331     rs35744819   T   ?   1          NA          NA      NA      NA      NA      NA
   6    28318481       rs213239   G   ?   4      0.9887      0.9972  0.9987  1.0005  0.1207   48.45
   6    28319023     rs73742545   G   ?   4      0.4356      0.4356  0.9349  0.9349  0.5508    0.00
   6    28320308       rs758397   T   ?   4      0.6102       0.628  0.9544  0.9528  0.3206   14.32
   6    28320339    rs116186273   C   ?   1          NA          NA      NA      NA      NA      NA
   6    28320677     rs56131013   G   ?   1          NA          NA      NA      NA      NA      NA
   6    28320965      rs2077474   T   ?   4      0.4356      0.4356  0.9349  0.9349  0.5508    0.00
   6    28321544      rs1474589   T   ?   4      0.4191      0.4191  1.0569  1.0569  0.7697    0.00
   6    28321836     rs79144650   T   ?   4      0.3664      0.3664  1.0737  1.0737  0.5482    0.00
   6    28322120      rs6903652   C   ?   1          NA          NA      NA      NA      NA      NA
   6    28322193     rs78787804   T   ?   4      0.3664      0.3664  1.0737  1.0737  0.5482    0.00
   6    28322296      rs6903823   A   ?   1          NA          NA      NA      NA      NA      NA
   6    28323108     rs79885202   G   ?   4      0.4888      0.5233  0.9081  0.9028  0.2816   21.47
   6    28323338     rs75521677   A   ?   4      0.4016      0.4016  0.8960  0.8960  0.6479    0.00
   6    28323702     rs13198809   A   ?   1          NA          NA      NA      NA      NA      NA
   6    28323938       rs213237   T   ?   4      0.2047      0.2047  1.0953  1.0953  0.5387    0.00
   6    28324378     rs35353359   T   ?   4     0.02875     0.02875  3.2437  3.2437  0.5875    0.00
   6    28324397       rs213236   T   ?   4      0.6009      0.6009  1.0406  1.0406  0.8486    0.00
   6    28324757       rs213235   A   ?   4      0.7895       0.784  0.9778  0.9664  0.1138   49.62
   6    28325201      rs6921919   G   ?   4      0.6032      0.6032  1.0356  1.0356  0.8852    0.00
   6    28325308      rs6922111   T   ?   4      0.6032      0.6032  1.0356  1.0356  0.8852    0.00
   6    28326431    rs116406755   A   ?   4      0.6765      0.6765  1.0377  1.0377  0.7504    0.00
   6    28326490       rs213232   A   ?   4      0.6009      0.6009  1.0406  1.0406  0.8486    0.00
   6    28326988       rs213231   T   ?   4      0.5872       0.624  0.9605  0.9560  0.2261   31.03
   6    28327371       rs733743   C   ?   4      0.4763      0.4763  0.9137  0.9137  0.7151    0.00
   6    28328064     rs78769075   T   ?   4      0.4705      0.4705  0.7764  0.7764  0.9520    0.00
   6    28328293     rs78512949   A   ?   4      0.4267      0.5582  0.8405  0.8562  0.2383   28.97
   6    28328683      rs1555047   A   ?   4      0.7004      0.7004  0.9549  0.9549  0.9146    0.00
   6    28329037      rs1555046   G   ?   4      0.7098      0.8663  0.9342  0.9554  0.1021   51.64
   6    28329625     rs11751487   T   ?   4      0.9764       0.964  1.0030  1.0055  0.2477   27.37
   6    28329677    rs112181044   T   ?   4      0.7004      0.7004  0.9549  0.9549  0.9146    0.00
   6    28329731      rs9461455   C   ?   3      0.8462      0.8462  0.9865  0.9865  0.4444    0.00
   6    28330053     rs59457415   C   ?   4      0.8891      0.8891  1.0182  1.0182  0.6895    0.00
   6    28330264       rs213230   G   ?   4      0.9714      0.9714  1.0023  1.0023  0.8599    0.00
   6    28330431     rs60184496   G   ?   4      0.7004      0.7004  0.9549  0.9549  0.9146    0.00
   6    28331094     rs17856167   A   ?   4      0.9896      0.9749  1.0013  1.0038  0.2572   25.73
   6    28331127     rs13201752   A   ?   3      0.8462      0.8462  0.9865  0.9865  0.4444    0.00
   6    28331128     rs13201753   A   ?   3      0.8462      0.8462  0.9865  0.9865  0.4444    0.00
   6    28331252       rs213228   A   ?   4      0.9631      0.9631  1.0033  1.0033  0.8020    0.00
   6    28331573       rs213227   A   ?   4      0.7895       0.784  0.9778  0.9664  0.1138   49.62
   6    28331818     rs35875412   T   ?   4       0.599       0.599  1.0359  1.0359  0.8863    0.00
   6    28331834     rs13199081   C   ?   4      0.6518      0.6518  1.0290  1.0290  0.5229    0.00
   6    28332006     rs34924864   T   ?   3      0.9576      0.9127  0.9963  0.9911  0.2732   22.93
   6    28332141     rs13214023   A   ?   4     0.02875     0.02875  3.2437  3.2437  0.5875    0.00
   6    28332453     rs16894011   A   ?   4      0.8945      0.9037  1.0133  1.0167  0.1600   41.94
   6    28332698      rs2027362   C   ?   4      0.6293      0.6293  0.9407  0.9407  0.7051    0.00
   6    28333396     rs17313059   C   ?   4      0.6293      0.6293  0.9407  0.9407  0.7051    0.00
   6    28334831     rs35191424   T   ?   3      0.8509      0.7948  0.9869  0.9748  0.1581   45.78
   6    28335007     rs57204212   A   ?   4      0.5714      0.5714  0.9305  0.9305  0.6576    0.00
   6    28335378     rs11751928   T   ?   4      0.4999      0.4999  1.0441  1.0441  0.5666    0.00
   6    28335903     rs11752496   C   ?   3      0.9108      0.8529  0.9922  0.9821  0.1640   44.69
   6    28336004      rs7750526   T   ?   4      0.5767      0.5767  1.0362  1.0362  0.5190    0.00
   6    28336742      rs1054372   G   ?   3      0.9108      0.8529  0.9922  0.9821  0.1640   44.69
   6    28337241      rs9295770   A   ?   4      0.8076      0.8241  0.9741  0.9683  0.1527   43.14
   6    28337472     rs73401666   G   ?   4      0.9564      0.9564  0.9943  0.9943  0.4462    0.00
   6    28337749     rs17313276   A   ?   4      0.5714      0.5714  0.9305  0.9305  0.6576    0.00
   6    28337769     rs12661831   A   ?   1          NA          NA      NA      NA      NA      NA
   6    28337801      rs9468354   T   ?   3      0.9108      0.8529  0.9922  0.9821  0.1640   44.69
   6    28338473     rs76043707   C   ?   4      0.6273      0.7134  0.8973  0.9058  0.2481   27.31
   6    28339253     rs78620132   C   ?   4      0.6903      0.7346  0.9164  0.9230  0.3319   12.16
   6    28339478    rs116537337   G   ?   4      0.3056      0.3056  0.7205  0.7205  0.5860    0.00
   6    28339952     rs73742547   A   ?   4      0.5714      0.5714  0.9305  0.9305  0.6576    0.00
   6    28340245     rs16894020   A   ?   4      0.2762      0.2762  0.8798  0.8798  0.4367    0.00
   6    28340316      rs7773051   G   ?   3      0.9108      0.8529  0.9922  0.9821  0.1640   44.69
   6    28341099     rs12697938   T   ?   3      0.9108      0.8529  0.9922  0.9821  0.1640   44.69
   6    28341188     rs76413176   T   ?   4      0.4797      0.6957  1.2579  1.2108  0.1107   50.16
   6    28341535     rs13437294   C   ?   3      0.9108      0.8529  0.9922  0.9821  0.1640   44.69
   6    28341877      rs9468355   T   ?   3      0.9476       0.872  0.9954  0.9840  0.1490   47.48
   6    28341976      rs9468356   A   ?   4      0.5718      0.5718  1.0368  1.0368  0.5770    0.00
   6    28342053      rs9468357   T   ?   3      0.9476       0.872  0.9954  0.9840  0.1490   47.48
   6    28342612     rs73742550   G   ?   4      0.5714      0.5714  0.9305  0.9305  0.6576    0.00
   6    28342745      rs9468358   C   ?   4      0.5718      0.5718  1.0368  1.0368  0.5770    0.00
   6    28342884     rs73742551   C   ?   4      0.5714      0.5714  0.9305  0.9305  0.6576    0.00
   6    28342921      rs6916243   T   ?   4      0.9881        0.88  1.0012  0.9780  0.0349   65.16
   6    28343343     rs34513104   G   ?   3      0.9108      0.8529  0.9922  0.9821  0.1640   44.69
   6    28343501     rs77753393   A   ?   4      0.9789       0.971  1.0027  1.0053  0.1261   47.54
   6    28343547     rs79130209   A   ?   4      0.5954      0.5954  1.0734  1.0734  0.7769    0.00
   6    28343733      rs6938371   C   ?   4      0.6432      0.6432  1.0377  1.0377  0.6479    0.00
   6    28343816      rs9461456   A   ?   3      0.9108      0.8529  0.9922  0.9821  0.1640   44.69
   6    28344438      rs9468360   T   ?   3      0.9108      0.8529  0.9922  0.9821  0.1640   44.69
   6    28345026     rs16894021   C   ?   3      0.9108      0.8529  0.9922  0.9821  0.1640   44.69
   6    28345083     rs11751693   C   ?   3      0.9108      0.8529  0.9922  0.9821  0.1640   44.69
   6    28345212     rs76773322   C   ?   4      0.5714      0.5714  0.9305  0.9305  0.6576    0.00
   6    28345226    rs150790220   T   ?   1          NA          NA      NA      NA      NA      NA
   6    28345282     rs35017208   T   ?   4      0.9578       0.877  0.9871  0.9569  0.3003   18.09
   6    28345343      rs9461457   A   ?   4      0.6606      0.6606  1.0357  1.0357  0.6673    0.00
   6    28345403     rs11754208   T   ?   3      0.9108      0.8529  0.9922  0.9821  0.1640   44.69
   6    28346318      rs9468361   T   ?   3      0.9108      0.8529  0.9922  0.9821  0.1640   44.69
   6    28346769      rs7774788   T   ?   4      0.5554      0.5554  0.9351  0.9351  0.5902    0.00
   6    28346910      rs7774981   C   ?   4      0.5767      0.5767  1.0362  1.0362  0.5190    0.00
   6    28346945      rs7754960   C   ?   4      0.5767      0.5767  1.0362  1.0362  0.5190    0.00
   6    28347013      rs7775132   T   ?   3      0.9108      0.8529  0.9922  0.9821  0.1640   44.69
   6    28347713     rs73742555   T   ?   4      0.5714      0.5714  0.9305  0.9305  0.6576    0.00
   6    28348418      rs2072318   G   ?   4      0.5714      0.5714  0.9305  0.9305  0.6576    0.00
   6    28348660      rs2072319   C   ?   4      0.5714      0.5714  0.9305  0.9305  0.6576    0.00
   6    28349264      rs2531825   C   ?   4      0.5178      0.5178  1.0511  1.0511  0.6911    0.00
   6    28349698     rs13213152   G   ?   4     0.02875     0.02875  3.2437  3.2437  0.5875    0.00
   6    28349725      rs3734563   A   ?   3      0.9108      0.8529  0.9922  0.9821  0.1640   44.69
   6    28349730      rs3734562   G   ?   4      0.5714      0.5714  0.9305  0.9305  0.6576    0.00
   6    28349926      rs1556957   G   ?   4      0.5714      0.5714  0.9305  0.9305  0.6576    0.00
   6    28350239      rs2232440   T   ?   4      0.9564      0.9564  0.9943  0.9943  0.4462    0.00
   6    28350240      rs2232439   G   ?   4      0.9564      0.9564  0.9943  0.9943  0.4462    0.00
   6    28350479      rs2232438   C   ?   4      0.5714      0.5714  0.9305  0.9305  0.6576    0.00
   6    28350576      rs9654587   C   ?   4      0.6497      0.6497  1.0370  1.0370  0.6552    0.00
   6    28351728      rs1591913   C   ?   3      0.9108      0.8529  0.9922  0.9821  0.1640   44.69
   6    28352657      rs3799500   G   ?   4      0.5436      0.5436  1.0396  1.0396  0.6155    0.00
   6    28353434      rs7759191   A   ?   3      0.9108      0.8529  0.9922  0.9821  0.1640   44.69
   6    28353858      rs2531826   A   ?   4      0.9881        0.88  1.0012  0.9780  0.0349   65.16
   6    28354250      rs3799499   T   ?   4      0.5767      0.5767  1.0362  1.0362  0.5190    0.00
   6    28354533      rs7764722   C   ?   3      0.9108      0.8529  0.9922  0.9821  0.1640   44.69
   6    28354615      rs7764737   A   ?   3      0.9108      0.8529  0.9922  0.9821  0.1640   44.69
   6    28354835     rs67981811   G   ?   4      0.9578       0.877  0.9871  0.9569  0.3003   18.09
   6    28354946     rs17314224   C   ?   4      0.5714      0.5714  0.9305  0.9305  0.6576    0.00
   6    28355671     rs74525464   T   ?   4       0.612       0.612  1.0455  1.0455  0.9210    0.00
   6    28355711      rs9468364   A   ?   4      0.9965      0.9894  0.9996  1.0020  0.1181   48.90
   6    28355731     rs75349236   A   ?   4      0.2783      0.2783  0.8742  0.8742  0.6278    0.00
   6    28355875      rs9461458   C   ?   3      0.9108      0.8529  0.9922  0.9821  0.1640   44.69
   6    28357807     rs36092177   T   ?   4      0.9578       0.877  0.9871  0.9569  0.3003   18.09
   6    28357966      rs9468365   A   ?   3      0.9108      0.8529  0.9922  0.9821  0.1640   44.69
   6    28358009     rs13213986   A   ?   4     0.02875     0.02875  3.2437  3.2437  0.5875    0.00
   6    28358195      rs2859379   T   ?   4      0.8371      0.8639  1.0140  1.0182  0.0804   55.53
   6    28358320      rs1361385   A   ?   3      0.9108      0.8529  0.9922  0.9821  0.1640   44.69
   6    28358893      rs2232434   C   ?   4      0.5714      0.5714  0.9305  0.9305  0.6576    0.00
   6    28359186      rs2232430   T   ?   4      0.2762      0.2762  0.8798  0.8798  0.4367    0.00
   6    28359632      rs2232429   G   ?   4      0.9578       0.877  0.9871  0.9569  0.3003   18.09
   6    28359700      rs2232428   T   ?   4      0.5059      0.5059  1.0467  1.0467  0.8722    0.00
   6    28359709      rs2232427   G   ?   4      0.5767      0.5767  1.0362  1.0362  0.5190    0.00
   6    28360246      rs9468367   C   ?   3      0.9921      0.9368  1.0007  0.9926  0.1851   40.72
   6    28360439     rs73742558   G   ?   4      0.5714      0.5714  0.9305  0.9305  0.6576    0.00
   6    28360571     rs17392982   T   ?   4      0.5714      0.5714  0.9305  0.9305  0.6576    0.00
   6    28360659      rs2232426   C   ?   4      0.9578       0.877  0.9871  0.9569  0.3003   18.09
   6    28361916      rs9461459   T   ?   3      0.9108      0.8529  0.9922  0.9821  0.1640   44.69
   6    28362308     rs56295386   T   ?   4      0.4612      0.4612  1.0518  1.0518  0.8596    0.00
   6    28362309     rs34546986   A   ?   4     0.02875     0.02875  3.2437  3.2437  0.5875    0.00
   6    28362329     rs28360638   C   ?   3       0.916      0.8572  0.9926  0.9827  0.1672   44.09
   6    28362471     rs16894060   C   ?   4      0.9924      0.9924  0.9994  0.9994  0.4137    0.00
   6    28362558     rs57071502   A   ?   4      0.5477      0.5477  1.0392  1.0392  0.6205    0.00
   6    28362708      rs2859359   G   ?   4      0.9881        0.88  1.0012  0.9780  0.0349   65.16
   6    28362987    rs111669150   T   ?   4      0.6273      0.7134  0.8973  0.9058  0.2481   27.31
   6    28364232     rs34871267   A   ?   4     0.02875     0.02875  3.2437  3.2437  0.5875    0.00
   6    28364793     rs17393066   G   ?   4      0.6903      0.7346  0.9164  0.9230  0.3319   12.16
   6    28364949      rs9468368   G   ?   3       0.916      0.8572  0.9926  0.9827  0.1672   44.09
   6    28365515      rs2041230   T   ?   3      0.8763      0.8259  0.9891  0.9786  0.1562   46.13
   6    28366151      rs2232423   G   ?   4      0.9578       0.877  0.9871  0.9569  0.3003   18.09
   6    28366262      rs2232422   A   ?   4       0.612       0.612  1.0455  1.0455  0.9210    0.00
   6    28367623      rs1005126   G   ?   4      0.5871      0.5871  1.0352  1.0352  0.5256    0.00
   6    28367658      rs1005127   G   ?   3       0.916      0.8572  0.9926  0.9827  0.1672   44.09
   6    28367663      rs4580862   T   ?   3       0.916      0.8572  0.9926  0.9827  0.1672   44.09
   6    28367683      rs4357130   T   ?   3      0.9451      0.8744  0.9952  0.9845  0.1557   46.23
   6    28367745      rs2232420   C   ?   4      0.9944      0.9945  1.0023  1.0023  0.3916    0.01
   6    28367768      rs2232419   A   ?   4      0.6273      0.7134  0.8973  0.9058  0.2481   27.31
   6    28368106     rs78264909   C   ?   4       0.612       0.612  1.0455  1.0455  0.9210    0.00
   6    28368508     rs35883476   C   ?   1          NA          NA      NA      NA      NA      NA
   6    28368861     rs11966042   G   ?   4      0.2805      0.2805  0.8991  0.8991  0.4424    0.00
   6    28368940      rs9468370   C   ?   3      0.9476      0.8767  0.9954  0.9848  0.1555   46.26
   6    28369537     rs11755942   A   ?   3      0.9476      0.8767  0.9954  0.9848  0.1555   46.26
   6    28370078     rs13196606   A   ?   4      0.5871      0.5871  1.0352  1.0352  0.5256    0.00
   6    28370246      rs6907950   C   ?   3      0.9481      0.8712  0.9954  0.9839  0.1488   47.52
   6    28370393      rs6908137   A   ?   3      0.8631      0.8368  0.9879  0.9776  0.1027   56.07
   6    28370778     rs73399084   C   ?   4      0.2855      0.2855  0.9003  0.9003  0.4700    0.00
   6    28371125     rs59732975   A   ?   4      0.5949      0.5949  0.9348  0.9348  0.6459    0.00
   6    28371184     rs78749293   C   ?   4      0.7092      0.8292  1.0435  1.0363  0.1146   49.48
   6    28371346     rs10484541   C   ?   4       0.663      0.7353  0.9073  0.9158  0.2744   22.74
   6    28371402      rs4254981   C   ?   2      0.4694      0.4694  0.9412  0.9412  0.5972    0.00
   6    28371521      rs9717944   T   ?   4      0.5949      0.5949  0.9348  0.9348  0.6459    0.00
   6    28371794     rs58020991   A   ?   4      0.4157      0.4157  1.0539  1.0539  0.5311    0.00
   6    28372069     rs71559081   A   ?   4      0.4157      0.4157  1.0539  1.0539  0.5311    0.00
   6    28372192     rs71559082   T   ?   4      0.5196      0.5196  1.0450  1.0450  0.7979    0.00
   6    28372483      rs6931359   T   ?   4      0.4681      0.4681  1.0478  1.0478  0.4942    0.00
   6    28372563    rs146325284   G   ?   4      0.5949      0.5949  0.9348  0.9348  0.6459    0.00
   6    28373155     rs13217326   A   ?   4      0.4157      0.4157  1.0539  1.0539  0.5311    0.00
   6    28373346    rs113089261   A   ?   4      0.5949      0.5949  0.9348  0.9348  0.6459    0.00
   6    28373510     rs79887558   A   ?   1          NA          NA      NA      NA      NA      NA
   6    28373790      rs2531828   C   ?   4       0.931      0.8982  1.0071  0.9810  0.0302   66.41
   6    28374603     rs73740607   C   ?   4      0.6896      0.6896  1.0368  1.0368  0.9308    0.00
   6    28374902      rs6905380   G   ?   4      0.1118      0.1118  1.1069  1.1069  0.7452    0.00
   6    28375209      rs6928771   T   ?   3      0.2189      0.2189  0.9168  0.9168  0.5133    0.00
   6    28375210      rs6928773   T   ?   3      0.2189      0.2189  0.9168  0.9168  0.5133    0.00
   6    28375851     rs16901847   A   ?   4      0.5063      0.5063  1.0464  1.0464  0.7978    0.00
   6    28376023     rs17393342   A   ?   4      0.5949      0.5949  0.9348  0.9348  0.6459    0.00
   6    28376510      rs6912921   A   ?   4       0.873       0.873  0.9866  0.9866  0.6449    0.00
   6    28376981     rs17314865   C   ?   4      0.5949      0.5949  0.9348  0.9348  0.6459    0.00
   6    28378131     rs72854550   A   ?   4      0.2231      0.3364  0.8799  0.8733  0.1770   39.15
   6    28378542     rs80340004   A   ?   4      0.5949      0.5949  0.9348  0.9348  0.6459    0.00
   6    28378544     rs75431337   T   ?   4      0.6131      0.7514  1.0597  1.0540  0.1153   49.36
   6    28378959      rs6929825   G   ?   2      0.4761      0.4761  0.9421  0.9421  0.6026    0.00
   6    28379031      rs2859362   G   ?   4      0.5655      0.7966  1.0454  1.0305  0.0998   52.05
   6    28379360      rs9468371   A   ?   4      0.9421      0.9421  1.0059  1.0059  0.6918    0.00
   6    28379361      rs9468372   T   ?   4      0.9421      0.9421  1.0059  1.0059  0.6918    0.00
   6    28379663     rs35599905   T   ?   2      0.4761      0.4761  0.9421  0.9421  0.6026    0.00
   6    28380248      rs1124131   C   ?   2      0.4761      0.4761  0.9421  0.9421  0.6026    0.00
   6    28380931    rs116511049   T   ?   4      0.6274      0.6274  1.0440  1.0440  0.7428    0.00
   6    28381140      rs6899389   A   ?   2      0.4761      0.4761  0.9421  0.9421  0.6026    0.00
   6    28381272      rs6922374   C   ?   2      0.4761      0.4761  0.9421  0.9421  0.6026    0.00
   6    28381305      rs6899603   G   ?   2      0.4761      0.4761  0.9421  0.9421  0.6026    0.00
   6    28381345      rs6922429   C   ?   2      0.4761      0.4761  0.9421  0.9421  0.6026    0.00
   6    28381360     rs73401012   T   ?   4      0.2855      0.2855  0.9003  0.9003  0.4700    0.00
   6    28381999      rs3757180   A   ?   4      0.3873      0.6005  1.3295  1.2902  0.1244   47.83
   6    28382262      rs1558205   C   ?   4      0.3714      0.3714  0.9391  0.9391  0.8414    0.00
   6    28382410     rs13203055   A   ?   4      0.4681      0.4681  1.0478  1.0478  0.4942    0.00
   6    28382494      rs7451726   G   ?   2      0.4694      0.4694  0.9412  0.9412  0.5972    0.00
   6    28382932      rs6922169   A   ?   2      0.4694      0.4694  0.9412  0.9412  0.5972    0.00
   6    28383038     rs17314991   A   ?   4      0.5949      0.5949  0.9348  0.9348  0.6459    0.00
   6    28383418     rs17393506   C   ?   4      0.5949      0.5949  0.9348  0.9348  0.6459    0.00
   6    28383842     rs13210866   A   ?   2      0.4694      0.4694  0.9412  0.9412  0.5972    0.00
   6    28384240    rs115741159   C   ?   4      0.7092      0.8292  1.0435  1.0363  0.1146   49.48
   6    28385529     rs36018474   G   ?   2      0.4694      0.4694  0.9412  0.9412  0.5972    0.00
   6    28385551     rs13201726   A   ?   2      0.4694      0.4694  0.9412  0.9412  0.5972    0.00
   6    28385957      rs6940744   A   ?   4      0.4681      0.4681  1.0478  1.0478  0.4942    0.00
   6    28386739     rs11760133   A   ?   3      0.5737      0.5628  0.9610  0.9445  0.1608   45.28
   6    28387294     rs73740609   T   ?   4      0.5949      0.5949  0.9348  0.9348  0.6459    0.00
   6    28387443     rs10484540   C   ?   4      0.6191      0.8455  0.9148  0.9487  0.0945   52.99
   6    28388308      rs2027361   G   ?   2      0.4694      0.4694  0.9412  0.9412  0.5972    0.00
   6    28388765      rs2531831   G   ?   4      0.9335      0.9335  1.0067  1.0067  0.6827    0.00
   6    28388870     rs77176537   A   ?   4      0.7653      0.9143  0.9471  0.9718  0.1118   49.96
   6    28389174     rs56241479   T   ?   4      0.5949      0.5949  0.9348  0.9348  0.6459    0.00
   6    28389251      rs4642462   C   ?   2      0.4694      0.4694  0.9412  0.9412  0.5972    0.00
   6    28390137     rs16894091   A   ?   4       0.475       0.475  1.0471  1.0471  0.4991    0.00
   6    28390230     rs16894095   T   ?   4      0.8741      0.8741  1.0105  1.0105  0.6278    0.00
   6    28390526      rs1015690   T   ?   4      0.5949      0.5949  0.9348  0.9348  0.6459    0.00
   6    28390843      rs3800328   T   ?   2      0.4694      0.4694  0.9412  0.9412  0.5972    0.00
   6    28391465      rs2859365   A   ?   4      0.8832      0.8832  1.0119  1.0119  0.6735    0.00
   6    28391987     rs67211468   C   ?   2      0.4694      0.4694  0.9412  0.9412  0.5972    0.00
   6    28392743     rs13193272   A   ?   4      0.4157      0.4157  1.0539  1.0539  0.5441    0.00
   6    28393021     rs79618926   A   ?   4      0.5377      0.5377  0.9245  0.9245  0.5915    0.00
   6    28393698     rs80123514   G   ?   4      0.3873      0.6005  1.3295  1.2902  0.1244   47.83
   6    28394216     rs77968067   A   ?   4      0.7047      0.7047  1.0349  1.0349  0.9362    0.00
   6    28394631     rs10807030   T   ?   4      0.7092      0.8292  1.0435  1.0363  0.1146   49.48
   6    28394650     rs10807031   T   ?   4      0.7092      0.8292  1.0435  1.0363  0.1146   49.48
   6    28394680     rs13201681   T   ?   1          NA          NA      NA      NA      NA      NA
   6    28395437     rs35560946   T   ?   2      0.4694      0.4694  0.9412  0.9412  0.5972    0.00
   6    28395460     rs75555497   G   ?   4      0.5377      0.5377  0.9245  0.9245  0.5915    0.00
   6    28395506      rs1339898   C   ?   4      0.4066      0.4066  0.9434  0.9434  0.8978    0.00
   6    28396190     rs13209596   A   ?   4      0.4157      0.4157  1.0539  1.0539  0.5441    0.00
   6    28396270     rs17393786   G   ?   4      0.5377      0.5377  0.9245  0.9245  0.5915    0.00
   6    28396444     rs74409142   G   ?   4      0.2215      0.3088  0.8754  0.8776  0.2743   22.76
   6    28397103     rs17315340   A   ?   4      0.5377      0.5377  0.9245  0.9245  0.5915    0.00
   6    28397787       rs740621   G   ?   2      0.4694      0.4694  0.9412  0.9412  0.5972    0.00
   6    28397951      rs2247002   G   ?   4      0.8832      0.8832  1.0119  1.0119  0.6735    0.00
   6    28398286     rs11970404   T   ?   4      0.5098      0.5319  1.1008  1.1052  0.3180   14.80
   6    28398291       rs740622   C   ?   2      0.4694      0.4694  0.9412  0.9412  0.5972    0.00
   6    28398748      rs9969098   T   ?   4       0.475       0.475  1.0471  1.0471  0.4991    0.00
   6    28398984     rs72854558   G   ?   4      0.2274      0.3381  0.8810  0.8754  0.1866   37.58
   6    28399124       rs728122   G   ?   4      0.8796      0.8796  1.0122  1.0122  0.6697    0.00
   6    28399246      rs7740429   A   ?   4      0.4157      0.4157  1.0539  1.0539  0.5441    0.00
   6    28399412      rs7740351   A   ?   3      0.7003       0.696  0.9733  0.9631  0.1707   43.43
   6    28399713     rs17393918   G   ?   4      0.5255      0.5255  0.9267  0.9267  0.5285    0.00
   6    28399962     rs17393939   A   ?   4      0.5255      0.5255  0.9267  0.9267  0.5285    0.00
   6    28400077     rs61540948   A   ?   4      0.5098      0.5319  1.1008  1.1052  0.3180   14.80
   6    28400295      rs7765989   C   ?   4      0.5196      0.5196  1.0449  1.0449  0.8109    0.00
   6    28400339     rs16894106   A   ?   4       0.475       0.475  1.0471  1.0471  0.4991    0.00
   6    28400538      rs7766356   C   ?   4      0.6133      0.6133  1.0448  1.0448  0.7112    0.00
   6    28401790     rs16894108   G   ?   2      0.4694      0.4694  0.9412  0.9412  0.5972    0.00
   6    28402260     rs17315648   C   ?   4      0.5255      0.5255  0.9267  0.9267  0.5285    0.00
   6    28403225      rs2071965   C   ?   3      0.7003       0.696  0.9733  0.9631  0.1707   43.43
   6    28403603     rs11752919   T   ?   3      0.6943      0.6905  0.9727  0.9624  0.1711   43.36
   6    28403629     rs57126418   C   ?   4      0.5255      0.5255  0.9267  0.9267  0.5285    0.00
   6    28404353       rs719370   T   ?   4        0.57      0.7985  1.0449  1.0301  0.1006   51.91
   6    28404697      rs2531801   T   ?   4      0.9365      0.8963  1.0066  0.9806  0.0305   66.33
   6    28404850     rs73740620   T   ?   4      0.5255      0.5255  0.9267  0.9267  0.5285    0.00
   6    28405796     rs17315739   G   ?   4      0.6351      0.9005  0.9123  0.9614  0.0655   58.39
   6    28405935     rs66542396   A   ?   3      0.6943      0.6905  0.9727  0.9624  0.1711   43.36
   6    28405959     rs79325481   T   ?   4      0.6131      0.7514  1.0597  1.0540  0.1153   49.36
   6    28406087     rs57366176   G   ?   4      0.5377      0.5377  0.9245  0.9245  0.5915    0.00
   6    28406136     rs13215476   A   ?   2      0.4694      0.4694  0.9412  0.9412  0.5972    0.00
   6    28406165     rs56787378   T   ?   4      0.5377      0.5377  0.9245  0.9245  0.5915    0.00
   6    28406449     rs60660967   A   ?   4      0.5377      0.5377  0.9245  0.9245  0.5915    0.00
   6    28406515     rs56001748   A   ?   4      0.5377      0.5377  0.9245  0.9245  0.5915    0.00
   6    28406603      rs2531802   T   ?   4      0.3713      0.3971  0.8962  0.8976  0.3607    6.48
   6    28406821      rs6917130   A   ?   3       0.677      0.6781  0.9711  0.9613  0.1777   42.12
   6    28408258       rs916403   A   ?   4      0.8485      0.8485  1.0155  1.0155  0.6924    0.00
   6    28408351       rs758396   A   ?   4      0.5377      0.5377  0.9245  0.9245  0.5915    0.00
   6    28410755     rs77987369   C   ?   4      0.7092      0.8292  1.0435  1.0363  0.1146   49.48
   6    28411219     rs73740621   A   ?   4      0.5377      0.5377  0.9245  0.9245  0.5915    0.00
   6    28411220      rs2531803   T   ?   4      0.8485      0.8485  1.0155  1.0155  0.6924    0.00
   6    28411244     rs13190937   A   ?   4      0.4173      0.4173  1.0537  1.0537  0.5287    0.00
   6    28411303      rs2531804   A   ?   4      0.4239      0.4239  0.9453  0.9453  0.8931    0.00
   6    28411941     rs67381177   C   ?   1          NA          NA      NA      NA      NA      NA
   6    28412075     rs35908902   G   ?   4      0.6131      0.7514  1.0597  1.0540  0.1153   49.36
   6    28412171     rs73740622   C   ?   4      0.5255      0.5255  0.9267  0.9267  0.5285    0.00
   6    28412253     rs73740623   T   ?   4      0.5377      0.5377  0.9245  0.9245  0.5915    0.00
   6    28412291     rs79471697   G   ?   4      0.9944      0.9945  1.0023  1.0023  0.3916    0.01
   6    28412687      rs2108923   G   ?   4      0.7092      0.8292  1.0435  1.0363  0.1146   49.48
   6    28412929      rs1361387   T   ?   4      0.8687      0.8687  1.0134  1.0134  0.6762    0.00
   6    28413587     rs13207208   A   ?   3       0.677      0.6781  0.9711  0.9613  0.1777   42.12
   6    28414166      rs2859367   G   ?   4       0.262      0.2668  0.9025  0.9024  0.3840    1.64
   6    28414817     rs79379459   A   ?   4      0.2184      0.3097  0.8746  0.8766  0.2664   24.14
   6    28414967     rs16894116   T   ?   4      0.5214      0.5214  1.0447  1.0447  0.7826    0.00
   6    28415572     rs13215804   G   ?   4      0.4767      0.4767  1.0469  1.0469  0.4902    0.00
   6    28415601    rs140427260   C   ?   4      0.2804      0.2804  0.7219  0.7219  0.6397    0.00
   6    28415686      rs6915122   C   ?   4      0.5255      0.5255  0.9267  0.9267  0.5285    0.00
   6    28415885      rs6939966   A   ?   3       0.677      0.6781  0.9711  0.9613  0.1777   42.12
   6    28416034     rs11755387   A   ?   4      0.6131      0.7514  1.0597  1.0540  0.1153   49.36
   6    28416049     rs17316033   A   ?   4      0.5377      0.5377  0.9245  0.9245  0.5915    0.00
   6    28417222      rs6903535   G   ?   2       0.461       0.461  0.9401  0.9401  0.6541    0.00
   6    28417385      rs9468378   A   ?   4      0.5119      0.5119  0.9453  0.9453  0.7058    0.00
   6    28417737      rs6927229   A   ?   2       0.461       0.461  0.9401  0.9401  0.6541    0.00
   6    28417885     rs76099817   C   ?   4      0.5377      0.5377  0.9245  0.9245  0.5915    0.00
   6    28418039      rs2859368   T   ?   4      0.8676      0.8676  1.0135  1.0135  0.6155    0.00
   6    28418750     rs73740625   T   ?   4      0.5377      0.5377  0.9245  0.9245  0.5915    0.00
   6    28419162     rs61289879   A   ?   4      0.4782      0.4782  1.0496  1.0496  0.7737    0.00
   6    28419202     rs78934412   G   ?   4      0.5377      0.5377  0.9245  0.9245  0.5915    0.00
   6    28419920     rs66939811   C   ?   4      0.3054      0.3054  0.9046  0.9046  0.7425    0.00
   6    28420013      rs2531807   G   ?   4      0.3183      0.4335  0.8962  0.9025  0.2519   26.65
   6    28420497      rs9461462   T   ?   4      0.2104      0.3027  0.8730  0.8745  0.2600   25.25
   6    28420784      rs2531808   T   ?   4      0.2858      0.4937  1.0977  1.0916  0.1089   50.46
   6    28421049    rs114656233   G   ?   4       0.663      0.7353  0.9073  0.9158  0.2744   22.74
   6    28421765      rs2531810   G   ?   4      0.5624      0.8373  1.0569  1.0377  0.0208   69.24
   6    28422043     rs80317073   A   ?   4      0.8962      0.8962  0.9890  0.9890  0.6188    0.00
   6    28422906      rs2394100   T   ?   4      0.2104      0.3027  0.8730  0.8745  0.2600   25.25
   6    28422921     rs78359265   A   ?   4      0.4609      0.6141  1.1577  1.1398  0.1682   40.60
   6    28423599      rs7766749   C   ?   4      0.6912      0.6912  1.0358  1.0358  0.7603    0.00
   6    28424046      rs2531812   C   ?   4      0.2858      0.4937  1.0977  1.0916  0.1089   50.46
   6    28424055    rs116860142   A   ?   4       0.663      0.7353  0.9073  0.9158  0.2744   22.74
   6    28424492     rs74778138   G   ?   4      0.4014      0.6019  1.3509  1.2944  0.1723   39.92
   6    28425026    rs116522944   C   ?   2           1           1  0.0000  0.0000  1.0000    0.00
   6    28425617      rs2859371   A   ?   4      0.2858      0.4937  1.0977  1.0916  0.1089   50.46
   6    28425973      rs2159274   C   ?   4      0.2858      0.4937  1.0977  1.0916  0.1089   50.46
   6    28426851    rs115041825   T   ?   4      0.6709      0.7413  0.9094  0.9177  0.2756   22.53
   6    28431184      rs9468379   T   ?   4      0.2085      0.3043  0.8726  0.8743  0.2557   26.00
   6    28431407     rs75188865   C   ?   4      0.3791      0.4093  0.9080  0.9025  0.3045   17.32
   6    28431484     rs16894121   T   ?   4      0.3419      0.4172  0.9058  0.8958  0.2034   34.81
   6    28431924    rs114289137   A   ?   4      0.6051      0.6051  1.0717  1.0717  0.7315    0.00
   6    28432405    rs112739781   A   ?   4      0.3315      0.4592  0.9001  0.8971  0.1842   37.96
   6    28432686     rs75754786   A   ?   4      0.3873      0.6005  1.3295  1.2902  0.1244   47.83
   6    28433135      rs6456820   G   ?   4      0.8263      0.8256  0.9799  0.9791  0.3585    6.93
   6    28433382     rs72844216   C   ?   4      0.2155      0.3262  0.8786  0.8721  0.1804   38.60
   6    28433720      rs2859376   A   ?   4      0.2858      0.4937  1.0977  1.0916  0.1089   50.46
   6    28434220      rs6899512   C   ?   4      0.7727      0.7727  0.9759  0.9759  0.5883    0.00
   6    28435684      rs9468380   T   ?   4      0.2085      0.3043  0.8726  0.8743  0.2557   26.00
   6    28435945      rs2859377   C   ?   4      0.2858      0.4937  1.0977  1.0916  0.1089   50.46
   6    28436034     rs77103463   G   ?   4      0.3791      0.4093  0.9080  0.9025  0.3045   17.32
   6    28436061      rs2859378   A   ?   4      0.2858      0.4937  1.0977  1.0916  0.1089   50.46
   6    28436145     rs55690788   C   ?   1          NA          NA      NA      NA      NA      NA
   6    28436256     rs79611915   A   ?   4      0.8902      0.9673  1.0477  1.0153  0.3242   13.63
   6    28436585    rs113317594   A   ?   4      0.3718      0.4475  0.9024  0.8993  0.2594   25.36
   6    28436784     rs10080420   T   ?   4      0.7727      0.7727  0.9759  0.9759  0.5883    0.00
   6    28438650    rs113145976   C   ?   4      0.8637      0.8311  1.0370  1.0663  0.1243   47.85
   6    28439398      rs2191036   G   ?   4      0.7727      0.7727  0.9759  0.9759  0.5883    0.00
   6    28439478     rs55751523   T   ?   4      0.6869      0.6869  1.0352  1.0352  0.9738    0.00
   6    28440077    rs115379090   G   ?   2           1           1  0.0000  0.0000  1.0000    0.00
   6    28440102    rs148920235   G   ?   4      0.7727      0.7727  0.9759  0.9759  0.5883    0.00
   6    28440952     rs78096195   T   ?   4      0.2085      0.3043  0.8726  0.8743  0.2557   26.00
   6    28441634     rs12663002   T   ?   4     0.09323       0.284  0.8754  0.8574  0.0331   65.63
   6    28441855     rs78069590   G   ?   4      0.7549       0.773  0.9671  0.9616  0.1975   35.79
   6    28442106      rs2531816   G   ?   4      0.4161      0.4161  0.9052  0.9052  0.3963    0.00
   6    28442703     rs78980600   T   ?   4      0.7727      0.7727  0.9759  0.9759  0.5883    0.00
   6    28444165     rs16894128   G   ?   4      0.6682      0.8307  1.0501  1.0381  0.0859   54.52
   6    28447519      rs2394101   G   ?   4      0.2072      0.2072  0.8684  0.8684  0.6714    0.00
   6    28447750      rs1015810   A   ?   4      0.9599      0.9599  1.0044  1.0044  0.9154    0.00
   6    28447915      rs1029328   C   ?   4      0.8103      0.8103  1.0176  1.0176  0.6610    0.00
   6    28450288     rs80067717   T   ?   4      0.6365      0.7169  0.8993  0.9080  0.2609   25.10
   6    28450437      rs7770236   A   ?   4      0.2324      0.2324  0.8754  0.8754  0.7517    0.00
   6    28451141     rs79157584   A   ?   4      0.5052      0.5549  0.9261  0.9236  0.2854   20.79
   6    28451382      rs6941222   T   ?   4      0.9371      0.8724  0.9934  0.9837  0.2190   32.22
   6    28451402      rs2859349   A   ?   4      0.8827      0.8827  1.0143  1.0143  0.5963    0.00
   6    28451640     rs77204498   A   ?   4      0.8529      0.8529  1.0270  1.0270  0.5372    0.00
   6    28452736    rs150021957   T   ?   4      0.3561      0.3561  0.8967  0.8967  0.6718    0.00
   6    28453102      rs2531818   C   ?   4      0.8827      0.8827  1.0143  1.0143  0.5963    0.00
   6    28453153      rs2859350   A   ?   4      0.8827      0.8827  1.0143  1.0143  0.5963    0.00
   6    28453618     rs34676049   G   ?   1          NA          NA      NA      NA      NA      NA
   6    28454035     rs72844223   G   ?   4      0.2324      0.2324  0.8754  0.8754  0.7517    0.00
   6    28454065      rs2531819   C   ?   4      0.8827      0.8827  1.0143  1.0143  0.5963    0.00
   6    28454221      rs6927023   A   ?   4      0.9371      0.8724  0.9934  0.9837  0.2190   32.22
   6    28454395     rs79291185   A   ?   4      0.5028      0.5537  0.9257  0.9230  0.2818   21.42
   6    28454795     rs34302671   G   ?   4       0.592      0.7366  1.0666  1.0551  0.1790   38.82
   6    28456855      rs2859353   T   ?   4      0.8835      0.8835  1.0141  1.0141  0.5908    0.00
   6    28458102     rs72844224   A   ?   4     0.05373     0.05373  0.7448  0.7448  0.5098    0.00
   6    28458169     rs72844225   G   ?   4     0.05373     0.05373  0.7448  0.7448  0.5098    0.00
   6    28459244      rs2859354   T   ?   4      0.8091      0.8091  0.9719  0.9719  0.6457    0.00
   6    28462667     rs62402370   C   ?   4      0.8602      0.8602  1.0167  1.0167  0.4953    0.00
   6    28465483     rs79538898   A   ?   4      0.7982      0.7808  0.9786  0.9750  0.3292   12.68
   6    28466442     rs12661782   G   ?   4      0.7326      0.8824  0.9364  0.9540  0.0537   60.82
   6    28467361     rs16894139   C   ?   4      0.7902       0.689  0.9821  0.9674  0.2343   29.66
   6    28467606     rs35889911   A   ?   1          NA          NA      NA      NA      NA      NA
   6    28468429      rs6937042   G   ?   4      0.7982      0.7808  0.9786  0.9750  0.3292   12.68
   6    28469422      rs7759252   C   ?   4      0.2978      0.2978  0.9357  0.9357  0.5489    0.00
   6    28469458      rs7739305   A   ?   4      0.7982      0.7808  0.9786  0.9750  0.3292   12.68
   6    28469479     rs35999889   T   ?   1          NA          NA      NA      NA      NA      NA
   6    28469904    rs190524260   A   ?   4      0.2131      0.2131  0.7504  0.7504  0.3973    0.00
   6    28470061    rs182434748   T   ?   4       0.254       0.254  0.7094  0.7094  0.5794    0.00
   6    28470173    rs187072824   A   ?   3      0.4229      0.4229  1.5325  1.5325  0.5480    0.00
   6    28470258      rs4711172   C   ?   4      0.2957      0.2957  0.9354  0.9354  0.5659    0.00
   6    28470909    rs199565243   A   ?   4      0.7874      0.7696  0.9775  0.9736  0.3260   13.29
   6    28471297     rs35604709   A   ?   4      0.6428      0.7216  0.9010  0.9096  0.2619   24.92
   6    28471560     rs35921765   C   ?   4       0.918       0.918  0.9906  0.9906  0.5936    0.00
   6    28471612      rs9468385   T   ?   4        0.75      0.6511  0.9786  0.9624  0.2146   32.95
   6    28472656      rs4713166   T   ?   4      0.7301      0.7534  1.0742  1.0976  0.1243   47.85
   6    28473325      rs2071966   G   ?   4      0.3472      0.3614  0.9023  0.9003  0.3572    7.19
   6    28474617     rs34358978   G   ?   4      0.7874      0.7696  0.9775  0.9736  0.3260   13.29
   6    28474855     rs34151610   G   ?   3      0.4229      0.4229  1.5325  1.5325  0.5480    0.00
   6    28475368      rs7743046   G   ?   4      0.5336      0.5336  1.0423  1.0423  0.7568    0.00
   6    28475977     rs12660763   A   ?   4      0.7326      0.8824  0.9364  0.9540  0.0537   60.82
   6    28476497      rs2078422   C   ?   4      0.7961      0.7961  1.0300  1.0300  0.6006    0.00
   6    28477582     rs35403242   A   ?   4      0.6428      0.7216  0.9010  0.9096  0.2619   24.92
   6    28477682     rs10428759   T   ?   4      0.5522      0.5522  1.0448  1.0448  0.8589    0.00
   6    28477895      rs4713167   T   ?   4      0.8747      0.8747  1.0108  1.0108  0.6373    0.00
   6    28478555     rs35062161   T   ?   4      0.1106      0.1106  0.7583  0.7583  0.4495    0.00
   6    28479800      rs6933732   T   ?   4      0.7301      0.7534  1.0742  1.0976  0.1243   47.85
   6    28479934    rs186403935   A   ?   4      0.1106      0.1106  0.7583  0.7583  0.4495    0.00
   6    28479944    rs111595762   C   ?   4      0.4276      0.4276  1.0733  1.0733  0.9379    0.00
   6    28479990     rs57884406   A   ?   4      0.4276      0.4276  1.0733  1.0733  0.9379    0.00
   6    28480023     rs34668037   A   ?   4      0.9023      0.8971  0.9862  0.9849  0.3610    6.41
   6    28480467     rs34560199   C   ?   4      0.9023      0.8971  0.9862  0.9849  0.3610    6.41
   6    28480494    rs115381250   T   ?   1          NA          NA      NA      NA      NA      NA
   6    28480610      rs6935589   A   ?   4      0.7874      0.7696  0.9775  0.9736  0.3260   13.29
   6    28480931       rs400987   T   ?   4      0.7729      0.7729  1.0335  1.0335  0.6058    0.00
   6    28481009     rs72844228   C   ?   1          NA          NA      NA      NA      NA      NA
   6    28481096     rs35758328   G   ?   4       0.106       0.106  0.7556  0.7556  0.4437    0.00
   6    28481346      rs9461464   G   ?   4      0.7874      0.7696  0.9775  0.9736  0.3260   13.29
   6    28481390     rs35327256   A   ?   4      0.7301      0.7534  1.0742  1.0976  0.1243   47.85
   6    28481418       rs385908   C   ?   4      0.7961      0.7961  1.0300  1.0300  0.6006    0.00
   6    28481823     rs72844230   A   ?   4      0.3472      0.3614  0.9023  0.9003  0.3572    7.19
   6    28482890      rs3886843   G   ?   4      0.9023      0.8971  0.9862  0.9849  0.3610    6.41
   6    28482917     rs13191038   C   ?   2      0.7098      0.7098  1.3554  1.3554  1.0000    0.00
   6    28482967      rs2078439   T   ?   4        0.75      0.6511  0.9786  0.9624  0.2146   32.95
   6    28483150       rs722788   C   ?   4      0.5522      0.5522  1.0448  1.0448  0.8589    0.00
   6    28483590      rs6921021   G   ?   4      0.6898      0.6898  0.9744  0.9744  0.4151    0.00
   6    28483691    rs116523144   T   ?   4      0.6384      0.6384  0.4540  0.4540  1.0000    0.00
   6    28484869     rs11757000   C   ?   4      0.5564      0.5564  1.0443  1.0443  0.8571    0.00
   6    28485279       rs403774   A   ?   4      0.7961      0.7961  1.0300  1.0300  0.6006    0.00
   6    28485477    rs114283908   A   ?   4      0.1085      0.1085  0.7571  0.7571  0.4450    0.00
   6    28485680       rs423118   C   ?   4      0.7729      0.7729  1.0335  1.0335  0.6058    0.00
   6    28486098      rs6456823   A   ?   4      0.5263      0.5263  1.0431  1.0431  0.7502    0.00
   6    28486822      rs1003359   T   ?   4      0.5263      0.5263  1.0431  1.0431  0.7502    0.00
   6    28488034      rs2078035   T   ?   4        0.75      0.6511  0.9786  0.9624  0.2146   32.95
   6    28488800     rs13216508   C   ?   4      0.5564      0.5564  1.0443  1.0443  0.8571    0.00
   6    28489279     rs11757235   T   ?   4      0.8868      0.8832  0.9840  0.9829  0.3654    5.51
   6    28489694     rs74294612   C   ?   4      0.6434      0.6508  0.9512  0.9466  0.2954   18.98
   6    28489894     rs11757839   A   ?   4      0.5564      0.5564  1.0443  1.0443  0.8571    0.00
   6    28490440     rs75266522   A   ?   1          NA          NA      NA      NA      NA      NA
   6    28490915    rs149045429   C   ?   3      0.9106      0.9106  1.0677  1.0677  0.5055    0.00
   6    28491075     rs71559087   T   ?   1          NA          NA      NA      NA      NA      NA
   6    28491950       rs377514   C   ?   4      0.7554      0.6542  0.9791  0.9626  0.2122   33.35
   6    28492107       rs442174   A   ?   4      0.7874      0.7696  0.9775  0.9736  0.3260   13.29
   6    28492482     rs28382586   G   ?   4       0.512       0.512  1.0495  1.0495  0.8483    0.00
   6    28492579     rs28382587   A   ?   4       0.909      0.9014  0.9871  0.9854  0.3571    7.19
   6    28492645     rs28745594   A   ?   4      0.1017      0.1017  0.7530  0.7530  0.4378    0.00
   6    28493585     rs28382590   G   ?   4      0.1862      0.1862  0.8778  0.8778  0.9481    0.00
   6    28494225     rs35901019   A   ?   1          NA          NA      NA      NA      NA      NA
   6    28494327       rs445870   A   ?   4      0.5702      0.5702  1.0369  1.0369  0.6582    0.00
   6    28494622     rs28382592   T   ?   4      0.8873      0.8873  1.0120  1.0120  0.7122    0.00
   6    28495240     rs28382595   G   ?   4      0.1862      0.1862  0.8778  0.8778  0.9481    0.00
   6    28495721     rs72844244   A   ?   4      0.1862      0.1862  0.8778  0.8778  0.9481    0.00
   6    28495962      rs2064424   G   ?   4      0.3178      0.3302  0.8966  0.8946  0.3596    6.69
   6    28496990    rs113787419   A   ?   4       0.504      0.8377  1.1067  1.0521  0.0983   52.32
   6    28497075     rs16894143   T   ?   4      0.5695      0.5695  1.0794  1.0794  0.5927    0.00
   6    28497977     rs28382599   A   ?   4      0.1862      0.1862  0.8778  0.8778  0.9481    0.00
   6    28498807     rs28382602   G   ?   4      0.3775      0.3775  0.9128  0.9128  0.6611    0.00
   6    28498866     rs28382603   A   ?   4      0.3196      0.3196  0.9007  0.9007  0.6157    0.00
   6    28499079     rs28382604   T   ?   4      0.8223      0.8223  1.0189  1.0189  0.7277    0.00
   6    28499236       rs440481   C   ?   4      0.5058      0.5058  0.9584  0.9584  0.7764    0.00
   6    28499350     rs28382606   C   ?   4      0.3873      0.6005  1.3295  1.2902  0.1244   47.83
   6    28499879      rs2273106   G   ?   4      0.8162      0.8162  1.0196  1.0196  0.7246    0.00
   6    28500235       rs769189   C   ?   4      0.3224      0.3346  0.8975  0.8954  0.3593    6.76
   6    28500449       rs380879   G   ?   4      0.9989      0.9114  1.0001  0.9917  0.2924   19.52
   6    28500796       rs418898   T   ?   4      0.8394      0.8394  0.9829  0.9829  0.4257    0.00
   6    28501006       rs448450   C   ?   4      0.9989      0.9114  1.0001  0.9917  0.2924   19.52
   6    28501230     rs58078500   A   ?   4      0.3196      0.3196  0.9007  0.9007  0.6157    0.00
   6    28502188       rs426922   T   ?   4      0.8394      0.8394  0.9829  0.9829  0.4257    0.00
   6    28502757     rs28382614   A   ?   4      0.3196      0.3196  0.9007  0.9007  0.6157    0.00
   6    28502794     rs13215054   A   ?   4      0.4719      0.4719  1.0616  1.0616  0.9431    0.00
   6    28503705     rs72850077   A   ?   4      0.3243      0.3243  0.9018  0.9018  0.5992    0.00
   6    28504639       rs392230   G   ?   4      0.9367      0.8686  1.0054  0.9855  0.1809   38.51
   6    28506185     rs56043329   C   ?   4       0.317       0.317  0.9004  0.9004  0.5901    0.00
   6    28506856      rs2143766   A   ?   4      0.9367      0.8686  1.0054  0.9855  0.1809   38.51
   6    28507379       rs389118   A   ?   4      0.4705      0.4705  1.0473  1.0473  0.5721    0.00
   6    28507446     rs62402376   C   ?   4      0.1506      0.1864  0.8927  0.8936  0.3344   11.69
   6    28507991       rs399558   G   ?   4      0.3972      0.8032  1.0671  1.0331  0.0417   63.50
   6    28508095    rs116756717   T   ?   1          NA          NA      NA      NA      NA      NA
   6    28510471     rs73402976   C   ?   4      0.5666      0.5795  0.9441  0.9447  0.3722    4.11
   6    28510978      rs6940168   T   ?   4      0.8414      0.8414  1.0291  1.0291  0.4152    0.00
   6    28511239      rs7774808   T   ?   4      0.5666      0.5795  0.9441  0.9447  0.3722    4.11
   6    28511647    rs115739320   T   ?   4      0.5605      0.5605  1.2598  1.2598  0.4468    0.00
   6    28512017      rs2394102   G   ?   4       0.989       0.989  1.0013  1.0013  0.8382    0.00
   6    28512960     rs73402978   T   ?   4      0.5666      0.5795  0.9441  0.9447  0.3722    4.11
   6    28513135      rs6456824   C   ?   4      0.3925      0.4007  0.9124  0.9080  0.3458    9.45
   6    28513843       rs384399   C   ?   4      0.7354      0.7014  0.9673  0.9591  0.3076   16.74
   6    28514143     rs62402378   G   ?   4      0.9646       0.977  0.9920  0.9921  0.0991   52.16
   6    28514583      rs4711173   C   ?   4       0.129       0.129  0.8850  0.8850  0.4056    0.00
   6    28514612      rs9791301   C   ?   4      0.5666      0.5795  0.9441  0.9447  0.3722    4.11
   6    28515997     rs73402982   A   ?   4      0.5666      0.5795  0.9441  0.9447  0.3722    4.11
   6    28516725     rs79848291   A   ?   4    0.004608    0.004608  3.6532  3.6532  0.7063    0.00
   6    28516880     rs73402983   T   ?   4      0.5666      0.5795  0.9441  0.9447  0.3722    4.11
   6    28518299    rs115709379   A   ?   4       0.989       0.989  1.0013  1.0013  0.8382    0.00
   6    28518311       rs389603   A   ?   4      0.6406      0.6321  0.9538  0.9503  0.3496    8.69
   6    28521316       rs393414   T   ?   4      0.2487      0.2611  0.9280  0.9278  0.3694    4.69
   6    28521781      rs6942252   T   ?   4      0.9646       0.977  0.9920  0.9921  0.0991   52.16
   6    28522436     rs75927726   A   ?   4       0.555       0.555  0.9421  0.9421  0.4106    0.00
   6    28522496      rs6923163   A   ?   4       0.555       0.555  0.9421  0.9421  0.4106    0.00
   6    28523308     rs78738523   C   ?   4      0.1216      0.1396  1.1228  1.1255  0.3381   10.97
   6    28523314     rs11758822   C   ?   4      0.6038      0.6201  0.9493  0.9500  0.3652    5.56
   6    28524642     rs76779517   C   ?   4      0.3838      0.5299  1.3139  1.3226  0.1874   37.43
   6    28525012       rs404343   C   ?   4      0.6546      0.6431  0.9557  0.9512  0.3379   11.01
   6    28526156       rs434636   A   ?   4      0.6546      0.6431  0.9557  0.9512  0.3379   11.01
   6    28527094     rs78492683   G   ?   2           1           1 16718.5039 16718.5039  1.0000    0.00
   6    28527406       rs422089   C   ?   4      0.6546      0.6431  0.9557  0.9512  0.3379   11.01
   6    28528970       rs429875   C   ?   4      0.6546      0.6431  0.9557  0.9512  0.3379   11.01
   6    28529994     rs12110753   C   ?   4      0.6038      0.6201  0.9493  0.9500  0.3652    5.56
   6    28531538     rs62402381   C   ?   4      0.7856      0.8334  0.9393  0.9417  0.2347   29.58
   6    28532839       rs443924   G   ?   4      0.6318      0.6507  0.9494  0.9406  0.2103   33.67
   6    28532960      rs4711174   A   ?   4      0.7856      0.8334  0.9393  0.9417  0.2347   29.58
   6    28534833    rs139582054   G   ?   3      0.6322      0.6322  0.7438  0.7438  0.8855    0.00
   6    28535240       rs424426   A   ?   4      0.6546      0.6431  0.9557  0.9512  0.3379   11.01
   6    28535685      rs7742957   C   ?   4      0.1925      0.1925  0.9207  0.9207  0.4442    0.00
   6    28537251       rs454746   G   ?   4      0.6546      0.6431  0.9557  0.9512  0.3379   11.01
   6    28537908    rs139410431   C   ?   3      0.6322      0.6322  0.7438  0.7438  0.8855    0.00
   6    28538474       rs394772   T   ?   4      0.5242      0.4989  0.9408  0.9136  0.1340   46.23
   6    28538712     rs55965649   T   ?   4       0.705       0.705  1.0418  1.0418  0.7133    0.00
   6    28539308       rs449074   C   ?   4      0.5242      0.4989  0.9408  0.9136  0.1340   46.23
   6    28542104     rs73402995   C   ?   4      0.1089      0.1271  1.1274  1.1298  0.3378   11.01
   6    28543089     rs41270593   T   ?   4       0.705       0.705  1.0418  1.0418  0.7133    0.00
   6    28543264     rs17336532   T   ?   4      0.7523      0.7523  1.0252  1.0252  0.9445    0.00
   6    28545384     rs56958518   G   ?   4      0.5319      0.5897  0.9390  0.9409  0.2940   19.23
   6    28546876       rs408255   C   ?   4      0.7249      0.6854  0.9656  0.9545  0.2703   23.46
   6    28546952     rs16901848   G   ?   4      0.1959      0.1959  0.9214  0.9214  0.4769    0.00
   6    28547422     rs73404956   T   ?   4      0.1014      0.1199  1.1301  1.1324  0.3370   11.18
   6    28548029     rs59653352   A   ?   4       0.688       0.688  1.0444  1.0444  0.7055    0.00
   6    28548614    rs115727950   G   ?   4      0.7154       0.679  0.9644  0.9540  0.2771   22.25
   6    28548674    rs146918648   A   ?   3      0.6322      0.6322  0.7438  0.7438  0.8855    0.00
   6    28549265     rs77360117   G   ?   4      0.4363      0.5631  0.9256  0.9307  0.2042   34.67
   6    28550741      rs9468394   C   ?   4      0.5534      0.4902  0.9438  0.8989  0.0682   57.87
   6    28551925    rs116170212   A   ?   4      0.5976      0.5976  1.0738  1.0738  0.5457    0.00
   6    28552234     rs72850094   A   ?   4      0.7014      0.7014  1.0424  1.0424  0.7100    0.00
   6    28553499       rs418628   T   ?   4       0.605      0.5189  0.9515  0.9044  0.0593   59.64
   6    28553779     rs35480587   A   ?   4      0.1866      0.1866  0.9148  0.9148  0.6426    0.00
   6    28554543     rs41270599   T   ?   4      0.9536      0.9536  1.0047  1.0047  0.9258    0.00
   6    28555450       rs411538   T   ?   4      0.7792      0.6632  0.9720  0.9407  0.1383   45.52
   6    28555998       rs420436   G   ?   4       0.605      0.5189  0.9515  0.9044  0.0593   59.64
   6    28556051     rs13217047   G   ?   4      0.6382      0.6382  1.0402  1.0402  0.9008    0.00
   6    28556054       rs420463   C   ?   4       0.605      0.5189  0.9515  0.9044  0.0593   59.64
   6    28557129     rs73740747   G   ?   4      0.6274      0.5946  0.8765  0.8587  0.3558    7.46
   6    28557140    rs115158741   G   ?   1          NA          NA      NA      NA      NA      NA
   6    28557145    rs116739834   T   ?   2           1           1  0.0000  0.0000  1.0000    0.00
   6    28557312      rs7738979   A   ?   4      0.4974      0.6062  0.9348  0.9398  0.2283   30.65
   6    28557813     rs75831139   G   ?   4      0.2549      0.3539  1.5308  1.5221  0.2814   21.49
   6    28558259       rs381493   C   ?   4      0.7216      0.6303  0.9640  0.9349  0.1515   43.34
   6    28558636     rs11969304   C   ?   4       0.383      0.4211  1.1349  1.1354  0.3269   13.13
   6    28558890     rs35546888   G   ?   4      0.1828      0.1828  0.9189  0.9189  0.4297    0.00
   6    28559247       rs392471   C   ?   4      0.9549      0.8676  0.9956  0.9849  0.2690   23.69
   6    28560071     rs11963067   A   ?   4      0.1828      0.1828  0.9189  0.9189  0.4297    0.00
   6    28560286       rs402426   G   ?   4      0.7216      0.6303  0.9640  0.9349  0.1515   43.34
   6    28562589     rs35257859   A   ?   4      0.6382      0.6382  1.0402  1.0402  0.9008    0.00
   6    28564370     rs16894166   C   ?   4      0.9646       0.977  0.9920  0.9921  0.0991   52.16
   6    28565827      rs6901724   C   ?   4     0.06631      0.1014  1.1298  1.1356  0.2677   23.91
   6    28565986     rs73404965   C   ?   4      0.3868      0.5044  0.9169  0.9214  0.2213   31.84
   6    28566522      rs6923110   C   ?   4      0.1671      0.1671  0.9159  0.9159  0.4523    0.00
   6    28569297     rs11753292   G   ?   4      0.6103      0.6263  0.9434  0.9413  0.3226   13.93
   6    28569338      rs6941188   C   ?   4      0.1748      0.1748  0.9173  0.9173  0.4368    0.00
   6    28570416      rs4711175   G   ?   4      0.7856      0.8334  0.9393  0.9417  0.2347   29.58
   6    28571114     rs11962141   G   ?   4     0.08764     0.09945  1.1352  1.1360  0.3593    6.75
   6    28571243     rs55920503   T   ?   4      0.7665      0.7665  1.0326  1.0326  0.5639    0.00
   6    28571284     rs11754599   C   ?   4      0.5562      0.6595  0.9430  0.9486  0.2362   29.32
   6    28574415       rs911178   T   ?   4       0.976      0.7733  0.9977  0.9685  0.1133   49.70
   6    28575172      rs1474986   T   ?   4           1      0.6936  1.0000  0.9399  0.0387   64.21
   6    28575928      rs7381750   G   ?   4      0.9343      0.6726  0.9925  0.9370  0.0463   62.44
   6    28576023      rs4947335   A   ?   4      0.9692      0.9643  1.0045  1.0053  0.3630    6.01
   6    28576125      rs7381746   A   ?   4      0.6547      0.5438  0.9569  0.9130  0.0887   54.02
   6    28576143      rs4947336   A   ?   2      0.7098      0.7098  1.3554  1.3554  1.0000    0.00
   6    28576265     rs73404986   G   ?   4      0.7446      0.7446  1.0277  1.0277  0.8356    0.00
   6    28577730      rs7382159   A   ?   4      0.6547      0.5438  0.9569  0.9130  0.0887   54.02
   6    28578286     rs34388845   A   ?   4      0.3222      0.3222  0.9380  0.9380  0.9214    0.00
   6    28578834    rs114904171   C   ?   4      0.2738      0.3119  1.3041  1.2953  0.3621    6.20
   6    28579589     rs11753996   C   ?   2           1           1  0.0000  0.0000  1.0000    0.00
   6    28579728     rs10434846   A   ?   4      0.6547      0.5438  0.9569  0.9130  0.0887   54.02
   6    28580526    rs115969539   A   ?   3           1           1  0.0000  0.0000  1.0000    0.00
   6    28581728     rs55963280   T   ?   4      0.9767      0.9706  1.0034  1.0044  0.3584    6.94
   6    28583715     rs62402390   T   ?   4        0.75      0.9288  0.9745  0.9900  0.1273   47.34
   6    28584580      rs4435933   T   ?   4      0.5136      0.6339  0.9370  0.9434  0.2197   32.10
   6    28584775     rs34556183   A   ?   4      0.3222      0.3222  0.9380  0.9380  0.9214    0.00
   6    28585642    rs113130862   G   ?   4      0.5136      0.6339  0.9370  0.9434  0.2197   32.10
   6    28586282     rs36103239   T   ?   4      0.3222      0.3222  0.9380  0.9380  0.9214    0.00
   6    28586320     rs62402392   A   ?   4      0.9767      0.9706  1.0034  1.0044  0.3584    6.94
   6    28586694      rs6937826   T   ?   4       0.937       0.937  0.9903  0.9903  0.5468    0.00
   6    28587402     rs11965972   C   ?   4      0.3222      0.3222  0.9380  0.9380  0.9214    0.00
   6    28588217     rs62402394   C   ?   4      0.9767      0.9706  1.0034  1.0044  0.3584    6.94
   6    28588581      rs6906826   C   ?   4      0.6496       0.541  0.9562  0.9127  0.0904   53.71
   6    28588630     rs73405002   A   ?   4      0.1223      0.1258  1.1222  1.1225  0.3822    2.03
   6    28590786    rs373126870   G   ?   4      0.5312      0.6579  0.9395  0.9466  0.2093   33.84
   6    28591385    rs372300033   T   ?   4      0.6429      0.6429  0.7729  0.7729  0.7024    0.00
   6    28591726    rs150488579   T   ?   4      0.1223      0.1258  1.1222  1.1225  0.3822    2.03
   6    28594342     rs12206581   C   ?   4       0.364       0.364  0.9428  0.9428  0.8027    0.00
   6    28595064     rs35051649   A   ?   4      0.9729      0.9729  1.0030  1.0030  0.8870    0.00
   6    28595107     rs11970409   T   ?   4      0.3296      0.3296  0.9390  0.9390  0.9378    0.00
   6    28595938     rs11758055   C   ?   4      0.6496       0.541  0.9562  0.9127  0.0904   53.71
   6    28595980     rs10807032   T   ?   4      0.6496       0.541  0.9562  0.9127  0.0904   53.71
   6    28596420      rs7741058   A   ?   4      0.3607      0.7165  0.9374  0.9603  0.0653   58.43
   6    28597364    rs142953436   A   ?   1          NA          NA      NA      NA      NA      NA
   6    28599028      rs4711176   G   ?   4      0.7029      0.5759  0.9631  0.9225  0.1096   50.35
   6    28599105     rs35778344   A   ?   4      0.9729      0.9729  1.0030  1.0030  0.8870    0.00
   6    28599676     rs13220637   G   ?   4      0.2983      0.2983  0.9350  0.9350  0.8908    0.00
   6    28599990      rs7762047   C   ?   4      0.3806      0.4089  1.1353  1.1361  0.3418   10.23
   6    28600128     rs13209646   A   ?   3      0.3217      0.3217  3.6260  3.6260  1.0000    0.00
   6    28600492      rs7742658   A   ?   4      0.1368      0.1639  1.1173  1.1199  0.3217   14.11
   6    28600576    rs114782284   G   ?   4      0.8421      0.8906  1.0376  1.0367  0.1270   47.40
   6    28600778      rs7746909   G   ?   4      0.3384      0.6237  0.9293  0.9460  0.0932   53.22
   6    28600787      rs7767144   G   ?   4      0.3384      0.6237  0.9293  0.9460  0.0932   53.22
   6    28600911     rs16894169   A   ?   4      0.4005      0.7386  0.9371  0.9592  0.0539   60.78
   6    28601283     rs36069097   G   ?   4      0.3442      0.3442  0.9406  0.9406  0.8858    0.00
   6    28601789     rs62402400   G   ?   4      0.9341      0.9341  0.9898  0.9898  0.5452    0.00
   6    28602272     rs16894171   A   ?   4      0.9889      0.9812  1.0016  1.0028  0.3528    8.07
   6    28604865     rs78579247   C   ?   1          NA          NA      NA      NA      NA      NA
   6    28605039     rs73407126   C   ?   4      0.7413      0.7413  1.0277  1.0277  0.8436    0.00
   6    28606018     rs56227726   A   ?   4      0.3445      0.6908  0.9298  0.9495  0.0383   64.31
   6    28606603     rs10738069   T   ?   4      0.3133      0.3133  0.9348  0.9348  0.7869    0.00
   6    28606607     rs77160755   A   ?   4     0.07475      0.1373  1.1378  1.1473  0.1977   35.75
   6    28606752    rs116699970   A   ?   4      0.6703      0.8062  1.0815  1.0761  0.0578   59.94
   6    28606951      rs4713172   T   ?   4      0.6496       0.541  0.9562  0.9127  0.0904   53.71
   6    28606988      rs4713173   A   ?   4      0.9619      0.9476  1.0055  1.0082  0.3117   15.99
   6    28607103      rs7771490   T   ?   4      0.6496       0.541  0.9562  0.9127  0.0904   53.71
   6    28607253     rs10807037   G   ?   4      0.3205      0.3205  0.9359  0.9359  0.7290    0.00
   6    28607995     rs34470113   T   ?   4      0.9663      0.9663  1.0038  1.0038  0.8921    0.00
   6    28608453     rs79124765   C   ?   4      0.9304      0.9304  0.9919  0.9919  0.7737    0.00
   6    28608931    rs148390159   T   ?   3           1           1  0.0000  0.0000  1.0000    0.00
   6    28610154      rs2057295   C   ?   4       0.777       0.672  0.9712  0.9446  0.1803   38.61
   6    28610296      rs2057296   A   ?   4      0.9657      0.9657  1.0053  1.0053  0.4885    0.00
   6    28610361      rs6933018   G   ?   4      0.2974      0.2974  0.9328  0.9328  0.7185    0.00
   6    28610362      rs6912479   T   ?   4      0.3013      0.3013  0.9333  0.9333  0.7159    0.00
   6    28610746     rs74316384   T   ?   1          NA          NA      NA      NA      NA      NA
   6    28611334      rs7773193   C   ?   4       0.777       0.672  0.9712  0.9446  0.1803   38.61
   6    28612596     rs10807039   T   ?   4      0.3178      0.3178  0.9355  0.9355  0.7156    0.00
   6    28613097     rs62406542   C   ?   4      0.9619      0.9476  1.0055  1.0082  0.3117   15.99
   6    28614188     rs77830670   T   ?   4    0.007036    0.007036  3.4667  3.4667  0.5582    0.00
   6    28614400      rs7760867   C   ?   4      0.1771      0.1771  0.9125  0.9125  0.7227    0.00
   6    28614610      rs7743296   A   ?   4      0.9657      0.9657  1.0053  1.0053  0.4885    0.00
   6    28616327       rs732395   A   ?   4      0.1771      0.1771  0.9125  0.9125  0.7227    0.00
   6    28618751      rs1884936   A   ?   4      0.1608      0.1608  0.9128  0.9128  0.6404    0.00
   6    28619353     rs34724414   G   ?   2      0.7098      0.7098  1.3554  1.3554  1.0000    0.00
   6    28620197      rs7382309   A   ?   4       0.777       0.672  0.9712  0.9446  0.1803   38.61
   6    28621603     rs11968771   A   ?   4       0.383      0.4149  1.1348  1.1354  0.3365   11.28
   6    28622277      rs7775683   G   ?   4      0.2802      0.2802  0.9328  0.9328  0.7255    0.00
   6    28622337      rs2893966   G   ?   4      0.2698      0.2698  0.9313  0.9313  0.7464    0.00
   6    28622484     rs12662929   C   ?   4      0.9619      0.9476  1.0055  1.0082  0.3117   15.99
   6    28622914     rs13193532   G   ?   4      0.4493      0.4493  1.0916  1.0916  0.4188    0.00
   6    28623724      rs1884937   A   ?   4      0.2737      0.2737  0.9318  0.9318  0.7496    0.00
   6    28623755     rs79219202   A   ?   4      0.5401      0.5401  1.0521  1.0521  0.8923    0.00
   6    28624894     rs11970339   T   ?   4      0.2737      0.2737  0.9318  0.9318  0.7496    0.00
   6    28625086     rs76007449   C   ?   1          NA          NA      NA      NA      NA      NA
   6    28626098      rs7382583   G   ?   4       0.777       0.672  0.9712  0.9446  0.1803   38.61
   6    28627469      rs9295775   G   ?   4       0.338       0.695  0.9290  0.9492  0.0320   65.94
   6    28627517      rs2394119   T   ?   4       0.777       0.672  0.9712  0.9446  0.1803   38.61
   6    28628800     rs16894183   T   ?   4      0.7168      0.6467  0.9008  0.8648  0.3342   11.72
   6    28629510     rs34177106   T   ?   4       0.278       0.278  0.9324  0.9324  0.7173    0.00
   6    28630691     rs13194504   A   ?   2      0.7098      0.7098  1.3554  1.3554  1.0000    0.00
   6    28630793      rs7767008   T   ?   4      0.1207      0.1207  0.9040  0.9040  0.6686    0.00
   6    28631731     rs16894184   C   ?   4      0.5908      0.5908  0.9063  0.9063  0.5630    0.00
   6    28632561     rs10755647   G   ?   4      0.6496       0.541  0.9562  0.9127  0.0904   53.71
   6    28633274     rs58490223   T   ?   4       0.953      0.9405  1.0068  1.0093  0.3176   14.89
   6    28634891     rs56389860   G   ?   4       0.278       0.278  0.9324  0.9324  0.7173    0.00
   6    28635351      rs4713174   T   ?   4       0.777       0.672  0.9712  0.9446  0.1803   38.61
   6    28635592      rs4713175   A   ?   4      0.6224      0.6224  1.0638  1.0638  0.5094    0.00
   6    28635780     rs35128564   C   ?   4      0.7276      0.7276  1.0334  1.0334  0.9009    0.00
   6    28636643     rs61229539   T   ?   4      0.2966      0.2966  0.9349  0.9349  0.7574    0.00
   6    28636660     rs73409118   T   ?   4     0.07151      0.1193  1.1430  1.1473  0.2533   26.41
   6    28637061     rs55860825   C   ?   4       0.777       0.672  0.9712  0.9446  0.1803   38.61
   6    28637299     rs34211304   C   ?   4      0.2453      0.5025  0.8980  0.9050  0.0560   60.32
   6    28638532     rs79709894   A   ?   4      0.2529      0.4254  1.4773  1.4335  0.2054   34.47
   6    28638847     rs10807040   A   ?   4      0.6496       0.541  0.9562  0.9127  0.0904   53.71
   6    28640521     rs73409121   A   ?   4      0.4354      0.6082  0.9249  0.9280  0.1034   51.41
   6    28641134     rs16894189   T   ?   4      0.5908      0.5908  0.9063  0.9063  0.5630    0.00
   6    28641233     rs78992434   T   ?   1          NA          NA      NA      NA      NA      NA
   6    28641689     rs16894191   G   ?   4      0.9622      0.9479  1.0054  1.0082  0.3115   16.03
   6    28641694     rs76948677   G   ?   1          NA          NA      NA      NA      NA      NA
   6    28641735    rs115444115   A   ?   1          NA          NA      NA      NA      NA      NA
   6    28642509      rs7761914   G   ?   4       0.777       0.672  0.9712  0.9446  0.1803   38.61
   6    28643856     rs73409123   A   ?   4      0.5102      0.5102  1.0590  1.0590  0.8240    0.00
   6    28643988     rs62406553   A   ?   4      0.3585      0.7033  0.9319  0.9518  0.0383   64.31
   6    28645995     rs73409125   C   ?   4      0.2682      0.5104  0.9028  0.9097  0.0694   57.62
   6    28647984    rs149912748   A   ?   4      0.9093      0.9093  1.1654  1.1654  1.0000    0.00
   6    28648083     rs16894194   T   ?   4      0.2902      0.2902  0.9340  0.9340  0.7633    0.00
   6    28648271     rs16894197   C   ?   4      0.2718      0.2718  0.9316  0.9316  0.7235    0.00
   6    28648320     rs35466817   T   ?   4      0.2757      0.2757  0.9321  0.9321  0.7600    0.00
   6    28648631      rs4121090   T   ?   4      0.6276      0.5628  0.9503  0.9063  0.0619   59.12
   6    28649304     rs73409134   G   ?   4      0.4175      0.4427  1.1243  1.1244  0.3490    8.82
   6    28650523      rs4486067   C   ?   4      0.4999      0.4999  1.0674  1.0674  0.3919    0.00
   6    28650690      rs5007575   T   ?   4       0.777       0.672  0.9712  0.9446  0.1803   38.61
   6    28651091     rs13202664   G   ?   4      0.5288      0.5288  1.0633  1.0633  0.4255    0.00
   6    28651098     rs57147168   G   ?   4     0.05893      0.2021  1.1930  1.2048  0.0805   55.52
   6    28651237     rs73409140   C   ?   4      0.4716       0.624  0.9307  0.9339  0.1273   47.35
   6    28651733      rs3852211   T   ?   4      0.7891      0.9114  1.0275  0.9818  0.0630   58.90
   6    28651780      rs6910361   A   ?   4      0.2769      0.2769  1.1182  1.1182  0.5446    0.00
   6    28652494     rs10733177   T   ?   4       0.777       0.672  0.9712  0.9446  0.1803   38.61
   6    28653482      rs3999023   G   ?   4      0.7568      0.6784  0.9662  0.9375  0.1329   46.40
   6    28654613      rs4711178   T   ?   4      0.7578      0.7821  0.9628  0.9640  0.3236   13.75
   6    28654789    rs112285225   C   ?   1          NA          NA      NA      NA      NA      NA
   6    28654994     rs11754112   T   ?   4      0.4716       0.624  0.9307  0.9339  0.1273   47.35
   6    28655340     rs11966949   C   ?   4     0.05893      0.2021  1.1930  1.2048  0.0805   55.52
   6    28655385      rs9393922   T   ?   4       0.777       0.672  0.9712  0.9446  0.1803   38.61
   6    28655388     rs11966966   T   ?   4      0.3635      0.3635  0.9426  0.9426  0.9094    0.00
   6    28655947      rs9366723   A   ?   4       0.777       0.672  0.9712  0.9446  0.1803   38.61
   6    28656109     rs11967609   T   ?   4      0.2111      0.2111  0.9211  0.9211  0.8931    0.00
   6    28656452      rs2394120   A   ?   4      0.5275      0.5275  0.9598  0.9598  0.9814    0.00
   6    28656489      rs2394121   T   ?   4      0.3048      0.3048  0.9349  0.9349  0.9728    0.00
   6    28656754     rs34020953   C   ?   4      0.2897      0.2897  0.9329  0.9329  0.9594    0.00
   6    28657280    rs138010458   T   ?   4      0.5622      0.5622  0.8996  0.8996  0.5685    0.00
   6    28657458     rs34953859   G   ?   4      0.4713      0.4713  1.0735  1.0735  0.5218    0.00
   6    28658554      rs2394122   G   ?   4      0.4586      0.7003  0.9473  0.9619  0.1332   46.35
   6    28658753      rs2893967   T   ?   4      0.5499       0.656  0.9411  0.9430  0.1764   39.25
   6    28659407      rs7748643   G   ?   4      0.3474      0.3474  0.9366  0.9366  0.7003    0.00
   6    28659564    rs112053680   A   ?   4      0.5499       0.656  0.9411  0.9430  0.1764   39.25
   6    28659863      rs7752875   C   ?   4      0.3568      0.3568  0.9378  0.9378  0.6986    0.00
   6    28660006      rs9393923   A   ?   4      0.7385      0.6391  0.9665  0.9384  0.1680   40.63
   6    28660101     rs60583357   T   ?   4      0.5622      0.5622  0.8996  0.8996  0.5685    0.00
   6    28660515     rs55776584   C   ?   4      0.7447      0.7543  0.9609  0.9612  0.3642    5.76
   6    28662390      rs1319076   T   ?   4      0.5499       0.656  0.9411  0.9430  0.1764   39.25
   6    28662521      rs1319075   T   ?   4      0.5521      0.5719  0.9507  0.9516  0.3658    5.43
   6    28663410      rs6902736   A   ?   4      0.4049      0.4049  0.9438  0.9438  0.6478    0.00
   6    28663530      rs6456831   C   ?   4       0.696       0.696  0.9738  0.9738  0.5472    0.00
   6    28663538      rs6925718   C   ?   4      0.6943      0.8201  1.0749  1.0685  0.0678   57.94
   6    28664213     rs16894216   C   ?   3     0.07682     0.07682  4.2948  4.2948  0.9626    0.00
   6    28664631      rs4143771   A   ?   4      0.3385      0.3385  0.9355  0.9355  0.6042    0.00
   6    28665080     rs73391123   T   ?   4      0.6567       0.756  0.9561  0.9578  0.1365   45.81
   6    28665109      rs7382112   A   ?   4       0.672       0.672  0.9716  0.9716  0.5889    0.00
   6    28665902    rs115043233   C   ?   4      0.7815      0.8154  0.9716  0.9724  0.2694   23.62
   6    28665944      rs1337585   G   ?   4      0.4052      0.4052  0.9445  0.9445  0.7022    0.00
   6    28667448     rs12111360   A   ?   4      0.7538      0.8008  0.9685  0.9693  0.2286   30.60
   6    28668072      rs7381993   T   ?   4      0.4224      0.4224  0.9448  0.9448  0.4976    0.00
   6    28668480      rs7383248   A   ?   4      0.5029      0.5029  0.9541  0.9541  0.5432    0.00
   6    28668830     rs60137363   T   ?   4     0.07636      0.2037  1.1776  1.1828  0.1252   47.69
   6    28669315      rs6939576   G   ?   4      0.5456      0.5456  0.9596  0.9596  0.9171    0.00
   6    28669427      rs6939297   A   ?   4      0.4466      0.4466  0.9106  0.9106  0.4037    0.00
   6    28669610    rs143144207   G   ?   4      0.7166      0.7905  0.9633  0.9669  0.2202   32.02
   6    28670609     rs73391136   C   ?   4       0.714      0.8174  1.0515  1.0404  0.2235   31.46
   6    28671343      rs6908726   G   ?   4      0.9556      0.9556  0.9952  0.9952  0.5722    0.00
   6    28671422      rs1107160   T   ?   4      0.6576      0.5923  1.0582  1.1093  0.0953   52.83
   6    28671651      rs1107158   G   ?   4      0.6576      0.5923  1.0582  1.1093  0.0953   52.83
   6    28671723      rs1107159   C   ?   4      0.6576      0.5923  1.0582  1.1093  0.0953   52.83
   6    28671762     rs73391137   T   ?   4      0.9523      0.9451  0.9923  0.9908  0.3551    7.60
   6    28671898      rs2893974   T   ?   4      0.6576      0.5923  1.0582  1.1093  0.0953   52.83
   6    28672688      rs1107294   C   ?   4      0.6576      0.5923  1.0582  1.1093  0.0953   52.83
   6    28672826     rs74686052   A   ?   4      0.6576      0.5923  1.0582  1.1093  0.0953   52.83
   6    28672892     rs75197152   A   ?   4      0.6576      0.5923  1.0582  1.1093  0.0953   52.83
   6    28672897     rs56092796   A   ?   4      0.3927      0.3927  0.9339  0.9339  0.9440    0.00
   6    28673401    rs115125105   C   ?   4      0.6576      0.5923  1.0582  1.1093  0.0953   52.83
   6    28673434     rs35243068   A   ?   1          NA          NA      NA      NA      NA      NA
   6    28673997      rs9969087   T   ?   4       0.436      0.6154  0.9158  0.9252  0.1376   45.63
   6    28673998      rs4713177   A   ?   4      0.6669      0.6669  0.9485  0.9485  0.4568    0.00
   6    28674119    rs111593707   C   ?   4      0.6048      0.5656  1.0684  1.1153  0.1064   50.89
   6    28674322      rs7772289   T   ?   4      0.4675      0.5489  0.9413  0.9461  0.3031   17.58
   6    28674494      rs7754365   G   ?   4      0.6576      0.5923  1.0582  1.1093  0.0953   52.83
   6    28674628      rs7772373   G   ?   4      0.6576      0.5923  1.0582  1.1093  0.0953   52.83
   6    28674675      rs7772482   G   ?   4      0.6576      0.5923  1.0582  1.1093  0.0953   52.83
   6    28674798      rs7738101   C   ?   4      0.6576      0.5923  1.0582  1.1093  0.0953   52.83
   6    28675236     rs34509358   T   ?   2      0.3217      0.3217  3.6260  3.6260  1.0000    0.00
   6    28675286    rs113335053   T   ?   4      0.6576      0.5923  1.0582  1.1093  0.0953   52.83
   6    28675347      rs6900797   A   ?   4      0.5643       0.538  1.0771  1.1289  0.0908   53.64
   6    28675630      rs6901325   A   ?   4      0.6576      0.5923  1.0582  1.1093  0.0953   52.83
   6    28675860      rs6906105   A   ?   4      0.6576      0.5923  1.0582  1.1093  0.0953   52.83
   6    28676013      rs6905871   G   ?   4      0.6576      0.5923  1.0582  1.1093  0.0953   52.83
   6    28676074      rs6906506   C   ?   4      0.6576      0.5923  1.0582  1.1093  0.0953   52.83
   6    28676193      rs9368570   A   ?   4      0.3927      0.3927  0.9339  0.9339  0.9440    0.00
   6    28676215     rs76799171   T   ?   4      0.6576      0.5923  1.0582  1.1093  0.0953   52.83
   6    28676394      rs9366724   T   ?   4      0.0988      0.0988  0.3197  0.3197  1.0000    0.00
   6    28676458      rs9357072   T   ?   4      0.0988      0.0988  0.3197  0.3197  1.0000    0.00
   6    28677514     rs61657599   G   ?   4      0.6576      0.5923  1.0582  1.1093  0.0953   52.83
   6    28677758      rs9368571   G   ?   4      0.5419      0.5419  0.9323  0.9323  0.6424    0.00
   6    28677931    rs116246293   G   ?   1          NA          NA      NA      NA      NA      NA
   6    28677996     rs75780051   A   ?   4      0.8079      0.7256  1.0277  1.0497  0.2235   31.47
   6    28678293     rs79872226   T   ?   3      0.2552      0.2552  2.1886  2.1886  0.4458    0.00
   6    28678357      rs7775835   C   ?   4       0.367       0.367  0.9442  0.9442  0.4396    0.00
   6    28678387     rs77679360   G   ?   3      0.2552      0.2552  2.1886  2.1886  0.4458    0.00
   6    28678607    rs140041878   C   ?   4      0.3286      0.3286  0.8167  0.8167  0.6351    0.00
   6    28678912     rs80053558   A   ?   4      0.8079      0.7256  1.0277  1.0497  0.2235   31.47
   6    28679016     rs75844181   C   ?   4      0.8079      0.7256  1.0277  1.0497  0.2235   31.47
   6    28679620      rs1891757   A   ?   4      0.8079      0.7256  1.0277  1.0497  0.2235   31.47
   6    28679868      rs1539586   C   ?   4      0.3424      0.3424  0.9320  0.9320  0.5612    0.00
   6    28679944      rs1539585   T   ?   4      0.8006      0.8006  0.9766  0.9766  0.5652    0.00
   6    28679945      rs1539584   C   ?   4      0.2976      0.2976  0.9025  0.9025  0.9834    0.00
   6    28680103    rs115582688   T   ?   4      0.2833      0.2833  1.1911  1.1911  0.6231    0.00
   6    28680106     rs73391145   T   ?   4      0.7525      0.8291  0.9640  0.9721  0.2934   19.34
   6    28680173      rs1573970   G   ?   4      0.8079      0.7256  1.0277  1.0497  0.2235   31.47
   6    28680285      rs1573969   T   ?   4      0.8079      0.7256  1.0277  1.0497  0.2235   31.47
   6    28680467    rs112771452   G   ?   4      0.8079      0.7256  1.0277  1.0497  0.2235   31.47
   6    28680776    rs185053056   T   ?   4      0.1712      0.3046  1.1042  1.1014  0.1893   37.13
   6    28680892     rs72844382   T   ?   4      0.1727      0.1727  0.8871  0.8871  0.9122    0.00
   6    28680975     rs56384403   G   ?   4      0.8079      0.7256  1.0277  1.0497  0.2235   31.47
   6    28681415     rs13217472   A   ?   1          NA          NA      NA      NA      NA      NA
   6    28681510      rs6937342   T   ?   4      0.5173      0.5173  0.9234  0.9234  0.5195    0.00
   6    28682372     rs76024870   T   ?   4      0.8213      0.7367  1.0257  1.0474  0.2261   31.03
   6    28682406    rs145097508   C   ?   4      0.7882      0.9682  1.1533  1.0269  0.2621   24.90
   6    28682442      rs9393925   T   ?   4      0.6547      0.6547  0.9677  0.9677  0.7852    0.00
   6    28682725      rs9393926   G   ?   4      0.8543      0.8543  0.9843  0.9843  0.6106    0.00
   6    28682763      rs9380085   C   ?   4       0.244       0.244  0.8740  0.8740  0.4201    0.00
   6    28683693    rs142193829   A   ?   4      0.2833      0.2833  1.1911  1.1911  0.6231    0.00
   6    28683843      rs9767343   G   ?   4      0.8213      0.7367  1.0257  1.0474  0.2261   31.03
   6    28684132    rs115397636   T   ?   4      0.5124      0.7302  0.9070  0.9301  0.1205   48.48
   6    28684286      rs9767359   G   ?   4      0.8213      0.7367  1.0257  1.0474  0.2261   31.03
   6    28684360     rs79179143   A   ?   4      0.8213      0.7367  1.0257  1.0474  0.2261   31.03
   6    28684506    rs114051421   A   ?   4       0.462       0.462  0.8492  0.8492  0.5566    0.00
   6    28684630    rs114383240   T   ?   4      0.2596      0.2596  1.2096  1.2096  0.7718    0.00
   6    28684714     rs74749613   A   ?   4      0.8213      0.7367  1.0257  1.0474  0.2261   31.03
   6    28684754     rs76302449   A   ?   4      0.8213      0.7367  1.0257  1.0474  0.2261   31.03
   6    28685118     rs61208746   C   ?   4      0.8213      0.7367  1.0257  1.0474  0.2261   31.03
   6    28685279     rs58238888   T   ?   4      0.8213      0.7367  1.0257  1.0474  0.2261   31.03
   6    28685902     rs57693980   G   ?   4      0.8213      0.7367  1.0257  1.0474  0.2261   31.03
   6    28686006    rs115499539   G   ?   4      0.7882      0.9682  1.1533  1.0269  0.2621   24.90
   6    28686084    rs115162286   G   ?   4      0.5404      0.8119  1.0933  1.0445  0.2576   25.67
   6    28686185     rs79050600   C   ?   4      0.8213      0.7367  1.0257  1.0474  0.2261   31.03
   6    28686298    rs113823147   G   ?   4      0.8213      0.7367  1.0257  1.0474  0.2261   31.03
   6    28686390    rs150120410   A   ?   4      0.5124      0.7302  0.9070  0.9301  0.1205   48.48
   6    28686592      rs9393928   T   ?   4      0.2737      0.2737  0.9215  0.9215  0.7560    0.00
   6    28686819      rs9380086   G   ?   4      0.2737      0.2737  0.9215  0.9215  0.7560    0.00
   6    28687469     rs56404349   A   ?   4       0.244       0.244  0.8740  0.8740  0.4201    0.00
   6    28687489    rs116575156   G   ?   4      0.2596      0.2596  1.2096  1.2096  0.7718    0.00
   6    28687499    rs111467285   A   ?   4      0.7968      0.7968  1.0256  1.0256  0.7224    0.00
   6    28687699    rs140029671   C   ?   4     0.06859     0.06859  0.6961  0.6961  0.6719    0.00
   6    28687765      rs9688414   G   ?   4      0.8213      0.7367  1.0257  1.0474  0.2261   31.03
   6    28687865    rs115174302   T   ?   4      0.3783      0.3783  0.6230  0.6230  0.6245    0.00
   6    28688315      rs9348812   T   ?   4      0.2346      0.2346  0.8716  0.8716  0.4240    0.00
   6    28688438    rs112712202   T   ?   4      0.8213      0.7367  1.0257  1.0474  0.2261   31.03
   6    28688843     rs77050371   C   ?   4      0.8213      0.7367  1.0257  1.0474  0.2261   31.03
   6    28688921      rs6909960   A   ?   4      0.8213      0.7367  1.0257  1.0474  0.2261   31.03
   6    28689004     rs73391152   T   ?   4      0.2987      0.4397  1.0730  1.0782  0.1149   49.43
   6    28689232     rs56296645   T   ?   4      0.8213      0.7367  1.0257  1.0474  0.2261   31.03
   6    28689290     rs73391153   C   ?   4     0.02949      0.1609  1.1676  1.1756  0.0586   59.79
   6    28689661     rs80326437   C   ?   4      0.8213      0.7367  1.0257  1.0474  0.2261   31.03
   6    28689712     rs74901699   A   ?   4      0.8213      0.7367  1.0257  1.0474  0.2261   31.03
   6    28689758     rs77413278   T   ?   4      0.8213      0.7367  1.0257  1.0474  0.2261   31.03
   6    28689980     rs77531101   T   ?   4      0.8213      0.7367  1.0257  1.0474  0.2261   31.03
   6    28690649     rs76968338   C   ?   4      0.8213      0.7367  1.0257  1.0474  0.2261   31.03
   6    28692468    rs116665653   A   ?   4      0.2596      0.2596  1.2096  1.2096  0.7718    0.00
   6    28692512    rs114469207   G   ?   4      0.8213      0.7367  1.0257  1.0474  0.2261   31.03
   6    28692540     rs78615644   C   ?   4      0.8213      0.7367  1.0257  1.0474  0.2261   31.03
   6    28692738    rs113085175   G   ?   4      0.8213      0.7367  1.0257  1.0474  0.2261   31.03
   6    28692823     rs73391154   G   ?   4      0.7525      0.8291  0.9640  0.9721  0.2934   19.34
   6    28693026    rs115592443   T   ?   4      0.2833      0.2833  1.1911  1.1911  0.6231    0.00
   6    28693765    rs114108993   A   ?   4      0.6803      0.6803  1.1777  1.1777  0.4189    0.00
   6    28693883     rs12660605   G   ?   4       0.244       0.244  0.8740  0.8740  0.4201    0.00
   6    28693903     rs79046736   G   ?   4      0.3894      0.3901  1.0911  1.0971  0.3417   10.25
   6    28694392      rs1419094   T   ?   4      0.5404      0.8119  1.0933  1.0445  0.2576   25.67
   6    28694770     rs60311527   T   ?   4      0.8213      0.7367  1.0257  1.0474  0.2261   31.03
   6    28694814     rs61703239   A   ?   4      0.8213      0.7367  1.0257  1.0474  0.2261   31.03
   6    28695149      rs1954407   G   ?   4      0.2596      0.2596  1.2096  1.2096  0.7718    0.00
   6    28695299      rs7772111   C   ?   4      0.8213      0.7367  1.0257  1.0474  0.2261   31.03
   6    28695430      rs7751884   C   ?   4      0.8831      0.7936  1.0164  1.0347  0.2612   25.04
   6    28695668      rs7772682   A   ?   4      0.8213      0.7367  1.0257  1.0474  0.2261   31.03
   6    28696063      rs9393929   A   ?   4      0.8647      0.8647  0.9854  0.9854  0.6063    0.00
   6    28696524    rs113279711   A   ?   4      0.7752      0.7207  1.0327  1.0472  0.2805   21.66
   6    28696772    rs150814685   G   ?   4      0.4364      0.4364  0.8481  0.8481  0.8145    0.00
   6    28696794    rs114339006   T   ?   4      0.7752      0.7207  1.0327  1.0472  0.2805   21.66
   6    28696816    rs114807698   A   ?   4      0.7695      0.7695  1.1911  1.1911  0.4780    0.00
   6    28696844    rs114950784   T   ?   4      0.7752      0.7207  1.0327  1.0472  0.2805   21.66
   6    28697064     rs11963986   G   ?   4       0.553      0.7911  1.0726  1.0416  0.1959   36.05
   6    28697086      rs2893973   C   ?   4      0.1563      0.1563  0.8784  0.8784  0.4707    0.00
   6    28697625     rs17280797   G   ?   4      0.7752      0.7207  1.0327  1.0472  0.2805   21.66
   6    28697751     rs17280818   T   ?   4      0.7752      0.7207  1.0327  1.0472  0.2805   21.66
   6    28697832     rs17346574   A   ?   4      0.7752      0.7207  1.0327  1.0472  0.2805   21.66
   6    28697964     rs16894234   C   ?   4      0.5404      0.8119  1.0933  1.0445  0.2576   25.67
   6    28698080    rs114766711   A   ?   4      0.7752      0.7207  1.0327  1.0472  0.2805   21.66
   6    28698668      rs2211495   A   ?   4      0.2833      0.2833  1.1911  1.1911  0.6231    0.00
   6    28698908     rs16894237   T   ?   4      0.2596      0.2596  1.2096  1.2096  0.7718    0.00
   6    28699369      rs7755641   C   ?   4      0.7752      0.7207  1.0327  1.0472  0.2805   21.66
   6    28699691     rs10498733   A   ?   4      0.7752      0.7207  1.0327  1.0472  0.2805   21.66
   6    28700089      rs9257110   C   ?   4       0.141       0.141  0.8665  0.8665  0.9695    0.00
   6    28700147      rs1936180   A   ?   4      0.7752      0.7207  1.0327  1.0472  0.2805   21.66
   6    28700457    rs148584123   C   ?   4      0.7695      0.7695  1.1911  1.1911  0.4780    0.00
   6    28700500      rs9257111   T   ?   4       0.141       0.141  0.8665  0.8665  0.9695    0.00
   6    28700574     rs73391160   T   ?   4      0.7664      0.8601  0.9666  0.9766  0.2594   25.36
   6    28701492      rs6456835   G   ?   4      0.8647      0.8647  0.9854  0.9854  0.6063    0.00
   6    28701516     rs17281186   A   ?   4      0.9699      0.9699  1.0043  1.0043  0.4460    0.00
   6    28702113      rs9257112   T   ?   4      0.3271      0.3271  0.8851  0.8851  0.4608    0.00
   6    28702601     rs74294627   C   ?   4      0.8512      0.8512  0.9138  0.9138  0.9045    0.00
   6    28702829    rs147485707   T   ?   4      0.2596      0.2596  1.2096  1.2096  0.7718    0.00
   6    28703149      rs7748319   G   ?   4      0.9699      0.9699  1.0043  1.0043  0.4460    0.00
   6    28703281      rs2893970   C   ?   4       0.196       0.196  0.8765  0.8765  0.9432    0.00
   6    28703432      rs7766599   T   ?   4      0.9699      0.9699  1.0043  1.0043  0.4460    0.00
   6    28703672    rs116232681   C   ?   4      0.2596      0.2596  1.2096  1.2096  0.7718    0.00
   6    28704010     rs55891766   C   ?   4      0.9699      0.9699  1.0043  1.0043  0.4460    0.00
   6    28704775      rs2394130   A   ?   4      0.3271      0.3271  0.8851  0.8851  0.4608    0.00
   6    28705033     rs72500863   T   ?   4      0.6286      0.7103  1.1208  1.1132  0.2251   31.19
   6    28705056    rs111639548   T   ?   4      0.7664      0.8601  0.9666  0.9766  0.2594   25.36
   6    28705074      rs1311911   T   ?   4      0.8647      0.8647  0.9854  0.9854  0.6063    0.00
   6    28705222    rs115975470   T   ?   4      0.2596      0.2596  1.2096  1.2096  0.7718    0.00
   6    28706535      rs3869043   A   ?   4      0.3374      0.3374  0.9054  0.9054  0.9103    0.00
   6    28706663     rs59959723   C   ?   4      0.9699      0.9699  1.0043  1.0043  0.4460    0.00
   6    28706891    rs116118793   A   ?   4      0.6876      0.6876  1.0649  1.0649  0.8427    0.00
   6    28707453      rs9257115   A   ?   4      0.3374      0.3374  0.9054  0.9054  0.9103    0.00
   6    28707599     rs73391164   T   ?   4      0.5485      0.7825  1.0734  1.0431  0.2006   35.27
   6    28707805    rs116776976   C   ?   4      0.6556      0.6556  1.0747  1.0747  0.9180    0.00
   6    28708055      rs3873209   G   ?   4      0.9699      0.9699  1.0043  1.0043  0.4460    0.00
   6    28708629    rs148076211   G   ?   4      0.9699      0.9699  1.0043  1.0043  0.4460    0.00
   6    28709313     rs61094745   A   ?   4      0.9699      0.9699  1.0043  1.0043  0.4460    0.00
   6    28710227      rs7765829   T   ?   4      0.9699      0.9699  1.0043  1.0043  0.4460    0.00
   6    28710300    rs181266933   T   ?   4      0.6286      0.7103  1.1208  1.1132  0.2251   31.19
   6    28710562    rs114955469   G   ?   4      0.9699      0.9699  1.0043  1.0043  0.4460    0.00
   6    28711074     rs11754985   T   ?   4      0.8151      0.8151  0.9811  0.9811  0.6715    0.00
   6    28711334      rs3905240   G   ?   4      0.9699      0.9699  1.0043  1.0043  0.4460    0.00
   6    28711662    rs114359523   A   ?   4      0.6556      0.6556  1.0747  1.0747  0.9180    0.00
   6    28712008     rs58104924   G   ?   4      0.9699      0.9699  1.0043  1.0043  0.4460    0.00
   6    28712663      rs1233579   G   ?   4      0.6668      0.6668  0.9451  0.9451  0.4937    0.00
   6    28713035      rs9257117   A   ?   4      0.3271      0.3271  0.8851  0.8851  0.4608    0.00
   6    28713725      rs1233580   C   ?   4      0.6668      0.6668  0.9451  0.9451  0.4937    0.00
   6    28713847      rs1233581   T   ?   4      0.6668      0.6668  0.9451  0.9451  0.4937    0.00
   6    28713877    rs116776021   T   ?   4      0.6876      0.6876  1.0649  1.0649  0.8427    0.00
   6    28714044      rs1233582   G   ?   4      0.7649      0.7649  0.9735  0.9735  0.9481    0.00
   6    28714204     rs57876318   C   ?   4      0.2102      0.5795  1.1081  1.1082  0.0028   78.72
   6    28714424    rs115592698   T   ?   4      0.6556      0.6556  1.0747  1.0747  0.9180    0.00
   6    28714723      rs9257124   T   ?   4      0.3114      0.3114  0.9004  0.9004  0.9188    0.00
   6    28714761      rs7763390   C   ?   4      0.8058      0.8058  1.0235  1.0235  0.5182    0.00
   6    28714944     rs73391166   A   ?   4       0.525      0.7738  1.0780  1.0455  0.1912   36.82
   6    28715516    rs116157862   G   ?   4      0.6876      0.6876  1.0649  1.0649  0.8427    0.00
   6    28715537      rs6909102   C   ?   4      0.8156      0.8156  1.0223  1.0223  0.5143    0.00
   6    28715566      rs1233583   A   ?   4      0.6668      0.6668  0.9451  0.9451  0.4937    0.00
   6    28715583    rs114227105   T   ?   4      0.6982      0.6982  1.0625  1.0625  0.8460    0.00
   6    28715604      rs1233584   G   ?   4      0.8839      0.8705  1.0109  1.0150  0.2250   31.22
   6    28715639     rs73391168   T   ?   4      0.8661      0.8661  0.9865  0.9865  0.5504    0.00
   6    28716235     rs73391169   A   ?   4       0.783      0.8461  1.0379  1.0300  0.3042   17.38
   6    28716345      rs1233585   G   ?   4      0.7649      0.7649  0.9735  0.9735  0.9481    0.00
   6    28716551     rs77875080   C   ?   4      0.8719      0.8719  0.9254  0.9254  0.9043    0.00
   6    28716675     rs75888590   C   ?   4      0.9294      0.9294  1.0102  1.0102  0.4741    0.00
   6    28716854      rs1311912   T   ?   4      0.6668      0.6668  0.9451  0.9451  0.4937    0.00
   6    28716962    rs111836343   A   ?   4      0.9294      0.9294  1.0102  1.0102  0.4741    0.00
   6    28717178      rs1311913   C   ?   4      0.6668      0.6668  0.9451  0.9451  0.4937    0.00
   6    28717256     rs72847135   G   ?   4      0.7806      0.7806  1.0267  1.0267  0.5317    0.00
   6    28717617    rs116561036   C   ?   1          NA          NA      NA      NA      NA      NA
   6    28718300      rs9257128   A   ?   4      0.2988      0.2988  0.8786  0.8786  0.4534    0.00
   6    28718402      rs7742889   A   ?   4      0.9294      0.9294  1.0102  1.0102  0.4741    0.00
   6    28719066      rs9257129   G   ?   4      0.3114      0.3114  0.9004  0.9004  0.9188    0.00
   6    28719469     rs55641015   T   ?   4      0.9294      0.9294  1.0102  1.0102  0.4741    0.00
   6    28719755      rs1233587   T   ?   4      0.9706      0.9706  0.9970  0.9970  0.8844    0.00
   6    28719976      rs1233588   C   ?   4      0.6668      0.6668  0.9451  0.9451  0.4937    0.00
   6    28720609    rs116740683   G   ?   4      0.6332      0.6332  1.3321  1.3321  0.5800    0.00
   6    28721039     rs55795312   T   ?   4      0.7762      0.7762  1.0268  1.0268  0.5306    0.00
   6    28721254     rs60252997   C   ?   4      0.8684      0.8684  0.9867  0.9867  0.5527    0.00
   6    28721495      rs9257131   C   ?   4      0.4472      0.5519  0.8923  0.8962  0.2176   32.44
   6    28721534      rs1742741   T   ?   4      0.9948      0.9948  0.9995  0.9995  0.8726    0.00
   6    28721815    rs116573972   G   ?   4      0.6556      0.6556  1.0747  1.0747  0.9180    0.00
   6    28722076     rs62408379   T   ?   4      0.7427      0.8005  0.9438  0.9506  0.2779   22.13
   6    28722114     rs72847141   T   ?   4      0.7806      0.7806  1.0267  1.0267  0.5317    0.00
   6    28722296    rs147743910   A   ?   4      0.6876      0.6876  1.0649  1.0649  0.8427    0.00
   6    28722799     rs17338569   C   ?   4      0.7806      0.7806  1.0267  1.0267  0.5317    0.00
   6    28722860      rs9257132   C   ?   4      0.2988      0.2988  0.8786  0.8786  0.4534    0.00
   6    28722929     rs75492882   G   ?   4      0.9294      0.9294  1.0102  1.0102  0.4741    0.00
   6    28723421      rs9257133   T   ?   4      0.6668      0.6668  0.9451  0.9451  0.4937    0.00
   6    28723499    rs138113368   C   ?   4      0.6876      0.6876  1.0649  1.0649  0.8427    0.00
   6    28723723     rs57780419   A   ?   4      0.7806      0.7806  1.0267  1.0267  0.5317    0.00
   6    28723841      rs9257136   C   ?   4      0.6668      0.6668  0.9451  0.9451  0.4937    0.00
   6    28723949      rs9257137   C   ?   4      0.6668      0.6668  0.9451  0.9451  0.4937    0.00
   6    28723960      rs1238262   T   ?   4      0.6668      0.6668  0.9451  0.9451  0.4937    0.00
   6    28723986     rs57170714   C   ?   4      0.9294      0.9294  1.0102  1.0102  0.4741    0.00
   6    28724079      rs1742742   T   ?   4      0.9299      0.9854  0.9935  0.9983  0.2014   35.14
   6    28724082      rs1742743   T   ?   4      0.6668      0.6668  0.9451  0.9451  0.4937    0.00
   6    28724852     rs17398081   C   ?   4      0.4592      0.4592  0.8554  0.8554  0.8583    0.00
   6    28725240    rs148545514   T   ?   4      0.4882      0.4882  0.8634  0.8634  0.8463    0.00
   6    28725415     rs59233561   T   ?   4      0.9294      0.9294  1.0102  1.0102  0.4741    0.00
   6    28725620     rs59475656   G   ?   4      0.9294      0.9294  1.0102  1.0102  0.4741    0.00
   6    28725704     rs61173069   G   ?   4      0.7548      0.7548  1.0302  1.0302  0.5127    0.00
   6    28726173     rs56003969   A   ?   4      0.9294      0.9294  1.0102  1.0102  0.4741    0.00
   6    28726568     rs73403142   G   ?   4      0.4448      0.7409  1.0937  1.0542  0.1665   40.86
   6    28726815      rs1233593   T   ?   4      0.6668      0.6668  0.9451  0.9451  0.4937    0.00
   6    28727121      rs9257140   A   ?   1          NA          NA      NA      NA      NA      NA
   6    28727343      rs1233594   G   ?   4      0.6668      0.6668  0.9451  0.9451  0.4937    0.00
   6    28727547     rs57748269   T   ?   4      0.9294      0.9294  1.0102  1.0102  0.4741    0.00
   6    28727596     rs58288624   A   ?   4      0.9125      0.7747  0.9841  1.0670  0.0885   54.06
   6    28728329      rs1233597   T   ?   4      0.9891      0.9891  0.9989  0.9989  0.9036    0.00
   6    28728871    rs116670707   A   ?   4      0.6556      0.6556  1.0747  1.0747  0.9180    0.00
   6    28729330     rs78286488   A   ?   4      0.8326      0.8326  1.0207  1.0207  0.5869    0.00
   6    28729634    rs114202915   T   ?   4       0.657       0.657  1.0749  1.0749  0.9180    0.00
   6    28729812    rs115169585   T   ?   4      0.4963      0.7102  0.9034  0.9253  0.1255   47.64
   6    28729835     rs74637441   C   ?   4      0.8326      0.8326  1.0207  1.0207  0.5869    0.00
   6    28729981      rs9257144   C   ?   4      0.4608      0.5614  0.8953  0.8993  0.2241   31.36
   6    28731086     rs56098960   T   ?   4      0.9183      0.9183  1.0118  1.0118  0.4732    0.00
   6    28731188      rs1233599   G   ?   4      0.7486      0.7486  0.9587  0.9587  0.5696    0.00
   6    28731263     rs79800940   T   ?   4      0.9183      0.9183  1.0118  1.0118  0.4732    0.00
   6    28731385     rs76587225   G   ?   4      0.9183      0.9183  1.0118  1.0118  0.4732    0.00
   6    28731671     rs77084790   T   ?   4      0.9183      0.9183  1.0118  1.0118  0.4732    0.00
   6    28731809      rs9257148   C   ?   4      0.3719      0.5674  0.8614  0.8760  0.1318   46.60
   6    28731925      rs9257149   C   ?   4       0.181       0.181  0.8766  0.8766  0.9332    0.00
   6    28731960      rs9257150   C   ?   4       0.181       0.181  0.8766  0.8766  0.9332    0.00
   6    28732127    rs116612399   G   ?   4      0.9595      0.9595  1.0058  1.0058  0.4432    0.00
   6    28732209    rs116450899   A   ?   4      0.5983      0.5983  1.0894  1.0894  0.9239    0.00
   6    28732294     rs73403150   T   ?   4       0.853       0.853  0.9851  0.9851  0.5464    0.00
   6    28732364      rs3852213   A   ?   4      0.9595      0.9595  1.0058  1.0058  0.4432    0.00
   6    28732514      rs1233600   G   ?   4      0.7486      0.7486  0.9587  0.9587  0.5696    0.00
   6    28732806     rs75525270   A   ?   4      0.9595      0.9595  1.0058  1.0058  0.4432    0.00
   6    28732869     rs77057108   T   ?   4      0.9595      0.9595  1.0058  1.0058  0.4432    0.00
   6    28733212      rs1233601   G   ?   4      0.9334      0.9096  1.0062  1.0104  0.2241   31.36
   6    28733298     rs73403152   T   ?   4       0.853       0.853  0.9851  0.9851  0.5464    0.00
   6    28733724     rs58258185   T   ?   4      0.9595      0.9595  1.0058  1.0058  0.4432    0.00
   6    28733787     rs57965355   G   ?   4      0.9595      0.9595  1.0058  1.0058  0.4432    0.00
   6    28734676      rs1233604   A   ?   4      0.7486      0.7486  0.9587  0.9587  0.5696    0.00
   6    28734806      rs1233605   G   ?   4      0.3337      0.3337  0.9368  0.9368  0.9823    0.00
   6    28735192     rs78195322   T   ?   4      0.9595      0.9595  1.0058  1.0058  0.4432    0.00
   6    28735200     rs11751023   T   ?   4       0.853       0.853  0.9851  0.9851  0.5464    0.00
   6    28735247     rs73403155   G   ?   4     0.02819      0.1816  1.1887  1.1783  0.0767   56.22
   6    28735357     rs74969965   C   ?   4      0.9595      0.9595  1.0058  1.0058  0.4432    0.00
   6    28735375     rs73403156   G   ?   4      0.5304      0.8912  1.0775  1.0247  0.1078   50.66
   6    28735842      rs1233607   C   ?   4      0.9703      0.9309  1.0028  1.0085  0.1791   38.80
   6    28736070    rs111616018   G   ?   4      0.9595      0.9595  1.0058  1.0058  0.4432    0.00
   6    28736189      rs1233608   G   ?   4      0.8316      0.8316  0.9810  0.9810  0.9472    0.00
   6    28736201      rs1233609   A   ?   4      0.7486      0.7486  0.9587  0.9587  0.5696    0.00
   6    28736211    rs116299896   G   ?   4      0.9595      0.9595  1.0058  1.0058  0.4432    0.00
   6    28736484      rs9257157   T   ?   4      0.1669      0.1669  0.8730  0.8730  0.9246    0.00
   6    28736485    rs112001540   A   ?   4      0.9595      0.9595  1.0058  1.0058  0.4432    0.00
   6    28736597    rs112033028   T   ?   4      0.9595      0.9595  1.0058  1.0058  0.4432    0.00
   6    28736648     rs75265644   T   ?   4      0.9595      0.9595  1.0058  1.0058  0.4432    0.00
   6    28736965    rs145949361   G   ?   4      0.5983      0.5983  1.0894  1.0894  0.9239    0.00
   6    28736973      rs9257158   G   ?   4      0.3351      0.3351  0.9255  0.9255  0.8800    0.00
   6    28736988      rs1233610   G   ?   4      0.7486      0.7486  0.9587  0.9587  0.5696    0.00
   6    28737054      rs1233611   G   ?   4      0.7486      0.7486  0.9587  0.9587  0.5696    0.00
   6    28737906    rs113488442   G   ?   1          NA          NA      NA      NA      NA      NA
   6    28737976     rs78086507   C   ?   4      0.9595      0.9595  1.0058  1.0058  0.4432    0.00
   6    28737988     rs75042255   T   ?   4      0.9595      0.9595  1.0058  1.0058  0.4432    0.00
   6    28738320     rs60252686   G   ?   4      0.9595      0.9595  1.0058  1.0058  0.4432    0.00
   6    28738429      rs1233612   T   ?   4      0.7486      0.7486  0.9587  0.9587  0.5696    0.00
   6    28738559     rs73403159   T   ?   4     0.02819      0.1816  1.1887  1.1783  0.0767   56.22
   6    28738609      rs1233613   G   ?   4       0.326       0.326  0.9359  0.9359  0.9826    0.00
   6    28739132      rs6923795   G   ?   4      0.9595      0.9595  1.0058  1.0058  0.4432    0.00
   6    28739322      rs1233614   G   ?   4      0.8316      0.8316  0.9810  0.9810  0.9472    0.00
   6    28739584      rs1233615   C   ?   4      0.9816      0.9375  1.0017  1.0077  0.1755   39.39
   6    28739867     rs73403160   G   ?   4       0.853       0.853  0.9851  0.9851  0.5464    0.00
   6    28739884      rs1233616   T   ?   4      0.9816      0.9375  1.0017  1.0077  0.1755   39.39
   6    28740151     rs58025129   T   ?   4     0.03052      0.1877  1.1858  1.1748  0.0789   55.82
   6    28740425     rs56165011   C   ?   4      0.9595      0.9595  1.0058  1.0058  0.4432    0.00
   6    28740500     rs55659253   G   ?   4      0.9595      0.9595  1.0058  1.0058  0.4432    0.00
   6    28740622     rs55764335   C   ?   4      0.9595      0.9595  1.0058  1.0058  0.4432    0.00
   6    28741162      rs1233617   T   ?   4      0.5969      0.7564  0.9588  0.9697  0.2176   32.45
   6    28741734      rs9257167   A   ?   4      0.3184      0.3184  1.8604  1.8604  0.9964    0.00
   6    28741954      rs9257168   A   ?   4      0.3337      0.4568  0.8607  0.8639  0.1942   36.33
   6    28742086      rs1311914   C   ?   4      0.7486      0.7486  0.9587  0.9587  0.5696    0.00
   6    28742331     rs79128439   C   ?   4      0.9595      0.9595  1.0058  1.0058  0.4432    0.00
   6    28742340      rs1311915   G   ?   4      0.9474      0.9151  1.0049  1.0103  0.1877   37.38
   6    28742592     rs78142681   A   ?   4      0.9595      0.9595  1.0058  1.0058  0.4432    0.00
   6    28742792     rs74358341   A   ?   4      0.9595      0.9595  1.0058  1.0058  0.4432    0.00
   6    28742850      rs1233618   A   ?   4      0.7486      0.7486  0.9587  0.9587  0.5696    0.00
   6    28743567     rs11754275   G   ?   4      0.6714      0.6714  0.9656  0.9656  0.6171    0.00
   6    28744021      rs9257171   A   ?   4      0.5983      0.5983  1.0894  1.0894  0.9239    0.00
   6    28744045    rs113931894   G   ?   4      0.9595      0.9595  1.0058  1.0058  0.4432    0.00
   6    28744305      rs9257172   A   ?   4      0.1669      0.1669  0.8730  0.8730  0.9246    0.00
   6    28744614    rs113224044   C   ?   4      0.9595      0.9595  1.0058  1.0058  0.4432    0.00
   6    28744668     rs77557831   A   ?   4      0.9336      0.9336  1.0096  1.0096  0.4516    0.00
   6    28744828     rs77371395   A   ?   4      0.9336      0.9336  1.0096  1.0096  0.4516    0.00
   6    28744888     rs73403165   T   ?   4     0.02072      0.1682  1.2031  1.1903  0.0721   57.11
   6    28745450     rs74629108   C   ?   4     0.02072      0.1682  1.2031  1.1903  0.0721   57.11
   6    28745452      rs1233619   A   ?   4      0.7486      0.7486  0.9587  0.9587  0.5696    0.00
   6    28745638    rs148092311   T   ?   4      0.5492      0.5492  0.8822  0.8822  0.5614    0.00
   6    28746171      rs1233620   A   ?   4      0.7486      0.7486  0.9587  0.9587  0.5696    0.00
   6    28746801      rs2154025   C   ?   4      0.9336      0.9336  1.0096  1.0096  0.4516    0.00
   6    28746841      rs2154026   G   ?   4      0.9336      0.9336  1.0096  1.0096  0.4516    0.00
   6    28746906    rs113354497   G   ?   4      0.8117      0.8196  1.0331  1.0321  0.3845    1.52
   6    28746945      rs9257175   G   ?   4      0.2099      0.2099  0.8841  0.8841  0.8782    0.00
   6    28747228     rs79363797   T   ?   1          NA          NA      NA      NA      NA      NA
   6    28747413    rs114087466   C   ?   4      0.6669      0.6669  1.0724  1.0724  0.8939    0.00
   6    28747614    rs116414370   G   ?   4      0.7395      0.7557  1.0583  1.0855  0.0717   57.18
   6    28747858      rs9257176   G   ?   4      0.2099      0.2099  0.8841  0.8841  0.8782    0.00
   6    28747902      rs1233622   T   ?   4      0.9299       0.899  1.0065  1.0121  0.1971   35.85
   6    28747985      rs6916286   A   ?   4      0.9336      0.9336  1.0096  1.0096  0.4516    0.00
   6    28747997     rs57791058   T   ?   4      0.9336      0.9336  1.0096  1.0096  0.4516    0.00
   6    28748281      rs1233623   T   ?   4      0.7486      0.7486  0.9587  0.9587  0.5696    0.00
   6    28748282      rs2394124   A   ?   1          NA          NA      NA      NA      NA      NA
   6    28748715    rs114507697   C   ?   4      0.6669      0.6669  1.0724  1.0724  0.8939    0.00
   6    28749012      rs7758798   T   ?   4      0.9336      0.9336  1.0096  1.0096  0.4516    0.00
   6    28749460     rs79141865   A   ?   4      0.9336      0.9336  1.0096  1.0096  0.4516    0.00
   6    28749477    rs113122071   T   ?   4      0.9336      0.9336  1.0096  1.0096  0.4516    0.00
   6    28750265      rs1233624   C   ?   4      0.7486      0.7486  0.9587  0.9587  0.5696    0.00
   6    28750541    rs112145933   G   ?   4      0.7391      0.7391  0.9729  0.9729  0.6294    0.00
   6    28751041      rs1311917   T   ?   4      0.7486      0.7486  0.9587  0.9587  0.5696    0.00
   6    28751979    rs113651343   C   ?   4      0.9336      0.9336  1.0096  1.0096  0.4516    0.00
   6    28751985    rs113904352   C   ?   4      0.9336      0.9336  1.0096  1.0096  0.4516    0.00
   6    28752048     rs75659458   C   ?   4      0.9336      0.9336  1.0096  1.0096  0.4516    0.00
   6    28752701     rs61270555   T   ?   4      0.4963      0.7102  0.9034  0.9253  0.1255   47.64
   6    28752883      rs7751451   G   ?   4      0.9336      0.9336  1.0096  1.0096  0.4516    0.00
   6    28752989    rs116437220   T   ?   4      0.6669      0.6669  1.0724  1.0724  0.8939    0.00
   6    28753165     rs73403171   T   ?   4      0.7525      0.7525  0.9747  0.9747  0.5408    0.00
   6    28753646      rs1311918   T   ?   4      0.7486      0.7486  0.9587  0.9587  0.5696    0.00
   6    28753752    rs114965386   T   ?   4      0.6669      0.6669  1.0724  1.0724  0.8939    0.00
   6    28753779     rs57558053   A   ?   4      0.8183      0.8183  1.0281  1.0281  0.8281    0.00
   6    28753907    rs112886535   C   ?   4       0.796       0.796  0.9792  0.9792  0.5124    0.00
   6    28753927     rs11963410   C   ?   4     0.03218       0.239  1.1878  1.1718  0.0498   61.65
   6    28753990     rs80084812   A   ?   4      0.9012      0.9012  1.0143  1.0143  0.4032    0.00
   6    28754072    rs114607660   A   ?   4      0.6669      0.6669  1.0724  1.0724  0.8939    0.00
   6    28754111     rs11968277   G   ?   4     0.03218       0.239  1.1878  1.1718  0.0498   61.65
   6    28754237     rs76761992   A   ?   4      0.9012      0.9012  1.0143  1.0143  0.4032    0.00
   6    28754430     rs78213451   C   ?   4      0.9012      0.9012  1.0143  1.0143  0.4032    0.00
   6    28754459    rs111621381   G   ?   4      0.9012      0.9012  1.0143  1.0143  0.4032    0.00
   6    28754520      rs9257181   T   ?   4      0.4079      0.4079  0.9357  0.9357  0.8695    0.00
   6    28754817      rs9257182   A   ?   4      0.8854      0.8854  0.9871  0.9871  0.9442    0.00
   6    28755532     rs73403176   T   ?   4      0.8005      0.8005  0.9796  0.9796  0.6018    0.00
   6    28755612     rs73403179   A   ?   4      0.6389      0.9245  1.0622  1.0159  0.2168   32.59
   6    28755650    rs116358919   T   ?   4      0.8966      0.8513  1.0148  1.0231  0.3334   11.88
   6    28755896    rs115174438   A   ?   4      0.8966      0.8513  1.0148  1.0231  0.3334   11.88
   6    28756008      rs9257183   T   ?   4      0.7555      0.7555  0.9599  0.9599  0.5745    0.00
   6    28756088      rs9257184   T   ?   4      0.7555      0.7555  0.9599  0.9599  0.5745    0.00
   6    28756136    rs115092703   A   ?   4      0.8966      0.8513  1.0148  1.0231  0.3334   11.88
   6    28756394     rs74511984   A   ?   1          NA          NA      NA      NA      NA      NA
   6    28756405      rs9257185   G   ?   4      0.4463      0.4463  0.9102  0.9102  0.3941    0.00
   6    28756483      rs9257186   C   ?   4      0.2483      0.2483  0.8931  0.8931  0.7374    0.00
   6    28756902      rs9257187   T   ?   4      0.7555      0.7555  0.9599  0.9599  0.5745    0.00
   6    28756995      rs6938988   G   ?   4      0.8966      0.8513  1.0148  1.0231  0.3334   11.88
   6    28757489      rs9257188   C   ?   4      0.7555      0.7555  0.9599  0.9599  0.5745    0.00
   6    28757555      rs9257189   G   ?   4      0.7555      0.7555  0.9599  0.9599  0.5745    0.00
   6    28757560    rs114273285   T   ?   4     0.06885      0.5154  1.1925  1.1409  0.0093   73.90
   6    28757573      rs6939948   G   ?   4      0.8966      0.8513  1.0148  1.0231  0.3334   11.88
   6    28757581    rs142332238   T   ?   4      0.6636      0.6636  1.3061  1.3061  0.5189    0.00
   6    28758828      rs9380090   C   ?   4      0.4051      0.4051  0.9306  0.9306  0.9215    0.00
   6    28759594    rs116010379   T   ?   4      0.6615      0.6615  1.0736  1.0736  0.8942    0.00
   6    28759854    rs116361574   C   ?   4      0.6669      0.6669  1.0724  1.0724  0.8939    0.00
   6    28760601      rs2754761   A   ?   4      0.8966      0.8513  1.0148  1.0231  0.3334   11.88
   6    28761208      rs2765223   T   ?   4      0.8966      0.8513  1.0148  1.0231  0.3334   11.88
   6    28761471      rs2754762   A   ?   4      0.8966      0.8513  1.0148  1.0231  0.3334   11.88
   6    28761683      rs9378107   G   ?   4      0.2483      0.2483  0.8931  0.8931  0.7374    0.00
   6    28761844    rs150530886   C   ?   4      0.6636      0.6636  1.3061  1.3061  0.5189    0.00
   6    28762581     rs56030816   G   ?   4      0.8966      0.8513  1.0148  1.0231  0.3334   11.88
   6    28762605     rs56374518   C   ?   4      0.8966      0.8513  1.0148  1.0231  0.3334   11.88
   6    28762999      rs1810750   G   ?   4      0.8966      0.8513  1.0148  1.0231  0.3334   11.88
   6    28763736    rs115174831   T   ?   4      0.8966      0.8513  1.0148  1.0231  0.3334   11.88
   6    28763796    rs116520285   T   ?   4      0.8966      0.8513  1.0148  1.0231  0.3334   11.88
   6    28763800     rs73403189   A   ?   4      0.8931      0.8931  1.0192  1.0192  0.6657    0.00
   6    28764097    rs140619884   C   ?   4      0.8966      0.8513  1.0148  1.0231  0.3334   11.88
   6    28764103      rs7764642   A   ?   4      0.7555      0.7555  0.9599  0.9599  0.5745    0.00
   6    28764464    rs112156380   G   ?   4     0.06503      0.5123  1.1955  1.1425  0.0090   74.07
   6    28764668    rs114741267   G   ?   4      0.8966      0.8513  1.0148  1.0231  0.3334   11.88
   6    28764817     rs28381660   A   ?   4      0.2468      0.2468  0.8928  0.8928  0.7365    0.00
   6    28764974      rs9257190   G   ?   4      0.8866      0.8866  0.9873  0.9873  0.8708    0.00
   6    28765033    rs114847130   T   ?   4      0.8966      0.8513  1.0148  1.0231  0.3334   11.88
   6    28765098      rs9257191   G   ?   4      0.5922      0.5922  0.9307  0.9307  0.4379    0.00
   6    28765346      rs9257192   C   ?   4      0.7555      0.7555  0.9599  0.9599  0.5745    0.00
   6    28766237      rs9380092   A   ?   4      0.4418      0.4418  0.9382  0.9382  0.9987    0.00
   6    28766845    rs146674992   A   ?   4      0.8966      0.8513  1.0148  1.0231  0.3334   11.88
   6    28766865     rs11961493   A   ?   4     0.06503      0.5123  1.1955  1.1425  0.0090   74.07
   6    28767076      rs2765222   T   ?   4      0.8966      0.8513  1.0148  1.0231  0.3334   11.88
   6    28767135     rs28381661   A   ?   4      0.3125      0.3125  0.9107  0.9107  0.9863    0.00
   6    28767254      rs2754763   C   ?   4      0.9738      0.7176  0.9957  1.0783  0.0937   53.12
   6    28767482      rs7761321   A   ?   4      0.7555      0.7555  0.9599  0.9599  0.5745    0.00
   6    28768052    rs113478549   A   ?   4      0.8005      0.8005  0.9796  0.9796  0.6018    0.00
   6    28768267      rs7766699   A   ?   4      0.7555      0.7555  0.9599  0.9599  0.5745    0.00
   6    28768484      rs2765221   G   ?   4      0.8966      0.8513  1.0148  1.0231  0.3334   11.88
   6    28768698      rs7767099   T   ?   4      0.7555      0.7555  0.9599  0.9599  0.5745    0.00
   6    28768932      rs9257217   T   ?   4      0.7555      0.7555  0.9599  0.9599  0.5745    0.00
   6    28769275      rs2754765   T   ?   4      0.8966      0.8513  1.0148  1.0231  0.3334   11.88
   6    28769671      rs2765220   C   ?   4      0.8866      0.8866  0.9873  0.9873  0.8708    0.00
   6    28770683      rs7739915   T   ?   4       0.773       0.773  0.9737  0.9737  0.8648    0.00
   6    28770731     rs57491524   C   ?   4      0.9784      0.8067  0.9968  1.0402  0.1606   41.84
   6    28770908      rs7763940   C   ?   4      0.2468      0.2468  0.8928  0.8928  0.7365    0.00
   6    28771198      rs2013652   C   ?   4      0.2586      0.2586  0.9202  0.9202  0.7453    0.00
   6    28771300    rs142395667   A   ?   4      0.4174      0.4174  0.8466  0.8466  0.7379    0.00
   6    28771388     rs35045623   A   ?   1          NA          NA      NA      NA      NA      NA
   6    28771414      rs9378149   C   ?   4      0.2149      0.2149  0.8854  0.8854  0.7955    0.00
   6    28772128    rs114060013   C   ?   4      0.9784      0.8067  0.9968  1.0402  0.1606   41.84
   6    28772350      rs9368576   A   ?   4      0.2754      0.2754  0.8987  0.8987  0.7746    0.00
   6    28772441     rs56110474   C   ?   4      0.9784      0.8067  0.9968  1.0402  0.1606   41.84
   6    28772493     rs11968644   C   ?   4     0.04599      0.2658  1.1734  1.1575  0.0569   60.13
   6    28772691     rs11758303   A   ?   4      0.8005      0.8005  0.9796  0.9796  0.6018    0.00
   6    28773355      rs3132373   T   ?   4      0.7555      0.7555  0.9599  0.9599  0.5745    0.00
   6    28773482     rs28381663   C   ?   4      0.4975      0.4975  0.9414  0.9414  0.9387    0.00
   6    28773496      rs3132372   C   ?   4      0.6835      0.6835  0.9628  0.9628  0.8718    0.00
   6    28773983      rs3132371   A   ?   4       0.904      0.8869  1.0090  1.0122  0.2783   22.04
   6    28774130    rs115967007   T   ?   4      0.9784      0.8067  0.9968  1.0402  0.1606   41.84
   6    28774210     rs59303422   C   ?   4      0.8005      0.8005  0.9796  0.9796  0.6018    0.00
   6    28774422    rs115385935   T   ?   4      0.9784      0.8067  0.9968  1.0402  0.1606   41.84
   6    28774593      rs9404976   T   ?   4      0.2468      0.2468  0.8928  0.8928  0.7365    0.00
   6    28775155    rs115307364   G   ?   4      0.9784      0.8067  0.9968  1.0402  0.1606   41.84
   6    28775322      rs3131344   A   ?   4       0.773       0.773  0.9737  0.9737  0.8648    0.00
   6    28775564      rs3131343   A   ?   4      0.7555      0.7555  0.9599  0.9599  0.5745    0.00
   6    28775664      rs7776376   T   ?   4      0.2645      0.2645  0.8965  0.8965  0.7201    0.00
   6    28775667     rs56308612   G   ?   4      0.9784      0.8067  0.9968  1.0402  0.1606   41.84
   6    28775982      rs1011094   G   ?   4       0.904      0.8869  1.0090  1.0122  0.2783   22.04
   6    28776117      rs4324798   A   ?   4      0.7555      0.7555  0.9599  0.9599  0.5745    0.00
   6    28776140     rs11756140   G   ?   4      0.8005      0.8005  0.9796  0.9796  0.6018    0.00
   6    28776172    rs116160920   T   ?   4      0.6669      0.6669  1.0724  1.0724  0.8939    0.00
   6    28776234       rs209206   C   ?   4      0.8528      0.7277  1.0228  1.0559  0.1927   36.58
   6    28776242    rs115894206   G   ?   4      0.6669      0.6669  1.0724  1.0724  0.8939    0.00
   6    28776303       rs453020   A   ?   4      0.9784      0.8067  0.9968  1.0402  0.1606   41.84
   6    28776317      rs9257223   C   ?   4      0.7555      0.7555  0.9599  0.9599  0.5745    0.00
   6    28776360     rs28381664   G   ?   4      0.3385      0.3385  0.5641  0.5641  0.5773    0.00
   6    28776391       rs172331   G   ?   4      0.9784      0.8067  0.9968  1.0402  0.1606   41.84
   6    28777336       rs209204   C   ?   4      0.9784      0.8067  0.9968  1.0402  0.1606   41.84
   6    28777384     rs80355632   C   ?   4      0.8719      0.8719  0.9254  0.9254  0.9043    0.00
   6    28777691       rs209202   A   ?   4      0.9784      0.8067  0.9968  1.0402  0.1606   41.84
   6    28777991    rs114741805   A   ?   4      0.4174      0.4174  0.8466  0.8466  0.7379    0.00
   6    28778364       rs209201   T   ?   4      0.9784      0.8067  0.9968  1.0402  0.1606   41.84
   6    28778614       rs169682   G   ?   4      0.9784      0.8067  0.9968  1.0402  0.1606   41.84
   6    28778872       rs185984   G   ?   4      0.9784      0.8067  0.9968  1.0402  0.1606   41.84
   6    28779423       rs417919   G   ?   4       0.773       0.773  0.9737  0.9737  0.8648    0.00
   6    28779721       rs209200   T   ?   4      0.9784      0.8067  0.9968  1.0402  0.1606   41.84
   6    28779756      rs9393932   A   ?   4      0.2621      0.2621  0.8960  0.8960  0.7172    0.00
   6    28779887      rs1041881   G   ?   3      0.9051      0.9051  1.2320  1.2320  1.0000    0.00
   6    28779928       rs209199   A   ?   4      0.9784      0.8067  0.9968  1.0402  0.1606   41.84
   6    28779933      rs9393933   A   ?   4      0.2621      0.2621  0.8960  0.8960  0.7172    0.00
   6    28780479      rs9468423   G   ?   2      0.3423      0.8554  0.9224  0.9669  0.0399   76.31
   6    28780514       rs209198   A   ?   4      0.9455      0.7289  0.9903  1.0853  0.0633   58.84
   6    28780608       rs209197   A   ?   4      0.9784      0.8067  0.9968  1.0402  0.1606   41.84
   6    28780672      rs6909419   C   ?   4      0.2621      0.2621  0.8960  0.8960  0.7172    0.00
   6    28780817       rs209196   C   ?   4      0.9784      0.8067  0.9968  1.0402  0.1606   41.84
   6    28780822    rs113074871   C   ?   4      0.8005      0.8005  0.9796  0.9796  0.6018    0.00
   6    28781277      rs4713180   A   ?   4      0.6669      0.6669  1.0724  1.0724  0.8939    0.00
   6    28781438       rs209195   G   ?   4      0.9784      0.8067  0.9968  1.0402  0.1606   41.84
   6    28781479       rs209194   G   ?   4      0.9845      0.8044  0.9977  1.0405  0.1630   41.44
   6    28781873     rs67829526   G   ?   1          NA          NA      NA      NA      NA      NA
   6    28782092    rs117311607   A   ?   4      0.9884      0.9884  1.0021  1.0021  0.8890    0.00
   6    28782148    rs114029915   C   ?   4      0.9118      0.9118  1.0160  1.0160  0.9183    0.00
   6    28782160      rs3132397   A   ?   4      0.7555      0.7555  0.9599  0.9599  0.5745    0.00
   6    28782217       rs209193   T   ?   4      0.9845      0.8044  0.9977  1.0405  0.1630   41.44
   6    28782249       rs209192   C   ?   4      0.9845      0.8044  0.9977  1.0405  0.1630   41.44
   6    28782310      rs3132396   C   ?   4      0.7555      0.7555  0.9599  0.9599  0.5745    0.00
   6    28782334       rs209191   C   ?   4      0.9845      0.8044  0.9977  1.0405  0.1630   41.44
   6    28782363       rs209190   C   ?   4      0.9845      0.8044  0.9977  1.0405  0.1630   41.44
   6    28782511       rs209189   A   ?   4      0.9845      0.8044  0.9977  1.0405  0.1630   41.44
   6    28782601       rs209188   A   ?   4      0.9845      0.8044  0.9977  1.0405  0.1630   41.44
   6    28782732       rs423261   A   ?   4      0.9845      0.8044  0.9977  1.0405  0.1630   41.44
   6    28782734       rs372943   T   ?   4      0.9845      0.8044  0.9977  1.0405  0.1630   41.44
   6    28782794     rs28381665   T   ?   4      0.2592      0.2592  0.8954  0.8954  0.7156    0.00
   6    28782795     rs28381666   T   ?   4      0.2592      0.2592  0.8954  0.8954  0.7156    0.00
   6    28782978       rs209187   A   ?   4      0.9845      0.8044  0.9977  1.0405  0.1630   41.44
   6    28782998     rs16897420   T   ?   4      0.6306      0.7707  0.9307  0.9413  0.1282   47.20
   6    28783735     rs28381667   G   ?   4      0.4186      0.4186  0.6192  0.6192  0.4492    0.00
   6    28783772    rs147374376   C   ?   4      0.6636      0.6636  1.3061  1.3061  0.5189    0.00
   6    28784031       rs398795   C   ?   4      0.9845      0.8044  0.9977  1.0405  0.1630   41.44
   6    28785085      rs3118362   C   ?   2      0.3217      0.3217  3.6260  3.6260  1.0000    0.00
   6    28785894     rs28400868   T   ?   4      0.2592      0.2592  0.8954  0.8954  0.7156    0.00
   6    28786003     rs73407222   A   ?   4      0.7922      0.7922  0.9783  0.9783  0.5316    0.00
   6    28786147     rs73407223   C   ?   4     0.06702      0.4704  1.1932  1.1443  0.0199   69.54
   6    28786884       rs172330   A   ?   4      0.9845      0.8044  0.9977  1.0405  0.1630   41.44
   6    28787095      rs6939310   A   ?   4      0.7922      0.7922  0.9783  0.9783  0.5316    0.00
   6    28787152       rs185982   A   ?   4      0.9845      0.8044  0.9977  1.0405  0.1630   41.44
   6    28787193      rs9257226   G   ?   4       0.778       0.778  0.9743  0.9743  0.8682    0.00
   6    28787384      rs9257227   C   ?   4      0.7555      0.7555  0.9599  0.9599  0.5745    0.00
   6    28787766      rs6924101   G   ?   4      0.7922      0.7922  0.9783  0.9783  0.5316    0.00
   6    28788769      rs3135294   A   ?   4      0.7555      0.7555  0.9599  0.9599  0.5745    0.00
   6    28789266       rs172329   C   ?   4       0.778       0.778  0.9743  0.9743  0.8682    0.00
   6    28790397      rs9257229   G   ?   4      0.6785      0.6785  0.9612  0.9612  0.6303    0.00
   6    28790528       rs172328   T   ?   4       0.778       0.778  0.9743  0.9743  0.8682    0.00
   6    28791016      rs9348814   C   ?   4      0.2592      0.2592  0.8954  0.8954  0.7156    0.00
   6    28791077    rs112534153   G   ?   4      0.4621      0.4621  0.9095  0.9095  0.4028    0.00
   6    28791150     rs28400869   C   ?   4      0.2592      0.2592  0.8954  0.8954  0.7156    0.00
   6    28791202     rs10484543   T   ?   4      0.2592      0.2592  0.8954  0.8954  0.7156    0.00
   6    28791481    rs148397607   A   ?   4      0.4245      0.4245  0.8487  0.8487  0.7435    0.00
   6    28791681     rs67662386   T   ?   4      0.7913      0.7913  0.9759  0.9759  0.8669    0.00
   6    28792012       rs209183   C   ?   4      0.9753      0.8073  0.9963  1.0400  0.1600   41.93
   6    28792030      rs3118360   A   ?   2      0.2205      0.2205  3.2097  3.2097  1.0000    0.00
   6    28792477       rs209181   A   ?   4       0.778       0.778  0.9743  0.9743  0.8682    0.00
   6    28792483     rs78027219   T   ?   4      0.4621      0.4621  0.9095  0.9095  0.4028    0.00
   6    28793250     rs56271755   T   ?   4      0.6381      0.6381  0.9017  0.9017  0.7307    0.00
   6    28793605       rs209180   T   ?   4      0.2707      0.2707  0.9222  0.9222  0.7264    0.00
   6    28793779       rs880157   G   ?   4      0.1249      0.1249  0.8646  0.8646  0.7825    0.00
   6    28793853       rs209179   C   ?   4      0.8623      0.8623  0.9835  0.9835  0.6270    0.00
   6    28793915      rs3135295   C   ?   4      0.7555      0.7555  0.9599  0.9599  0.5745    0.00
   6    28794273     rs11966708   C   ?   4     0.05963     0.05963  1.1390  1.1390  0.4366    0.00
   6    28795856      rs3135296   T   ?   4      0.7555      0.7555  0.9599  0.9599  0.5745    0.00
   6    28796071      rs3131337   C   ?   4      0.7555      0.7555  0.9599  0.9599  0.5745    0.00
   6    28796455    rs145661222   C   ?   4      0.9845      0.8044  0.9977  1.0405  0.1630   41.44
   6    28796769    rs115979269   C   ?   4      0.6768      0.6768  1.0638  1.0638  0.9441    0.00
   6    28796842     rs75343821   C   ?   4      0.4621      0.4621  0.9095  0.9095  0.4028    0.00
   6    28797097    rs114146785   G   ?   4      0.6636      0.6636  1.3061  1.3061  0.5189    0.00
   6    28797720     rs72500865   C   ?   4      0.5474      0.5784  1.1492  1.1511  0.3127   15.79
   6    28797903    rs149902743   G   ?   4      0.6768      0.6768  1.0638  1.0638  0.9441    0.00
   6    28798002     rs11759022   T   ?   4      0.1283      0.1805  1.1208  1.1173  0.3142   15.52
   6    28798610      rs9357073   C   ?   4      0.3517      0.5526  0.9279  0.9432  0.2248   31.24
   6    28798650      rs9366727   A   ?   4      0.2761      0.2761  0.8971  0.8971  0.6892    0.00
   6    28800281    rs150548387   G   ?   4      0.5981       0.814  0.9247  0.9490  0.0872   54.28
   6    28801168      rs3132376   A   ?   4      0.7555      0.7555  0.9599  0.9599  0.5745    0.00
   6    28801442     rs56678427   A   ?   4      0.9577      0.9351  0.9939  1.0107  0.2925   19.51
   6    28802149      rs3118357   A   ?   4      0.7555      0.7555  0.9599  0.9599  0.5745    0.00
   6    28802436       rs184094   G   ?   4      0.3107      0.5528  0.9216  0.9404  0.1883   37.29
   6    28803103       rs209177   A   ?   4      0.3473      0.5521  0.9273  0.9429  0.2215   31.80
   6    28803291      rs9257248   T   ?   4      0.7555      0.7555  0.9599  0.9599  0.5745    0.00
   6    28803331     rs73407231   T   ?   4      0.4621      0.4621  0.9095  0.9095  0.4028    0.00
   6    28803504      rs9257249   C   ?   4      0.7555      0.7555  0.9599  0.9599  0.5745    0.00
   6    28803633      rs9257250   T   ?   4      0.7555      0.7555  0.9599  0.9599  0.5745    0.00
   6    28804688      rs3135297   A   ?   4      0.7555      0.7555  0.9599  0.9599  0.5745    0.00
   6    28805630    rs142630735   T   ?   4      0.6768      0.6768  1.0638  1.0638  0.9441    0.00
   6    28806218       rs209174   G   ?   4      0.8818      0.8818  0.9858  0.9858  0.6367    0.00
   6    28806629     rs73407237   C   ?   4      0.4621      0.4621  0.9095  0.9095  0.4028    0.00
   6    28808973     rs11753443   T   ?   4      0.1283      0.1805  1.1208  1.1173  0.3142   15.52
   6    28808992      rs3132395   G   ?   4      0.7555      0.7555  0.9599  0.9599  0.5745    0.00
   6    28809038      rs3132394   G   ?   4      0.7555      0.7555  0.9599  0.9599  0.5745    0.00
   6    28809196    rs116390607   T   ?   4      0.3206      0.3206  0.8739  0.8739  0.6171    0.00
   6    28809598      rs3132393   C   ?   4      0.7555      0.7555  0.9599  0.9599  0.5745    0.00
   6    28810145     rs77707491   A   ?   1          NA          NA      NA      NA      NA      NA
   6    28810817       rs422331   T   ?   4      0.2781      0.2781  0.9234  0.9234  0.7315    0.00
   6    28811280     rs73407240   A   ?   4      0.4621      0.4621  0.9095  0.9095  0.4028    0.00
   6    28814098    rs115531818   G   ?   4      0.5331      0.5331  0.8907  0.8907  0.7270    0.00
   6    28814446      rs3131335   C   ?   4      0.7555      0.7555  0.9599  0.9599  0.5745    0.00
   6    28815213       rs526983   T   ?   4      0.8818      0.8818  0.9858  0.9858  0.6367    0.00
   6    28815523    rs116550725   A   ?   4      0.6113      0.6113  1.0794  1.0794  0.9813    0.00
   6    28815952       rs209172   A   ?   4      0.3473      0.5521  0.9273  0.9429  0.2215   31.80
   6    28816061      rs9257260   A   ?   4       0.457      0.6502  0.8831  0.9016  0.1380   45.57
   6    28817300       rs209171   A   ?   4      0.8818      0.8818  0.9858  0.9858  0.6367    0.00
   6    28817590      rs9257262   T   ?   4      0.7555      0.7555  0.9599  0.9599  0.5745    0.00
   6    28817794    rs150600314   A   ?   4      0.9694      0.9694  1.0055  1.0055  0.9678    0.00
   6    28817897      rs7760313   C   ?   4      0.7555      0.7555  0.9599  0.9599  0.5745    0.00
   6    28817942       rs209170   A   ?   4      0.3473      0.5521  0.9273  0.9429  0.2215   31.80
   6    28818924    rs141384069   T   ?   4      0.6523      0.6523  1.0701  1.0701  0.9803    0.00
   6    28818951    rs147406886   G   ?   4      0.7536      0.7536  0.9403  0.9403  0.7408    0.00
   6    28819204    rs140690185   T   ?   4      0.9584      0.9584  0.9941  0.9941  0.7988    0.00
   6    28821095      rs9257270   G   ?   4      0.2678      0.2678  0.8972  0.8972  0.7371    0.00
   6    28821169    rs138092393   A   ?   4      0.9845      0.8044  0.9977  1.0405  0.1630   41.44
   6    28821676      rs9257271   A   ?   4      0.7555      0.7555  0.9599  0.9599  0.5745    0.00
   6    28821735      rs9257272   C   ?   4      0.7555      0.7555  0.9599  0.9599  0.5745    0.00
   6    28822257     rs11965253   A   ?   4      0.6999      0.6999  1.0567  1.0567  0.5386    0.00
   6    28822663    rs138044664   T   ?   4      0.6523      0.6523  1.0701  1.0701  0.9803    0.00
   6    28822847    rs115763085   T   ?   4      0.6523      0.6523  1.0701  1.0701  0.9803    0.00
   6    28823999      rs3132384   A   ?   4      0.7555      0.7555  0.9599  0.9599  0.5745    0.00
   6    28824397      rs3135300   A   ?   4      0.7555      0.7555  0.9599  0.9599  0.5745    0.00
   6    28824621     rs77730005   T   ?   4      0.4621      0.4621  0.9095  0.9095  0.4028    0.00
   6    28824974      rs3132385   T   ?   2      0.2205      0.2205  3.2097  3.2097  1.0000    0.00
   6    28825571      rs3131345   A   ?   4      0.7555      0.7555  0.9599  0.9599  0.5745    0.00
   6    28825573      rs3132387   A   ?   4      0.7759      0.7759  0.9637  0.9637  0.4946    0.00
   6    28825930    rs113321751   T   ?   1          NA          NA      NA      NA      NA      NA
   6    28826031    rs111493337   A   ?   4      0.1259      0.1777  1.1216  1.1181  0.3143   15.50
   6    28826069     rs28986280   T   ?   1          NA          NA      NA      NA      NA      NA
   6    28826239    rs114512486   G   ?   4      0.6523      0.6523  1.0701  1.0701  0.9803    0.00
   6    28826262      rs9257274   C   ?   4      0.2678      0.2678  0.8972  0.8972  0.7371    0.00
   6    28826405       rs176461   G   ?   4      0.9803      0.8075  0.9971  1.0398  0.1633   41.40
   6    28826852    rs115439209   T   ?   4      0.9499      0.9499  1.0101  1.0101  0.9606    0.00
   6    28827663     rs73407247   G   ?   4      0.4621      0.4621  0.9095  0.9095  0.4028    0.00
   6    28827879      rs3132388   T   ?   4      0.5093      0.5093  0.9186  0.9186  0.5906    0.00
   6    28828010    rs116380322   C   ?   4      0.5279      0.5279  0.8894  0.8894  0.7298    0.00
   6    28828808    rs115623594   C   ?   4      0.6032      0.8288  1.1676  1.0932  0.1562   42.56
   6    28829486       rs209165   C   ?   4      0.3456      0.5507  0.9270  0.9426  0.2210   31.88
   6    28829637      rs3135302   C   ?   4      0.7555      0.7555  0.9599  0.9599  0.5745    0.00
   6    28830022      rs6456858   G   ?   4      0.3206      0.3206  0.8739  0.8739  0.6171    0.00
   6    28830191      rs2038887   C   ?   4      0.5981       0.814  0.9247  0.9490  0.0872   54.28
   6    28830477    rs115009016   C   ?   4      0.6523      0.6523  1.0701  1.0701  0.9803    0.00
   6    28831535     rs58958115   G   ?   4       0.721       0.721  0.9649  0.9649  0.7988    0.00
   6    28831611      rs3131336   T   ?   2      0.2205      0.2205  3.2097  3.2097  1.0000    0.00
   6    28833442       rs413158   A   ?   4      0.9384      0.9384  0.9926  0.9926  0.6803    0.00
   6    28833507      rs9257280   T   ?   4     0.02312     0.02312  0.8207  0.8207  0.6563    0.00
   6    28833508    rs115986935   T   ?   4      0.9499      0.9499  1.0101  1.0101  0.9606    0.00
   6    28833512     rs73741203   A   ?   4      0.7122      0.7122  0.9580  0.9580  0.7927    0.00
   6    28833518    rs113537161   C   ?   4      0.4621      0.4621  0.9095  0.9095  0.4028    0.00
   6    28833549      rs9257281   G   ?   4      0.2678      0.2678  0.8972  0.8972  0.7371    0.00
   6    28833696    rs115626731   A   ?   4      0.9499      0.9499  1.0101  1.0101  0.9606    0.00
   6    28834287     rs11759525   A   ?   4     0.06732     0.06732  1.1349  1.1349  0.4930    0.00
   6    28834324    rs150898617   A   ?   4      0.6523      0.6523  1.0701  1.0701  0.9803    0.00
   6    28834598    rs149236018   T   ?   4      0.6636      0.6636  1.3061  1.3061  0.5189    0.00
   6    28835252      rs7775657   A   ?   4      0.4621      0.4621  0.9095  0.9095  0.4028    0.00
   6    28836456       rs209164   T   ?   4      0.9519      0.9519  0.9943  0.9943  0.6896    0.00
   6    28836592     rs73407261   T   ?   4      0.4621      0.4621  0.9095  0.9095  0.4028    0.00
   6    28837036    rs116024793   A   ?   4      0.5981       0.814  0.9247  0.9490  0.0872   54.28
   6    28837192      rs7747802   T   ?   4      0.5474      0.5784  1.1492  1.1511  0.3127   15.79
   6    28837437      rs3131093   T   ?   4      0.7555      0.7555  0.9599  0.9599  0.5745    0.00
   6    28837658    rs150298088   C   ?   4      0.4194      0.4194  0.8473  0.8473  0.7480    0.00
   6    28837805      rs3132391   A   ?   4      0.7555      0.7555  0.9599  0.9599  0.5745    0.00
   6    28838629      rs3132392   C   ?   4      0.7555      0.7555  0.9599  0.9599  0.5745    0.00
   6    28839073     rs11966136   G   ?   4      0.5859      0.5859  1.0465  1.0465  0.7180    0.00
   6    28839317       rs365823   C   ?   4      0.9476      0.7294  0.9907  1.0848  0.0646   58.57
   6    28839403      rs3135304   A   ?   4      0.7555      0.7555  0.9599  0.9599  0.5745    0.00
   6    28839477       rs743847   A   ?   4       0.256       0.256  0.8944  0.8944  0.7278    0.00
   6    28839529      rs3118367   C   ?   4      0.7555      0.7555  0.9599  0.9599  0.5745    0.00
   6    28839542       rs172327   G   ?   4      0.9569      0.8619  0.9936  1.0263  0.2128   33.25
   6    28839570     rs76650502   C   ?   4      0.2226      0.2226  0.8434  0.8434  0.5929    0.00
   6    28839632    rs142735815   C   ?   4      0.4194      0.4194  0.8473  0.8473  0.7480    0.00
   6    28839709      rs3135305   G   ?   4      0.5479      0.5479  0.9248  0.9248  0.5448    0.00
   6    28839747       rs743848   T   ?   4      0.9499      0.9499  1.0101  1.0101  0.9606    0.00
   6    28839798      rs3135306   A   ?   4      0.7555      0.7555  0.9599  0.9599  0.5745    0.00
   6    28839899      rs3118366   C   ?   4      0.7555      0.7555  0.9599  0.9599  0.5745    0.00
   6    28839908      rs3118365   A   ?   4      0.7555      0.7555  0.9599  0.9599  0.5745    0.00
   6    28839921      rs2894065   T   ?   4      0.7031      0.7031  0.9570  0.9570  0.6517    0.00
   6    28839947    rs115096560   T   ?   4      0.5981       0.814  0.9247  0.9490  0.0872   54.28
   6    28840351    rs185466530   T   ?   3      0.9051      0.9051  1.2320  1.2320  1.0000    0.00
   6    28840831    rs148837024   A   ?   4      0.1125      0.1703  1.1264  1.1224  0.3007   18.01
   6    28840901    rs148017129   T   ?   4      0.5981       0.814  0.9247  0.9490  0.0872   54.28
   6    28841615    rs115227125   G   ?   4      0.5981       0.814  0.9247  0.9490  0.0872   54.28
   6    28843092    rs115019353   C   ?   4      0.9499      0.9499  1.0101  1.0101  0.9606    0.00
   6    28844381    rs116825544   G   ?   4       0.723       0.723  0.9477  0.9477  0.9937    0.00
   6    28845157    rs140079894   T   ?   4       0.723       0.723  0.9477  0.9477  0.9937    0.00
   6    28845470     rs28986281   T   ?   1          NA          NA      NA      NA      NA      NA
   6    28846121     rs73408940   C   ?   4      0.4472      0.4472  0.9066  0.9066  0.4412    0.00
   6    28846462       rs209152   A   ?   4      0.9333      0.9333  0.9920  0.9920  0.7011    0.00
   6    28846724       rs209151   C   ?   4       0.285      0.5034  0.9168  0.9340  0.2063   34.33
   6    28847310     rs16894407   C   ?   4      0.5981       0.814  0.9247  0.9490  0.0872   54.28
   6    28847384      rs3135307   T   ?   4      0.7617      0.7617  0.9609  0.9609  0.5786    0.00
   6    28847476    rs115206826   C   ?   4      0.6385      0.6385  1.0732  1.0732  0.9802    0.00
   6    28848694      rs9500892   T   ?   4      0.3888      0.3888  0.8379  0.8379  0.7223    0.00
   6    28849711       rs413972   A   ?   4      0.5309      0.5989  0.9572  0.9616  0.3381   10.96
   6    28849790       rs172326   A   ?   4      0.6527      0.7796  0.9692  0.9780  0.2833   21.16
   6    28850382      rs2006758   G   ?   4      0.3452      0.3452  0.9110  0.9110  0.7291    0.00
   6    28850537    rs138061164   A   ?   4      0.3305      0.3305  0.8776  0.8776  0.5354    0.00
   6    28850777    rs138812412   T   ?   4      0.3305      0.3305  0.8776  0.8776  0.5354    0.00
   6    28850796    rs141984307   A   ?   4      0.3305      0.3305  0.8776  0.8776  0.5354    0.00
   6    28850808    rs146328993   A   ?   4      0.3305      0.3305  0.8795  0.8795  0.5824    0.00
   6    28851047      rs1016471   T   ?   4      0.7975      0.7975  0.9616  0.9616  0.4558    0.00
   6    28851367      rs1016472   C   ?   4      0.5333      0.6679  0.9575  0.9664  0.2822   21.35
   6    28851572      rs3131095   C   ?   4      0.3386      0.3386  1.8035  1.8035  0.9983    0.00
   6    28851688      rs7769221   C   ?   4      0.5157      0.5857  0.9557  0.9602  0.3367   11.23
   6    28851695      rs4713183   C   ?   4      0.8647      0.8647  1.0273  1.0273  0.8785    0.00
   6    28851808     rs75704476   A   ?   4      0.7545      0.7545  0.9523  0.9523  0.6662    0.00
   6    28851908       rs429369   C   ?   4      0.5157      0.5857  0.9557  0.9602  0.3367   11.23
   6    28852217     rs76458574   C   ?   4      0.3305      0.3305  0.8776  0.8776  0.5354    0.00
   6    28852285       rs182330   A   ?   4      0.5475      0.6682  0.9589  0.9669  0.2935   19.33
   6    28852363       rs185980   G   ?   4      0.5475      0.6682  0.9589  0.9669  0.2935   19.33
   6    28852416       rs209150   C   ?   4      0.6683      0.7818  0.9706  0.9785  0.2944   19.16
   6    28852497     rs73741219   A   ?   4      0.6057      0.6091  1.1269  1.1271  0.3828    1.90
   6    28852653    rs113195035   A   ?   4      0.2333      0.2333  0.8486  0.8486  0.5549    0.00
   6    28852787     rs59450563   T   ?   2      0.6604      0.6604  0.4106  0.4106  1.0000    0.00
   6    28852878      rs3118364   A   ?   4      0.3386      0.3386  1.8035  1.8035  0.9983    0.00
   6    28853097    rs116786917   T   ?   4      0.6076      0.8265  0.9265  0.9519  0.0817   55.30
   6    28853157      rs7750338   T   ?   4      0.5298      0.5842  0.9571  0.9606  0.3491    8.81
   6    28853197      rs3131097   G   ?   4      0.3386      0.3386  1.8035  1.8035  0.9983    0.00
   6    28853377    rs112536195   T   ?   2      0.6604      0.6604  0.4106  0.4106  1.0000    0.00
   6    28853541    rs113958193   C   ?   4      0.3305      0.3305  0.8776  0.8776  0.5354    0.00
   6    28854059      rs7755875   G   ?   4      0.9819      0.9405  0.9985  1.0066  0.1862   37.65
   6    28854769    rs145618169   T   ?   1          NA          NA      NA      NA      NA      NA
   6    28854772       rs544277   C   ?   4      0.7228      0.8831  0.9757  0.9876  0.2230   31.55
   6    28854892     rs34840519   G   ?   4      0.3195      0.6656  1.0783  1.0533  0.0660   58.28
   6    28855109      rs6925173   A   ?   4      0.3305      0.3305  0.8776  0.8776  0.5354    0.00
   6    28855805      rs3135309   C   ?   4      0.3386      0.3386  1.8035  1.8035  0.9983    0.00
   6    28855831      rs2148008   C   ?   4      0.6458      0.7223  1.0809  1.1039  0.0478   62.10
   6    28856450      rs2148007   G   ?   4      0.3758      0.3967  0.9219  0.9234  0.3712    4.31
   6    28856689      rs3135310   G   ?   4      0.3386      0.3386  1.8035  1.8035  0.9983    0.00
   6    28856740      rs3135311   C   ?   4      0.3386      0.3386  1.8035  1.8035  0.9983    0.00
   6    28856889      rs3135312   A   ?   4      0.3386      0.3386  1.8035  1.8035  0.9983    0.00
   6    28857630      rs3135313   C   ?   4      0.3386      0.3386  1.8035  1.8035  0.9983    0.00
   6    28858017     rs10428805   G   ?   4      0.3305      0.3305  0.8776  0.8776  0.5354    0.00
   6    28858166       rs209147   C   ?   4      0.6715      0.7525  0.9709  0.9764  0.3238   13.72
   6    28858850       rs209146   A   ?   4      0.5781      0.6626  0.9620  0.9675  0.3237   13.74
   6    28859108       rs209145   C   ?   4        0.56      0.5732  0.9602  0.9610  0.3815    2.16
   6    28859769       rs209144   T   ?   4        0.56      0.5732  0.9602  0.9610  0.3815    2.16
   6    28859801       rs209143   G   ?   4        0.56      0.5732  0.9602  0.9610  0.3815    2.16
   6    28859919      rs7749527   G   ?   4      0.4991      0.8893  1.0487  1.0168  0.0433   63.13
   6    28860396    rs114464814   G   ?   4       0.556       0.556  1.0916  1.0916  0.9752    0.00
   6    28861079     rs56410779   A   ?   1          NA          NA      NA      NA      NA      NA
   6    28861118      rs9468439   G   ?   4      0.3825      0.3825  0.8360  0.8360  0.7604    0.00
   6    28861320      rs3135314   G   ?   4       0.718      0.8008  0.9752  0.9810  0.3199   14.46
   6    28862509    rs117929666   C   ?   2      0.6604      0.6604  0.4106  0.4106  1.0000    0.00
   6    28862617       rs209142   C   ?   4      0.1669      0.3249  0.9107  0.9222  0.2308   30.24
   6    28863469       rs209140   A   ?   4        0.56      0.5732  0.9602  0.9610  0.3815    2.16
   6    28863483       rs209139   A   ?   4      0.8467      0.8232  1.0167  1.0218  0.2951   19.03
   6    28864100    rs115196926   T   ?   3      0.9051      0.9051  1.2320  1.2320  1.0000    0.00
   6    28864130    rs116815623   A   ?   4      0.6076      0.8265  0.9265  0.9519  0.0817   55.30
   6    28864170     rs74672902   C   ?   4      0.2539      0.2539  0.8551  0.8551  0.6266    0.00
   6    28864849      rs3135316   G   ?   4      0.2913      0.2913  1.9334  1.9334  0.9999    0.00
   6    28865973    rs147686661   C   ?   4      0.2395      0.2395  0.8523  0.8523  0.6229    0.00
   6    28865977    rs142439015   G   ?   4      0.2395      0.2395  0.8523  0.8523  0.6229    0.00
   6    28865982    rs150235440   C   ?   4      0.2395      0.2395  0.8523  0.8523  0.6229    0.00
   6    28865984    rs145808785   A   ?   4      0.2395      0.2395  0.8523  0.8523  0.6229    0.00
   6    28866528      rs3130838   C   ?   4      0.2913      0.2913  1.9334  1.9334  0.9999    0.00
   6    28866529      rs9468440   T   ?   4      0.3825      0.3825  0.8360  0.8360  0.7604    0.00
   6    28867157    rs116188510   T   ?   4      0.1431      0.1431  0.8481  0.8481  0.6278    0.00
   6    28867915      rs1536215   G   ?   4      0.4764      0.4764  1.0612  1.0612  0.9350    0.00
   6    28868157    rs114681144   A   ?   4      0.4622      0.5039  0.9174  0.9211  0.3518    8.26
   6    28868217      rs6928948   A   ?   4      0.8523      0.8523  1.0133  1.0133  0.7700    0.00
   6    28868494      rs3132374   G   ?   3      0.1519      0.1519  4.3859  4.3859  1.0000    0.00
   6    28868515     rs73393707   C   ?   4      0.9356      0.9356  1.0114  1.0114  0.4270    0.00
   6    28868745     rs74485913   T   ?   4      0.4773      0.5262  0.9200  0.9244  0.3444    9.74
   6    28869384     rs78644734   C   ?   4      0.4773      0.5262  0.9200  0.9244  0.3444    9.74
   6    28870847     rs41270604   T   ?   4      0.8149      0.8149  0.9643  0.9643  0.6522    0.00
   6    28870975      rs1056032   T   ?   4      0.1785      0.1785  1.1060  1.1060  0.7860    0.00
   6    28872624     rs79571250   C   ?   4      0.4773      0.5262  0.9200  0.9244  0.3444    9.74
   6    28872742       rs209124   C   ?   4       0.298       0.298  1.0708  1.0708  0.4771    0.00
   6    28873029     rs77095637   T   ?   2      0.6604      0.6604  0.4106  0.4106  1.0000    0.00
   6    28873053     rs11964044   G   ?   4       0.789       0.789  1.0398  1.0398  0.5660    0.00
   6    28873161     rs72853516   C   ?   4      0.1785      0.1785  1.1060  1.1060  0.7860    0.00
   6    28875501      rs3118363   C   ?   3      0.1519      0.1519  4.3859  4.3859  1.0000    0.00
   6    28876509      rs2269553   A   ?   4      0.3079      0.3079  0.9043  0.9043  0.7650    0.00
   6    28877247      rs3135293   C   ?   3      0.1519      0.1519  4.3859  4.3859  1.0000    0.00
   6    28877773      rs1794588   A   ?   4      0.3808      0.3808  1.0594  1.0594  0.5605    0.00
   6    28878112    rs115318295   T   ?   4      0.9668      0.9693  1.0027  1.0027  0.3280   12.91
   6    28878183     rs57564128   C   ?   4      0.6076      0.8265  0.9265  0.9519  0.0817   55.30
   6    28878214      rs2097424   G   ?   4      0.8956      0.8956  0.9916  0.9916  0.4110    0.00
   6    28880381     rs77074408   A   ?   4     0.09964     0.09964  0.7638  0.7638  0.5180    0.00
   6    28880570    rs116750314   T   ?   2      0.6604      0.6604  0.4106  0.4106  1.0000    0.00
   6    28880653     rs76683848   C   ?   4      0.4773      0.5262  0.9200  0.9244  0.3444    9.74
   6    28881660       rs209121   T   ?   4      0.2944      0.2944  1.0714  1.0714  0.4781    0.00
   6    28882098      rs6906953   G   ?   4      0.2944      0.2944  1.0714  1.0714  0.4781    0.00
   6    28882221    rs113243792   G   ?   2      0.6604      0.6604  0.4106  0.4106  1.0000    0.00
   6    28883296      rs3132382   A   ?   3      0.1519      0.1519  4.3859  4.3859  1.0000    0.00
   6    28883369     rs12194037   A   ?   4      0.5261      0.5261  1.0993  1.0993  0.9704    0.00
   6    28883688     rs72853522   C   ?   4      0.1785      0.1785  1.1060  1.1060  0.7860    0.00
   6    28883697    rs113491714   G   ?   4      0.4822       0.536  0.9209  0.9257  0.3397   10.66
   6    28883706     rs72853523   G   ?   4      0.1785      0.1785  1.1060  1.1060  0.7860    0.00
   6    28883895      rs9501162   G   ?   4      0.6107      0.6107  0.8958  0.8958  0.8228    0.00
   6    28883943      rs3131098   T   ?   4      0.3814      0.3814  1.0593  1.0593  0.5492    0.00
   6    28883982     rs12174077   A   ?   4      0.5261      0.5261  1.0993  1.0993  0.9704    0.00
   6    28883983     rs12174070   T   ?   4      0.1785      0.1785  1.1060  1.1060  0.7860    0.00
   6    28884159    rs150292065   A   ?   4      0.6636      0.6636  1.3061  1.3061  0.5189    0.00
   6    28884783    rs113398570   A   ?   2      0.6604      0.6604  0.4106  0.4106  1.0000    0.00
   6    28885202    rs142033196   G   ?   4      0.5261      0.5261  1.0993  1.0993  0.9704    0.00
   6    28885227      rs3132380   C   ?   4       0.295       0.295  1.0712  1.0712  0.4642    0.00
   6    28885863      rs3131101   G   ?   3      0.1519      0.1519  4.3859  4.3859  1.0000    0.00
   6    28885865      rs3132378   G   ?   3      0.1519      0.1519  4.3859  4.3859  1.0000    0.00
   6    28885974      rs3132377   T   ?   4       0.295       0.295  1.0712  1.0712  0.4642    0.00
   6    28886502      rs4713184   C   ?   4      0.2243      0.2243  1.0962  1.0962  0.8741    0.00
   6    28886813    rs144925938   T   ?   2      0.6604      0.6604  0.4106  0.4106  1.0000    0.00
   6    28887022    rs115060784   C   ?   4      0.6076      0.8265  0.9265  0.9519  0.0817   55.30
   6    28888058    rs114472201   A   ?   4      0.8765      0.8765  0.9761  0.9761  0.6441    0.00
   6    28890219      rs9295782   A   ?   4      0.1785      0.1785  1.1060  1.1060  0.7860    0.00
   6    28890800       rs929042   C   ?   4      0.2311      0.2311  0.8878  0.8878  0.7731    0.00
   6    28891176      rs2230683   C   ?   3      0.1519      0.1519  4.3859  4.3859  1.0000    0.00
   6    28891423     rs11545588   A   ?   4      0.1785      0.1785  1.1060  1.1060  0.7860    0.00
   6    28891458      rs1061625   T   ?   4      0.3322      0.3322  1.0658  1.0658  0.4632    0.00
   6    28891522     rs11545587   A   ?   4      0.1902      0.1902  1.1031  1.1031  0.7960    0.00
   6    28891856      rs6934771   T   ?   4      0.4773      0.5262  0.9200  0.9244  0.3444    9.74
   6    28892919      rs2765229   A   ?   4      0.7214      0.7214  0.9685  0.9685  0.5543    0.00
   6    28893002     rs75307122   T   ?   4      0.4773      0.5262  0.9200  0.9244  0.3444    9.74
   6    28893573     rs13206458   C   ?   3      0.1519      0.1519  4.3859  4.3859  1.0000    0.00
   6    28893927      rs2894066   G   ?   4      0.6564      0.6564  1.0309  1.0309  0.6457    0.00
   6    28894094      rs3763339   G   ?   4      0.5682      0.5682  1.0890  1.0890  0.9685    0.00
   6    28894311      rs3763338   A   ?   4      0.1902      0.1902  1.1031  1.1031  0.7960    0.00
   6    28894614     rs41316618   T   ?   3           1           1  0.0000  0.0000  1.0000    0.00
   6    28894755    rs141425519   G   ?   4      0.4065      0.4065  0.8454  0.8454  0.8364    0.00
   6    28895006    rs192441512   T   ?   4      0.5682      0.5682  1.0890  1.0890  0.9685    0.00
   6    28895648    rs114995312   T   ?   4      0.5682      0.5682  1.0890  1.0890  0.9685    0.00
   6    28895695     rs59889558   T   ?   4      0.6076      0.8265  0.9265  0.9519  0.0817   55.30
   6    28895716     rs72860085   T   ?   4      0.1902      0.1902  1.1031  1.1031  0.7960    0.00
   6    28896528    rs113152663   T   ?   4      0.1902      0.1902  1.1031  1.1031  0.7960    0.00
   6    28896775      rs9468445   G   ?   4      0.4065      0.4065  0.8454  0.8454  0.8364    0.00
   6    28897214       rs876737   G   ?   4      0.3893      0.3893  1.0583  1.0583  0.5363    0.00
   6    28897334    rs113796339   T   ?   4      0.1902      0.1902  1.1031  1.1031  0.7960    0.00
   6    28898057    rs111711328   A   ?   4      0.4938       0.553  0.9228  0.9281  0.3342   11.71
   6    28898526    rs114627526   G   ?   4      0.6636      0.6636  1.3061  1.3061  0.5189    0.00
   6    28899416      rs9380098   A   ?   4      0.1858      0.1858  1.1049  1.1049  0.7500    0.00
   6    28900499      rs1238787   C   ?   4      0.8763      0.8823  0.9900  0.9899  0.3370   11.18
   6    28901402     rs58971829   C   ?   4      0.4692      0.4692  1.0805  1.0805  0.4771    0.00
   6    28901565      rs2032502   T   ?   4      0.2076      0.2076  1.0997  1.0997  0.7659    0.00
   6    28903493     rs74879744   T   ?   4      0.4938       0.553  0.9228  0.9281  0.3342   11.71
   6    28903844      rs9366731   A   ?   4         0.2         0.2  1.1016  1.1016  0.7671    0.00
   6    28904710    rs144965899   C   ?   4      0.6636      0.6636  1.3061  1.3061  0.5189    0.00
   6    28905033      rs3131067   C   ?   4      0.4275      0.4275  1.0538  1.0538  0.5302    0.00
   6    28905523      rs3130892   A   ?   3      0.1519      0.1519  4.3859  4.3859  1.0000    0.00
   6    28905612      rs2006173   A   ?   4      0.9239      0.9239  0.9913  0.9913  0.5972    0.00
   6    28905791      rs3130895   A   ?   3      0.1519      0.1519  4.3859  4.3859  1.0000    0.00
   6    28905932      rs3131068   A   ?   3      0.1519      0.1519  4.3859  4.3859  1.0000    0.00
   6    28906285      rs3131069   G   ?   3      0.1519      0.1519  4.3859  4.3859  1.0000    0.00
   6    28908909     rs58800808   T   ?   4      0.8472      0.8472  1.0466  1.0466  0.5828    0.00
   6    28909779      rs7761745   T   ?   4      0.7442      0.7442  1.0227  1.0227  0.8247    0.00
   6    28910235      rs7762289   C   ?   4       0.772       0.772  1.0201  1.0201  0.8176    0.00
   6    28910876      rs6931968   T   ?   4      0.8472      0.8472  1.0466  1.0466  0.5828    0.00
   6    28911260      rs9257395   G   ?   4       0.414       0.414  1.0554  1.0554  0.4870    0.00
   6    28911585     rs72860099   G   ?   4      0.2687      0.2687  1.0871  1.0871  0.7655    0.00
   6    28912076      rs2071789   T   ?   4      0.3807      0.3807  0.8948  0.8948  0.8863    0.00
   6    28912307      rs2071788   T   ?   4      0.8262      0.8262  1.0332  1.0332  0.9534    0.00
   6    28912437      rs2071786   C   ?   4      0.8557      0.8537  0.9757  0.9753  0.3895    0.47
   6    28914366     rs78580506   T   ?   4      0.4581      0.5148  0.9113  0.9168  0.3387   10.84
   6    28915622     rs11966547   C   ?   4      0.9284      0.9284  1.0127  1.0127  0.4323    0.00
   6    28916594      rs3130844   A   ?   3      0.1519      0.1519  4.3859  4.3859  1.0000    0.00
   6    28916634      rs6931486   G   ?   4      0.5049      0.5521  0.9246  0.9289  0.3460    9.42
   6    28916872      rs9468447   C   ?   4      0.6675      0.6675  0.9163  0.9163  0.6457    0.00
   6    28916876     rs55908628   A   ?   4      0.6636      0.6636  1.3061  1.3061  0.5189    0.00
   6    28916897    rs112766344   A   ?   4      0.3743      0.3743  1.0689  1.0689  0.7120    0.00
   6    28916972      rs9257403   T   ?   4       0.947       0.947  0.9956  0.9956  0.9644    0.00
   6    28917080    rs113856686   C   ?   4      0.4999      0.5525  0.9238  0.9286  0.3407   10.46
   6    28917084     rs55791387   G   ?   4      0.8901      0.8901  1.0129  1.0129  0.7578    0.00
   6    28918231     rs79149776   G   ?   4      0.8719      0.8719  0.9254  0.9254  0.9043    0.00
   6    28918380     rs55761047   G   ?   4      0.6043      0.6043  0.9132  0.9132  0.6743    0.00
   6    28918998     rs79578426   T   ?   4      0.5049      0.5521  0.9246  0.9289  0.3460    9.42
   6    28919625      rs7745220   A   ?   4      0.3743      0.3743  1.0689  1.0689  0.7120    0.00
   6    28919896      rs3131072   A   ?   3      0.1519      0.1519  4.3859  4.3859  1.0000    0.00
   6    28920289    rs115014630   G   ?   3      0.4967      0.4967  1.3801  1.3801  0.3881    0.00
   6    28920972      rs3131073   A   ?   4      0.5238      0.5238  1.1252  1.1252  0.8994    0.00
   6    28921061    rs142880876   T   ?   4      0.6636      0.6636  1.3061  1.3061  0.5189    0.00
   6    28921124      rs9767253   C   ?   4      0.5049      0.5521  0.9246  0.9289  0.3460    9.42
   6    28921940      rs4947256   A   ?   4      0.2687      0.2687  1.0871  1.0871  0.7655    0.00
   6    28922545    rs140493742   T   ?   1          NA          NA      NA      NA      NA      NA
   6    28923367      rs3130845   G   ?   2      0.1519      0.1519  4.3859  4.3859  1.0000    0.00
   6    28923980      rs9380100   T   ?   4      0.3519      0.3519  1.0722  1.0722  0.6818    0.00
   6    28924005     rs73408589   A   ?   4      0.9284      0.9284  1.0127  1.0127  0.4323    0.00
   6    28924348     rs59192199   G   ?   4      0.8719      0.8719  0.9254  0.9254  0.9043    0.00
   6    28926220      rs9257408   G   ?   4      0.1809      0.4806  1.1714  1.1207  0.1782   38.94
   6    28926452      rs6917303   G   ?   4       0.343       0.343  1.0637  1.0637  0.3954    0.00
   6    28926580      rs9257412   G   ?   4      0.3382      0.3382  1.0644  1.0644  0.3952    0.00
   6    28926625      rs6917227   T   ?   4      0.5049      0.5521  0.9246  0.9289  0.3460    9.42
   6    28926732     rs72862423   T   ?   4      0.4261      0.4261  1.0598  1.0598  0.5420    0.00
   6    28926891    rs138910722   T   ?   4      0.6636      0.6636  1.3061  1.3061  0.5189    0.00
   6    28927271      rs3135325   A   ?   3      0.1519      0.1519  4.3859  4.3859  1.0000    0.00
   6    28927542      rs3130847   G   ?   3      0.1519      0.1519  4.3859  4.3859  1.0000    0.00
   6    28927868    rs149249130   T   ?   4      0.6079      0.9259  1.0685  1.0166  0.1700   40.29
   6    28927908    rs184269778   C   ?   4       0.602      0.6554  0.9409  0.9458  0.3353   11.51
   6    28928167     rs12386522   C   ?   4      0.9349      0.9349  0.9824  0.9824  0.6440    0.00
   6    28934352    rs148696809   C   ?   4      0.1519      0.1519  4.3859  4.3859  1.0000    0.00
   6    28935259      rs9257424   A   ?   4      0.1732      0.1732  0.8814  0.8814  0.5091    0.00
   6    28936183    rs114161465   T   ?   4      0.8504      0.8504  0.9712  0.9712  0.9332    0.00
   6    28936215     rs79785673   A   ?   4       0.602      0.6554  0.9409  0.9458  0.3353   11.51
   6    28936408     rs77602795   A   ?   1          NA          NA      NA      NA      NA      NA
   6    28936424      rs9468450   T   ?   4      0.6327      0.6327  1.1010  1.1010  0.7632    0.00
   6    28936556      rs9257425   A   ?   4      0.9095      0.9161  0.9927  0.9920  0.2534   26.39
   6    28937793    rs111282997   T   ?   4      0.6066      0.6565  0.9416  0.9462  0.3386   10.87
   6    28938353     rs12110866   A   ?   4      0.6066      0.6565  0.9416  0.9462  0.3386   10.87
   6    28939886      rs9257438   A   ?   4      0.5505      0.5505  0.9122  0.9122  0.5952    0.00
   6    28940553      rs6926892   A   ?   4      0.8065      0.8397  0.9843  0.9847  0.2559   25.97
   6    28941134    rs149142151   T   ?   4      0.2723      0.2723  2.4623  2.4623  0.4404    0.00
   6    28941628    rs116708127   T   ?   4      0.4985      0.4985  1.1437  1.1437  0.7353    0.00
   6    28941693    rs115283594   T   ?   4      0.6328        0.74  0.9316  0.9428  0.2374   29.13
   6    28943578      rs9257440   T   ?   3      0.7778      0.7778  1.1940  1.1940  0.8644    0.00
   6    28943869      rs4713191   C   ?   4      0.9985      0.9985  0.9998  0.9998  0.6411    0.00
   6    28943981      rs9468451   G   ?   4      0.6794      0.6794  1.0820  1.0820  0.6696    0.00
   6    28944459     rs57332439   A   ?   4      0.4267      0.4267  0.9296  0.9296  0.4280    0.00
   6    28945166    rs143400696   G   ?   4      0.2928      0.2928  2.3653  2.3653  0.4192    0.00
   6    28945520      rs9257442   A   ?   4      0.5327      0.5327  0.9328  0.9328  0.5069    0.00
   6    28945522     rs16894533   T   ?   4      0.3837       0.647  0.9256  0.9444  0.1214   48.33
   6    28945959      rs9368584   C   ?   4      0.3985      0.6773  0.9460  0.9622  0.1248   47.77
   6    28946229      rs9468453   A   ?   4       0.244      0.7087  1.0906  1.0522  0.0228   68.59
   6    28946253      rs9368585   G   ?   4      0.3985      0.6773  0.9460  0.9622  0.1248   47.77
   6    28948579    rs115164805   T   ?   4      0.8037      0.8037  1.0263  1.0263  0.5877    0.00
   6    28948857      rs9257444   G   ?   4      0.5327      0.5327  0.9328  0.9328  0.5069    0.00
   6    28949206      rs9257445   G   ?   4       0.636       0.636  0.9670  0.9670  0.4140    0.00
   6    28949529      rs9257446   G   ?   4      0.5327      0.5327  0.9328  0.9328  0.5069    0.00
   6    28949651       rs968723   T   ?   4      0.9985      0.9985  0.9998  0.9998  0.6411    0.00
   6    28949904       rs968722   G   ?   4      0.3985      0.6773  0.9460  0.9622  0.1248   47.77
   6    28950013     rs57071012   T   ?   1          NA          NA      NA      NA      NA      NA
   6    28951014      rs9380102   A   ?   2      0.7372      0.7372  0.4165  0.4165  1.0000    0.00
   6    28952881      rs9257448   G   ?   4      0.5327      0.5327  0.9328  0.9328  0.5069    0.00
   6    28954231     rs41270616   T   ?   4      0.7884      0.7884  1.0531  1.0531  0.6035    0.00
   6    28954293      rs3129791   A   ?   3           1           1  0.0000  0.0000  1.0000    0.00
   6    28954712     rs62407578   A   ?   4      0.2802      0.4722  0.9239  0.9357  0.1992   35.50
   6    28961819     rs16894540   C   ?   4      0.2827      0.4752  0.9243  0.9361  0.1988   35.56
   6    28962143     rs56158159   A   ?   4      0.7021      0.9501  1.0248  0.9931  0.0386   64.23
   6    28962604      rs6456879   A   ?   4      0.3985      0.6773  0.9460  0.9622  0.1248   47.77
   6    28964086     rs61751894   A   ?   4      0.8971      0.8971  1.0149  1.0149  0.7420    0.00
   6    28964872      rs6908206   A   ?   4      0.3985      0.6773  0.9460  0.9622  0.1248   47.77
   6    28964997    rs115450106   C   ?   4      0.9985      0.9985  0.9998  0.9998  0.6411    0.00
   6    28965512    rs114357009   A   ?   4      0.2928      0.2928  2.3653  2.3653  0.4192    0.00
   6    28966016     rs61554786   A   ?   4      0.2802      0.4722  0.9239  0.9357  0.1992   35.50
   6    28968132      rs9257452   A   ?   4      0.5327      0.5327  0.9328  0.9328  0.5069    0.00
   6    28968880     rs17399888   C   ?   2      0.7372      0.7372  0.4165  0.4165  1.0000    0.00
   6    28968930      rs9257453   G   ?   4      0.3941      0.3941  0.8918  0.8918  0.5730    0.00
   6    28969440      rs9257454   G   ?   4      0.6412      0.6412  0.9500  0.9500  0.4679    0.00
   6    28969522      rs6933976   G   ?   4        0.71      0.7262  0.9740  0.9749  0.3737    3.80
   6    28970100      rs6456881   C   ?   4      0.7097      0.7694  0.9757  0.9792  0.3226   13.93
   6    28970426     rs62407581   G   ?   4      0.7771      0.7771  0.9733  0.9733  0.8711    0.00
   6    28972089      rs9257456   G   ?   4      0.6412      0.6412  0.9500  0.9500  0.4679    0.00
   6    28973116    rs112167779   C   ?   4       0.791       0.791  1.0397  1.0397  0.5394    0.00
   6    28973215      rs6925178   C   ?   4      0.9611      0.9611  0.9965  0.9965  0.7849    0.00
   6    28973498     rs77514138   T   ?   1          NA          NA      NA      NA      NA      NA
   6    28973712      rs7744086   C   ?   4      0.6412      0.6412  0.9500  0.9500  0.4679    0.00
   6    28974265      rs3129794   T   ?   3           1           1  0.0000  0.0000  1.0000    0.00
   6    28974790      rs9257460   A   ?   3      0.7778      0.7778  1.1940  1.1940  0.8644    0.00
   6    28975787      rs4565335   C   ?   4      0.9611      0.9611  0.9965  0.9965  0.7849    0.00
   6    28976071      rs6923005   T   ?   4      0.9567      0.9567  0.9961  0.9961  0.7872    0.00
   6    28979453    rs114636374   T   ?   4      0.9746      0.9746  1.0034  1.0034  0.5448    0.00
   6    28979776     rs77063716   A   ?   4      0.3296      0.3355  1.2571  1.2567  0.3824    1.96
   6    28979783      rs9257463   A   ?   4      0.6412      0.6412  0.9500  0.9500  0.4679    0.00
   6    28980707      rs3130893   G   ?   3           1           1  0.0000  0.0000  1.0000    0.00
   6    28981244      rs6930903   A   ?   4      0.9583      0.9583  0.9962  0.9962  0.7863    0.00
   6    28981291     rs12663717   G   ?   4      0.7771      0.7771  0.9733  0.9733  0.8711    0.00
   6    28981519      rs3130894   C   ?   3           1           1  0.0000  0.0000  1.0000    0.00
   6    28982272      rs3131081   T   ?   3           1           1  0.0000  0.0000  1.0000    0.00
   6    28982287      rs9357075   G   ?   4      0.7133      0.7678  0.9761  0.9792  0.3286   12.80
   6    28982799    rs114348043   G   ?   4      0.7241      0.7404  1.0574  1.0657  0.2237   31.43
   6    28983274      rs3131082   C   ?   3           1           1  0.0000  0.0000  1.0000    0.00
   6    28983572    rs140264516   T   ?   4      0.2928      0.2928  2.3653  2.3653  0.4192    0.00
   6    28983766     rs41316625   A   ?   1          NA          NA      NA      NA      NA      NA
   6    28983905    rs139059547   T   ?   4      0.2928      0.2928  2.3653  2.3653  0.4192    0.00
   6    28983916     rs56974060   C   ?   4      0.6925      0.6925  0.9644  0.9644  0.4312    0.00
   6    28984101      rs9257469   T   ?   3      0.7044      0.7044  1.2473  1.2473  0.7489    0.00
   6    28984163      rs6916923   T   ?   4      0.5347      0.5347  0.9325  0.9325  0.4461    0.00
   6    28984481    rs140955292   A   ?   4      0.2928      0.2928  2.3653  2.3653  0.4192    0.00
   6    28984512      rs9468464   C   ?   4      0.5362      0.5362  1.0526  1.0526  0.9176    0.00
   6    28984623    rs115180879   T   ?   4      0.7241      0.7404  1.0574  1.0657  0.2237   31.43
   6    28984755      rs3129795   T   ?   3     0.03398     0.03398  3.1972  3.1972  0.8440    0.00
   6    28985205      rs9380103   G   ?   4      0.9932      0.9932  1.0009  1.0009  0.6325    0.00
   6    28985543    rs113749571   G   ?   4      0.9257      0.9257  1.0071  1.0071  0.9184    0.00
   6    28985871     rs56131223   C   ?   4      0.5091      0.5091  0.9521  0.9521  0.5307    0.00
   6    28986554     rs41316629   A   ?   4      0.6412      0.6412  0.9500  0.9500  0.4679    0.00
   6    28986627      rs9366733   C   ?   4      0.9932      0.9932  1.0009  1.0009  0.6325    0.00
   6    28986807     rs28895350   A   ?   4      0.6412      0.6412  0.9500  0.9500  0.4679    0.00
   6    28987058      rs9366734   A   ?   4      0.6886      0.7333  0.9739  0.9764  0.3425   10.10
   6    28987532      rs4562166   G   ?   4      0.9294      0.9294  0.9936  0.9936  0.7989    0.00
   6    28989210     rs11961509   G   ?   4      0.9403      0.9403  0.9945  0.9945  0.7960    0.00
   6    28990049     rs12663679   T   ?   4      0.5699      0.5699  0.9572  0.9572  0.6562    0.00
   6    28992508      rs2394513   A   ?   4      0.6339      0.6339  0.9484  0.9484  0.4867    0.00
   6    28992659      rs4713195   A   ?   4      0.8584      0.8584  1.0206  1.0206  0.7323    0.00
   6    28993056     rs58065505   G   ?   4      0.5273      0.5273  0.9542  0.9542  0.4888    0.00
   6    28993203      rs4713196   T   ?   4      0.9684      0.9684  1.0041  1.0041  0.6053    0.00
   6    28993995      rs9380104   C   ?   4      0.9392      0.9392  1.0082  1.0082  0.6246    0.00
   6    28994570      rs7741520   A   ?   4      0.8557      0.8557  0.9869  0.9869  0.6760    0.00
   6    28994894     rs79057801   T   ?   4      0.3296      0.3355  1.2571  1.2567  0.3824    1.96
   6    28994989      rs2269554   A   ?   4      0.5273      0.5273  0.9542  0.9542  0.4888    0.00
   6    28995719     rs10484544   C   ?   4      0.5273      0.5273  0.9542  0.9542  0.4888    0.00
   6    28996177      rs6914501   G   ?   4      0.6677      0.6677  0.9534  0.9534  0.5057    0.00
   6    28996638     rs72854365   C   ?   4      0.5337      0.5337  0.9549  0.9549  0.4938    0.00
   6    28997146     rs17341179   G   ?   4      0.6677      0.6677  0.9534  0.9534  0.5057    0.00
   6    28997585      rs4713197   C   ?   4      0.6636      0.6636  1.0280  1.0280  0.4408    0.00
   6    28998449      rs3129798   T   ?   3           1           1  0.0000  0.0000  1.0000    0.00
   6    28998652     rs16894554   C   ?   4      0.5273      0.5273  0.9542  0.9542  0.4888    0.00
   6    28998677     rs28531681   A   ?   4      0.9392      0.9392  1.0082  1.0082  0.6246    0.00
   6    28999826     rs16894557   A   ?   4      0.6952      0.6952  0.9414  0.9414  0.6731    0.00
   6    29000554     rs57232568   G   ?   4      0.4876      0.4876  0.9498  0.9498  0.5574    0.00
   6    29000825     rs62407603   G   ?   4      0.5273      0.5273  0.9542  0.9542  0.4888    0.00
   6    29000873      rs9461498   C   ?   4      0.9467      0.9467  0.9952  0.9952  0.7652    0.00
   6    29001438     rs57754224   C   ?   4      0.5273      0.5273  0.9542  0.9542  0.4888    0.00
   6    29001489     rs56044745   G   ?   4      0.6952      0.6952  0.9414  0.9414  0.6731    0.00
   6    29002062      rs7755402   G   ?   4      0.5273      0.5273  0.9542  0.9542  0.4888    0.00
   6    29002421     rs73395657   C   ?   4      0.9843      0.9843  0.9985  0.9985  0.9188    0.00
   6    29002588      rs9468470   G   ?   4      0.9843      0.9843  0.9985  0.9985  0.9188    0.00
   6    29002616     rs28826390   G   ?   4      0.6677      0.6677  0.9534  0.9534  0.5057    0.00
   6    29003069      rs9368587   T   ?   4      0.8518      0.8518  0.9866  0.9866  0.6731    0.00
   6    29003630    rs140385433   T   ?   4      0.6533      0.6533  1.0967  1.0967  0.8297    0.00
   6    29003639    rs114005445   T   ?   4      0.7241      0.7404  1.0574  1.0657  0.2237   31.43
   6    29003820    rs148546245   C   ?   4      0.9002      0.9002  0.9758  0.9758  0.8514    0.00
   6    29004091      rs9468471   C   ?   4      0.9826      0.9826  0.9984  0.9984  0.7999    0.00
   6    29004313       rs986879   C   ?   4      0.5273      0.5273  0.9542  0.9542  0.4888    0.00
   6    29005595      rs9380105   A   ?   4      0.9467      0.9467  0.9952  0.9952  0.7652    0.00
   6    29006250      rs9468473   C   ?   4      0.8518      0.8518  0.9866  0.9866  0.6731    0.00
   6    29006493      rs9461499   T   ?   4      0.8518      0.8518  0.9866  0.9866  0.6731    0.00
   6    29006844      rs7743837   A   ?   4      0.8518      0.8518  0.9866  0.9866  0.6731    0.00
   6    29007088      rs7764481   T   ?   4      0.8391      0.8391  0.9854  0.9854  0.6897    0.00
   6    29007182      rs7744795   G   ?   4       0.847       0.847  0.9862  0.9862  0.6440    0.00
   6    29007219      rs3117146   A   ?   3           1           1  0.0000  0.0000  1.0000    0.00
   6    29007294      rs7744689   C   ?   4      0.9438      0.9438  0.9950  0.9950  0.7456    0.00
   6    29007847      rs7749435   C   ?   4       0.847       0.847  0.9862  0.9862  0.6440    0.00
   6    29008554     rs73395666   G   ?   4      0.1635      0.6709  1.1113  1.0653  0.0119   72.66
   6    29008862      rs7754810   A   ?   4      0.6677      0.6677  0.9534  0.9534  0.5057    0.00
   6    29009051     rs56080800   T   ?   4      0.5241      0.5241  0.9540  0.9540  0.4549    0.00
   6    29009234      rs7775633   T   ?   4      0.9414      0.9414  0.9948  0.9948  0.7437    0.00
   6    29009373      rs6918712   A   ?   4       0.847       0.847  0.9862  0.9862  0.6440    0.00
   6    29009568      rs6919044   A   ?   4      0.8252      0.8252  0.9842  0.9842  0.6477    0.00
   6    29009643      rs6919687   G   ?   4      0.8252      0.8252  0.9842  0.9842  0.6477    0.00
   6    29009943     rs12333226   T   ?   4      0.9068      0.9068  1.0101  1.0101  0.9307    0.00
   6    29009958      rs9501291   A   ?   4      0.8252      0.8252  0.9842  0.9842  0.6477    0.00
   6    29010003     rs41424052   C   ?   4      0.5895      0.6479  1.0959  1.1174  0.1117   49.98
   6    29010153      rs6924824   G   ?   4      0.8252      0.8252  0.9842  0.9842  0.6477    0.00
   6    29010219     rs41317371   T   ?   3      0.7044      0.7044  1.2473  1.2473  0.7489    0.00
   6    29010587      rs6456886   A   ?   4      0.8252      0.8252  0.9842  0.9842  0.6477    0.00
   6    29010589      rs6456887   G   ?   4      0.8252      0.8252  0.9842  0.9842  0.6477    0.00
   6    29010803      rs6456888   C   ?   4      0.8252      0.8252  0.9842  0.9842  0.6477    0.00
   6    29010824      rs6456889   T   ?   4      0.8252      0.8252  0.9842  0.9842  0.6477    0.00
   6    29012067     rs35771565   T   ?   4      0.8024      0.8024  0.9776  0.9776  0.9855    0.00
   6    29012116      rs7341218   A   ?   4      0.5061      0.5061  0.9520  0.9520  0.4553    0.00
   6    29013104     rs41317375   G   ?   4      0.6677      0.6677  0.9534  0.9534  0.5057    0.00
   6    29013133      rs9468474   C   ?   4      0.6533      0.6533  1.0967  1.0967  0.8297    0.00
   6    29013243     rs16894598   C   ?   4      0.5061      0.5061  0.9520  0.9520  0.4553    0.00
   6    29013570      rs3129800   T   ?   3           1           1  0.0000  0.0000  1.0000    0.00
   6    29013889      rs7753061   G   ?   4      0.6992      0.6992  0.9653  0.9653  0.4018    0.00
   6    29014450      rs9468475   T   ?   4      0.6533      0.6533  1.0967  1.0967  0.8297    0.00
   6    29014453     rs61042149   G   ?   4      0.5061      0.5061  0.9520  0.9520  0.4553    0.00
   6    29014687     rs56743867   G   ?   4      0.5061      0.5061  0.9520  0.9520  0.4553    0.00
   6    29015226      rs3130747   G   ?   3           1           1  0.0000  0.0000  1.0000    0.00
   6    29015981      rs9380106   T   ?   4      0.9246      0.9246  1.0101  1.0101  0.6269    0.00
   6    29016357     rs77261204   C   ?   1          NA          NA      NA      NA      NA      NA
   6    29016844     rs77608686   T   ?   4      0.2211      0.2211  0.8304  0.8304  0.4274    0.00
   6    29017391     rs41258264   T   ?   4      0.6677      0.6677  0.9534  0.9534  0.5057    0.00
   6    29017555      rs4713199   G   ?   4      0.6522      0.6522  1.0290  1.0290  0.4348    0.00
   6    29017881     rs28711195   G   ?   4       0.978       0.978  0.9976  0.9976  0.9344    0.00
   6    29018036     rs73395683   G   ?   4      0.6086      0.6086  1.0557  1.0557  0.5094    0.00
   6    29018479     rs41317379   C   ?   4      0.6972      0.7085  0.9588  0.9594  0.3710    4.36
   6    29019232      rs9348819   T   ?   4      0.2263      0.4122  1.4319  1.3640  0.2056   34.44
   6    29021504      rs9461500   A   ?   4      0.9092      0.9092  1.0100  1.0100  0.9257    0.00
   6    29021529     rs41317383   T   ?   4      0.2749      0.3471  0.8577  0.8601  0.2842   21.00
   6    29021875     rs55816299   G   ?   4      0.5061      0.5061  0.9520  0.9520  0.4553    0.00
   6    29021897      rs9366736   A   ?   4      0.8252      0.8252  0.9842  0.9842  0.6477    0.00
   6    29022256     rs41317387   G   ?   4      0.6916      0.7096  0.9578  0.9587  0.3579    7.04
   6    29022371     rs62407613   T   ?   4      0.5061      0.5061  0.9520  0.9520  0.4553    0.00
   6    29022499      rs3117141   T   ?   3           1           1  0.0000  0.0000  1.0000    0.00
   6    29022843     rs41317391   T   ?   4      0.6916      0.7096  0.9578  0.9587  0.3579    7.04
   6    29022885      rs6938853   C   ?   4      0.8252      0.8252  0.9842  0.9842  0.6477    0.00
   6    29023214      rs2394514   C   ?   4      0.6491      0.6491  1.0293  1.0293  0.4471    0.00
   6    29024690     rs74499268   T   ?   1          NA          NA      NA      NA      NA      NA
   6    29024749     rs41317395   A   ?   4      0.6619      0.6619  0.9531  0.9531  0.4035    0.00
   6    29025680      rs7747023   A   ?   4      0.7035      0.7906  0.9753  0.9802  0.2785   22.01
   6    29027660      rs9461501   C   ?   4      0.6533      0.6533  1.0967  1.0967  0.8297    0.00
   6    29028441     rs41317399   G   ?   4      0.6972      0.7085  0.9588  0.9594  0.3710    4.36
   6    29028445      rs9468477   A   ?   4      0.8314      0.8314  0.9809  0.9809  0.9053    0.00
   6    29028473     rs41317403   C   ?   3      0.7044      0.7044  1.2473  1.2473  0.7489    0.00
   6    29029361    rs114680448   G   ?   4       0.392      0.4308  1.1406  1.1489  0.2719   23.18
   6    29030346     rs56044131   G   ?   4      0.5061      0.5061  0.9520  0.9520  0.4553    0.00
   6    29031476     rs77629688   G   ?   1          NA          NA      NA      NA      NA      NA
   6    29031719     rs58162247   A   ?   4      0.5061      0.5061  0.9520  0.9520  0.4553    0.00
   6    29032184     rs12665818   A   ?   4      0.5061      0.5061  0.9520  0.9520  0.4553    0.00
   6    29032262      rs3129803   G   ?   2      0.3217      0.3217  3.6260  3.6260  1.0000    0.00
   6    29032380     rs41317407   T   ?   3      0.8555      0.8555  1.2547  1.2547  1.0000    0.00
   6    29032469     rs12664320   A   ?   4      0.5061      0.5061  0.9520  0.9520  0.4553    0.00
   6    29033053      rs6904527   G   ?   4      0.6916      0.7096  0.9578  0.9587  0.3579    7.04
   6    29033712     rs41317411   A   ?   4      0.6916      0.7096  0.9578  0.9587  0.3579    7.04
   6    29034115     rs41317415   A   ?   4     0.07616      0.3605  0.8512  0.8631  0.0262   67.55
   6    29034295      rs9295787   A   ?   4      0.9092      0.9092  1.0100  1.0100  0.9257    0.00
   6    29034341     rs62407617   A   ?   4      0.6221      0.6221  0.9178  0.9178  0.7846    0.00
   6    29034833      rs9501295   G   ?   4      0.7182      0.7182  1.0778  1.0778  0.9396    0.00
   6    29034979    rs146663041   G   ?   4      0.9273      0.9273  1.0215  1.0215  0.6401    0.00
   6    29035539     rs79723002   A   ?   4      0.5117      0.5117  0.9527  0.9527  0.4460    0.00
   6    29035835    rs148253256   G   ?   4      0.8523      0.8592  1.0491  1.0489  0.3524    8.15
   6    29035882     rs73395702   A   ?   4      0.6086      0.6086  1.0557  1.0557  0.5094    0.00
   6    29036444      rs3129786   G   ?   4      0.2188      0.2188  1.7070  1.7070  0.8972    0.00
   6    29036752      rs6905358   G   ?   4      0.1635      0.6709  1.1113  1.0653  0.0119   72.66
   6    29036788     rs58836159   A   ?   4      0.5061      0.5061  0.9520  0.9520  0.4553    0.00
   6    29038447     rs73397807   A   ?   4      0.9381      0.9381  1.0111  1.0111  0.5993    0.00
   6    29039230      rs6918175   C   ?   4      0.5061      0.5061  0.9520  0.9520  0.4553    0.00
   6    29039779     rs62407619   G   ?   4      0.5061      0.5061  0.9520  0.9520  0.4553    0.00
   6    29040159    rs114022346   A   ?   4      0.9246      0.9246  1.0101  1.0101  0.6269    0.00
   6    29040927     rs41317419   A   ?   4      0.6916      0.7096  0.9578  0.9587  0.3579    7.04
   6    29041342    rs114261896   C   ?   1          NA          NA      NA      NA      NA      NA
   6    29041567      rs1040560   C   ?   4      0.7803      0.7803  0.9738  0.9738  0.8440    0.00
   6    29041803       rs999265   C   ?   4      0.5061      0.5061  0.9520  0.9520  0.4553    0.00
   6    29042574     rs79562923   A   ?   4      0.9092      0.9092  1.0100  1.0100  0.9257    0.00
   6    29043953    rs112646125   A   ?   4      0.9405      0.9405  0.9936  0.9936  0.8884    0.00
   6    29045015     rs73397819   G   ?   4      0.6086      0.6086  1.0557  1.0557  0.5094    0.00
   6    29045744     rs41317423   G   ?   4      0.6916      0.7096  0.9578  0.9587  0.3579    7.04
   6    29046784      rs7742271   T   ?   4      0.1635      0.6709  1.1113  1.0653  0.0119   72.66
   6    29047387      rs9348822   T   ?   4      0.7587      0.7587  0.9781  0.9781  0.7276    0.00
   6    29047556     rs41317427   G   ?   4      0.6916      0.7096  0.9578  0.9587  0.3579    7.04
   6    29048419     rs72863525   A   ?   4      0.6451      0.6451  0.9322  0.9322  0.6624    0.00
   6    29048688     rs78191646   A   ?   4      0.5804      0.5804  1.0703  1.0703  0.8045    0.00
   6    29048689      rs3129787   T   ?   4      0.6077      0.6077  1.0329  1.0329  0.8584    0.00
   6    29049740    rs116831257   C   ?   1          NA          NA      NA      NA      NA      NA
   6    29050257    rs116611655   C   ?   4      0.7241      0.7404  1.0574  1.0657  0.2237   31.43
   6    29050680     rs78630450   A   ?   4      0.9966      0.9966  1.0004  1.0004  0.9439    0.00
   6    29050714     rs11758255   A   ?   4      0.7189      0.7189  0.9743  0.9743  0.6248    0.00
   6    29050912     rs62407620   C   ?   4      0.4739      0.5194  0.9482  0.9509  0.3477    9.08
   6    29051053     rs62407621   A   ?   4      0.5226      0.5861  0.9536  0.9575  0.3305   12.44
   6    29051171     rs77055256   G   ?   1          NA          NA      NA      NA      NA      NA
   6    29051718    rs138167827   T   ?   4      0.7241      0.7404  1.0574  1.0657  0.2237   31.43
   6    29052818     rs56364351   A   ?   4      0.5226      0.5861  0.9536  0.9575  0.3305   12.44
   6    29053998      rs7752270   A   ?   4      0.6916      0.7096  0.9578  0.9587  0.3579    7.04
   6    29055131     rs41258224   T   ?   4      0.2749      0.3471  0.8577  0.8601  0.2842   21.00
   6    29057213      rs6456902   G   ?   4      0.6624      0.7904  0.9717  0.9791  0.2360   29.36
   6    29059962      rs3129789   T   ?   4      0.2535      0.2535  1.6567  1.6567  0.8828    0.00
   6    29060268     rs62407636   T   ?   4      0.5268      0.5901  0.9541  0.9579  0.3306   12.41
   6    29061630      rs9461503   A   ?   4      0.7182      0.7182  1.0778  1.0778  0.9396    0.00
   6    29062194     rs12665108   T   ?   4      0.5226      0.5861  0.9536  0.9575  0.3305   12.44
   6    29062551    rs115166140   G   ?   4      0.2758      0.2758  2.4299  2.4299  0.4039    0.00
   6    29062844     rs56085730   A   ?   4      0.6221      0.6221  0.9178  0.9178  0.7846    0.00
   6    29063058      rs6917293   T   ?   4      0.7759      0.7759  0.9796  0.9796  0.6079    0.00
   6    29063857     rs73397838   G   ?   4      0.5355      0.5355  1.0620  1.0620  0.4533    0.00
   6    29064772      rs2142905   C   ?   4       0.517      0.5853  0.9530  0.9572  0.3258   13.34
   6    29064987      rs9368591   T   ?   4      0.8315      0.8315  1.0246  1.0246  0.6671    0.00
   6    29067263      rs4713201   C   ?   4      0.7179      0.7179  1.0376  1.0376  0.4970    0.00
   6    29067432     rs34690357   C   ?   3      0.4967      0.4967  1.3801  1.3801  0.3881    0.00
   6    29067691     rs11963284   T   ?   4       0.865       0.865  1.0249  1.0249  0.5719    0.00
   6    29068606     rs17401613   T   ?   4      0.7064      0.7064  0.9638  0.9638  0.7605    0.00
   6    29068759      rs3131087   C   ?   4      0.5226      0.5861  0.9536  0.9575  0.3305   12.44
   6    29069337      rs2394518   A   ?   4      0.5226      0.5861  0.9536  0.9575  0.3305   12.44
   6    29071153      rs3129127   A   ?   4      0.5226      0.5861  0.9536  0.9575  0.3305   12.44
   6    29071904    rs142535185   C   ?   4      0.8787      0.8787  1.0295  1.0295  0.7435    0.00
   6    29071995    rs115892296   C   ?   4      0.8738      0.8738  1.0167  1.0167  0.5572    0.00
   6    29072355     rs41317431   C   ?   3      0.7044      0.7044  1.2473  1.2473  0.7489    0.00
   6    29072840    rs115520912   A   ?   4      0.8738      0.8738  1.0167  1.0167  0.5572    0.00
   6    29074816     rs17342384   A   ?   4      0.5467      0.5592  0.9361  0.9366  0.3721    4.14
   6    29075072      rs6456908   G   ?   4      0.8066      0.8066  0.9824  0.9824  0.6341    0.00
   6    29076417     rs41317435   T   ?   4      0.5491      0.5601  0.9365  0.9369  0.3744    3.65
   6    29076835     rs75320886   A   ?   4      0.6333      0.6801  0.9267  0.9275  0.2804   21.67
   6    29076883     rs41317439   G   ?   4      0.4193      0.4856  0.9207  0.9221  0.2807   21.61
   6    29077391     rs56066225   C   ?   4      0.7182      0.7182  1.0778  1.0778  0.9396    0.00
   6    29077787      rs3130762   G   ?   4      0.8843      0.8843  0.9860  0.9860  0.8084    0.00
   6    29078151      rs3116838   C   ?   4      0.6239      0.6239  0.9642  0.9642  0.4075    0.00
   6    29078234      rs9393944   A   ?   4       0.709       0.709  1.0381  1.0381  0.7681    0.00
   6    29078922     rs62407639   C   ?   4      0.4291      0.4291  0.9010  0.9010  0.7108    0.00
   6    29079199     rs55935025   G   ?   4      0.8787      0.8787  1.0295  1.0295  0.7435    0.00
   6    29080004     rs28757581   G   ?   4      0.7332      0.7622  1.0218  1.0200  0.3646    5.67
   6    29080349      rs3130764   A   ?   4      0.8843      0.8843  0.9860  0.9860  0.8084    0.00
   6    29080386     rs79293918   C   ?   4      0.6364      0.6364  1.0556  1.0556  0.7170    0.00
   6    29080450      rs3130765   G   ?   4      0.6239      0.6239  0.9642  0.9642  0.4075    0.00
   6    29081161      rs3129106   G   ?   3      0.3134      0.3134  3.6705  3.6705  1.0000    0.00
   6    29081510     rs17402039   G   ?   4      0.4265      0.4418  0.9022  0.9033  0.3761    3.30
   6    29081653      rs3129107   G   ?   4      0.6239      0.6239  0.9642  0.9642  0.4075    0.00
   6    29082222    rs115328582   G   ?   4      0.1607      0.1607  1.3325  1.3325  0.9909    0.00
   6    29083996      rs9257501   G   ?   4      0.6239      0.6239  0.9642  0.9642  0.4075    0.00
   6    29087917     rs76801685   G   ?   4      0.5491      0.5601  0.9365  0.9369  0.3744    3.65
   6    29088868      rs9501644   A   ?   4      0.8787      0.8787  1.0295  1.0295  0.7435    0.00
   6    29088925      rs1980462   A   ?   4      0.4569      0.4569  0.9240  0.9240  0.5472    0.00
   6    29088951      rs1980463   G   ?   4      0.5491      0.5601  0.9365  0.9369  0.3744    3.65
   6    29090011      rs3129112   A   ?   3           1           1  0.0000  0.0000  1.0000    0.00
   6    29090028    rs115817636   T   ?   4      0.2321      0.2321  2.6608  2.6608  0.4535    0.00
   6    29090251      rs3129113   T   ?   4      0.6099      0.6101  0.9627  0.9627  0.3915    0.03
   6    29091851    rs376448220   T   ?   2      0.3217      0.3217  3.6260  3.6260  1.0000    0.00
   6    29092498      rs6932333   A   ?   4      0.5491      0.5601  0.9365  0.9369  0.3744    3.65
   6    29093474    rs116644625   G   ?   3      0.8555      0.8555  1.2547  1.2547  1.0000    0.00
   6    29093680    rs111236198   A   ?   4      0.6103      0.6103  1.0643  1.0643  0.7639    0.00
   6    29093846     rs73397870   G   ?   4      0.6103      0.6103  1.0643  1.0643  0.7639    0.00
   6    29095121      rs3129117   G   ?   4      0.4412      0.5654  0.9441  0.9516  0.2684   23.80
   6    29095224     rs78313058   A   ?   4      0.5751      0.5751  0.9406  0.9406  0.4437    0.00
   6    29095943     rs10223686   A   ?   4       0.985       0.985  0.9983  0.9983  0.9994    0.00
   6    29096033      rs9295791   G   ?   4      0.9746      0.9746  1.0034  1.0034  0.5903    0.00
   6    29096849      rs3129118   T   ?   4      0.6247      0.6247  0.9645  0.9645  0.4230    0.00
   6    29096995      rs4713203   G   ?   4      0.7326      0.7147  1.0243  1.0285  0.3159   15.19
   6    29097247      rs9283885   G   ?   4      0.7326      0.7147  1.0243  1.0285  0.3159   15.19
   6    29097332     rs73397877   G   ?   4       0.933       0.933  1.0094  1.0094  0.4503    0.00
   6    29097397     rs28986282   T   ?   1          NA          NA      NA      NA      NA      NA
   6    29097769      rs9295793   C   ?   4      0.9743      0.8733  1.0021  1.0135  0.1789   38.83
   6    29098500      rs3130776   A   ?   4      0.7664      0.7769  1.0478  1.0566  0.2104   33.65
   6    29098881      rs6930288   T   ?   4      0.9881      0.8534  0.9990  0.9851  0.1958   36.06
   6    29098882     rs80090088   G   ?   4      0.5456      0.5456  0.9361  0.9361  0.4824    0.00
   6    29101121      rs7738990   C   ?   4      0.7226      0.7226  0.9574  0.9574  0.6133    0.00
   6    29102861      rs3129119   A   ?   4      0.6222      0.6834  0.9685  0.9714  0.3169   15.01
   6    29104672      rs2223363   T   ?   4      0.7226      0.7226  0.9574  0.9574  0.6133    0.00
   6    29104935      rs9295794   A   ?   4      0.8003      0.8003  1.0291  1.0291  0.7384    0.00
   6    29105249    rs137876897   T   ?   4      0.2321      0.2321  2.6608  2.6608  0.4535    0.00
   6    29105644     rs73397886   C   ?   4       0.569       0.569  1.0721  1.0721  0.7627    0.00
   6    29105945     rs76331923   A   ?   4      0.8274      0.8274  1.0196  1.0196  0.9931    0.00
   6    29106468      rs2267632   A   ?   3      0.7744      0.7744  1.1809  1.1809  0.6679    0.00
   6    29107052      rs9468487   G   ?   4      0.8218      0.8218  1.0179  1.0179  0.8142    0.00
   6    29107654     rs17343049   C   ?   4      0.7226      0.7226  0.9574  0.9574  0.6133    0.00
   6    29108291      rs9393945   G   ?   4      0.8003      0.8003  1.0291  1.0291  0.7384    0.00
   6    29108729      rs3130714   A   ?   4      0.7789      0.7789  0.9794  0.9794  0.8976    0.00
   6    29110584      rs3116845   C   ?   4      0.6172      0.6172  0.9634  0.9634  0.8291    0.00
   6    29110778      rs7745785   C   ?   4      0.7226      0.7226  0.9574  0.9574  0.6133    0.00
   6    29110838      rs7763908   A   ?   4      0.7226      0.7226  0.9574  0.9574  0.6133    0.00
   6    29111621      rs9468490   A   ?   4      0.6554      0.6554  1.0410  1.0410  0.9641    0.00
   6    29111742    rs146252326   C   ?   4      0.2321      0.2321  2.6608  2.6608  0.4535    0.00
   6    29111775      rs3129120   C   ?   4       0.111      0.4552  1.4296  1.2924  0.0894   53.90
   6    29111987     rs41317443   T   ?   4      0.7226      0.7226  0.9574  0.9574  0.6133    0.00
   6    29113597      rs9368592   T   ?   4       0.769       0.769  1.0339  1.0339  0.7341    0.00
   6    29114907      rs3130719   A   ?   4      0.6172      0.6172  0.9634  0.9634  0.8291    0.00
   6    29117852      rs3129122   A   ?   4      0.6251      0.6251  1.0319  1.0319  0.5649    0.00
   6    29118119     rs41317551   C   ?   4      0.7226      0.7226  0.9574  0.9574  0.6133    0.00
   6    29118530      rs3130724   A   ?   4      0.6251      0.6251  1.0319  1.0319  0.5649    0.00
   6    29118747      rs3130725   G   ?   4       0.111      0.4552  1.4296  1.2924  0.0894   53.90
   6    29118813      rs3116847   C   ?   4      0.5417      0.5417  0.9572  0.9572  0.7919    0.00
   6    29119905      rs9391759   G   ?   4      0.9564      0.9564  1.0058  1.0058  0.6076    0.00
   6    29120756    rs141917279   A   ?   4      0.2321      0.2321  2.6608  2.6608  0.4535    0.00
   6    29123073      rs3129128   A   ?   4           1           1  0.0000  0.0000  1.0000    0.00
   6    29124189      rs3129129   A   ?   4      0.6198      0.6198  1.0324  1.0324  0.5762    0.00
   6    29124514      rs2894075   A   ?   4      0.7226      0.7226  0.9574  0.9574  0.6133    0.00
   6    29124694      rs3129130   G   ?   4      0.8961      0.8961  0.9878  0.9878  0.8569    0.00
   6    29124793     rs11969172   G   ?   4       0.569       0.569  1.0721  1.0721  0.7627    0.00
   6    29125147     rs41317555   T   ?   4      0.5619      0.5619  0.9131  0.9131  0.6344    0.00
   6    29126149     rs41317559   A   ?   4      0.6257      0.6625  0.9494  0.9496  0.3001   18.12
   6    29127160     rs11970695   C   ?   4      0.6814      0.6814  1.0330  1.0330  0.7271    0.00
   6    29127215      rs3130731   T   ?   4      0.5759      0.5759  0.9607  0.9607  0.7713    0.00
   6    29127798      rs9257532   T   ?   4       0.321      0.4777  0.9371  0.9448  0.2244   31.31
   6    29127839     rs41317563   A   ?   4      0.5619      0.5619  0.9131  0.9131  0.6344    0.00
   6    29127940      rs3129135   T   ?   4      0.5759      0.5759  0.9607  0.9607  0.7713    0.00
   6    29128708     rs55759158   A   ?   4      0.4487      0.4487  0.8894  0.8894  0.6709    0.00
   6    29130276      rs3129137   T   ?   4      0.8769      0.8769  0.9902  0.9902  0.9445    0.00
   6    29130282      rs3129138   A   ?   4      0.8917      0.8917  0.9914  0.9914  0.9515    0.00
   6    29130502      rs3129140   T   ?   4      0.4755      0.4755  0.9503  0.9503  0.7424    0.00
   6    29130684     rs41317567   A   ?   4      0.3728      0.3728  0.8573  0.8573  0.3925    0.00
   6    29131190      rs3129141   G   ?   4      0.6092      0.6092  1.0328  1.0328  0.3918    0.00
   6    29132501      rs1073819   A   ?   4      0.4487      0.4487  0.8894  0.8894  0.6709    0.00
   6    29133642      rs4947263   T   ?   4       0.111      0.4552  1.4296  1.2924  0.0894   53.90
   6    29133657     rs28796930   A   ?   4      0.8681      0.8681  0.9846  0.9846  0.8735    0.00
   6    29133862     rs76653152   A   ?   1          NA          NA      NA      NA      NA      NA
   6    29134111     rs41317571   A   ?   4      0.7226      0.7226  0.9574  0.9574  0.6133    0.00
   6    29134558      rs3116849   T   ?   3           1           1  0.0000  0.0000  1.0000    0.00
   6    29134901     rs41317575   T   ?   4      0.7226      0.7226  0.9574  0.9574  0.6133    0.00
   6    29135370     rs28892007   T   ?   1          NA          NA      NA      NA      NA      NA
   6    29135838    rs114762484   C   ?   4      0.8845      0.8845  1.0095  1.0095  0.4270    0.00
   6    29136308     rs41317579   A   ?   4      0.7226      0.7226  0.9574  0.9574  0.6133    0.00
   6    29136446      rs3116854   G   ?   4      0.3864      0.4859  0.9448  0.9496  0.2875   20.40
   6    29137220      rs2394520   G   ?   4      0.3864      0.4859  0.9448  0.9496  0.2875   20.40
   6    29137510     rs41317583   C   ?   4      0.6257      0.6625  0.9494  0.9496  0.3001   18.12
   6    29138225     rs41317587   A   ?   4      0.6257      0.6625  0.9494  0.9496  0.3001   18.12
   6    29138315      rs3129151   T   ?   4      0.6133      0.6133  1.0330  1.0330  0.5711    0.00
   6    29138777      rs3129152   C   ?   4      0.6092      0.6092  1.0328  1.0328  0.3918    0.00
   6    29138949      rs3130740   A   ?   4      0.4773      0.6184  0.9549  0.9610  0.2207   31.93
   6    29139487      rs3129153   C   ?   4      0.3864      0.4859  0.9448  0.9496  0.2875   20.40
   6    29139820    rs116348888   C   ?   4       0.573       0.573  0.7246  0.7246  0.9542    0.00
   6    29140055      rs3129155   A   ?   4      0.5759      0.5759  0.9607  0.9607  0.7713    0.00
   6    29140207      rs3130742   A   ?   4      0.6133      0.6133  1.0330  1.0330  0.5711    0.00
   6    29140217      rs3129156   G   ?   4      0.5759      0.5759  0.9607  0.9607  0.7713    0.00
   6    29140760     rs41317591   A   ?   4      0.7226      0.7226  0.9574  0.9574  0.6133    0.00
   6    29141254     rs41317595   C   ?   4      0.6257      0.6625  0.9494  0.9496  0.3001   18.12
   6    29141743      rs3129157   A   ?   4      0.7861      0.7946  1.0436  1.0523  0.2033   34.82
   6    29141772      rs3129158   A   ?   4      0.8724      0.8724  0.9851  0.9851  0.8715    0.00
   6    29142317     rs41270628   T   ?   4       0.573       0.573  0.7246  0.7246  0.9542    0.00
   6    29142347     rs41270632   T   ?   3      0.1677      0.1677  1.8634  1.8634  0.7458    0.00
   6    29142377     rs41270636   T   ?   4       0.573       0.573  0.7246  0.7246  0.9542    0.00
   6    29143451     rs28757219   T   ?   3      0.3134      0.3134  3.6705  3.6705  1.0000    0.00
   6    29144257     rs41317619   A   ?   4      0.6257      0.6625  0.9494  0.9496  0.3001   18.12
   6    29144532      rs9257566   T   ?   4      0.5812      0.5812  1.0389  1.0389  0.6126    0.00
   6    29144903    rs146839297   T   ?   4      0.6257      0.6625  0.9494  0.9496  0.3001   18.12
   6    29145535      rs4947361   A   ?   4      0.9564      0.9564  1.0058  1.0058  0.6076    0.00
   6    29145623      rs9295795   C   ?   4       0.757       0.757  1.0248  1.0248  0.7180    0.00
   6    29145646      rs3129162   G   ?   4      0.6133      0.6133  1.0330  1.0330  0.5711    0.00
   6    29146213      rs9500943   T   ?   4      0.7612      0.7612  1.0276  1.0276  0.9484    0.00
   6    29146703    rs149404333   C   ?   4       0.111      0.4552  1.4296  1.2924  0.0894   53.90
   6    29147610    rs137875785   T   ?   4      0.7577      0.7577  1.0342  1.0342  0.7294    0.00
   6    29147833    rs143432463   G   ?   4       0.418       0.418  0.9007  0.9007  0.4978    0.00
   6    29148051      rs9766832   G   ?   4      0.7376      0.7376  1.0268  1.0268  0.7114    0.00
   6    29148763     rs41317627   T   ?   4      0.7226      0.7226  0.9574  0.9574  0.6133    0.00
   6    29149011      rs3129167   T   ?   4      0.8724      0.8724  0.9851  0.9851  0.8715    0.00
   6    29149192    rs114247354   C   ?   4       0.573       0.573  0.7246  0.7246  0.9542    0.00
   6    29149442      rs3116816   A   ?   4      0.8724      0.8724  0.9851  0.9851  0.8715    0.00
   6    29152053     rs79245089   G   ?   4      0.8719      0.8719  0.9254  0.9254  0.9043    0.00
   6    29152970      rs9257594   T   ?   4      0.3864      0.4859  0.9448  0.9496  0.2875   20.40
   6    29153480    rs139516678   A   ?   4       0.573       0.573  0.7246  0.7246  0.9542    0.00
   6    29154021     rs74223630   A   ?   4      0.9273      0.9273  1.0215  1.0215  0.6401    0.00
   6    29154029     rs74223661   C   ?   4      0.9273      0.9273  1.0215  1.0215  0.6401    0.00
   6    29155217     rs11969709   C   ?   4      0.5189      0.7912  1.0865  1.0443  0.2255   31.13
   6    29155293      rs3129170   A   ?   4      0.6089       0.609  1.0328  1.0328  0.3916    0.01
   6    29155749      rs3129171   A   ?   4      0.6089       0.609  1.0328  1.0328  0.3916    0.01
   6    29156363      rs9461511   A   ?   4      0.7443      0.7443  1.0689  1.0689  0.9420    0.00
   6    29156722     rs41317631   A   ?   4      0.6257      0.6625  0.9494  0.9496  0.3001   18.12
   6    29157069    rs145626954   C   ?   4       0.573       0.573  0.7246  0.7246  0.9542    0.00
   6    29157540      rs9468495   T   ?   4      0.7443      0.7443  1.0689  1.0689  0.9420    0.00
   6    29157970    rs146716688   T   ?   4       0.573       0.573  0.7246  0.7246  0.9542    0.00
   6    29157998    rs145490302   T   ?   4      0.9966      0.9966  1.0005  1.0005  0.6095    0.00
   6    29158375     rs41317639   T   ?   4      0.7226      0.7226  0.9574  0.9574  0.6133    0.00
   6    29158800      rs3129172   A   ?   4       0.593       0.593  1.0344  1.0344  0.4172    0.00
   6    29159009     rs55874124   A   ?   4      0.4614      0.4614  0.8923  0.8923  0.6778    0.00
   6    29159715     rs41317643   C   ?   4      0.7226      0.7226  0.9574  0.9574  0.6133    0.00
   6    29159970      rs3130750   T   ?   4       0.593       0.593  1.0344  1.0344  0.4172    0.00
   6    29160744    rs112988227   T   ?   3      0.1677      0.1677  1.8634  1.8634  0.7458    0.00
   6    29161100     rs55735404   A   ?   4      0.6889      0.6889  1.0322  1.0322  0.7857    0.00
   6    29161152    rs115572001   A   ?   4       0.573       0.573  0.7246  0.7246  0.9542    0.00
   6    29161497      rs3116827   C   ?   4      0.6414      0.6414  1.0304  1.0304  0.6060    0.00
   6    29162817     rs41317751   C   ?   4      0.5619      0.5619  0.9131  0.9131  0.6344    0.00
   6    29162833      rs3828924   G   ?   4      0.4322      0.4475  0.9493  0.9499  0.3735    3.85
   6    29163103    rs368093326   G   ?   4      0.9763      0.9763  1.0061  1.0061  0.9655    0.00
   6    29163700      rs3116829   A   ?   4      0.1067      0.4856  1.4454  1.2851  0.0755   56.46
   6    29164268     rs75228073   C   ?   4      0.9273      0.9273  1.0215  1.0215  0.6401    0.00
   6    29164579     rs41317759   C   ?   4      0.5648      0.5648  0.9335  0.9335  0.6298    0.00
   6    29165037    rs114224598   A   ?   4      0.2321      0.2321  2.6608  2.6608  0.4535    0.00
   6    29165486    rs186860977   C   ?   4       0.573       0.573  0.7246  0.7246  0.9542    0.00
   6    29169377    rs138949984   A   ?   4       0.733       0.733  1.0659  1.0659  0.9887    0.00
   6    29169515    rs115374813   G   ?   4      0.9763      0.9763  1.0061  1.0061  0.9655    0.00
   6    29170261      rs3129093   T   ?   4      0.6216      0.6216  1.0323  1.0323  0.6327    0.00
   6    29171039       rs760804   T   ?   4      0.6216      0.6216  1.0323  1.0323  0.6327    0.00
   6    29173038      rs6912280   T   ?   4      0.6287      0.6287  1.0316  1.0316  0.6304    0.00
   6    29174394     rs79306850   G   ?   4      0.2022      0.2022  0.7968  0.7968  0.5639    0.00
   6    29175498      rs9257611   A   ?   4      0.1067      0.4856  1.4454  1.2851  0.0755   56.46
   6    29175526      rs9257612   A   ?   4      0.6287      0.6287  1.0316  1.0316  0.6304    0.00
   6    29175599      rs2394546   G   ?   4       0.943       0.943  1.0068  1.0068  0.8595    0.00
   6    29175707     rs41317763   T   ?   3      0.8058      0.8058  1.1530  1.1530  0.6316    0.00
   6    29175816     rs56391922   T   ?   4      0.9273      0.9273  1.0215  1.0215  0.6401    0.00
   6    29176172       rs736467   G   ?   4       0.943       0.943  1.0068  1.0068  0.8595    0.00
   6    29176579     rs41317767   G   ?   4      0.5571      0.5571  0.9323  0.9323  0.6220    0.00
   6    29177102      rs1883329   T   ?   4      0.4528      0.5871  0.9519  0.9587  0.2514   26.73
   6    29178138      rs3116831   C   ?   4      0.4528      0.5871  0.9519  0.9587  0.2514   26.73
   6    29178463     rs56405941   T   ?   4      0.4614      0.4614  0.8923  0.8923  0.6778    0.00
   6    29179145      rs3116832   C   ?   4       0.668       0.668  0.9704  0.9704  0.4430    0.00
   6    29179237      rs3130817   G   ?   4      0.6287      0.6287  1.0316  1.0316  0.6304    0.00
   6    29179553      rs3116833   A   ?   4       0.668       0.668  0.9704  0.9704  0.4430    0.00
   6    29179557      rs3116834   G   ?   4      0.6287      0.6287  1.0316  1.0316  0.6304    0.00
   6    29180285      rs3129095   A   ?   4      0.5124       0.562  1.1140  1.1142  0.2794   21.85
   6    29180312      rs3116835   A   ?   4       0.759       0.759  1.0315  1.0315  0.4784    0.00
   6    29180314      rs3116836   C   ?   4       0.612       0.612  1.0329  1.0329  0.8644    0.00
   6    29181032     rs79335073   C   ?   4      0.4562      0.4562  1.0957  1.0957  0.8204    0.00
   6    29181302     rs41317771   C   ?   4      0.5571      0.5571  0.9323  0.9323  0.6220    0.00
   6    29181314      rs3130826   G   ?   4      0.4528      0.5871  0.9519  0.9587  0.2514   26.73
   6    29181897      rs3130828   A   ?   4      0.1067      0.4856  1.4454  1.2851  0.0755   56.46
   6    29182361      rs2394547   C   ?   4       0.943       0.943  1.0068  1.0068  0.8595    0.00
   6    29184660      rs3116837   T   ?   4      0.4528      0.5871  0.9519  0.9587  0.2514   26.73
   6    29185844      rs3130836   A   ?   4      0.6287      0.6287  1.0316  1.0316  0.6304    0.00
   6    29186183     rs41317775   A   ?   4      0.5571      0.5571  0.9323  0.9323  0.6220    0.00
   6    29188179      rs3130801   G   ?   4      0.5124       0.562  1.1140  1.1142  0.2794   21.85
   6    29189531      rs3130807   G   ?   4      0.9532      0.9532  0.9961  0.9961  0.7712    0.00
   6    29189897    rs113346676   C   ?   4      0.3924      0.3924  0.8794  0.8794  0.7924    0.00
   6    29189917      rs3129101   C   ?   4      0.6984      0.6984  1.0253  1.0253  0.4876    0.00
   6    29189972      rs3130808   A   ?   4      0.2413      0.5643  1.2773  1.1867  0.1328   46.42
   6    29190060      rs3130809   G   ?   4       0.715       0.715  1.0280  1.0280  0.9195    0.00
   6    29190624     rs59230085   A   ?   4      0.4657      0.4657  0.8932  0.8932  0.6795    0.00
   6    29191165    rs116169276   G   ?   4       0.573       0.573  0.7246  0.7246  0.9542    0.00
   6    29191389      rs6904165   T   ?   4      0.5571      0.5571  0.9323  0.9323  0.6220    0.00
   6    29191411       rs714470   A   ?   4      0.7878      0.7878  1.0201  1.0201  0.8918    0.00
   6    29191548     rs12660419   T   ?   4      0.4657      0.4657  0.8932  0.8932  0.6795    0.00
   6    29193527     rs75418220   T   ?   4      0.5571      0.5571  0.9323  0.9323  0.6220    0.00
   6    29193785      rs3130812   G   ?   4       0.715       0.715  1.0280  1.0280  0.9195    0.00
   6    29193859     rs11962388   C   ?   4      0.7545      0.7545  1.0460  1.0460  0.6003    0.00
   6    29193989     rs11964645   G   ?   4      0.9261      0.9261  0.9914  0.9914  0.6821    0.00
   6    29195011      rs3130813   T   ?   4       0.715       0.715  1.0280  1.0280  0.9195    0.00
   6    29195950     rs73403516   A   ?   4      0.5461      0.5461  1.0712  1.0712  0.7463    0.00
   6    29196181      rs3130814   T   ?   4      0.9375      0.9375  0.9947  0.9947  0.7249    0.00
   6    29196418    rs115383412   A   ?   4      0.2321      0.2321  2.6608  2.6608  0.4535    0.00
   6    29199570     rs73403520   G   ?   4      0.9286      0.9286  0.9917  0.9917  0.6890    0.00
   6    29199824      rs2207338   T   ?   4      0.8985      0.8985  0.9915  0.9915  0.7122    0.00
   6    29200245      rs2207337   A   ?   4      0.9427      0.9427  0.9951  0.9951  0.8167    0.00
   6    29201075     rs73743654   G   ?   4      0.9573      0.9573  1.0126  1.0126  0.6190    0.00
   6    29201650      rs3130815   G   ?   4      0.8994      0.8994  0.9908  0.9908  0.7884    0.00
   6    29202007    rs114068378   T   ?   4       0.573       0.573  0.7246  0.7246  0.9542    0.00
   6    29203407      rs3117344   A   ?   4      0.3592       0.498  1.1779  1.1815  0.1289   47.08
   6    29204027    rs115203555   A   ?   4       0.573       0.573  0.7246  0.7246  0.9542    0.00
   6    29204772     rs76355441   T   ?   4      0.7268      0.7268  0.9603  0.9603  0.4003    0.00
   6    29205077     rs55698774   A   ?   4      0.2321      0.2321  2.6608  2.6608  0.4535    0.00
   6    29205139     rs75599496   A   ?   3      0.8058      0.8058  1.1530  1.1530  0.6316    0.00
   6    29205336      rs3129102   T   ?   4      0.7325      0.7325  1.0326  1.0326  0.6753    0.00
   6    29206251      rs3117342   C   ?   4      0.3742      0.5688  1.2346  1.1817  0.2261   31.04
   6    29208968      rs9468498   C   ?   4      0.7198      0.7198  1.1181  1.1181  0.8366    0.00
   6    29210596      rs3117340   G   ?   4      0.8985      0.8985  0.9915  0.9915  0.7122    0.00
   6    29210900      rs3130821   T   ?   4      0.9427      0.9427  0.9951  0.9951  0.8167    0.00
   6    29210998      rs9468500   T   ?   4      0.8314      0.8314  1.0169  1.0169  0.7485    0.00
   6    29211438      rs3129104   T   ?   4      0.7787      0.7787  1.1772  1.1772  0.9034    0.00
   6    29211442      rs3117339   T   ?   4      0.7787      0.7787  1.1772  1.1772  0.9034    0.00
   6    29211509      rs3117338   G   ?   4      0.4909       0.554  1.1203  1.1210  0.2509   26.82
   6    29212202      rs2064503   C   ?   4      0.9206      0.9206  0.9932  0.9932  0.8608    0.00
   6    29214129      rs2207336   A   ?   4      0.9206      0.9206  0.9932  0.9932  0.8608    0.00
   6    29215282    rs112106274   T   ?   4      0.7268      0.7268  0.9603  0.9603  0.4003    0.00
   6    29215302     rs73743655   C   ?   4      0.8719      0.8719  0.9254  0.9254  0.9043    0.00
   6    29215647     rs55733250   A   ?   4      0.7248      0.7248  0.9495  0.9495  0.7668    0.00
   6    29215653    rs112602363   A   ?   4      0.7268      0.7268  0.9603  0.9603  0.4003    0.00
   6    29216005    rs140521605   G   ?   4       0.573       0.573  0.7246  0.7246  0.9542    0.00
   6    29217171    rs115234186   C   ?   4       0.573       0.573  0.7246  0.7246  0.9542    0.00
   6    29217895    rs112557273   A   ?   4      0.7268      0.7268  0.9603  0.9603  0.4003    0.00
   6    29218151    rs112438389   T   ?   4      0.7268      0.7268  0.9603  0.9603  0.4003    0.00
   6    29218513    rs149754096   T   ?   4      0.9974      0.9974  0.9994  0.9994  0.9841    0.00
   6    29219137    rs112574843   C   ?   4      0.6652      0.6652  0.9494  0.9494  0.6278    0.00
   6    29219425     rs59140010   A   ?   4      0.5382      0.5382  0.9090  0.9090  0.6518    0.00
   6    29219489      rs3117333   A   ?   4      0.3742      0.5688  1.2346  1.1817  0.2261   31.04
   6    29219559     rs73403544   A   ?   4      0.8124      0.8124  1.0201  1.0201  0.6977    0.00
   6    29219562    rs111611220   T   ?   4      0.9286      0.9286  0.9917  0.9917  0.6890    0.00
   6    29219591     rs57499095   A   ?   4      0.9834      0.9834  1.0022  1.0022  0.8172    0.00
   6    29219655      rs9257651   T   ?   4      0.7619      0.7619  1.0288  1.0288  0.6973    0.00
   6    29219871    rs113897714   A   ?   4      0.5664      0.5912  0.9369  0.9377  0.3489    8.85
   6    29220058    rs113674293   C   ?   4      0.5686      0.5686  0.9342  0.9342  0.6100    0.00
   6    29220100      rs3117331   G   ?   4      0.9206      0.9206  0.9932  0.9932  0.8608    0.00
   6    29220196    rs112174381   G   ?   4      0.4546      0.4546  1.0961  1.0961  0.8398    0.00
   6    29220709      rs9257653   G   ?   4      0.4909       0.554  1.1203  1.1210  0.2509   26.82
   6    29222127     rs73403551   G   ?   4      0.9286      0.9286  0.9917  0.9917  0.6890    0.00
   6    29222229    rs115896345   G   ?   4      0.8263      0.8263  0.9664  0.9664  0.4726    0.00
   6    29223197    rs146596105   T   ?   4      0.3075      0.3075  0.7780  0.7780  0.8765    0.00
   6    29224987     rs73403555   C   ?   4      0.8124      0.8124  1.0201  1.0201  0.6977    0.00
   6    29225025    rs149702363   G   ?   4      0.8826      0.8826  0.9772  0.9772  0.4946    0.00
   6    29225174     rs73403557   T   ?   4      0.8124      0.8124  1.0201  1.0201  0.6977    0.00
   6    29225678     rs10214663   C   ?   4      0.8826      0.8826  0.9772  0.9772  0.4946    0.00
   6    29225795      rs3117330   C   ?   4      0.8777      0.8777  0.9897  0.9897  0.7217    0.00
   6    29226953    rs116508100   G   ?   4      0.8826      0.8826  0.9772  0.9772  0.4946    0.00
   6    29227117      rs2024679   A   ?   4       0.695       0.695  1.0318  1.0318  0.8433    0.00
   6    29227643      rs3117329   T   ?   4      0.8546      0.8546  1.0147  1.0147  0.8696    0.00
   6    29228246      rs2024680   T   ?   4      0.5686      0.5686  0.9342  0.9342  0.6100    0.00
   6    29228764     rs57906738   T   ?   4      0.9286      0.9286  0.9917  0.9917  0.6890    0.00
   6    29229146      rs9257656   A   ?   4      0.7619      0.7619  1.0288  1.0288  0.6973    0.00
   6    29230185     rs11963999   A   ?   4      0.4546      0.4546  1.0961  1.0961  0.8398    0.00
   6    29230520     rs79272343   C   ?   4      0.7268      0.7268  0.9603  0.9603  0.4003    0.00
   6    29230577      rs3117328   A   ?   4       0.862       0.862  1.0139  1.0139  0.8737    0.00
   6    29230683      rs3130827   C   ?   4      0.7723      0.7723  0.9808  0.9808  0.7683    0.00
   6    29230806     rs73403564   A   ?   4      0.8124      0.8124  1.0201  1.0201  0.6977    0.00
   6    29231172      rs9257657   G   ?   4      0.7619      0.7619  1.0288  1.0288  0.6973    0.00
   6    29231831     rs77154096   T   ?   4      0.8826      0.8826  0.9772  0.9772  0.4946    0.00
   6    29232072     rs16894681   G   ?   3      0.1673      0.1673  1.8649  1.8649  0.7489    0.00
   6    29232591      rs9357077   T   ?   4      0.8562      0.8562  1.0198  1.0198  0.7973    0.00
   6    29234166     rs79251921   G   ?   4      0.7268      0.7268  0.9603  0.9603  0.4003    0.00
   6    29234510     rs10484545   G   ?   4      0.7268      0.7268  0.9603  0.9603  0.4003    0.00
   6    29235193      rs6904130   C   ?   4      0.7268      0.7268  0.9603  0.9603  0.4003    0.00
   6    29235233      rs6924127   C   ?   4      0.7268      0.7268  0.9603  0.9603  0.4003    0.00
   6    29235262    rs114807843   G   ?   4       0.573       0.573  0.7246  0.7246  0.9542    0.00
   6    29236242      rs9501304   G   ?   4      0.8826      0.8826  0.9772  0.9772  0.4946    0.00
   6    29236588     rs17344111   G   ?   4      0.7268      0.7268  0.9603  0.9603  0.4003    0.00
   6    29236645      rs7766902   T   ?   4      0.8925      0.8925  1.0088  1.0088  0.4487    0.00
   6    29236722      rs3130830   A   ?   4      0.7458      0.7458  1.0262  1.0262  0.9056    0.00
   6    29237221     rs17344153   T   ?   4      0.7268      0.7268  0.9603  0.9603  0.4003    0.00
   6    29237774      rs6921498   C   ?   4      0.7268      0.7268  0.9603  0.9603  0.4003    0.00
   6    29238015      rs6942318   T   ?   4      0.7268      0.7268  0.9603  0.9603  0.4003    0.00
   6    29238426      rs9257658   G   ?   4      0.4909       0.554  1.1203  1.1210  0.2509   26.82
   6    29238488      rs9257659   A   ?   4      0.8515      0.8515  1.0163  1.0163  0.6490    0.00
   6    29239150      rs3117327   T   ?   4      0.7644      0.7644  1.0242  1.0242  0.9149    0.00
   6    29240169     rs79337000   C   ?   4      0.7268      0.7268  0.9603  0.9603  0.4003    0.00
   6    29240279      rs9257660   T   ?   4      0.7619      0.7619  1.0288  1.0288  0.6973    0.00
   6    29240378      rs3117326   T   ?   4      0.7787      0.7787  1.1772  1.1772  0.9034    0.00
   6    29240890     rs77443400   C   ?   4      0.7268      0.7268  0.9603  0.9603  0.4003    0.00
   6    29241406    rs111379005   T   ?   4      0.7268      0.7268  0.9603  0.9603  0.4003    0.00
   6    29241555      rs9468504   C   ?   4      0.8826      0.8826  0.9772  0.9772  0.4946    0.00
   6    29241596      rs6918776   A   ?   4      0.9286      0.9286  0.9917  0.9917  0.6890    0.00
   6    29241773      rs9368596   G   ?   4      0.8623      0.8623  1.0190  1.0190  0.7664    0.00
   6    29241780      rs6904273   A   ?   4      0.9615      0.9615  1.0041  1.0041  0.7733    0.00
   6    29241896    rs183377592   A   ?   4       0.573       0.573  0.7246  0.7246  0.9542    0.00
   6    29243961    rs150898511   G   ?   4      0.7268      0.7268  0.9603  0.9603  0.4003    0.00
   6    29243984    rs139434286   A   ?   4       0.363       0.363  0.9182  0.9182  0.8525    0.00
   6    29243987    rs200861317   C   ?   4      0.7268      0.7268  0.9603  0.9603  0.4003    0.00
   6    29244226      rs3130833   G   ?   4      0.7564      0.7564  1.0250  1.0250  0.9224    0.00
   6    29244635    rs202020369   G   ?   4      0.7268      0.7268  0.9603  0.9603  0.4003    0.00
   6    29245503    rs148950485   G   ?   4      0.9183      0.9183  1.0190  1.0190  0.9819    0.00
   6    29245545    rs150392050   G   ?   4      0.7268      0.7268  0.9603  0.9603  0.4003    0.00
   6    29246041    rs149402731   G   ?   4      0.7338      0.7631  0.9615  0.9628  0.3206   14.32
   6    29246239      rs9257669   G   ?   4       0.599       0.599  1.0430  1.0430  0.8870    0.00
   6    29246571      rs9257670   C   ?   4      0.9754      0.9754  0.9978  0.9978  0.9676    0.00
   6    29246591    rs142009060   G   ?   4      0.0798       0.287  0.7836  0.7722  0.0283   66.96
   6    29247178      rs9257673   G   ?   4      0.9128      0.9128  0.9921  0.9921  0.7797    0.00
   6    29247921     rs77033211   T   ?   4      0.7268      0.7268  0.9603  0.9603  0.4003    0.00
   6    29248149      rs3130834   C   ?   1          NA          NA      NA      NA      NA      NA
   6    29248194      rs9468506   G   ?   4      0.9974      0.9974  0.9994  0.9994  0.9841    0.00
   6    29248460      rs9501305   A   ?   4      0.8826      0.8826  0.9772  0.9772  0.4946    0.00
   6    29248461      rs2394550   C   ?   4      0.7663      0.7663  1.0240  1.0240  0.9183    0.00
   6    29249632      rs7743489   G   ?   4      0.7663      0.7663  1.0240  1.0240  0.9183    0.00
   6    29250017      rs9257676   C   ?   4      0.7574      0.7574  1.0294  1.0294  0.7012    0.00
   6    29250076      rs3117349   C   ?   4      0.9754      0.9754  0.9978  0.9978  0.9676    0.00
   6    29250491      rs2180000   A   ?   4      0.7663      0.7663  1.0240  1.0240  0.9183    0.00
   6    29250521      rs2179999   G   ?   4      0.7268      0.7268  0.9603  0.9603  0.4003    0.00
   6    29251176    rs140650499   G   ?   4      0.7268      0.7268  0.9603  0.9603  0.4003    0.00
   6    29251906      rs3117347   T   ?   4      0.8395      0.8395  0.9865  0.9865  0.7581    0.00
   6    29251948    rs111805576   G   ?   4      0.7268      0.7268  0.9603  0.9603  0.4003    0.00
   6    29252126      rs3117346   C   ?   4       0.897       0.897  0.9912  0.9912  0.8620    0.00
   6    29252241     rs75612156   A   ?   4      0.7268      0.7268  0.9603  0.9603  0.4003    0.00
   6    29252752    rs114549295   A   ?   4      0.7881      0.7881  1.0314  1.0314  0.8165    0.00
   6    29252758    rs116466121   T   ?   4      0.7881      0.9635  0.9748  0.9946  0.2145   32.97
   6    29253756      rs9468508   T   ?   4      0.8826      0.8826  0.9772  0.9772  0.4946    0.00
   6    29253887      rs6901923   T   ?   4      0.9347      0.9347  1.0069  1.0069  0.6265    0.00
   6    29254452      rs9295797   G   ?   4      0.7852      0.7852  0.9582  0.9582  0.4893    0.00
   6    29254906      rs7381747   C   ?   4      0.7184      0.7184  1.0291  1.0291  0.9357    0.00
   6    29254969      rs7381760   C   ?   4       0.852       0.852  0.9876  0.9876  0.7340    0.00
   6    29254982      rs9257681   G   ?   4      0.3599      0.5559  1.2426  1.1882  0.2266   30.95
   6    29254985     rs11966876   C   ?   4      0.3749      0.3749  1.1146  1.1146  0.8873    0.00
   6    29255004    rs112319007   C   ?   4      0.7649      0.7741  0.9659  0.9664  0.3702    4.53
   6    29255036    rs113093437   G   ?   4      0.7268      0.7268  0.9603  0.9603  0.4003    0.00
   6    29255152    rs112230233   G   ?   4      0.7268      0.7268  0.9603  0.9603  0.4003    0.00
   6    29255157    rs115335890   T   ?   4      0.1078      0.1078  0.5965  0.5965  0.9058    0.00
   6    29255380     rs76388328   C   ?   4      0.7268      0.7268  0.9603  0.9603  0.4003    0.00
   6    29255630     rs55694543   C   ?   4      0.4296      0.4296  1.9747  1.9747  0.7265    0.00
   6    29255886     rs41346948   C   ?   4      0.6771      0.6958  0.9529  0.9539  0.3559    7.43
   6    29256420      rs1884123   G   ?   4      0.8305      0.8305  1.0146  1.0146  0.6154    0.00
   6    29256476      rs9461514   A   ?   4      0.9644      0.9644  0.9916  0.9916  0.9751    0.00
   6    29256856     rs76381817   A   ?   4      0.2392       0.515  0.8934  0.9077  0.0688   57.73
   6    29256886     rs41315373   T   ?   4      0.2392       0.515  0.8934  0.9077  0.0688   57.73
   6    29257320      rs1011553   T   ?   4      0.2392       0.515  0.8934  0.9077  0.0688   57.73
   6    29257772      rs1033569   T   ?   4      0.7425      0.8051  0.9767  0.9809  0.3185   14.71
   6    29257967      rs1033568   A   ?   4      0.7425      0.8051  0.9767  0.9809  0.3185   14.71
   6    29258245     rs41317779   T   ?   4      0.2392       0.515  0.8934  0.9077  0.0688   57.73
   6    29258405     rs74789787   A   ?   3      0.1318      0.1318  1.9880  1.9880  0.7301    0.00
   6    29258863      rs1123283   A   ?   4      0.2448      0.2448  1.1139  1.1139  0.8996    0.00
   6    29259509    rs145108206   A   ?   4      0.8183      0.8183  0.9639  0.9639  0.5341    0.00
   6    29260204     rs41317782   T   ?   4      0.2392       0.515  0.8934  0.9077  0.0688   57.73
   6    29260431      rs3117425   T   ?   4      0.4478       0.518  1.1325  1.1298  0.2687   23.74
   6    29260475     rs72844808   T   ?   4      0.9414      0.9414  0.9921  0.9921  0.6586    0.00
   6    29260505     rs74523205   A   ?   3      0.1318      0.1318  1.9880  1.9880  0.7301    0.00
   6    29262076     rs41317785   G   ?   4      0.2394      0.5125  0.8934  0.9077  0.0711   57.29
   6    29262341    rs116567625   T   ?   4      0.8183      0.8183  0.9639  0.9639  0.5341    0.00
   6    29262509     rs41317788   G   ?   4      0.1716      0.4137  0.8749  0.8907  0.1025   51.57
   6    29262956      rs1884294   A   ?   4      0.1629      0.1629  0.8453  0.8453  0.5522    0.00
   6    29263150      rs1884295   C   ?   4      0.2376      0.5101  0.8930  0.9073  0.0718   57.16
   6    29263260    rs112421079   T   ?   4      0.8183      0.8183  0.9639  0.9639  0.5341    0.00
   6    29263357      rs6925072   G   ?   4      0.6268      0.8621  0.9672  0.9841  0.1584   42.20
   6    29263750      rs3117434   A   ?   4       0.759       0.759  1.0272  1.0272  0.7861    0.00
   6    29264183      rs4711183   A   ?   4       0.806       0.953  0.9834  1.0060  0.0974   52.46
   6    29264655      rs4713207   G   ?   4      0.8114      0.8946  0.9830  0.9892  0.2817   21.44
   6    29264704      rs9468510   A   ?   4      0.8183      0.8183  0.9639  0.9639  0.5341    0.00
   6    29265216    rs185978654   C   ?   4      0.4945      0.4945  0.6780  0.6780  0.9290    0.00
   6    29265296      rs7771915   G   ?   4      0.2376      0.5101  0.8930  0.9073  0.0718   57.16
   6    29266091      rs6899932   T   ?   4      0.2376      0.5101  0.8930  0.9073  0.0718   57.16
   6    29266483      rs3117439   A   ?   4      0.4478       0.518  1.1325  1.1298  0.2687   23.74
   6    29266497     rs16867628   A   ?   4      0.9319      0.9319  0.9908  0.9908  0.6352    0.00
   6    29266554     rs74834313   G   ?   4      0.5313      0.5313  1.0560  1.0560  0.4855    0.00
   6    29266883      rs7764051   C   ?   4      0.3563      0.3563  1.0952  1.0952  0.4711    0.00
   6    29266908      rs9765999   G   ?   4      0.2376      0.5101  0.8930  0.9073  0.0718   57.16
   6    29267054      rs9257686   A   ?   4      0.7359           1  0.9776  1.0000  0.0981   52.35
   6    29267175      rs9257687   G   ?   4      0.8872      0.9878  0.9899  0.9987  0.2342   29.66
   6    29267865     rs41317791   A   ?   4      0.2376      0.5101  0.8930  0.9073  0.0718   57.16
   6    29268160      rs9257689   C   ?   4       0.247       0.247  1.1115  1.1115  0.9287    0.00
   6    29268378      rs7750414   C   ?   4      0.7885      0.9738  0.9818  1.0033  0.1093   50.39
   6    29268496      rs7750305   T   ?   4       0.249       0.249  1.1110  1.1110  0.9352    0.00
   6    29268796      rs7754451   T   ?   4      0.1386      0.1386  1.1460  1.1460  0.8073    0.00
   6    29268929      rs9257691   A   ?   4       0.249       0.249  1.1110  1.1110  0.9352    0.00
   6    29269000      rs9257692   C   ?   4      0.1375      0.1375  1.1464  1.1464  0.8084    0.00
   6    29269066      rs7754926   G   ?   4      0.2376      0.5101  0.8930  0.9073  0.0718   57.16
   6    29269143      rs7755211   T   ?   4      0.2376      0.5101  0.8930  0.9073  0.0718   57.16
   6    29269781     rs35642841   A   ?   4      0.2406      0.5213  0.9006  0.9109  0.0496   61.69
   6    29270038     rs34541592   T   ?   4      0.2546      0.5294  0.9036  0.9137  0.0534   60.88
   6    29270041    rs112014151   T   ?   4      0.5263      0.5874  1.0749  1.0716  0.3055   17.12
   6    29270498      rs4594993   G   ?   4      0.2376      0.5101  0.8930  0.9073  0.0718   57.16
   6    29270795      rs9348826   C   ?   4      0.7231      0.7231  1.0388  1.0388  0.5721    0.00
   6    29270827     rs35657850   G   ?   4      0.2406      0.5213  0.9006  0.9109  0.0496   61.69
   6    29271126      rs6930876   T   ?   4      0.2406      0.5213  0.9006  0.9109  0.0496   61.69
   6    29271353    rs115662213   T   ?   4      0.4734      0.4734  0.6653  0.6653  0.9206    0.00
   6    29271573     rs16867630   C   ?   4      0.1701      0.4112  0.8745  0.8903  0.1033   51.43
   6    29272012      rs3117426   T   ?   4       0.115       0.115  1.1158  1.1158  0.5772    0.00
   6    29272046     rs35569422   T   ?   4      0.2406      0.5213  0.9006  0.9109  0.0496   61.69
   6    29272088     rs35490225   T   ?   4      0.1701      0.4112  0.8745  0.8903  0.1033   51.43
   6    29272301     rs16894709   T   ?   4      0.2406      0.5213  0.9006  0.9109  0.0496   61.69
   6    29272316     rs34778420   T   ?   4      0.2406      0.5213  0.9006  0.9109  0.0496   61.69
   6    29272420     rs36067759   A   ?   4      0.2406      0.5213  0.9006  0.9109  0.0496   61.69
   6    29272761     rs35162984   A   ?   4      0.2406      0.5213  0.9006  0.9109  0.0496   61.69
   6    29273612      rs6911350   G   ?   4      0.2406      0.5213  0.9006  0.9109  0.0496   61.69
   6    29274136      rs3117427   C   ?   4      0.4241      0.4974  1.1401  1.1372  0.2662   24.18
   6    29274294     rs41270640   T   ?   3      0.1318      0.1318  1.9880  1.9880  0.7301    0.00
   6    29274340    rs113587888   C   ?   4      0.6425      0.6425  1.0689  1.0689  0.7311    0.00
   6    29274348      rs9257693   A   ?   4      0.6065      0.6065  1.0416  1.0416  0.5799    0.00
   6    29274356      rs7774255   A   ?   4      0.6841      0.6841  1.0314  1.0314  0.8252    0.00
   6    29274486      rs9257694   C   ?   4      0.5094      0.5094  1.0470  1.0470  0.7747    0.00
   6    29275298     rs17404424   A   ?   1          NA          NA      NA      NA      NA      NA
   6    29275499      rs9257695   T   ?   4      0.4419      0.4419  0.8798  0.8798  0.5832    0.00
   6    29275507      rs9257696   C   ?   4      0.5255      0.5255  1.0440  1.0440  0.8015    0.00
   6    29276180      rs9257697   C   ?   4      0.4419      0.4419  0.8798  0.8798  0.5832    0.00
   6    29277078      rs6935047   A   ?   4      0.1079      0.1079  0.8704  0.8704  0.4192    0.00
   6    29277188      rs9368598   A   ?   3     0.04681     0.04681  2.1932  2.1932  0.9727    0.00
   6    29277329     rs78609255   T   ?   4      0.4618      0.4618  1.1292  1.1292  0.4210    0.00
   6    29277619      rs3117428   A   ?   4      0.8116      0.8182  0.9677  0.9681  0.3714    4.28
   6    29277942      rs9257699   A   ?   4      0.4419      0.4419  0.8798  0.8798  0.5832    0.00
   6    29278004      rs9257700   G   ?   4      0.4419      0.4419  0.8798  0.8798  0.5832    0.00
   6    29278037      rs9257701   C   ?   4      0.5696      0.6203  0.9088  0.9160  0.3689    4.80
   6    29278406    rs150254595   A   ?   4      0.5304      0.5304  1.0813  1.0813  0.5141    0.00
   6    29278505      rs9257703   T   ?   4      0.4249      0.4249  1.0518  1.0518  0.9442    0.00
   6    29278604      rs6942138   A   ?   4     0.09986      0.1233  0.8689  0.8698  0.3403   10.53
   6    29278605      rs9257704   G   ?   4      0.4419      0.4419  0.8798  0.8798  0.5832    0.00
   6    29279225      rs9257705   G   ?   4      0.4419      0.4419  0.8798  0.8798  0.5832    0.00
   6    29279321      rs9257706   C   ?   4      0.4419      0.4419  0.8798  0.8798  0.5832    0.00
   6    29279557      rs9257707   G   ?   4      0.4419      0.4419  0.8798  0.8798  0.5832    0.00
   6    29279567      rs3117429   A   ?   4      0.9645      0.9181  1.0076  1.0304  0.0368   64.70
   6    29279949     rs35095140   T   ?   4      0.1377      0.1626  0.8798  0.8807  0.3444    9.73
   6    29280133      rs9378186   A   ?   4      0.2205      0.3983  1.4343  1.3781  0.1956   36.09
   6    29280638      rs3117431   A   ?   4      0.9645      0.9181  1.0076  1.0304  0.0368   64.70
   6    29281235      rs3117432   G   ?   4      0.9645      0.9181  1.0076  1.0304  0.0368   64.70
   6    29281401      rs9257709   A   ?   4      0.4419      0.4419  0.8798  0.8798  0.5832    0.00
   6    29282351      rs9393954   A   ?   4      0.3187      0.3187  1.0724  1.0724  0.7836    0.00
   6    29282562     rs73743667   C   ?   4       0.894       0.894  0.9750  0.9750  0.8713    0.00
   6    29283443      rs9257711   A   ?   4      0.4419      0.4419  0.8798  0.8798  0.5832    0.00
   6    29283672      rs3129682   T   ?   1          NA          NA      NA      NA      NA      NA
   6    29283969     rs35087453   T   ?   4      0.1479      0.2853  0.8853  0.8881  0.1613   41.71
   6    29284351      rs1535151   T   ?   4      0.6155      0.9713  1.0358  1.0038  0.0889   53.99
   6    29285189      rs9257712   C   ?   4      0.4419      0.4419  0.8798  0.8798  0.5832    0.00
   6    29285634     rs78550368   C   ?   4       0.421       0.421  1.1093  1.1093  0.8298    0.00
   6    29285735      rs9257714   T   ?   4       0.449       0.449  0.8806  0.8806  0.5884    0.00
   6    29286670      rs3129683   G   ?   4      0.5348      0.5348  1.0805  1.0805  0.6674    0.00
   6    29287000     rs34930832   C   ?   4     0.09986      0.1233  0.8689  0.8698  0.3403   10.53
   6    29287289      rs4713209   T   ?   4      0.3091      0.3091  1.0739  1.0739  0.7735    0.00
   6    29288001    rs148682985   A   ?   4      0.4296      0.4296  1.9747  1.9747  0.7265    0.00
   6    29290828    rs111660816   C   ?   4      0.4418      0.4418  1.0580  1.0580  0.7990    0.00
   6    29290889     rs77293388   C   ?   4      0.3033      0.4322  1.1903  1.2639  0.0338   65.46
   6    29291108    rs147430457   A   ?   4      0.7787      0.7787  1.1772  1.1772  0.9034    0.00
   6    29291727      rs9257718   T   ?   4      0.4419      0.4419  0.8798  0.8798  0.5832    0.00
   6    29292030     rs16894722   G   ?   3     0.04681     0.04681  2.1932  2.1932  0.9727    0.00
   6    29293627      rs9257721   T   ?   4      0.4419      0.4419  0.8798  0.8798  0.5832    0.00
   6    29294845     rs57194637   C   ?   4      0.3719      0.3719  1.0644  1.0644  0.7483    0.00
   6    29294851     rs77153639   A   ?   4      0.4418      0.4418  1.0580  1.0580  0.7990    0.00
   6    29295215      rs9257722   A   ?   4      0.5581      0.6166  0.9060  0.9142  0.3649    5.62
   6    29295487      rs6937882   T   ?   4      0.1195      0.1702  0.8695  0.8714  0.2936   19.31
   6    29295601      rs9257723   G   ?   4      0.4317      0.4317  0.8770  0.8770  0.5790    0.00
   6    29295735      rs9257724   T   ?   4      0.5581      0.6166  0.9060  0.9142  0.3649    5.62
   6    29295894      rs9257725   T   ?   4      0.5456      0.5456  1.0418  1.0418  0.8057    0.00
   6    29296148     rs12660111   T   ?   4      0.1195      0.1702  0.8695  0.8714  0.2936   19.31
   6    29296923      rs9257726   T   ?   4      0.4317      0.4317  0.8770  0.8770  0.5790    0.00
   6    29297666      rs9357078   T   ?   4      0.5856      0.5856  1.0931  1.0931  0.7968    0.00
   6    29298305      rs9257727   T   ?   4       0.449       0.449  0.8806  0.8806  0.5884    0.00
   6    29298650    rs115781678   C   ?   4      0.5856      0.5856  1.0931  1.0931  0.7968    0.00
   6    29298815      rs9257728   T   ?   4      0.4934      0.4934  0.8912  0.8912  0.4932    0.00
   6    29298995      rs9257729   A   ?   4      0.4317      0.4317  0.8770  0.8770  0.5790    0.00
   6    29299027      rs9257730   G   ?   4      0.4317      0.4317  0.8770  0.8770  0.5790    0.00
   6    29299503      rs3130802   T   ?   4      0.9645      0.9181  1.0076  1.0304  0.0368   64.70
   6    29300636      rs9257732   T   ?   4      0.5456      0.5456  1.0418  1.0418  0.8057    0.00
   6    29301222      rs6930435   A   ?   4       0.457       0.457  1.0482  1.0482  0.9395    0.00
   6    29301682      rs9257734   T   ?   4      0.6577      0.6741  0.9286  0.9310  0.3850    1.43
   6    29301942     rs55885453   C   ?   4      0.4367      0.4367  1.1370  1.1370  0.4580    0.00
   6    29302030      rs6903989   A   ?   4       0.417       0.417  1.0529  1.0529  0.9865    0.00
   6    29302186      rs9257736   C   ?   4      0.5516      0.5516  0.9056  0.9056  0.6064    0.00
   6    29303200      rs9380119   G   ?   4      0.3903      0.3903  1.0609  1.0609  0.4925    0.00
   6    29303364      rs3117433   C   ?   4       0.534       0.534  1.0807  1.0807  0.6673    0.00
   6    29303735     rs56682922   C   ?   4      0.4463      0.4463  1.0539  1.0539  0.5865    0.00
   6    29303808      rs9257740   A   ?   4      0.6577      0.6741  0.9286  0.9310  0.3850    1.43
   6    29303901     rs35127065   T   ?   4     0.08765     0.09017  0.8641  0.8642  0.3855    1.33
   6    29304280      rs9257741   A   ?   4      0.5317      0.5317  0.9017  0.9017  0.5951    0.00
   6    29305537     rs35057975   A   ?   4      0.1091      0.1276  0.8704  0.8712  0.3524    8.15
   6    29306059      rs9357079   C   ?   4      0.4075      0.4075  1.0600  1.0600  0.8101    0.00
   6    29306456      rs3130805   A   ?   4      0.4894      0.4894  1.0903  1.0903  0.6336    0.00
   6    29306484      rs3130806   G   ?   4      0.9645      0.9181  1.0076  1.0304  0.0368   64.70
   6    29306656      rs9257745   T   ?   4      0.6161      0.6161  1.0346  1.0346  0.8286    0.00
   6    29306821      rs9257746   G   ?   4      0.6577      0.6741  0.9286  0.9310  0.3850    1.43
   6    29308393      rs9348827   T   ?   4      0.6815      0.7232  1.0314  1.0288  0.3476    9.10
   6    29309328     rs55657126   C   ?   4       0.364       0.364  0.8705  0.8705  0.8822    0.00
   6    29309769      rs9257748   C   ?   4      0.5317      0.5317  0.9017  0.9017  0.5951    0.00
   6    29310643     rs74643315   T   ?   4      0.3033      0.4322  1.1903  1.2639  0.0338   65.46
   6    29310681      rs1014258   T   ?   4      0.4478      0.4478  1.0492  1.0492  0.9487    0.00
   6    29310781      rs9257750   A   ?   4      0.5317      0.5317  0.9017  0.9017  0.5951    0.00
   6    29311257     rs73407476   C   ?   4      0.3955      0.3955  1.1158  1.1158  0.8507    0.00
   6    29312478     rs34253991   C   ?   4      0.1091      0.1276  0.8704  0.8712  0.3524    8.15
   6    29313883      rs9257752   G   ?   4      0.6577      0.6741  0.9286  0.9310  0.3850    1.43
   6    29314223     rs57778150   C   ?   4       0.348       0.348  1.0680  1.0680  0.7428    0.00
   6    29314964      rs7745768   T   ?   4      0.5216      0.5216  1.0830  1.0830  0.6461    0.00
   6    29315295      rs9257754   G   ?   4      0.5317      0.5317  0.9017  0.9017  0.5951    0.00
   6    29315419      rs3117436   A   ?   4      0.9645      0.9181  1.0076  1.0304  0.0368   64.70
   6    29315897      rs9257755   T   ?   4      0.6577      0.6741  0.9286  0.9310  0.3850    1.43
   6    29316200      rs9257756   C   ?   4      0.5317      0.5317  0.9017  0.9017  0.5951    0.00
   6    29316324      rs9257757   T   ?   4      0.5317      0.5317  0.9017  0.9017  0.5951    0.00
   6    29316595      rs9257758   A   ?   4      0.6577      0.6741  0.9286  0.9310  0.3850    1.43
   6    29316692      rs9257759   T   ?   4      0.5317      0.5317  0.9017  0.9017  0.5951    0.00
   6    29317177    rs148466862   T   ?   4      0.3343      0.3343  2.0769  2.0769  0.7804    0.00
   6    29318166      rs9257760   T   ?   4      0.5317      0.5317  0.9017  0.9017  0.5951    0.00
   6    29318465      rs3117437   C   ?   4       0.485      0.8095  1.0482  1.0236  0.1231   48.05
   6    29319349      rs9257761   A   ?   4      0.5036      0.5036  1.0856  1.0856  0.4310    0.00
   6    29319458     rs61568116   T   ?   4      0.4562      0.4562  0.8917  0.8917  0.8779    0.00
   6    29320120      rs9257763   C   ?   4      0.5317      0.5317  0.9017  0.9017  0.5951    0.00
   6    29320224      rs9257764   G   ?   4      0.5317      0.5317  0.9017  0.9017  0.5951    0.00
   6    29320241      rs9257765   A   ?   4      0.6577      0.6741  0.9286  0.9310  0.3850    1.43
   6    29320439     rs73407482   C   ?   4      0.3852      0.3852  1.0654  1.0654  0.7072    0.00
   6    29321161      rs9257767   A   ?   4      0.5317      0.5317  0.9017  0.9017  0.5951    0.00
   6    29322866      rs9357080   G   ?   4      0.4297      0.4297  1.1357  1.1357  0.8393    0.00
   6    29322872     rs77923085   G   ?   4      0.4995      0.5487  1.1224  1.1887  0.0460   62.51
   6    29322999     rs11961490   C   ?   4      0.3852      0.3852  1.0654  1.0654  0.7072    0.00
   6    29323076      rs9257769   C   ?   4      0.5317      0.5317  0.9017  0.9017  0.5951    0.00
   6    29323259      rs3117438   G   ?   4      0.9645      0.9181  1.0076  1.0304  0.0368   64.70
   6    29323276     rs61742983   T   ?   4      0.5448      0.5448  1.0478  1.0478  0.4585    0.00
   6    29323655      rs7761746   A   ?   4      0.3877      0.3877  1.0651  1.0651  0.7054    0.00
   6    29323838      rs9257770   C   ?   4      0.5317      0.5317  0.9017  0.9017  0.5951    0.00
   6    29323905      rs6930033   C   ?   4     0.08814      0.1075  0.8612  0.8623  0.3480    9.02
   6    29324599     rs10484546   C   ?   4     0.08814      0.1075  0.8612  0.8623  0.3480    9.02
   6    29325056     rs61073245   A   ?   4      0.3877      0.3877  1.0651  1.0651  0.7054    0.00
   6    29325099      rs7357041   G   ?   4      0.5317      0.5317  0.9017  0.9017  0.5951    0.00
   6    29325160      rs3129684   G   ?   4      0.7859      0.7954  0.9633  0.9639  0.3664    5.31
   6    29325191      rs7357044   A   ?   4      0.5317      0.5317  0.9017  0.9017  0.5951    0.00
   6    29325433      rs4713210   T   ?   4      0.2699      0.4579  1.3856  1.3205  0.2107   33.60
   6    29325450      rs9257771   G   ?   4      0.5317      0.5317  0.9017  0.9017  0.5951    0.00
   6    29325602      rs3129685   G   ?   4      0.7859      0.7954  0.9633  0.9639  0.3664    5.31
   6    29326544      rs9257772   G   ?   4      0.5317      0.5317  0.9017  0.9017  0.5951    0.00
   6    29327036      rs9257773   C   ?   4      0.5993      0.5993  1.0352  1.0352  0.8166    0.00
   6    29327043      rs9257774   A   ?   4      0.5993      0.5993  1.0352  1.0352  0.8166    0.00
   6    29327079      rs9257775   T   ?   4      0.6082      0.6082  1.0343  1.0343  0.8173    0.00
   6    29327096      rs9257776   G   ?   4      0.5317      0.5317  0.9017  0.9017  0.5951    0.00
   6    29327158      rs9257777   A   ?   4      0.5317      0.5317  0.9017  0.9017  0.5951    0.00
   6    29327458     rs34707346   C   ?   4       0.104      0.1607  0.8726  0.8744  0.2751   22.62
   6    29328144      rs9257778   A   ?   4      0.5317      0.5317  0.9017  0.9017  0.5951    0.00
   6    29328516      rs9257779   G   ?   4      0.4468      0.4468  1.0980  1.0980  0.4508    0.00
   6    29328834      rs7754402   C   ?   2      0.3579      0.3579  1.0795  1.0795  0.6048    0.00
   6    29328869      rs9257781   C   ?   4      0.5317      0.5317  0.9017  0.9017  0.5951    0.00
   6    29329722      rs9257783   G   ?   4      0.7178      0.7178  0.9309  0.9309  0.9086    0.00
   6    29330745      rs2394553   C   ?   4     0.08703      0.1119  0.8606  0.8620  0.3360   11.38
   6    29332623      rs9257786   C   ?   4      0.6917      0.6917  1.0290  1.0290  0.7316    0.00
   6    29332749      rs9257787   A   ?   4      0.5317      0.5317  0.9017  0.9017  0.5951    0.00
   6    29332861      rs9257788   C   ?   4      0.5317      0.5317  0.9017  0.9017  0.5951    0.00
   6    29332954      rs9257789   G   ?   4      0.5317      0.5317  0.9017  0.9017  0.5951    0.00
   6    29333407    rs115321434   C   ?   4      0.4419      0.4419  0.8798  0.8798  0.5832    0.00
   6    29334439      rs9257792   G   ?   4      0.7881      0.7881  1.0190  1.0190  0.9098    0.00
   6    29334585     rs73409562   A   ?   4      0.3128      0.5125  1.1147  1.0871  0.2698   23.55
   6    29335154      rs9257793   C   ?   4      0.6735      0.6735  1.0302  1.0302  0.8902    0.00
   6    29335198      rs9391791   C   ?   4       0.429       0.429  1.1359  1.1359  0.8391    0.00
   6    29335360     rs16894771   C   ?   4     0.05285     0.05285  0.8291  0.8291  0.5231    0.00
   6    29335482     rs16894773   T   ?   4      0.9609      0.9927  0.9954  1.0012  0.1402   45.19
   6    29335537      rs9380120   C   ?   4      0.4027      0.4027  1.1413  1.1413  0.9110    0.00
   6    29335557     rs73409567   C   ?   4        0.22        0.22  1.1129  1.1129  0.7496    0.00
   6    29335661      rs9257794   T   ?   4      0.6236      0.6236  0.9511  0.9511  0.9336    0.00
   6    29336009     rs59382990   A   ?   4     0.08893     0.08893  1.1539  1.1539  0.6985    0.00
   6    29336054      rs4713211   A   ?   4      0.7689      0.7689  1.0192  1.0192  0.7250    0.00
   6    29336745     rs73409571   A   ?   4     0.08893     0.08893  1.1539  1.1539  0.6985    0.00
   6    29337075      rs3930883   T   ?   4       0.772       0.772  1.0189  1.0189  0.7285    0.00
   6    29337101      rs1555244   T   ?   4       0.772       0.772  1.0189  1.0189  0.7285    0.00
   6    29337207      rs9257795   G   ?   4      0.5425      0.5425  0.9395  0.9395  0.8871    0.00
   6    29337500      rs6934993   G   ?   4      0.5425      0.5425  0.9395  0.9395  0.8871    0.00
   6    29337817      rs9380121   A   ?   4      0.4027      0.4027  1.1413  1.1413  0.9110    0.00
   6    29338770      rs9257797   A   ?   4      0.8078      0.8078  1.0269  1.0269  0.5003    0.00
   6    29338928     rs35990377   G   ?   4      0.1955      0.3842  0.8607  0.8736  0.1523   43.20
   6    29338962      rs4713213   A   ?   4      0.8634      0.8634  1.0121  1.0121  0.7097    0.00
   6    29339019     rs73409576   A   ?   4     0.08893     0.08893  1.1539  1.1539  0.6985    0.00
   6    29339271      rs9257799   C   ?   4       0.748       0.748  1.0356  1.0356  0.5343    0.00
   6    29339635    rs115325324   C   ?   4      0.7338      0.7841  0.9275  0.9360  0.3363   11.31
   6    29339714     rs75278461   C   ?   4     0.09878     0.09878  1.1494  1.1494  0.6646    0.00
   6    29340237     rs74294662   G   ?   2     0.09145     0.09145  4.0171  4.0171  0.9676    0.00
   6    29340617    rs114535366   G   ?   4      0.4027      0.4027  1.1413  1.1413  0.9110    0.00
   6    29340625    rs113046148   C   ?   4     0.09878     0.09878  1.1494  1.1494  0.6646    0.00
   6    29340686     rs73409579   C   ?   4     0.09878     0.09878  1.1494  1.1494  0.6646    0.00
   6    29340919      rs9257801   T   ?   4      0.8222      0.9823  0.9682  0.9963  0.2870   20.50
   6    29341007      rs7772982   C   ?   4      0.5928      0.5928  1.0361  1.0361  0.5784    0.00
   6    29341041    rs141615002   C   ?   4       0.895       0.895  0.9737  0.9737  0.6077    0.00
   6    29341308      rs7753474   A   ?   4       0.627       0.627  1.0327  1.0327  0.6420    0.00
   6    29341319     rs59716966   T   ?   4      0.8136      0.8161  0.9786  0.9785  0.3753    3.48
   6    29341364      rs7773534   C   ?   4      0.6511      0.6511  1.0304  1.0304  0.6189    0.00
   6    29341623      rs7774029   C   ?   4      0.1777      0.3667  0.8553  0.8679  0.1456   44.30
   6    29341666      rs3117440   T   ?   4      0.8568      0.9762  1.0318  1.0095  0.0248   67.96
   6    29341967    rs143857272   T   ?   4      0.3343      0.3343  2.0769  2.0769  0.7804    0.00
   6    29342236      rs9380122   G   ?   4      0.8136      0.8161  0.9786  0.9785  0.3753    3.48
   6    29342630     rs34525583   T   ?   4      0.3557      0.3557  0.8861  0.8861  0.5396    0.00
   6    29342775      rs3749971   A   ?   4      0.2164      0.2164  0.7831  0.7831  0.7861    0.00
   6    29343355      rs9257802   T   ?   4      0.6997      0.6997  1.0259  1.0259  0.5671    0.00
   6    29344272     rs35878347   C   ?   4      0.5975      0.8166  0.9419  0.9640  0.1287   47.11
   6    29344395      rs9257803   T   ?   4      0.8847      0.8847  1.0101  1.0101  0.9026    0.00
   6    29345625     rs34075836   C   ?   4      0.8917      0.9386  0.9867  1.0102  0.1584   42.20
   6    29345680     rs76342469   A   ?   4      0.2611      0.2611  1.1888  1.1888  0.8221    0.00
   6    29345732    rs116174200   A   ?   4      0.2384      0.2384  1.1991  1.1991  0.8166    0.00
   6    29346226       rs238883   G   ?   1          NA          NA      NA      NA      NA      NA
   6    29346329      rs9257805   G   ?   4      0.9336      0.9336  1.0058  1.0058  0.9168    0.00
   6    29347581     rs73744660   G   ?   4      0.2384      0.2384  1.1991  1.1991  0.8166    0.00
   6    29347591     rs73409596   A   ?   4      0.2783      0.7137  1.1058  1.0512  0.1265   47.48
   6    29348074      rs3117441   G   ?   4      0.6238      0.8157  1.0386  1.0222  0.2313   30.15
   6    29348297      rs3129688   C   ?   4      0.8595      0.9423  1.0294  1.0218  0.0280   67.03
   6    29348404     rs35514930   C   ?   4      0.4685       0.686  0.9213  0.9397  0.1453   44.36
   6    29348579    rs116806591   T   ?   4      0.2194      0.2194  3.2691  3.2691  1.0000    0.00
   6    29348935      rs9405008   G   ?   4      0.2384      0.2917  1.1128  1.1058  0.3563    7.37
   6    29348942      rs3094558   C   ?   4      0.5669      0.7948  1.0452  1.0256  0.2055   34.46
   6    29349091      rs3117442   G   ?   4      0.5669      0.7948  1.0452  1.0256  0.2055   34.46
   6    29349245      rs9378187   G   ?   4      0.8026      0.8928  0.9447  1.0514  0.0573   60.06
   6    29349327      rs2158280   G   ?   4      0.5866      0.8336  1.0429  1.0213  0.1853   37.78
   6    29350266     rs34843450   G   ?   4      0.4685       0.686  0.9213  0.9397  0.1453   44.36
   6    29350854      rs1419640   T   ?   4      0.6167      0.8823  1.0317  1.0128  0.1449   44.43
   6    29351641       rs238873   G   ?   4      0.4069      0.8987  1.0713  1.0181  0.0439   62.97
   6    29351873       rs238872   T   ?   4      0.9956      0.9956  0.9996  0.9996  0.9888    0.00
   6    29352297       rs238871   A   ?   4      0.9746      0.9746  0.9979  0.9979  0.9908    0.00
   6    29352324     rs34536719   C   ?   4      0.8565      0.9681  0.9824  1.0053  0.1586   42.16
   6    29352631      rs3117443   G   ?   4      0.7616      0.7616  0.9809  0.9809  0.5939    0.00
   6    29352943      rs3117444   G   ?   4      0.6213      0.8835  1.0313  1.0126  0.1471   44.06
   6    29353408      rs3094556   C   ?   4      0.6213      0.8835  1.0313  1.0126  0.1471   44.06
   6    29353656      rs3094555   T   ?   4      0.6213      0.8835  1.0313  1.0126  0.1471   44.06
   6    29354037       rs238870   T   ?   4      0.8923      0.8923  0.9909  0.9909  0.9779    0.00
   6    29354227      rs3129680   T   ?   4      0.8709      0.9949  1.0262  1.0023  0.0036   77.83
   6    29354254      rs3094554   T   ?   4      0.6954      0.9295  1.0247  1.0074  0.1616   41.68
   6    29354383      rs3129681   T   ?   4       0.703      0.9379  1.0240  1.0065  0.1605   41.85
   6    29354455    rs116802478   A   ?   1          NA          NA      NA      NA      NA      NA
   6    29354582      rs3094553   G   ?   4       0.731      0.9734  1.0217  1.0029  0.1471   44.05
   6    29354621      rs3094552   C   ?   4      0.7262      0.9685  1.0221  1.0034  0.1477   43.95
   6    29354799      rs3094551   A   ?   2      0.2012      0.5314  0.9059  0.9195  0.0870   65.86
   6    29354809      rs3094550   C   ?   2      0.2012      0.5314  0.9059  0.9195  0.0870   65.86
   6    29355113       rs238869   T   ?   4      0.8986      0.8986  1.0086  1.0086  0.9759    0.00
   6    29355148      rs3094549   C   ?   1          NA          NA      NA      NA      NA      NA
   6    29355202      rs3094548   C   ?   4      0.9865      0.9865  1.0011  1.0011  0.4306    0.00
   6    29355238     rs11966698   T   ?   4      0.5743      0.8446  1.0519  0.9666  0.0189   69.90
   6    29355494      rs1419639   C   ?   4      0.8875      0.8875  0.9837  0.9837  0.5935    0.00
   6    29355519      rs1419638   T   ?   4      0.4043      0.4043  1.0709  1.0709  0.4138    0.00
   6    29355558      rs1419637   T   ?   4      0.3328      0.3328  1.0796  1.0796  0.6756    0.00
   6    29355702      rs1419636   A   ?   4      0.3953      0.7858  1.0566  1.0280  0.0735   56.83
   6    29355918      rs1419635   G   ?   4      0.9841      0.8042  1.0022  0.9569  0.0653   58.42
   6    29356046      rs4711185   A   ?   4      0.8733      0.8733  1.0137  1.0137  0.5929    0.00
   6    29356118      rs9380123   T   ?   4      0.8613      0.8361  0.9822  0.9770  0.3276   12.99
   6    29356297     rs60670697   G   ?   4      0.1582      0.3753  1.1609  1.1272  0.2213   31.84
   6    29356331      rs9257809   G   ?   4     0.07201     0.07201  1.3699  1.3699  0.9961    0.00
   6    29356336    rs142802637   A   ?   4      0.9735      0.9634  0.9891  0.9842  0.3445    9.70
   6    29356634      rs9257810   C   ?   4      0.8153      0.8153  1.0197  1.0197  0.4010    0.00
   6    29356687       rs442694   T   ?   3           1           1  0.0000  0.0000  1.0000    0.00
   6    29356734      rs9257811   G   ?   4      0.6331      0.8718  1.0353  1.0202  0.0441   62.93
   6    29357021      rs9257812   T   ?   4       0.781       0.781  1.0235  1.0235  0.3955    0.00
   6    29357362      rs9257813   C   ?   4       0.781       0.781  1.0235  1.0235  0.3955    0.00
   6    29357389      rs9257814   C   ?   4       0.781       0.781  1.0235  1.0235  0.3955    0.00
   6    29357645      rs9393956   G   ?   4      0.7348       0.789  0.9590  0.9639  0.3051   17.21
   6    29357996      rs4713214   A   ?   4       0.781       0.781  1.0235  1.0235  0.3955    0.00
   6    29358281    rs112846568   C   ?   4      0.6885      0.6885  0.9288  0.9288  0.9058    0.00
   6    29358676      rs1592404   C   ?   4      0.9941      0.7958  1.0008  0.9559  0.0843   54.82
   6    29358933      rs1592403   G   ?   4       0.781       0.781  1.0235  1.0235  0.3955    0.00
   6    29359112      rs9257816   A   ?   4      0.6764      0.8089  1.0341  1.0236  0.2577   25.65
   6    29359305     rs17183932   A   ?   4      0.4823      0.4823  0.9404  0.9404  0.6082    0.00
   6    29359410      rs9257817   G   ?   4       0.781       0.781  1.0235  1.0235  0.3955    0.00
   6    29359842      rs9257818   T   ?   4       0.781       0.781  1.0235  1.0235  0.3955    0.00
   6    29359920    rs111692788   A   ?   4      0.3022      0.6084  1.1145  1.0765  0.1675   40.71
   6    29360031      rs9348829   T   ?   4      0.9941      0.7958  1.0008  0.9559  0.0843   54.82
   6    29360183      rs9257819   C   ?   4      0.8153      0.8153  1.0197  1.0197  0.4010    0.00
   6    29360269      rs9257820   T   ?   4      0.4391      0.6589  1.0593  1.0542  0.0664   58.22
   6    29360677      rs1362065   C   ?   4      0.8153      0.8153  1.0197  1.0197  0.4010    0.00
   6    29360776      rs1362064   C   ?   4      0.6331      0.8718  1.0353  1.0202  0.0441   62.93
   6    29360915    rs116091531   T   ?   4      0.3022      0.6084  1.1145  1.0765  0.1675   40.71
   6    29361017      rs3128849   C   ?   4      0.5292      0.7718  1.1078  1.1001  0.0078   74.74
   6    29361033      rs3128850   C   ?   4      0.5292      0.7718  1.1078  1.1001  0.0078   74.74
   6    29361116      rs2022078   T   ?   4      0.8153      0.8153  1.0197  1.0197  0.4010    0.00
   6    29361124      rs2022077   T   ?   4      0.8153      0.8153  1.0197  1.0197  0.4010    0.00
   6    29361273      rs9257821   C   ?   4      0.4391      0.6589  1.0593  1.0542  0.0664   58.22
   6    29361370      rs9257822   A   ?   4      0.8153      0.8153  1.0197  1.0197  0.4010    0.00
   6    29361707     rs16894836   G   ?   4      0.2151      0.5217  2.0164  1.7728  0.1153   49.37
   6    29361735      rs9257823   T   ?   4      0.8153      0.8153  1.0197  1.0197  0.4010    0.00
   6    29362068      rs7753592   T   ?   4      0.3022      0.6084  1.1145  1.0765  0.1675   40.71
   6    29362293      rs1362063   A   ?   4      0.8371      0.9189  1.0167  1.0096  0.2763   22.40
   6    29362482     rs73403336   G   ?   4      0.3022      0.6084  1.1145  1.0765  0.1675   40.71
   6    29362507      rs9257824   G   ?   4      0.9436      0.8232  0.9943  0.9780  0.2336   29.77
   6    29362696      rs9257825   G   ?   4      0.8153      0.8153  1.0197  1.0197  0.4010    0.00
   6    29362701     rs79471715   C   ?   4      0.3022      0.6084  1.1145  1.0765  0.1675   40.71
   6    29362756      rs9257826   T   ?   4      0.5012      0.5012  1.0884  1.0884  0.8887    0.00
   6    29362903      rs9257827   T   ?   4       0.816       0.816  1.0197  1.0197  0.4015    0.00
   6    29363009     rs73403337   A   ?   4      0.3022      0.6084  1.1145  1.0765  0.1675   40.71
   6    29363298     rs73403338   C   ?   4       0.393      0.4392  1.1053  1.0987  0.3665    5.29
   6    29363697      rs9257828   T   ?   4      0.2155      0.2155  1.0869  1.0869  0.4252    0.00
   6    29363808      rs9257829   A   ?   4       0.816       0.816  1.0197  1.0197  0.4015    0.00
   6    29364121      rs4713215   T   ?   4       0.816       0.816  1.0197  1.0197  0.4015    0.00
   6    29364135      rs3128852   T   ?   4      0.9959      0.7331  0.9994  1.0912  0.0039   77.52
   6    29364147      rs4713216   G   ?   4       0.816       0.816  1.0197  1.0197  0.4015    0.00
   6    29364301     rs11969272   A   ?   4      0.2962      0.6961  1.1195  1.0617  0.1489   43.77
   6    29364325      rs4713217   G   ?   4       0.816       0.816  1.0197  1.0197  0.4015    0.00
   6    29364615      rs9257834   T   ?   4       0.816       0.816  1.0197  1.0197  0.4015    0.00
   6    29364643      rs4987411   C   ?   4       0.816       0.816  1.0197  1.0197  0.4015    0.00
   6    29364787      rs3128853   C   ?   4      0.5435      0.5435  0.6944  0.6944  0.6351    0.00
   6    29364951      rs2073151   A   ?   4       0.816       0.816  1.0197  1.0197  0.4015    0.00
   6    29365241      rs2073150   C   ?   4      0.4396      0.6591  1.0593  1.0542  0.0665   58.19
   6    29365325     rs36211075   G   ?   4      0.3022      0.6084  1.1145  1.0765  0.1675   40.71
   6    29365423      rs2073149   T   ?   4      0.3347      0.5531  1.0662  1.0526  0.1877   37.39
   6    29365458     rs73403344   A   ?   4      0.3022      0.6084  1.1145  1.0765  0.1675   40.71
   6    29365645      rs7770882   A   ?   4      0.3347      0.5531  1.0662  1.0526  0.1877   37.39
   6    29365974      rs4713218   A   ?   4       0.816       0.816  1.0197  1.0197  0.4015    0.00
   6    29366033      rs3128855   G   ?   4      0.7648      0.7648  1.0214  1.0214  0.6604    0.00
   6    29366042      rs4713219   G   ?   4      0.4396      0.6591  1.0593  1.0542  0.0665   58.19
   6    29366106      rs7775217   A   ?   4      0.7501      0.7067  0.9734  0.9643  0.2839   21.05
   6    29366265      rs2158279   T   ?   4       0.816       0.816  1.0197  1.0197  0.4015    0.00
   6    29366377      rs1024470   T   ?   4       0.816       0.816  1.0197  1.0197  0.4015    0.00
   6    29366483     rs74388068   C   ?   4      0.9242      0.9242  0.9824  0.9824  0.5234    0.00
   6    29367197      rs9257835   G   ?   4      0.7197      0.7197  1.0648  1.0648  0.6632    0.00
   6    29367383     rs73403345   T   ?   4      0.3022      0.6084  1.1145  1.0765  0.1675   40.71
   6    29367399      rs1028411   G   ?   4       0.816       0.816  1.0197  1.0197  0.4015    0.00
   6    29367498      rs4713220   T   ?   4      0.4396      0.6591  1.0593  1.0542  0.0665   58.19
   6    29367532      rs4711186   G   ?   4      0.4396      0.6591  1.0593  1.0542  0.0665   58.19
   6    29367590      rs4711187   T   ?   4      0.4396      0.6591  1.0593  1.0542  0.0665   58.19
   6    29367742      rs4713221   T   ?   4      0.4396      0.6591  1.0593  1.0542  0.0665   58.19
   6    29367880      rs9257836   C   ?   4       0.816       0.816  1.0197  1.0197  0.4015    0.00
   6    29368021      rs9257837   T   ?   4      0.6803      0.6803  1.0764  1.0764  0.6558    0.00
   6    29368134      rs9257838   A   ?   4      0.4396      0.6591  1.0593  1.0542  0.0665   58.19
   6    29368283      rs1819784   C   ?   4      0.4396      0.6591  1.0593  1.0542  0.0665   58.19
   6    29368570      rs9257842   G   ?   4       0.816       0.816  1.0197  1.0197  0.4015    0.00
   6    29368665      rs9257843   C   ?   4      0.3347      0.5531  1.0662  1.0526  0.1877   37.39
   6    29368813      rs9405124   G   ?   4       0.995      0.7954  1.0007  0.9559  0.0845   54.79
   6    29368948     rs28561535   T   ?   4      0.8076      0.7429  0.9546  0.9263  0.2377   29.08
   6    29369015      rs9257845   C   ?   4       0.374      0.5407  1.0609  1.0512  0.2311   30.19
   6    29369033      rs9257846   A   ?   4       0.816       0.816  1.0197  1.0197  0.4015    0.00
   6    29369108      rs9257847   T   ?   4      0.4396      0.6591  1.0593  1.0542  0.0665   58.19
   6    29369201      rs2894098   A   ?   4      0.4396      0.6591  1.0593  1.0542  0.0665   58.19
   6    29369206      rs2394603   T   ?   4      0.4396      0.6591  1.0593  1.0542  0.0665   58.19
   6    29369268      rs2394604   A   ?   4      0.5012      0.5012  1.0884  1.0884  0.8887    0.00
   6    29369320      rs2394605   C   ?   4       0.816       0.816  1.0197  1.0197  0.4015    0.00
   6    29369352      rs2394606   G   ?   4      0.4396      0.6591  1.0593  1.0542  0.0665   58.19
   6    29369519      rs2394607   C   ?   4      0.2155      0.2155  1.0869  1.0869  0.4252    0.00
   6    29369639     rs73403348   G   ?   4      0.3022      0.6084  1.1145  1.0765  0.1675   40.71
   6    29369672      rs1419634   T   ?   4      0.4544      0.6654  1.0573  1.0526  0.0708   57.36
   6    29369948      rs9257848   G   ?   4       0.816       0.816  1.0197  1.0197  0.4015    0.00
   6    29370130      rs9257849   A   ?   4      0.4396      0.6591  1.0593  1.0542  0.0665   58.19
   6    29370857      rs2894099   T   ?   4      0.4396      0.6591  1.0593  1.0542  0.0665   58.19
   6    29370993      rs2894100   A   ?   4       0.816       0.816  1.0197  1.0197  0.4015    0.00
   6    29371003     rs36004744   A   ?   4       0.736      0.7905  0.9592  0.9641  0.3042   17.36
   6    29371165      rs1362061   C   ?   4      0.8478      0.8104  0.9802  0.9712  0.2784   22.03
   6    29371172     rs77659050   C   ?   4      0.3252      0.6406  1.1087  1.0698  0.1638   41.32
   6    29371415      rs1362060   A   ?   4      0.4396      0.6591  1.0593  1.0542  0.0665   58.19
   6    29371749      rs9257852   A   ?   4       0.816       0.816  1.0197  1.0197  0.4015    0.00
   6    29371884     rs10946988   A   ?   4      0.8914      0.7162  0.9852  0.9362  0.0630   58.88
   6    29372356       rs994321   A   ?   4      0.7684      0.7684  1.0335  1.0335  0.4853    0.00
   6    29372429      rs2394608   C   ?   4      0.4303      0.4685  0.9237  0.9046  0.1598   41.96
   6    29373213      rs1419633   T   ?   4      0.6004      0.7615  1.0355  1.0282  0.1476   43.97
   6    29373249      rs1419632   C   ?   4      0.6114      0.7761  1.0344  1.0266  0.1414   44.99
   6    29373361     rs41315376   C   ?   3      0.6719      0.6476  1.3413  1.7712  0.0441   67.95
   6    29373829     rs62408569   T   ?   2      0.3861      0.3861  3.1687  3.1687  1.0000    0.00
   6    29373858     rs73403350   T   ?   4      0.6231      0.6231  1.0523  1.0523  0.6619    0.00
   6    29374036    rs118117318   A   ?   4      0.2625      0.2677  1.1201  1.1205  0.3814    2.19
   6    29374043     rs74294672   A   ?   4      0.9242      0.9242  0.9824  0.9824  0.5234    0.00
   6    29375802       rs437955   C   ?   4     0.07084     0.07084  1.3522  1.3522  0.8086    0.00
   6    29376385       rs406511   G   ?   4     0.07084     0.07084  1.3522  1.3522  0.8086    0.00
   6    29377003    rs116291089   A   ?   4      0.2625      0.2677  1.1201  1.1205  0.3814    2.19
   6    29377060     rs73747309   A   ?   4      0.7079       0.617  0.9677  0.9366  0.0968   52.58
   6    29377066      rs1592407   C   ?   4      0.6004      0.7615  1.0355  1.0282  0.1476   43.97
   6    29377296      rs3128848   A   ?   4      0.4562      0.4562  0.9496  0.9496  0.5964    0.00
   6    29377667       rs389931   C   ?   1          NA          NA      NA      NA      NA      NA
   6    29378339     rs62408571   A   ?   1          NA          NA      NA      NA      NA      NA
   6    29378439      rs2097771   G   ?   4      0.6004      0.7615  1.0355  1.0282  0.1476   43.97
   6    29378575     rs12202249   T   ?   4      0.8468      0.6844  0.9791  0.9289  0.0629   58.91
   6    29378975      rs9393957   T   ?   4      0.8468      0.6844  0.9791  0.9289  0.0629   58.91
   6    29379304      rs3117190   C   ?   4      0.5649      0.5649  0.9597  0.9597  0.6739    0.00
   6    29379648     rs12204113   T   ?   4      0.6941      0.8307  1.0267  1.0190  0.1811   38.47
   6    29379891     rs12192194   G   ?   4      0.6941      0.8307  1.0267  1.0190  0.1811   38.47
   6    29381906      rs1544403   G   ?   4      0.7773      0.9867  0.9556  1.0039  0.1355   45.98
   6    29382135      rs9380124   A   ?   4      0.6994      0.8461  1.0262  1.0176  0.1653   41.07
   6    29382433       rs720497   C   ?   4      0.9375      0.9375  0.9919  0.9919  0.4298    0.00
   6    29382780    rs114101505   A   ?   4      0.2456      0.2476  1.1247  1.1249  0.3876    0.86
   6    29383320      rs1362073   T   ?   4      0.6994      0.8461  1.0262  1.0176  0.1653   41.07
   6    29384131     rs10807055   C   ?   4      0.6958      0.8439  1.0266  1.0179  0.1651   41.10
   6    29385237      rs3131024   T   ?   4      0.6746      0.7679  1.0622  1.0838  0.0148   71.42
   6    29385388     rs76142796   C   ?   4      0.9981      0.9981  1.0002  1.0002  0.6748    0.00
   6    29385772      rs1011985   G   ?   4      0.7893       0.741  0.9743  1.0677  0.0091   74.02
   6    29386387      rs9393958   G   ?   4      0.9214       0.733  0.9893  0.9400  0.0632   58.84
   6    29386606     rs12207410   C   ?   4      0.9214       0.733  0.9893  0.9400  0.0632   58.84
   6    29386802     rs12193979   C   ?   4      0.9214       0.733  0.9893  0.9400  0.0632   58.84
   6    29387365     rs73403363   A   ?   4      0.9981      0.9981  1.0002  1.0002  0.6748    0.00
   6    29387603     rs74544099   G   ?   4      0.9981      0.9981  1.0002  1.0002  0.6748    0.00
   6    29387609     rs60213092   A   ?   4      0.6352      0.6092  0.9576  0.9402  0.1701   40.27
   6    29388306      rs3094562   G   ?   4      0.6841      0.6841  0.9730  0.9730  0.4507    0.00
   6    29388609    rs147568075   G   ?   4       0.202      0.2156  1.1376  1.1387  0.3646    5.67
   6    29388652      rs9393959   A   ?   4      0.9214       0.733  0.9893  0.9400  0.0632   58.84
   6    29389130     rs11758991   T   ?   4      0.7172      0.8573  1.0246  1.0163  0.1660   40.95
   6    29389311     rs10946989   C   ?   4      0.7172      0.8573  1.0246  1.0163  0.1660   40.95
   6    29389689    rs112094193   G   ?   4      0.9981      0.9981  1.0002  1.0002  0.6748    0.00
   6    29390359     rs10807056   G   ?   4      0.9923      0.7987  1.0010  0.9548  0.0606   59.38
   6    29390440      rs2523421   G   ?   1          NA          NA      NA      NA      NA      NA
   6    29390608     rs75843183   T   ?   4      0.6733      0.6733  0.9249  0.9249  0.8867    0.00
   6    29390743      rs9368600   G   ?   4      0.9479      0.9479  0.9950  0.9950  0.8730    0.00
   6    29390833    rs115288926   T   ?   4      0.1906      0.2026  1.1415  1.1425  0.3675    5.08
   6    29391066    rs140284421   G   ?   4      0.1906      0.2026  1.1415  1.1425  0.3675    5.08
   6    29391936      rs1419643   G   ?   4      0.7756       0.625  1.0332  1.0723  0.2413   28.46
   6    29392235      rs1419642   A   ?   4      0.6381      0.9472  0.9544  1.0102  0.0823   55.18
   6    29392503      rs7754054   G   ?   4      0.5746      0.7093  1.0383  1.0330  0.1885   37.26
   6    29392519    rs116280093   C   ?   4      0.1906      0.2026  1.1415  1.1425  0.3675    5.08
   6    29392972      rs2746148   C   ?   1          NA          NA      NA      NA      NA      NA
   6    29393986     rs73403367   C   ?   4      0.6685      0.6685  1.0454  1.0454  0.6831    0.00
   6    29394267     rs75546667   T   ?   4      0.7499      0.7499  0.9435  0.9435  0.4186    0.00
   6    29394427      rs2074470   G   ?   4      0.5082      0.5082  0.9557  0.9557  0.4092    0.00
   6    29394462     rs73403369   G   ?   4      0.6373      0.6373  1.0427  1.0427  0.7267    0.00
   6    29394926      rs9257857   T   ?   4      0.4586      0.4586  1.0981  1.0981  0.6475    0.00
   6    29395180     rs61978565   G   ?   4      0.8531      0.8531  1.0177  1.0177  0.5639    0.00
   6    29395499     rs16894900   G   ?   4      0.2227      0.2227  1.1309  1.1309  0.4548    0.00
   6    29395747      rs7770592   A   ?   4      0.5927      0.7201  1.0365  1.0308  0.2071   34.19
   6    29396102      rs9393960   C   ?   4      0.9464      0.8327  1.0073  0.9622  0.0580   59.90
   6    29396217      rs7757269   C   ?   4      0.8032      0.8032  1.0240  1.0240  0.5508    0.00
   6    29396646     rs10946990   C   ?   4      0.9464      0.8327  1.0073  0.9622  0.0580   59.90
   6    29396678     rs16894903   C   ?   2      0.3861      0.3861  3.1687  3.1687  1.0000    0.00
   6    29396681    rs112186402   T   ?   4      0.8032      0.8032  1.0240  1.0240  0.5508    0.00
   6    29396725    rs113431375   G   ?   4      0.2972      0.2972  1.0810  1.0810  0.8832    0.00
   6    29396777     rs73403375   T   ?   4      0.8032      0.8032  1.0240  1.0240  0.5508    0.00
   6    29396874      rs3128851   T   ?   4      0.5086      0.5086  0.9565  0.9565  0.4397    0.00
   6    29397521      rs7349908   A   ?   4      0.9464      0.8327  1.0073  0.9622  0.0580   59.90
   6    29397779      rs9295805   T   ?   4      0.9464      0.8327  1.0073  0.9622  0.0580   59.90
   6    29398000      rs2394609   T   ?   4      0.5608      0.7199  1.0399  1.0329  0.1659   40.96
   6    29398815      rs3131025   A   ?   4      0.5378      0.5378  0.9594  0.9594  0.4740    0.00
   6    29398859      rs7349863   T   ?   4      0.6641      0.5844  0.9591  0.9154  0.0507   61.46
   6    29398938      rs3117191   T   ?   4       0.604      0.8932  0.9622  1.0196  0.0135   71.97
   6    29398939      rs7349875   T   ?   4      0.6641      0.5844  0.9591  0.9154  0.0507   61.46
   6    29398941      rs7349876   A   ?   4      0.7117      0.6027  0.9652  0.9196  0.0511   61.38
   6    29400083     rs17177605   G   ?   4      0.1428      0.1428  1.1440  1.1440  0.4859    0.00
   6    29400236      rs9257858   C   ?   4      0.1073      0.1073  1.1268  1.1268  0.8490    0.00
   6    29400280     rs17177618   T   ?   4      0.2955      0.2955  1.1167  1.1167  0.9470    0.00
   6    29400669     rs73403382   T   ?   4      0.2856      0.2856  1.0819  1.0819  0.8544    0.00
   6    29400756     rs73403384   T   ?   4      0.2856      0.2856  1.0819  1.0819  0.8544    0.00
   6    29400764     rs73403385   G   ?   4      0.2909      0.2909  1.0808  1.0808  0.8470    0.00
   6    29401416      rs3117192   T   ?   4      0.9937      0.9296  1.0012  1.0262  0.0150   71.31
   6    29401841      rs2107187   G   ?   4      0.6485      0.8119  1.0746  1.0692  0.0254   67.78
   6    29402435     rs16894908   T   ?   4      0.6105      0.7632  1.0344  1.0245  0.2436   28.07
   6    29402616     rs61643900   C   ?   4      0.4457      0.4457  1.0528  1.0528  0.5187    0.00
   6    29402687     rs16894909   T   ?   4      0.6083      0.7578  1.0347  1.0250  0.2470   27.49
   6    29404157      rs3094561   T   ?   4      0.4125       0.998  0.9244  1.0005  0.0060   75.88
   6    29404550     rs60529529   G   ?   4      0.2431      0.2431  1.0917  1.0917  0.8042    0.00
   6    29405298     rs77203383   T   ?   4      0.6887      0.8572  1.0269  1.0149  0.2222   31.68
   6    29405406     rs75354465   T   ?   4       0.644      0.7588  1.0311  1.0237  0.2818   21.42
   6    29405888     rs55740552   G   ?   4      0.9358      0.9358  1.0255  1.0255  0.7532    0.00
   6    29406029     rs73398946   C   ?   4      0.2384      0.2384  1.0927  1.0927  0.8005    0.00
   6    29407378      rs9468532   C   ?   4      0.5204      0.5204  1.1470  1.1470  0.9013    0.00
   6    29407970      rs2074469   C   ?   4      0.6382      0.6382  1.0588  1.0588  0.4105    0.00
   6    29408270      rs2074468   T   ?   4      0.5755      0.6299  1.0377  1.0346  0.3417   10.25
   6    29408313      rs2074466   A   ?   4      0.3744      0.3744  1.2240  1.2240  0.5263    0.00
   6    29408554     rs10946991   C   ?   4      0.5506       0.587  1.0402  1.0382  0.3589    6.83
   6    29409381     rs11961255   C   ?   4      0.5506       0.587  1.0402  1.0382  0.3589    6.83
   6    29410093      rs7765791   C   ?   4      0.2397      0.2397  1.0924  1.0924  0.7887    0.00
   6    29410701     rs10946992   C   ?   4      0.5506       0.587  1.0402  1.0382  0.3589    6.83
   6    29411104      rs2523422   A   ?   4      0.3179      0.4079  0.8267  0.8437  0.3385   10.89
   6    29411323      rs3117193   T   ?   4      0.6682      0.9425  0.9502  1.0180  0.0058   76.03
   6    29411432      rs1535039   C   ?   4      0.1713      0.1713  1.3888  1.3888  0.6409    0.00
   6    29411583     rs58111527   A   ?   4      0.2397      0.2397  1.0924  1.0924  0.7887    0.00
   6    29411823     rs75561942   C   ?   4      0.7206      0.8825  1.0584  1.0445  0.0179   70.23
   6    29412120      rs7766002   T   ?   4       0.276       0.276  1.1061  1.1061  0.4134    0.00
   6    29412162     rs16894916   T   ?   4      0.5506       0.587  1.0402  1.0382  0.3589    6.83
   6    29412968      rs2021078   A   ?   4      0.6054       0.668  1.0402  1.0353  0.3417   10.26
   6    29413003      rs2023463   T   ?   4      0.3111      0.8971  1.1283  1.0259  0.0860   54.51
   6    29413406     rs57994627   C   ?   4      0.5506       0.587  1.0402  1.0382  0.3589    6.83
   6    29413568     rs60194987   T   ?   4      0.6526      0.6585  1.0301  1.0298  0.3861    1.19
   6    29413675     rs16894921   G   ?   4      0.5506       0.587  1.0402  1.0382  0.3589    6.83
   6    29413976     rs16894927   C   ?   4      0.5232      0.5232  1.0431  1.0431  0.4940    0.00
   6    29414033     rs36050447   T   ?   3      0.9963       0.847  0.9969  1.2341  0.0843   59.57
   6    29414286      rs7738722   G   ?   4      0.4829      0.4829  1.0474  1.0474  0.4795    0.00
   6    29414318      rs7738736   G   ?   4      0.4829      0.4829  1.0474  1.0474  0.4795    0.00
   6    29414613      rs7739243   G   ?   4      0.4829      0.4829  1.0474  1.0474  0.4795    0.00
   6    29414769     rs16894929   T   ?   4      0.4829      0.4829  1.0474  1.0474  0.4795    0.00
   6    29415075     rs16894932   G   ?   4      0.4829      0.4829  1.0474  1.0474  0.4795    0.00
   6    29415464      rs2523443   A   ?   4       0.156       0.156  1.4064  1.4064  0.7029    0.00
   6    29415636      rs6906897   T   ?   4      0.4909      0.4909  1.0465  1.0465  0.4808    0.00
   6    29415652      rs6929603   C   ?   4      0.5853      0.5853  0.9515  0.9515  0.5577    0.00
   6    29416113      rs6934737   C   ?   4      0.4909      0.4909  1.0465  1.0465  0.4808    0.00
   6    29417101    rs116042790   T   ?   4      0.3109      0.3109  1.1240  1.1240  0.4395    0.00
   6    29417817      rs2523442   C   ?   4      0.3678      0.5466  0.8429  0.8761  0.2861   20.66
   6    29417901    rs114103853   T   ?   4       0.308       0.308  1.1249  1.1249  0.4479    0.00
   6    29418586     rs72831442   G   ?   4      0.6307      0.6307  0.7812  0.7812  0.9719    0.00
   6    29418657      rs2523441   T   ?   4     0.06933     0.06933  0.7765  0.7765  0.4759    0.00
   6    29419239    rs146101593   G   ?   4       0.308       0.308  1.1249  1.1249  0.4479    0.00
   6    29420000      rs2107193   T   ?   4     0.06215     0.06215  0.7725  0.7725  0.5158    0.00
   6    29420274     rs77291711   T   ?   4      0.6057      0.6506  1.1122  1.1062  0.3272   13.06
   6    29421209      rs7738548   A   ?   4      0.3053      0.3053  1.0701  1.0701  0.5750    0.00
   6    29421943    rs116598011   A   ?   4      0.3109      0.3109  1.1240  1.1240  0.4395    0.00
   6    29422092      rs3094574   A   ?   4       0.131      0.5571  0.8685  0.9144  0.0543   60.68
   6    29422684      rs1419647   G   ?   1          NA          NA      NA      NA      NA      NA
   6    29424235    rs144799627   T   ?   4        0.61      0.8144  1.0841  1.0660  0.0340   65.39
   6    29425093     rs56098084   C   ?   4      0.1822      0.1822  1.1158  1.1158  0.4589    0.00
   6    29425584      rs9257863   G   ?   4      0.3106      0.3106  1.1719  1.1719  0.7802    0.00
   6    29425987    rs115205033   C   ?   4      0.8691      0.8691  0.9559  0.9559  0.8794    0.00
   6    29426008      rs3117194   T   ?   4      0.2312      0.8576  0.8877  0.9647  0.0091   74.02
   6    29426203      rs6456951   A   ?   4      0.3437      0.3437  1.0646  1.0646  0.5463    0.00
   6    29427446    rs116793067   T   ?   4      0.8691      0.8691  0.9559  0.9559  0.8794    0.00
   6    29427702     rs73400921   T   ?   4      0.1822      0.1822  1.1158  1.1158  0.4589    0.00
   6    29427992     rs76339218   C   ?   4      0.5366      0.5366  1.2151  1.2151  0.6706    0.00
   6    29428031     rs73400924   A   ?   4      0.1822      0.1822  1.1158  1.1158  0.4589    0.00
   6    29429275     rs56044937   T   ?   4      0.8691      0.8691  0.9559  0.9559  0.8794    0.00
   6    29429392      rs2021729   A   ?   4     0.05944     0.05944  0.7703  0.7703  0.5029    0.00
   6    29429732     rs61732184   C   ?   4      0.4117      0.5737  1.0803  1.0629  0.2865   20.59
   6    29429733     rs61732185   A   ?   4      0.4117      0.5737  1.0803  1.0629  0.2865   20.59
   6    29429765     rs41271553   G   ?   4       0.308       0.308  1.1249  1.1249  0.4479    0.00
   6    29430524    rs116701943   A   ?   4      0.8691      0.8691  0.9559  0.9559  0.8794    0.00
   6    29430891    rs116562329   G   ?   4       0.308       0.308  1.1249  1.1249  0.4479    0.00
   6    29431698      rs3128854   A   ?   4      0.2256      0.8487  0.8864  0.9627  0.0096   73.74
   6    29432173      rs2143668   T   ?   4      0.4528      0.4528  0.3029  0.3029  1.0000    0.00
   6    29432390      rs1345228   G   ?   4      0.6671      0.6671  1.0536  1.0536  0.4266    0.00
   6    29432937    rs114548831   G   ?   4      0.3109      0.3109  1.1240  1.1240  0.4395    0.00
   6    29433619     rs77965146   C   ?   4      0.6624      0.8363  1.0719  1.0606  0.0244   68.09
   6    29433942      rs2107192   A   ?   4     0.03816     0.03816  0.7507  0.7507  0.5791    0.00
   6    29434295      rs2107191   C   ?   4      0.2936      0.9445  0.9006  0.9855  0.0053   76.40
   6    29434414      rs4713226   A   ?   4      0.1185       0.353  1.6881  1.5432  0.1616   41.67
   6    29434551     rs77603039   C   ?   4      0.6057      0.6506  1.1122  1.1062  0.3272   13.06
   6    29435055    rs115795784   T   ?   4      0.8691      0.8691  0.9559  0.9559  0.8794    0.00
   6    29435355      rs2746149   C   ?   4      0.3634       0.759  1.1133  1.0522  0.1771   39.14
   6    29435670    rs116717764   G   ?   4      0.8691      0.8691  0.9559  0.9559  0.8794    0.00
   6    29436308     rs28986284   T   ?   2           1           1  0.0016  0.0016  1.0000    0.00
   6    29437033      rs2206853   T   ?   4      0.1535      0.1535  1.3508  1.3508  0.9091    0.00
   6    29437362      rs2746833   T   ?   4      0.4777      0.4777  0.9397  0.9397  0.4795    0.00
   6    29437788    rs115380437   T   ?   4      0.8691      0.8691  0.9559  0.9559  0.8794    0.00
   6    29438604      rs1362078   G   ?   4      0.2317      0.2317  0.7978  0.7978  0.4247    0.00
   6    29438733    rs116019135   C   ?   4      0.3109      0.3109  1.1240  1.1240  0.4395    0.00
   6    29439105     rs11961170   T   ?   4      0.4474      0.4887  1.0604  1.0627  0.2871   20.48
   6    29439497    rs115656087   T   ?   4      0.8617      0.8617  0.9537  0.9537  0.8654    0.00
   6    29439542    rs114131878   T   ?   4      0.8617      0.8617  0.9537  0.9537  0.8654    0.00
   6    29439543     rs35724348   A   ?   4      0.4564      0.8116  0.8849  0.9386  0.0669   58.12
   6    29439779      rs3117196   C   ?   4      0.2298      0.8975  0.8851  0.9716  0.0032   78.24
   6    29440741     rs12206077   A   ?   3      0.5127      0.5127  1.5173  1.5173  1.0000    0.00
   6    29440988      rs1362077   T   ?   4      0.5699       0.783  1.0947  1.0813  0.0257   67.70
   6    29441169      rs1362076   T   ?   4      0.8692      0.8692  1.0135  1.0135  0.7572    0.00
   6    29441618      rs7751705   T   ?   4      0.5582      0.5582  1.0410  1.0410  0.4563    0.00
   6    29442701      rs2746150   T   ?   4      0.4528      0.4528  0.3029  0.3029  1.0000    0.00
   6    29442831      rs2523444   A   ?   1          NA          NA      NA      NA      NA      NA
   6    29444121      rs1233495   A   ?   4      0.7457      0.7457  1.0249  1.0249  0.4241    0.00
   6    29445238    rs112868498   G   ?   4      0.3475      0.3475  0.8354  0.8354  0.7134    0.00
   6    29445312     rs72500876   C   ?   4      0.5699       0.783  1.0947  1.0813  0.0257   67.70
   6    29445702     rs72500877   T   ?   4      0.3939      0.6453  1.0704  1.0521  0.1453   44.35
   6    29446462     rs28986285   G   ?   2           1           1  0.0016  0.0016  1.0000    0.00
   6    29446632      rs3094573   G   ?   4      0.2298      0.8975  0.8851  0.9716  0.0032   78.24
   6    29446689      rs6925744   T   ?   4      0.3939      0.6453  1.0704  1.0521  0.1453   44.35
   6    29448128    rs114406136   G   ?   4      0.9911      0.9911  1.0035  1.0035  0.7926    0.00
   6    29449411      rs9257867   T   ?   4      0.4196      0.4196  1.2010  1.2010  0.5617    0.00
   6    29449453      rs3117197   T   ?   4      0.2793       0.772  0.8676  0.9173  0.0019   79.94
   6    29449840      rs2189371   C   ?   4      0.2148      0.8742  0.8817  0.9657  0.0036   77.83
   6    29452136      rs1234844   G   ?   4       0.156       0.156  1.4064  1.4064  0.7029    0.00
   6    29452411     rs17415601   G   ?   4      0.9911      0.9911  1.0035  1.0035  0.7926    0.00
   6    29452553     rs17415649   T   ?   4      0.9911      0.9911  1.0035  1.0035  0.7926    0.00
   6    29452958     rs16894964   C   ?   4      0.5628      0.5628  1.0400  1.0400  0.4146    0.00
   6    29453219      rs1233494   C   ?   4      0.1535      0.1535  1.3508  1.3508  0.9091    0.00
   6    29455465     rs61730668   A   ?   4      0.5699       0.783  1.0947  1.0813  0.0257   67.70
   6    29455599     rs17184114   G   ?   4      0.5628      0.5628  1.0400  1.0400  0.4146    0.00
   6    29456021      rs9348832   A   ?   3      0.4876       0.754  1.3649  1.3492  0.0178   75.17
   6    29456120    rs142217749   T   ?   4      0.6057      0.6506  1.1122  1.1062  0.3272   13.06
   6    29456172      rs9257869   T   ?   4      0.4196      0.4196  1.2010  1.2010  0.5617    0.00
   6    29458241      rs1233493   G   ?   4      0.8506      0.8015  1.0172  0.9632  0.0539   60.76
   6    29458477      rs1233492   G   ?   4     0.03816     0.03816  0.7507  0.7507  0.5791    0.00
   6    29459260      rs3128844   G   ?   4      0.2148      0.8742  0.8817  0.9657  0.0036   77.83
   6    29459769     rs56783728   G   ?   4      0.6394      0.6394  1.0336  1.0336  0.4151    0.00
   6    29461730      rs1233491   C   ?   4      0.9009      0.9009  1.1472  1.1472  1.0000    0.00
   6    29461914      rs1233490   G   ?   4      0.2317      0.2317  0.7978  0.7978  0.4247    0.00
   6    29462051     rs73400979   C   ?   4      0.5827      0.5827  1.0391  1.0391  0.4090    0.00
   6    29463043      rs1233489   A   ?   4      0.4528      0.4528  0.3029  0.3029  1.0000    0.00
   6    29463280     rs11961131   A   ?   4      0.5827      0.5827  1.0391  1.0391  0.4090    0.00
   6    29463892      rs6906307   G   ?   4      0.5758      0.5758  1.0398  1.0398  0.4216    0.00
   6    29463968      rs6926506   A   ?   4      0.5758      0.5758  1.0398  1.0398  0.4216    0.00
   6    29464365      rs6907220   C   ?   4      0.5758      0.5758  1.0398  1.0398  0.4216    0.00
   6    29464658     rs57140181   C   ?   4       0.515       0.515  1.0755  1.0755  0.7419    0.00
   6    29465123     rs77135854   G   ?   4      0.6057      0.6506  1.1122  1.1062  0.3272   13.06
   6    29465713     rs73400985   G   ?   4      0.2821      0.2821  1.0737  1.0737  0.4891    0.00
   6    29466608      rs2746147   A   ?   4      0.2317      0.2317  0.7978  0.7978  0.4247    0.00
   6    29466956      rs1345227   C   ?   4      0.4052      0.7566  0.8898  0.9236  0.0206   69.29
   6    29467719      rs1233488   A   ?   4       0.156       0.156  1.4064  1.4064  0.7029    0.00
   6    29468006      rs7766082   C   ?   4      0.2821      0.2821  1.0737  1.0737  0.4891    0.00
   6    29468091     rs35634518   A   ?   4      0.4564      0.8116  0.8849  0.9386  0.0669   58.12
   6    29468304      rs7746356   G   ?   4      0.2821      0.2821  1.0737  1.0737  0.4891    0.00
   6    29468809      rs1233487   G   ?   4      0.7535      0.7535  1.0242  1.0242  0.3939    0.00
   6    29468968      rs9257873   G   ?   4      0.3024      0.3024  1.1749  1.1749  0.7711    0.00
   6    29469652      rs1233486   A   ?   4     0.03816     0.03816  0.7507  0.7507  0.5791    0.00
   6    29469940      rs1234843   C   ?   4      0.2392      0.3379  0.9112  0.9164  0.2790   21.92
   6    29470208      rs1233485   C   ?   4      0.9634      0.9634  0.9970  0.9970  0.4508    0.00
   6    29470985      rs3131019   C   ?   4      0.3363      0.5493  0.9279  0.9439  0.2169   32.57
   6    29471872     rs16894986   G   ?   4      0.5937      0.7957  1.0886  1.0746  0.0302   66.42
   6    29471934     rs11961013   T   ?   4      0.4442      0.5679  1.0749  1.0619  0.3117   15.98
   6    29472868    rs116924297   A   ?   4      0.5245      0.7635  1.1058  1.0870  0.0294   66.63
   6    29472916       rs757256   C   ?   4       0.853       0.853  1.0119  1.0119  0.8135    0.00
   6    29473501      rs3130858   C   ?   4      0.8786      0.9334  0.9736  0.9743  0.0287   66.82
   6    29474220     rs73401000   T   ?   4      0.5227      0.5227  1.0741  1.0741  0.7474    0.00
   6    29474238      rs1005597   T   ?   4      0.8252      0.8252  1.0142  1.0142  0.8901    0.00
   6    29474341      rs9257874   T   ?   4      0.6186      0.6186  1.0921  1.0921  0.4608    0.00
   6    29474414      rs7451197   T   ?   4      0.6186      0.6186  1.0921  1.0921  0.4608    0.00
   6    29474415      rs7454176   A   ?   4      0.6186      0.6186  1.0921  1.0921  0.4608    0.00
   6    29474662       rs734959   G   ?   4      0.3586      0.5172  0.9310  0.9428  0.2633   24.68
   6    29474824       rs734962   T   ?   4      0.7509      0.7509  0.9792  0.9792  0.8516    0.00
   6    29475039       rs734961   T   ?   4      0.6186      0.6186  1.0921  1.0921  0.4608    0.00
   6    29475142       rs734960   T   ?   4      0.6186      0.6186  1.0921  1.0921  0.4608    0.00
   6    29475467      rs1002187   G   ?   4      0.9078      0.9078  1.0074  1.0074  0.9784    0.00
   6    29475682      rs1233482   A   ?   4     0.04578     0.04578  0.7589  0.7589  0.5339    0.00
   6    29475902      rs3131020   C   ?   4      0.5413      0.5413  0.9613  0.9613  0.8231    0.00
   6    29476142      rs3131021   A   ?   4      0.8094      0.8094  0.9842  0.9842  0.8237    0.00
   6    29476325      rs3128847   T   ?   4      0.5347      0.5925  0.9528  0.9568  0.3434    9.92
   6    29476382     rs75068079   T   ?   4      0.7127      0.7127  1.0507  1.0507  0.5384    0.00
   6    29476508      rs9257877   T   ?   4      0.2448      0.2448  1.1188  1.1188  0.9491    0.00
   6    29476684      rs3131022   C   ?   4      0.6474      0.6474  1.0297  1.0297  0.8158    0.00
   6    29476832     rs35174396   C   ?   4      0.6664      0.9844  0.9325  0.9943  0.0391   64.12
   6    29477133     rs35617617   A   ?   4      0.6739      0.9874  0.9341  0.9954  0.0400   63.91
   6    29477240      rs1557820   C   ?   4      0.8992      0.8992  1.0083  1.0083  0.4731    0.00
   6    29477273      rs1557819   A   ?   4       0.734       0.734  0.9774  0.9774  0.6948    0.00
   6    29477295      rs4959120   C   ?   2     0.08005      0.6293  3.5556  2.0615  0.0739   68.69
   6    29477414      rs1233480   T   ?   4      0.6151      0.9831  1.0385  0.9974  0.0569   60.14
   6    29477762    rs114162477   A   ?   4      0.6321      0.8938  1.0711  1.0436  0.0030   78.46
   6    29477783      rs2158281   C   ?   4      0.7367      0.7367  0.9777  0.9777  0.6940    0.00
   6    29477821      rs1233478   G   ?   3       0.346      0.5768  0.9363  0.9472  0.1546   46.44
   6    29477857      rs9357082   C   ?   4       0.599      0.9235  0.9181  0.9738  0.0581   59.89
   6    29478170      rs2285792   G   ?   4      0.6306      0.6306  1.1181  1.1181  0.5638    0.00
   6    29478301      rs2285791   T   ?   4      0.2062      0.2062  0.8452  0.8452  0.9268    0.00
   6    29478428     rs74294675   C   ?   4      0.6321      0.8938  1.0711  1.0436  0.0030   78.46
   6    29479512      rs1233477   T   ?   4      0.4936      0.4936  0.8882  0.8882  0.4434    0.00
   6    29479533      rs1010408   T   ?   4      0.6786      0.8213  0.9729  0.9812  0.1985   35.62
   6    29480224       rs385816   A   ?   4      0.7064      0.9588  1.0273  0.9938  0.0468   62.32
   6    29480556      rs3130849   A   ?   4      0.4188      0.4188  0.9336  0.9336  0.7685    0.00
   6    29480822     rs79210184   A   ?   4      0.6321      0.8938  1.0711  1.0436  0.0030   78.46
   6    29480993      rs3094572   T   ?   4      0.5332      0.6229  0.9517  0.9574  0.2980   18.50
   6    29481032     rs78015807   C   ?   4       0.709      0.7459  1.0780  1.0706  0.3572    7.18
   6    29481876      rs2107190   A   ?   4      0.6786      0.8213  0.9729  0.9812  0.1985   35.62
   6    29481948      rs1010409   G   ?   4      0.6786      0.8213  0.9729  0.9812  0.1985   35.62
   6    29482128      rs1362075   A   ?   4      0.5332      0.6229  0.9517  0.9574  0.2980   18.50
   6    29482133     rs17184164   T   ?   4      0.8604      0.8604  0.9452  0.9452  0.8504    0.00
   6    29482432      rs2523433   T   ?   4      0.4936      0.4936  0.8882  0.8882  0.4434    0.00
   6    29483019      rs9257879   G   ?   4      0.2062      0.2062  0.8452  0.8452  0.9268    0.00
   6    29483193      rs3094571   G   ?   4      0.6727      0.8123  0.9724  0.9804  0.2036   34.77
   6    29483200      rs3094570   G   ?   4      0.9511      0.9868  0.9961  0.9989  0.3353   11.50
   6    29483598      rs3130852   A   ?   4      0.5332      0.6229  0.9517  0.9574  0.2980   18.50
   6    29483620      rs3094569   T   ?   4      0.7586      0.9403  1.0223  0.9913  0.0567   60.17
   6    29483651     rs74866266   G   ?   4      0.2718      0.2718  1.1017  1.1017  0.4045    0.00
   6    29483839      rs1592412   T   ?   4      0.8839      0.9695  0.9895  0.9966  0.2170   32.55
   6    29483911      rs1592411   C   ?   4      0.9853       0.975  0.9988  1.0022  0.3238   13.72
   6    29483968      rs1592410   C   ?   4      0.9804      0.9806  0.9984  1.0017  0.3260   13.30
   6    29484110      rs2523432   A   ?   4      0.8011      0.9724  1.0185  0.9963  0.0996   52.07
   6    29484215      rs2523431   T   ?   4      0.1133      0.1133  1.4114  1.4114  0.5557    0.00
   6    29484381      rs3094566   G   ?   4      0.9804      0.9806  0.9984  1.0017  0.3260   13.30
   6    29484666      rs1015869   G   ?   4      0.9804      0.9806  0.9984  1.0017  0.3260   13.30
   6    29484721      rs9257886   C   ?   4      0.2062      0.2062  0.8452  0.8452  0.9268    0.00
   6    29484912     rs75855465   T   ?   4      0.6321      0.8938  1.0711  1.0436  0.0030   78.46
   6    29485289      rs9257887   A   ?   4      0.8129      0.9546  1.0206  0.9920  0.0642   58.65
   6    29485373      rs1015868   C   ?   4      0.9804      0.9806  0.9984  1.0017  0.3260   13.30
   6    29485879     rs28986287   C   ?   2           1           1  0.0016  0.0016  1.0000    0.00
   6    29486065      rs2189372   A   ?   4      0.6739      0.8169  0.9725  0.9807  0.1994   35.46
   6    29486070      rs3130854   A   ?   4      0.5357      0.6264  0.9520  0.9578  0.2967   18.74
   6    29486299      rs3094565   G   ?   4       0.661      0.8044  0.9714  0.9795  0.2020   35.04
   6    29486303      rs9257888   T   ?   4       0.793      0.9632  1.0229  0.9935  0.0631   58.87
   6    29486345      rs3094564   C   ?   4      0.5081       0.606  0.9488  0.9550  0.2905   19.87
   6    29486568      rs9257889   G   ?   4      0.6306      0.6306  1.1181  1.1181  0.5638    0.00
   6    29486613     rs16894996   A   ?   4      0.6347      0.8983  1.0705  1.0418  0.0029   78.53
   6    29486908      rs9257890   T   ?   4      0.5204      0.5204  1.1402  1.1402  0.9713    0.00
   6    29487282      rs2523430   G   ?   4      0.6509      0.6509  0.9640  0.9640  0.9441    0.00
   6    29487328     rs77224469   T   ?   4       0.743      0.8986  1.0463  1.0401  0.0031   78.35
   6    29487535      rs9468541   A   ?   4      0.2108      0.4151  1.0850  1.0897  0.0595   59.61
   6    29487968     rs12210150   T   ?   3      0.1557      0.1557  3.6890  3.6890  1.0000    0.00
   6    29488249      rs2745400   A   ?   4      0.5507      0.8894  0.9610  1.0211  0.0024   79.15
   6    29488416      rs2523429   G   ?   4      0.9155      0.7614  0.9930  1.0362  0.0319   65.95
   6    29488478      rs2745401   G   ?   4       0.407      0.6645  1.0586  1.0422  0.1385   45.47
   6    29489048       rs724078   G   ?   4      0.6599      0.6599  0.9712  0.9712  0.6608    0.00
   6    29489344     rs73402729   T   ?   4     0.07409      0.5419  1.1353  1.0746  0.0600   59.49
   6    29489972     rs73402731   C   ?   4     0.02673      0.1142  1.1697  1.1486  0.2265   30.97
   6    29490669     rs61538888   A   ?   4      0.1329      0.2554  1.1165  1.1027  0.2690   23.69
   6    29491034      rs2745402   G   ?   4      0.2281      0.4996  0.8937  0.9114  0.0932   53.22
   6    29491923      rs1592409   G   ?   4      0.1498      0.1989  0.9000  0.9023  0.3120   15.93
   6    29493008      rs2523427   C   ?   4      0.8278      0.9024  0.9858  1.0126  0.0799   55.64
   6    29493086    rs115286515   G   ?   3      0.3118      0.3118  3.7025  3.7025  1.0000    0.00
   6    29493144      rs3131023   C   ?   4       0.549      0.7502  0.9039  0.9150  0.0463   62.44
   6    29493171      rs2745403   G   ?   4      0.1109      0.4969  0.8341  0.8704  0.0232   68.46
   6    29493261     rs58008302   A   ?   4       0.588      0.9743  1.0509  1.0061  0.0085   74.37
   6    29493331     rs28757225   A   ?   2           1           1  0.0000  0.0000  1.0000    0.00
   6    29493770      rs1073339   A   ?   4      0.8278      0.9024  0.9858  1.0126  0.0799   55.64
   6    29493984      rs1073340   A   ?   4      0.8278      0.9024  0.9858  1.0126  0.0799   55.64
   6    29494241      rs2523425   T   ?   4      0.3928      0.7729  0.9289  0.9524  0.0111   73.00
   6    29494897       rs969931   T   ?   4      0.8278      0.9024  0.9858  1.0126  0.0799   55.64
   6    29495280      rs6933331   A   ?   4       0.588      0.9743  1.0509  1.0061  0.0085   74.37
   6    29496083      rs2745406   C   ?   1          NA          NA      NA      NA      NA      NA
   6    29496664      rs1233427   T   ?   4      0.4892      0.7774  0.9454  0.9608  0.0340   65.41
   6    29496876      rs9257901   G   ?   3     0.04101     0.07245  4.9670  4.6608  0.3593    2.30
   6    29498102      rs1233426   T   ?   4      0.4892      0.7774  0.9454  0.9608  0.0340   65.41
   6    29498423      rs6908631   A   ?   4       0.588      0.9743  1.0509  1.0061  0.0085   74.37
   6    29498497      rs1233425   G   ?   4       0.724       0.897  0.9767  1.0171  0.0129   72.22
   6    29498975      rs3025673   T   ?   4      0.6942      0.6942  1.0787  1.0787  0.6516    0.00
   6    29499301      rs1233423   T   ?   4      0.2795       0.594  0.8738  0.9049  0.0846   54.76
   6    29499416       rs362546   C   ?   4      0.4619      0.7416  0.9420  0.9559  0.0437   63.03
   6    29499505       rs909968   T   ?   4     0.09094      0.4756  0.8241  0.8619  0.0208   69.25
   6    29499537       rs909967   T   ?   4       0.724       0.897  0.9767  1.0171  0.0129   72.22
   6    29500091     rs73402748   C   ?   4      0.4755      0.9459  1.0702  1.0140  0.0048   76.82
   6    29500225       rs886381   T   ?   4      0.5011      0.5011  0.8716  0.8716  0.5259    0.00
   6    29500287       rs362544   T   ?   4       0.724       0.897  0.9767  1.0171  0.0129   72.22
   6    29500291      rs6920668   A   ?   4      0.4755      0.9459  1.0702  1.0140  0.0048   76.82
   6    29500346      rs9257902   T   ?   3     0.04101     0.07245  4.9670  4.6608  0.3593    2.30
   6    29500412      rs1233422   C   ?   4      0.5289      0.7883  0.9503  0.9649  0.0513   61.33
   6    29500643      rs2745407   T   ?   4      0.5332      0.5332  0.8855  0.8855  0.5467    0.00
   6    29501037         rs9968   G   ?   4      0.2408      0.6889  0.9118  0.9473  0.0372   64.59
   6    29501220     rs16895022   A   ?   4      0.6903      0.8287  1.0606  1.0494  0.0848   54.73
   6    29501299      rs1052477   G   ?   4      0.5941      0.5941  1.2178  1.2178  0.7215    0.00
   6    29501514      rs1233421   A   ?   1          NA          NA      NA      NA      NA      NA
   6    29501920      rs2745408   G   ?   4      0.2596      0.6348  0.9105  0.9378  0.0523   61.10
   6    29502568      rs7739905   A   ?   4      0.3249      0.8746  1.0932  1.0311  0.0052   76.45
   6    29502630      rs7739937   C   ?   4      0.2138      0.5509  1.0948  1.0659  0.1052   51.10
   6    29503323      rs1233420   A   ?   4      0.5143      0.8224  0.9532  0.9777  0.1569   42.45
   6    29504206      rs2223611   A   ?   4      0.6052      0.6377  0.9659  0.9673  0.3504    8.54
   6    29504513      rs1233419   T   ?   4      0.1693      0.5113  0.8933  0.9185  0.0644   58.60
   6    29505144      rs1233418   T   ?   4      0.4679      0.7626  0.9480  0.9706  0.1677   40.67
   6    29505769       rs419957   C   ?   4      0.2529      0.6005  0.9087  0.9329  0.0623   59.03
   6    29506127      rs3025671   A   ?   3           1           1  0.0000  0.0000  1.0000    0.00
   6    29506260       rs414282   C   ?   4      0.2905      0.4878  0.8515  0.8733  0.1880   37.34
   6    29506300       rs422241   C   ?   4      0.4527      0.7843  0.9463  0.9720  0.1364   45.83
   6    29506431      rs3025669   G   ?   4      0.2761      0.8506  1.1034  1.0373  0.0050   76.62
   6    29506932     rs73402766   A   ?   4      0.1511      0.1511  1.1320  1.1320  0.5933    0.00
   6    29507310       rs362514   T   ?   4      0.6484      0.6994  0.9699  0.9723  0.3245   13.58
   6    29507426       rs446198   T   ?   4      0.1822      0.5301  0.8962  0.9219  0.0648   58.53
   6    29507571      rs6931702   A   ?   4      0.2761      0.8506  1.1034  1.0373  0.0050   76.62
   6    29508130     rs73402770   A   ?   4      0.2746      0.8489  1.1037  1.0377  0.0051   76.56
   6    29509596     rs17177816   A   ?   4      0.6374      0.6374  1.1897  1.1897  0.6931    0.00
   6    29509698      rs2534796   T   ?   4      0.4249      0.4278  1.0878  1.0875  0.3890    0.57
   6    29509874       rs414390   G   ?   4      0.4222      0.7371  0.9427  0.9664  0.1485   43.83
   6    29510325       rs362540   G   ?   4      0.4087      0.7166  0.9411  0.9642  0.1566   42.50
   6    29510630       rs362538   C   ?   2      0.3217      0.3217  3.6260  3.6260  1.0000    0.00
   6    29510862       rs422302   G   ?   4      0.5215      0.8687  0.9540  0.9825  0.1172   49.04
   6    29510901       rs394075   T   ?   4      0.1822      0.5301  0.8962  0.9219  0.0648   58.53
   6    29511216      rs3025657   C   ?   4      0.2761      0.8506  1.1034  1.0373  0.0050   76.62
   6    29511341      rs2534795   T   ?   4      0.5229      0.5229  0.8775  0.8775  0.5278    0.00
   6    29511556     rs60219685   G   ?   4      0.3347      0.8934  1.0920  1.0265  0.0053   76.43
   6    29511850      rs1233417   C   ?   4      0.6345      0.6348  1.0323  1.0323  0.3910    0.14
   6    29512328      rs3130856   T   ?   4      0.6807      0.6807  0.9621  0.9621  0.5662    0.00
   6    29512482       rs426595   A   ?   4      0.1944      0.5639  0.8988  0.9265  0.0561   60.30
   6    29513151      rs1233416   A   ?   4      0.1335      0.3711  0.8373  0.8606  0.1170   49.08
   6    29513209      rs1233415   G   ?   4      0.4885       0.856  0.9514  0.9804  0.0956   52.78
   6    29513582      rs1233413   A   ?   4      0.4736      0.8097  0.9486  0.9753  0.1375   45.65
   6    29513807       rs407161   A   ?   4      0.8252      0.9965  0.9855  0.9996  0.0900   53.79
   6    29514230       rs398616   T   ?   4      0.1831      0.5476  0.8964  0.9236  0.0561   60.30
   6    29514560     rs76366649   C   ?   4      0.6458      0.6458  1.0927  1.0927  0.6258    0.00
   6    29514883     rs73402788   C   ?   4      0.2761      0.8506  1.1034  1.0373  0.0050   76.62
   6    29514923     rs41317798   A   ?   4      0.1058      0.1151  0.7875  0.7882  0.3751    3.51
   6    29515494      rs1233410   C   ?   4       0.645      0.6798  0.9695  0.9712  0.3472    9.17
   6    29515802      rs3094575   T   ?   4      0.7778      0.8933  1.0202  1.0143  0.0986   52.25
   6    29516175      rs2523445   C   ?   4      0.7199      0.7199  0.9349  0.9349  0.6300    0.00
   6    29516180       rs387659   G   ?   4      0.5697      0.5697  0.9627  0.9627  0.4915    0.00
   6    29516242      rs3094576   A   ?   4      0.4565      0.4408  1.0869  1.1401  0.1158   49.29
   6    29517093       rs376681   G   ?   4       0.147      0.5271  0.8865  0.9157  0.0426   63.28
   6    29517958       rs365488   A   ?   4      0.5258      0.8346  0.9547  0.9795  0.1599   41.96
   6    29517977      rs2534792   A   ?   4      0.7199      0.7199  0.9349  0.9349  0.6300    0.00
   6    29518442      rs2745411   G   ?   4      0.4478      0.8439  0.9518  0.9794  0.0590   59.69
   6    29518472       rs417374   C   ?   4      0.5288      0.8352  0.9550  0.9796  0.1615   41.68
   6    29518665      rs9368606   C   ?   4      0.7825      0.7825  0.9683  0.9683  0.9913    0.00
   6    29519173     rs17351888   C   ?   3      0.3118      0.3118  3.7025  3.7025  1.0000    0.00
   6    29519321       rs399166   C   ?   4      0.1658      0.5534  0.8914  0.9204  0.0403   63.83
   6    29519391     rs16895053   A   ?   4      0.6458      0.6458  1.0927  1.0927  0.6258    0.00
   6    29519554       rs408623   T   ?   4           1           1  0.0000  0.0000  1.0000    0.00
   6    29519848       rs453658   G   ?   4      0.1658      0.5534  0.8914  0.9204  0.0403   63.83
   6    29521125     rs16895058   T   ?   4      0.6522      0.8083  1.0689  1.0569  0.0747   56.62
   6    29521319        rs11724   C   ?   4      0.1658      0.5534  0.8914  0.9204  0.0403   63.83
   6    29521445       rs389419   T   ?   4           1           1  0.0000  0.0000  1.0000    0.00
   6    29522207       rs378956   C   ?   4       0.583      0.8621  0.9607  0.9833  0.1774   39.09
   6    29523342    rs115079185   A   ?   1          NA          NA      NA      NA      NA      NA
   6    29523646       rs444013   G   ?   4      0.1685      0.5719  0.8922  0.9226  0.0349   65.17
   6    29523957       rs404240   G   ?   4      0.2668      0.2668  5.0678  5.0678  1.0000    0.00
   6    29524168      rs2534790   T   ?   4      0.7199      0.7199  0.9349  0.9349  0.6300    0.00
   6    29524401      rs2745412   T   ?   1          NA          NA      NA      NA      NA      NA
   6    29524593       rs402528   T   ?   4      0.1546      0.5682  0.8888  0.9205  0.0300   66.48
   6    29524594       rs370731   A   ?   4      0.1546      0.5682  0.8888  0.9205  0.0300   66.48
   6    29526562       rs413670   A   ?   4      0.2668      0.2668  5.0678  5.0678  1.0000    0.00
   6    29526940       rs362536   C   ?   4      0.4594       0.635  0.9473  0.9598  0.2642   24.53
   6    29527621       rs362535   C   ?   4      0.6458      0.6458  1.0927  1.0927  0.6258    0.00
   6    29528318       rs362513   G   ?   4      0.3235      0.6912  0.8872  0.9275  0.0679   57.93
   6    29528581     rs28986290   T   ?   2           1           1  0.0016  0.0016  1.0000    0.00
   6    29528616     rs11962004   G   ?   4     0.08622     0.08622  1.1577  1.1577  0.7744    0.00
   6    29528897       rs362533   C   ?   4      0.4645       0.701  0.8827  0.8924  0.0330   65.66
   6    29529137       rs995185   T   ?   4      0.4825       0.508  0.9475  0.9492  0.3720    4.15
   6    29529411     rs17184311   A   ?   2           1           1  0.0016  0.0016  1.0000    0.00
   6    29529754      rs1233405   A   ?   4      0.2037      0.6758  0.9004  0.9392  0.0227   68.61
   6    29530455       rs362531   A   ?   4      0.2025      0.4974  1.0977  1.0711  0.1414   45.00
   6    29530628       rs362512   G   ?   4      0.3987      0.4526  0.9404  0.9440  0.3513    8.36
   6    29530845       rs362530   A   ?   4     0.07605      0.3923  1.1213  1.0873  0.0888   53.99
   6    29530850       rs362511   G   ?   4      0.1236      0.4488  1.1044  1.0741  0.1068   50.83
   6    29530868       rs362529   T   ?   4      0.8185      0.8185  0.9854  0.9854  0.7295    0.00
   6    29530944       rs422878   T   ?   4       0.127      0.4823  1.1019  1.0695  0.0919   53.45
   6    29530974    rs115070292   G   ?   4      0.4418      0.5696  1.0760  1.0690  0.2260   31.05
   6    29531253       rs459970   A   ?   4      0.6335      0.6484  1.0575  1.0567  0.3637    5.86
   6    29531288    rs148589791   T   ?   4      0.3859      0.3859  1.2684  1.2684  0.5800    0.00
   6    29531818       rs362527   G   ?   4      0.6014      0.6014  1.1018  1.1018  0.4945    0.00
   6    29531860      rs3025654   T   ?   1          NA          NA      NA      NA      NA      NA
   6    29532739      rs2523447   A   ?   4      0.7592      0.7592  1.1113  1.1113  0.7042    0.00
   6    29533295       rs388234   T   ?   1          NA          NA      NA      NA      NA      NA
   6    29533870      rs3094577   A   ?   4      0.8388      0.8388  1.0145  1.0145  0.4283    0.00
   6    29534057      rs3094578   A   ?   4      0.7354      0.9547  1.0417  1.0094  0.2048   34.57
   6    29534240      rs3117072   T   ?   4      0.8379      0.8379  1.0142  1.0142  0.7128    0.00
   6    29534591      rs2523448   T   ?   4      0.4102       0.857  1.0982  0.9620  0.0521   61.16
   6    29534615       rs413082   A   ?   4      0.8219      0.8337  0.9779  0.9787  0.3616    6.29
   6    29534695     rs17177937   A   ?   4      0.7867      0.7867  0.9787  0.9787  0.6818    0.00
   6    29535190       rs411666   T   ?   4      0.8219      0.8337  0.9779  0.9787  0.3616    6.29
   6    29535217     rs12525160   A   ?   4      0.8499      0.8499  0.9849  0.9849  0.6863    0.00
   6    29535702      rs4449657   C   ?   4      0.8065      0.8065  0.9807  0.9807  0.7409    0.00
   6    29536358     rs28893510   C   ?   4      0.8065      0.8065  0.9807  0.9807  0.7409    0.00
   6    29536380     rs28893511   A   ?   4      0.8065      0.8065  0.9807  0.9807  0.7409    0.00
   6    29536462     rs12174271   T   ?   4      0.3623      0.7765  0.8245  0.8993  0.0625   59.00
   6    29536465     rs28986291   T   ?   4      0.7886      0.7886  1.1023  1.1023  0.6569    0.00
   6    29536498     rs35787014   C   ?   2           1           1  0.0000  0.0000  1.0000    0.00
   6    29536685      rs1119080   A   ?   1          NA          NA      NA      NA      NA      NA
   6    29536717      rs1119079   T   ?   1          NA          NA      NA      NA      NA      NA
   6    29537224      rs1235162   G   ?   4      0.6786      0.6786  1.1358  1.1358  0.6102    0.00
   6    29537357     rs75825862   T   ?   4      0.9768      0.9768  1.0051  1.0051  0.6109    0.00
   6    29537426     rs12527959   C   ?   4      0.4749      0.4749  1.0502  1.0502  0.8034    0.00
   6    29537975      rs1233400   A   ?   4      0.9489      0.9489  0.9932  0.9932  0.6049    0.00
   6    29538403      rs1003582   C   ?   3      0.7635      0.7703  0.9787  0.9766  0.2882   19.63
   6    29539482      rs1233399   A   ?   4      0.8058      0.8249  0.9759  0.9771  0.3455    9.52
   6    29539765      rs3025652   A   ?   4      0.8248      0.8248  0.9826  0.9826  0.7253    0.00
   6    29539914      rs3025651   G   ?   4      0.2185      0.3563  0.8514  0.8598  0.2032   34.85
   6    29540092     rs28986293   T   ?   4      0.8248      0.8248  0.9826  0.9826  0.7253    0.00
   6    29540204      rs1003581   A   ?   4      0.5666      0.9195  1.0414  1.0102  0.1320   46.56
   6    29540522       rs982558   A   ?   4      0.4691      0.9792  0.8619  0.9899  0.0360   64.88
   6    29540745       rs362510   T   ?   4      0.8058      0.8249  0.9759  0.9771  0.3455    9.52
   6    29540861       rs362509   A   ?   1          NA          NA      NA      NA      NA      NA
   6    29541566     rs72507814   G   ?   4      0.9505      0.9505  1.0058  1.0058  0.7745    0.00
   6    29542445      rs1233398   T   ?   4      0.8058      0.8249  0.9759  0.9771  0.3455    9.52
   6    29542806     rs28986295   A   ?   4      0.6869      0.6869  1.1527  1.1527  0.5833    0.00
   6    29542947      rs3025650   C   ?   4      0.9505      0.9505  1.0058  1.0058  0.7745    0.00
   6    29543646       rs362525   G   ?   4      0.9434      0.9434  1.0053  1.0053  0.7157    0.00
   6    29544551     rs12528017   C   ?   4      0.5938      0.5938  0.9152  0.9152  0.5630    0.00
   6    29544825      rs3117073   G   ?   4      0.4742      0.4742  0.7873  0.7873  0.5515    0.00
   6    29545208       rs362522   T   ?   4      0.1511      0.3421  0.8451  0.8532  0.1130   49.76
   6    29545232      rs3025649   A   ?   4      0.4112      0.4112  0.8672  0.8672  0.7313    0.00
   6    29545284       rs362523   A   ?   4      0.2329       0.313  1.1127  1.1260  0.1911   36.84
   6    29545494     rs34927823   G   ?   3     0.02247        0.07  3.1335  2.9200  0.2598   25.80
   6    29545715      rs1233397   G   ?   4      0.2278      0.2278  1.0947  1.0947  0.5578    0.00
   6    29546004     rs28986296   G   ?   4      0.4369      0.4369  0.8739  0.8739  0.7762    0.00
   6    29546229      rs6922798   G   ?   4      0.7069      0.7069  1.0910  1.0910  0.7433    0.00
   6    29546799      rs1233396   A   ?   4      0.2811      0.2811  0.9098  0.9098  0.7357    0.00
   6    29546945      rs1233395   C   ?   4      0.2278      0.2278  1.0947  1.0947  0.5578    0.00
   6    29547465    rs113663086   G   ?   3     0.07886     0.07886  4.4551  4.4551  0.9982    0.00
   6    29547764     rs28986297   C   ?   4      0.8633      0.8633  1.0196  1.0196  0.5951    0.00
   6    29548309      rs9257921   C   ?   3           1           1  0.0000  0.0000  1.0000    0.00
   6    29548644     rs28986298   T   ?   4      0.7742      0.7742  1.0328  1.0328  0.5308    0.00
   6    29548662     rs28986299   A   ?   4      0.6309      0.6309  1.1846  1.1846  0.6611    0.00
   6    29548775      rs6936331   T   ?   3     0.07886     0.07886  4.4551  4.4551  0.9982    0.00
   6    29549261      rs1233394   A   ?   4      0.8664      0.8664  1.0178  1.0178  0.6532    0.00
   6    29549443     rs12530421   C   ?   4      0.7818      0.7818  1.0317  1.0317  0.5366    0.00
   6    29549653      rs1233393   G   ?   4      0.8231      0.8231  0.9079  0.9079  0.6456    0.00
   6    29549898     rs28359960   T   ?   4       0.238       0.238  0.7778  0.7778  0.9081    0.00
   6    29550416      rs1233392   A   ?   4      0.8664      0.8664  1.0178  1.0178  0.6532    0.00
   6    29550618      rs1233391   C   ?   4      0.2278      0.2278  1.0947  1.0947  0.5578    0.00
   6    29550896     rs28986300   G   ?   4      0.2584      0.2584  1.1157  1.1157  0.6479    0.00
   6    29550934     rs28986301   T   ?   4      0.5335      0.5335  0.8985  0.8985  0.7301    0.00
   6    29551210     rs28359961   G   ?   4      0.8719      0.9224  0.9729  0.9800  0.2213   31.84
   6    29551333      rs2023497   T   ?   4      0.9067      0.9067  1.0081  1.0081  0.5874    0.00
   6    29551416     rs12524535   G   ?   4      0.7818      0.7818  1.0317  1.0317  0.5366    0.00
   6    29551861      rs1233390   A   ?   4      0.2499      0.3381  1.1088  1.1273  0.1501   43.56
   6    29552891     rs75475328   G   ?   4      0.7183      0.7183  0.9236  0.9236  0.9368    0.00
   6    29553274    rs115090910   A   ?   4      0.8044      0.8044  1.0522  1.0522  0.5251    0.00
   6    29553727      rs1233388   G   ?   4      0.2142      0.2142  1.0976  1.0976  0.6008    0.00
   6    29554829    rs114383434   C   ?   4       0.154        0.42  0.7727  0.7756  0.0296   66.59
   6    29555573     rs17184360   T   ?   3     0.08541     0.08541  6.3426  6.3426  1.0000    0.00
   6    29555585     rs17184367   G   ?   4      0.5129      0.6318  0.9409  0.9414  0.1607   41.82
   6    29555778      rs2235698   G   ?   4      0.7402      0.8175  0.9684  0.9700  0.1512   43.38
   6    29555864      rs1233387   T   ?   4      0.2702      0.2702  1.0827  1.0827  0.6566    0.00
   6    29556759       rs362521   T   ?   4      0.4507      0.4507  0.8589  0.8589  0.6914    0.00
   6    29557642    rs115503606   A   ?   3      0.3118      0.3118  3.7025  3.7025  1.0000    0.00
   6    29558190      rs1233386   T   ?   4      0.9273      0.9273  1.0097  1.0097  0.7145    0.00
   6    29558364       rs362520   G   ?   4      0.1989      0.4852  0.7941  0.7878  0.0132   72.05
   6    29559238      rs1233385   C   ?   4      0.5047      0.5047  0.7467  0.7467  0.8433    0.00
   6    29559295      rs1233384   T   ?   4      0.9273      0.9273  1.0097  1.0097  0.7145    0.00
   6    29560289     rs28893512   C   ?   4      0.6548      0.6548  0.9277  0.9277  0.7913    0.00
   6    29560480      rs3095274   A   ?   4      0.8964      0.8964  0.9498  0.9498  0.8496    0.00
   6    29560515     rs73404745   T   ?   4      0.6146      0.6146  1.0581  1.0581  0.9216    0.00
   6    29562588     rs28359962   T   ?   4      0.5294      0.5294  0.8406  0.8406  0.7977    0.00
   6    29563067     rs17508548   G   ?   4      0.0294      0.0294  1.2119  1.2119  0.4919    0.00
   6    29563261     rs28986303   A   ?   4      0.5164      0.5164  0.8836  0.8836  0.5621    0.00
   6    29563858     rs28893513   G   ?   4      0.0294      0.0294  1.2119  1.2119  0.4919    0.00
   6    29563964     rs62406582   A   ?   4      0.2784      0.4398  1.1664  1.2540  0.0557   60.39
   6    29564486     rs28893514   G   ?   4     0.06549      0.5161  1.2134  1.1190  0.0839   54.90
   6    29564740     rs28893515   G   ?   4     0.06549      0.5161  1.2134  1.1190  0.0839   54.90
   6    29564762     rs56020557   T   ?   4      0.2798      0.4378  1.1662  1.2310  0.0930   53.25
   6    29564911     rs28893516   T   ?   4     0.06549      0.5161  1.2134  1.1190  0.0839   54.90
   6    29565287      rs9468559   C   ?   4      0.9464      0.9464  0.9948  0.9948  0.8898    0.00
   6    29565373     rs28893517   G   ?   4     0.06549      0.5161  1.2134  1.1190  0.0839   54.90
   6    29565825      rs1233383   A   ?   4      0.8753      0.8753  1.0167  1.0167  0.6735    0.00
   6    29565889     rs35532419   A   ?   2           1           1  0.0000  0.0000  1.0000    0.00
   6    29566082     rs28986304   C   ?   4     0.02966     0.02966  1.2116  1.2116  0.4880    0.00
   6    29566369      rs3095273   A   ?   4      0.8964      0.8964  0.9498  0.9498  0.8496    0.00
   6    29566842      rs3025646   C   ?   4       0.699       0.699  0.9394  0.9394  0.6985    0.00
   6    29566948     rs28986305   G   ?   4       0.796       0.796  0.9593  0.9593  0.7017    0.00
   6    29567315     rs28986306   A   ?   4       0.699       0.699  0.9394  0.9394  0.6985    0.00
   6    29567621      rs3025645   A   ?   4       0.796       0.796  0.9593  0.9593  0.7017    0.00
   6    29567638       rs362518   C   ?   4     0.02966     0.02966  1.2116  1.2116  0.4880    0.00
   6    29567786     rs28986307   G   ?   4       0.796       0.796  0.9593  0.9593  0.7017    0.00
   6    29568068     rs28986308   G   ?   4      0.6406      0.6406  1.1789  1.1789  0.6482    0.00
   6    29568082     rs62406584   A   ?   4        0.28      0.4435  1.1658  1.2525  0.0547   60.60
   6    29569045       rs362517   A   ?   4        0.28      0.4435  1.1658  1.2525  0.0547   60.60
   6    29569532       rs362515   A   ?   4        0.28      0.4435  1.1658  1.2525  0.0547   60.60
   6    29569955      rs3025643   A   ?   4       0.315      0.4609  0.8759  0.8727  0.1698   40.32
   6    29570665      rs3025640   T   ?   4     0.02905      0.5041  1.2904  1.1510  0.0532   60.92
   6    29570841      rs2267633   G   ?   4     0.02966     0.02966  1.2116  1.2116  0.4880    0.00
   6    29571577     rs55941866   A   ?   4      0.4447      0.4447  0.8539  0.8539  0.6221    0.00
   6    29571609     rs10946999   T   ?   4      0.3027      0.3027  0.5992  0.5992  0.9479    0.00
   6    29572064     rs56106029   A   ?   4        0.28      0.4435  1.1658  1.2525  0.0547   60.60
   6    29572160     rs12525400   C   ?   4      0.6548      0.6548  0.9277  0.9277  0.7913    0.00
   6    29574476     rs28359963   C   ?   4     0.03287     0.03287  1.1920  1.1920  0.8780    0.00
   6    29574631       rs740884   T   ?   4    0.009006    0.009006  1.2645  1.2645  0.6807    0.00
   6    29575003        rs29267   A   ?   4     0.03096     0.03096  1.2098  1.2098  0.4948    0.00
   6    29575279        rs29266   G   ?   4        0.28      0.4435  1.1658  1.2525  0.0547   60.60
   6    29575405       rs740883   T   ?   4      0.2604      0.2561  1.1390  1.1723  0.2616   24.98
   6    29575456       rs740882   T   ?   4      0.2604      0.2561  1.1390  1.1723  0.2616   24.98
   6    29575567       rs740881   A   ?   4      0.2604      0.2561  1.1390  1.1723  0.2616   24.98
   6    29575858        rs29229   G   ?   4      0.2604      0.2561  1.1390  1.1723  0.2616   24.98
   6    29575860        rs29264   C   ?   4      0.5839      0.5839  1.0633  1.0633  0.9209    0.00
   6    29575962      rs3025636   G   ?   4      0.5294      0.5294  0.8406  0.8406  0.7977    0.00
   6    29576047       rs881284   T   ?   4      0.2604      0.2561  1.1390  1.1723  0.2616   24.98
   6    29576096     rs41286283   C   ?   4      0.6063      0.6063  0.9163  0.9163  0.6793    0.00
   6    29576198        rs29261   G   ?   4      0.2604      0.2561  1.1390  1.1723  0.2616   24.98
   6    29576590        rs29263   A   ?   4      0.2604      0.2561  1.1390  1.1723  0.2616   24.98
   6    29576592        rs29262   G   ?   4      0.2604      0.2561  1.1390  1.1723  0.2616   24.98
   6    29577193     rs17177979   C   ?   4      0.8665      0.8665  1.0288  1.0288  0.5809    0.00
   6    29577617        rs29258   T   ?   4      0.2604      0.2561  1.1390  1.1723  0.2616   24.98
   6    29577938        rs29259   G   ?   4     0.03303     0.03303  1.1918  1.1918  0.8786    0.00
   6    29578030        rs29257   G   ?   4      0.2604      0.2561  1.1390  1.1723  0.2616   24.98
   6    29578052        rs29256   C   ?   4        0.28      0.4435  1.1658  1.2525  0.0547   60.60
   6    29578126     rs28359965   C   ?   4      0.5294      0.5294  0.8406  0.8406  0.7977    0.00
   6    29578144     rs28359966   T   ?   4      0.5294      0.5294  0.8406  0.8406  0.7977    0.00
   6    29579544        rs29255   C   ?   4       0.633       0.633  0.9229  0.9229  0.7975    0.00
   6    29579790      rs2057012   A   ?   4        0.28      0.4435  1.1658  1.2525  0.0547   60.60
   6    29579918      rs2057011   G   ?   4      0.2604      0.2561  1.1390  1.1723  0.2616   24.98
   6    29579991     rs41286287   A   ?   4      0.0559      0.5198  1.2220  1.1211  0.0723   57.06
   6    29579999      rs2057009   A   ?   4      0.0219      0.0219  1.2080  1.2080  0.8231    0.00
   6    29580265     rs28359967   T   ?   4      0.1649      0.1656  1.1745  1.1774  0.3811    2.26
   6    29580436        rs29253   G   ?   4      0.1649      0.1656  1.1745  1.1774  0.3811    2.26
   6    29580588        rs29227   T   ?   4      0.1649      0.1656  1.1745  1.1774  0.3811    2.26
   6    29581011        rs29226   G   ?   4      0.1649      0.1656  1.1745  1.1774  0.3811    2.26
   6    29581041        rs29225   G   ?   4      0.1649      0.1656  1.1745  1.1774  0.3811    2.26
   6    29581110     rs17854217   G   ?   4      0.1649      0.1656  1.1745  1.1774  0.3811    2.26
   6    29581113     rs17854216   G   ?   4      0.1649      0.1656  1.1745  1.1774  0.3811    2.26
   6    29581343        rs29224   A   ?   4      0.1649      0.1656  1.1745  1.1774  0.3811    2.26
   6    29581757        rs29251   G   ?   4      0.1649      0.1656  1.1745  1.1774  0.3811    2.26
   6    29582300      rs3025632   T   ?   4       0.555      0.7846  1.1259  1.0867  0.0809   55.44
   6    29582607      rs2058326   T   ?   4      0.1649      0.1656  1.1745  1.1774  0.3811    2.26
   6    29582629      rs2058325   A   ?   4      0.1565      0.3618  1.2237  1.2880  0.0765   56.26
   6    29582645     rs74294678   T   ?   4      0.8279      0.8279  0.9486  0.9486  0.8024    0.00
   6    29582657     rs28359968   A   ?   4       0.555      0.7846  1.1259  1.0867  0.0809   55.44
   6    29583047     rs28749523   T   ?   4       0.555      0.7846  1.1259  1.0867  0.0809   55.44
   6    29583260     rs28749524   G   ?   4      0.1649      0.1656  1.1745  1.1774  0.3811    2.26
   6    29583342     rs28749525   T   ?   4      0.1711      0.1732  1.1726  1.1791  0.3673    5.14
   6    29583423     rs55871431   T   ?   4      0.1631       0.321  1.2204  1.2764  0.1352   46.03
   6    29583424      rs9468561   T   ?   4      0.7025      0.7025  1.0260  1.0260  0.5639    0.00
   6    29583750     rs28749527   A   ?   4      0.1649      0.1656  1.1745  1.1774  0.3811    2.26
   6    29583846     rs28749528   T   ?   4      0.1649      0.1656  1.1745  1.1774  0.3811    2.26
   6    29584200     rs28749529   T   ?   4      0.1649      0.1656  1.1745  1.1774  0.3811    2.26
   6    29584221     rs28749530   G   ?   4      0.1649      0.1656  1.1745  1.1774  0.3811    2.26
   6    29584338      rs1233381   C   ?   4      0.9754      0.9754  1.0030  1.0030  0.8556    0.00
   6    29584448    rs114536520   T   ?   3           1           1  0.0000  0.0000  1.0000    0.00
   6    29584546     rs28359969   G   ?   4      0.1649      0.1656  1.1745  1.1774  0.3811    2.26
   6    29584580     rs28359970   C   ?   4     0.01983     0.01983  1.2115  1.2115  0.8045    0.00
   6    29584663     rs41291758   A   ?   4      0.1284      0.1284  0.6924  0.6924  0.8701    0.00
   6    29584752     rs41291762   A   ?   4       0.633       0.633  0.9229  0.9229  0.7975    0.00
   6    29584888     rs28359971   C   ?   4      0.1649      0.1656  1.1745  1.1774  0.3811    2.26
   6    29585204     rs28359972   G   ?   4      0.1649      0.1656  1.1745  1.1774  0.3811    2.26
   6    29585383     rs16867690   T   ?   4      0.1649      0.1656  1.1745  1.1774  0.3811    2.26
   6    29585540     rs28359973   T   ?   4      0.1649      0.1656  1.1745  1.1774  0.3811    2.26
   6    29585684     rs28359974   C   ?   4      0.1649      0.1656  1.1745  1.1774  0.3811    2.26
   6    29585743     rs72831507   T   ?   4      0.1565      0.3618  1.2237  1.2880  0.0765   56.26
   6    29586182     rs28359975   G   ?   4      0.1649      0.1656  1.1745  1.1774  0.3811    2.26
   6    29586384     rs17842396   C   ?   4      0.1649      0.1656  1.1745  1.1774  0.3811    2.26
   6    29586717     rs28359976   G   ?   4      0.1649      0.1656  1.1745  1.1774  0.3811    2.26
   6    29586812     rs28359977   A   ?   4      0.1649      0.1656  1.1745  1.1774  0.3811    2.26
   6    29586986     rs41291766   T   ?   4       0.633       0.633  0.9229  0.9229  0.7975    0.00
   6    29587874      rs6919973   T   ?   4      0.1649      0.1656  1.1745  1.1774  0.3811    2.26
   6    29588146        rs29246   G   ?   4       0.555      0.7846  1.1259  1.0867  0.0809   55.44
   6    29588240      rs6920935   A   ?   4      0.4106      0.4106  1.0870  1.0870  0.6744    0.00
   6    29588241      rs6900577   C   ?   4      0.4106      0.4106  1.0870  1.0870  0.6744    0.00
   6    29588544        rs29223   C   ?   4      0.1649      0.1656  1.1745  1.1774  0.3811    2.26
   6    29589124        rs29221   G   ?   4      0.1416      0.3164  0.8434  0.8530  0.1349   46.08
   6    29589666        rs29220   G   ?   4      0.9992      0.9992  1.0001  1.0001  0.6086    0.00
   6    29590000      rs3025629   T   ?   4      0.6959      0.7003  0.9131  0.9025  0.2777   22.15
   6    29590597        rs29245   T   ?   4      0.1626      0.1638  1.1756  1.1801  0.3752    3.49
   6    29590715      rs3828923   T   ?   4      0.6406      0.6406  1.1789  1.1789  0.6482    0.00
   6    29590952        rs29222   C   ?   4      0.1626      0.1638  1.1756  1.1801  0.3752    3.49
   6    29591864      rs3025626   A   ?   4      0.1801      0.1801  1.1597  1.1597  0.4133    0.00
   6    29592431      rs2267635   C   ?   4       0.633       0.633  0.9229  0.9229  0.7975    0.00
   6    29592532    rs112092209   A   ?   1          NA          NA      NA      NA      NA      NA
   6    29592645     rs28359982   C   ?   4      0.1626      0.1638  1.1756  1.1801  0.3752    3.49
   6    29592679     rs28359983   A   ?   4      0.1626      0.1638  1.1756  1.1801  0.3752    3.49
   6    29592690     rs28359984   A   ?   4      0.1626      0.1638  1.1756  1.1801  0.3752    3.49
   6    29593039     rs17178007   A   ?   4      0.5294      0.5294  0.8406  0.8406  0.7977    0.00
   6    29593093     rs17178014   G   ?   4      0.1626      0.1638  1.1756  1.1801  0.3752    3.49
   6    29593206     rs17178028   G   ?   4       0.633       0.633  0.9229  0.9229  0.7975    0.00
   6    29593478     rs17184416   G   ?   4      0.1626      0.1638  1.1756  1.1801  0.3752    3.49
   6    29593645     rs55888673   G   ?   4     0.04473      0.2079  1.3105  1.3116  0.1680   40.62
   6    29593788       rs715044   T   ?   4       0.633       0.633  0.9229  0.9229  0.7975    0.00
   6    29594265     rs41291770   C   ?   4     0.05259      0.5198  1.2250  1.1218  0.0695   57.61
   6    29594449     rs28359987   C   ?   4      0.1626      0.1638  1.1756  1.1801  0.3752    3.49
   6    29598092        rs29241   C   ?   4      0.1537      0.3602  1.2254  1.2908  0.0747   56.61
   6    29598119      rs2021749   A   ?   4      0.1626      0.1638  1.1756  1.1801  0.3752    3.49
   6    29598869        rs29242   C   ?   4      0.4411      0.4411  0.8540  0.8540  0.5392    0.00
   6    29599102        rs29243   A   ?   4      0.2776      0.2776  1.1099  1.1099  0.4540    0.00
   6    29600054     rs28359988   C   ?   4      0.1659      0.1674  1.1741  1.1800  0.3700    4.57
   6    29600104      rs1805056   A   ?   4      0.4352      0.5664  1.1449  1.1713  0.0615   59.19
   6    29600329     rs55701059   T   ?   4     0.07893     0.08432  1.2509  1.2883  0.3077   16.73
   6    29600552     rs62392941   T   ?   4      0.1748      0.3793  1.2151  1.2845  0.0678   57.94
   6    29601560     rs28359990   A   ?   4     0.02706      0.5034  1.2938  1.1518  0.0517   61.25
   6    29601590    rs118158289   C   ?   4      0.2566      0.2264  1.1821  1.2554  0.2241   31.36
   6    29601591     rs72831515   A   ?   4      0.2566      0.2264  1.1821  1.2554  0.2241   31.36
   6    29601938     rs62392942   C   ?   4      0.6639      0.5552  1.0790  1.1714  0.1857   37.72
   6    29602062     rs62392943   T   ?   4      0.3754      0.3599  1.1544  1.1733  0.3376   11.06
   6    29602067     rs28359991   A   ?   4     0.02706      0.5034  1.2938  1.1518  0.0517   61.25
   6    29602442     rs55971964   G   ?   4      0.6496      0.5423  1.0828  1.1802  0.1786   38.88
   6    29602717     rs28749531   T   ?   4      0.1468      0.6273  1.1529  1.0750  0.1160   49.25
   6    29602936      rs3130248   T   ?   4     0.02976     0.02976  0.8688  0.8688  0.8051    0.00
   6    29603512    rs111508444   G   ?   4      0.1257      0.1257  0.8628  0.8628  0.4966    0.00
   6    29603600      rs1233379   A   ?   4      0.9893      0.9893  1.0015  1.0015  0.7928    0.00
   6    29604124      rs1233378   A   ?   4      0.4686      0.4609  1.0857  1.0976  0.3107   16.18
   6    29604264      rs9461540   G   ?   4      0.6593       0.639  0.9645  0.9518  0.1841   37.98
   6    29604683      rs3129081   C   ?   4      0.7162      0.7162  1.0592  1.0592  0.5338    0.00
   6    29605306    rs113914990   A   ?   4      0.1381      0.3173  0.8541  0.8714  0.1783   38.94
   6    29605387      rs1233377   T   ?   4      0.6387      0.5842  1.0546  1.0836  0.1965   35.94
   6    29605407    rs142743386   A   ?   4      0.1381      0.3173  0.8541  0.8714  0.1783   38.94
   6    29605489      rs1233376   T   ?   4      0.3104      0.3104  0.9133  0.9133  0.5349    0.00
   6    29605935       rs444189   G   ?   4      0.1485      0.2027  0.9104  0.9114  0.2959   18.88
   6    29606020    rs140941628   T   ?   4     0.08376     0.08376  0.8174  0.8174  0.5293    0.00
   6    29606145      rs3095269   T   ?   4      0.6296      0.6296  0.9414  0.9414  0.8477    0.00
   6    29606203    rs188687779   T   ?   3      0.5654      0.5654  1.9559  1.9559  1.0000    0.00
   6    29606301    rs149205637   T   ?   3      0.5654      0.5654  1.9559  1.9559  1.0000    0.00
   6    29606794      rs3131857   T   ?   4     0.03575      0.1987  1.1477  1.1326  0.1041   51.29
   6    29606832    rs147147780   A   ?   4     0.07289     0.07289  0.8106  0.8106  0.4857    0.00
   6    29607046      rs3095267   C   ?   4      0.8963       0.905  0.9887  0.9895  0.3777    2.97
   6    29607047      rs3095266   A   ?   4      0.6153      0.6153  0.9391  0.9391  0.8456    0.00
   6    29607078      rs6928280   G   ?   4      0.6045      0.6845  1.0645  1.0543  0.3330   11.95
   6    29607101      rs3131856   C   ?   4      0.4157      0.4157  0.6870  0.6870  0.8889    0.00
   6    29607429        rs29218   G   ?   4      0.9061      0.9138  0.9898  0.9905  0.3793    2.64
   6    29607476        rs29240   G   ?   4      0.1369      0.3589  0.8531  0.8741  0.1370   45.73
   6    29607747      rs3025623   A   ?   4      0.1369      0.3589  0.8531  0.8741  0.1370   45.73
   6    29607873    rs139150367   A   ?   3      0.5654      0.5654  1.9559  1.9559  1.0000    0.00
   6    29608250        rs29238   C   ?   4      0.1369      0.3589  0.8531  0.8741  0.1370   45.73
   6    29608534     rs76219426   T   ?   4     0.08016     0.08016  0.8154  0.8154  0.5177    0.00
[truncated: 5,138,856 more chars]
