# Supplementary material for: Human leukocyte antigen-DQA1*04:01 and rs2040406 variants are associated with elevated risk of childhood Burkitt lymphoma
Source: Commun Biol. 2024 Jan 5;7:41. doi: 10.1038/s42003-023-05701-5 (PMC10770398; doi:10.1038/s42003-023-05701-5)
Supplement: Supplementary file 4 — Supplementary Data 1 [file 42003_2023_5701_MOESM4_ESM.zip › Figure 2 Supplementary Data/Figure2b.meta]

 CHR          BP            SNP  A1  A2   N           P        P(R)      OR   OR(R)       Q       I
   6    28000361      rs1529749   C   ?   4      0.6205      0.3836  1.0825  1.2594  0.0983   52.30
   6    28000610     rs17765491   A   ?   4       0.666      0.4053  1.0770  1.3042  0.0562   60.29
   6    28001003     rs17708949   C   ?   1          NA          NA      NA      NA      NA      NA
   6    28001033       rs149941   C   ?   4     0.06103     0.06103  0.8867  0.8867  0.4938    0.00
   6    28001610       rs149942   C   ?   4     0.06103     0.06103  0.8867  0.8867  0.4938    0.00
   6    28002045      rs9393873   A   ?   4      0.7076      0.4865  1.0613  1.1768  0.1553   42.70
   6    28002139     rs77234126   A   ?   4      0.8672      0.8011  0.9505  0.9143  0.2575   25.69
   6    28002388       rs149943   A   ?   4      0.6716      0.6716  0.9611  0.9611  0.8305    0.00
   6    28002818       rs149944   T   ?   4     0.06692     0.06692  0.8888  0.8888  0.4199    0.00
   6    28002853       rs149945   C   ?   4      0.0678      0.0678  0.8893  0.8893  0.4609    0.00
   6    28002963     rs17709097   G   ?   4       0.666      0.4053  1.0770  1.3042  0.0562   60.29
   6    28003222    rs184084677   T   ?   4      0.6205      0.3836  1.0825  1.2594  0.0983   52.30
   6    28003228     rs13193295   G   ?   4     0.01486      0.2166  2.9855  2.6418  0.0554   60.46
   6    28003275     rs17709109   G   ?   4      0.6205      0.3836  1.0825  1.2594  0.0983   52.30
   6    28004059       rs156736   C   ?   4     0.03992     0.03992  0.8738  0.8738  0.4130    0.00
   6    28004133    rs147762891   T   ?   4       0.979       0.979  0.9887  0.9887  0.9786    0.00
   6    28004134      rs9380039   A   ?   4      0.6205      0.3836  1.0825  1.2594  0.0983   52.30
   6    28004556     rs17709145   G   ?   1          NA          NA      NA      NA      NA      NA
   6    28005112      rs9393874   G   ?   4      0.6205      0.3836  1.0825  1.2594  0.0983   52.30
   6    28006042      rs9393875   G   ?   4      0.6205      0.3836  1.0825  1.2594  0.0983   52.30
   6    28006179     rs17709192   G   ?   1          NA          NA      NA      NA      NA      NA
   6    28006650       rs149897   G   ?   4     0.06244     0.06244  0.8871  0.8871  0.4054    0.00
   6    28007357       rs156734   C   ?   4     0.06326     0.06326  0.8875  0.8875  0.4473    0.00
   6    28007419      rs2030009   T   ?   4      0.6205      0.3836  1.0825  1.2594  0.0983   52.30
   6    28007930     rs10046419   A   ?   4      0.2242      0.3666  0.8932  0.8745  0.0760   56.35
   6    28007949     rs10046154   G   ?   4      0.2269      0.3297  0.8961  0.8851  0.1556   42.66
   6    28007953     rs10046424   C   ?   4      0.2257      0.3671  0.8934  0.8745  0.0761   56.35
   6    28008023    rs145522116   G   ?   4      0.3026      0.3026  1.1457  1.1457  0.5866    0.00
   6    28008248      rs2030008   T   ?   4      0.6205      0.3836  1.0825  1.2594  0.0983   52.30
   6    28008331      rs2394044   C   ?   4      0.6205      0.3836  1.0825  1.2594  0.0983   52.30
   6    28009502     rs76583990   C   ?   4      0.6205      0.3836  1.0825  1.2594  0.0983   52.30
   6    28009667      rs9393876   T   ?   4       0.666      0.4053  1.0770  1.3042  0.0562   60.29
   6    28009920      rs9368546   T   ?   4      0.6205      0.3836  1.0825  1.2594  0.0983   52.30
   6    28010078       rs169431   C   ?   4      0.0611      0.0611  0.8865  0.8865  0.4005    0.00
   6    28011146      rs9357059   G   ?   4      0.6947      0.4586  1.0709  1.2584  0.0712   57.28
   6    28011516       rs149949   C   ?   4      0.5021      0.5021  0.9380  0.9380  0.8455    0.00
   6    28011551       rs202908   G   ?   4     0.03964     0.08796  0.8753  0.8784  0.2624   24.83
   6    28011585       rs175954   G   ?   4     0.04274     0.04326  0.8754  0.8753  0.3895    0.46
   6    28011652       rs202906   C   ?   4      0.4914      0.4952  0.9410  0.9344  0.2945   19.15
   6    28013186     rs75867934   T   ?   4      0.6947      0.4586  1.0709  1.2584  0.0712   57.28
   6    28013198    rs138524617   C   ?   4      0.8665      0.8665  0.9020  0.9020  0.9987    0.00
   6    28013280      rs9380041   A   ?   4       0.726      0.6887  0.9000  0.8705  0.2715   23.24
   6    28013303     rs77077093   C   ?   4       0.629      0.3862  1.0804  1.2589  0.0965   52.63
   6    28013410       rs156739   A   ?   4     0.04527     0.09273  0.8781  0.8814  0.2742   22.78
   6    28013608     rs75518771   C   ?   4       0.629      0.3862  1.0804  1.2589  0.0965   52.63
   6    28013617       rs149958   C   ?   4     0.04527     0.09273  0.8781  0.8814  0.2742   22.78
   6    28013854       rs149959   C   ?   4     0.04486       0.114  0.8779  0.8829  0.2357   29.42
   6    28014025       rs156738   C   ?   4     0.04527     0.09273  0.8781  0.8814  0.2742   22.78
   6    28014093      rs9380042   T   ?   4       0.629      0.3862  1.0804  1.2589  0.0965   52.63
   6    28014577     rs16893601   A   ?   4       0.726      0.6887  0.9000  0.8705  0.2715   23.24
   6    28014597       rs149900   T   ?   4     0.02101      0.0626  0.8566  0.8556  0.2114   33.49
   6    28014616     rs77735438   T   ?   4       0.629      0.3862  1.0804  1.2589  0.0965   52.63
   6    28015293       rs149960   C   ?   1          NA          NA      NA      NA      NA      NA
   6    28015355      rs7739987   A   ?   4     0.09619     0.09619  1.1260  1.1260  0.9448    0.00
   6    28015569       rs149961   C   ?   4     0.02101      0.0626  0.8566  0.8556  0.2114   33.49
   6    28015589      rs9393878   C   ?   1          NA          NA      NA      NA      NA      NA
   6    28015918       rs149962   A   ?   4     0.03223     0.09855  0.8697  0.8749  0.2176   32.45
   6    28016099     rs17709523   T   ?   4      0.6058      0.4189  1.0806  1.2139  0.0923   53.38
   6    28016886     rs77254770   T   ?   4      0.5008      0.5008  1.0633  1.0633  0.6561    0.00
   6    28017034      rs9468269   G   ?   4      0.5008      0.5008  1.0633  1.0633  0.6561    0.00
   6    28017250     rs13200214   T   ?   4     0.03392       0.247  2.6797  2.4799  0.0627   58.96
   6    28018353    rs116117737   T   ?   1          NA          NA      NA      NA      NA      NA
   6    28018469       rs149964   G   ?   4     0.02163     0.06109  0.8573  0.8565  0.2213   31.83
   6    28018689       rs149965   A   ?   4     0.03167       0.139  0.8691  0.8778  0.1569   42.44
   6    28018944      rs9393879   A   ?   4      0.6754      0.4079  1.0747  1.3033  0.0551   60.52
   6    28019979       rs149899   T   ?   4     0.02138     0.06129  0.8571  0.8562  0.2189   32.23
   6    28020065     rs74537235   C   ?   1          NA          NA      NA      NA      NA      NA
   6    28020814       rs172165   G   ?   4     0.02138     0.06129  0.8571  0.8562  0.2189   32.23
   6    28020820       rs172166   G   ?   4     0.02138     0.06129  0.8571  0.8562  0.2189   32.23
   6    28021589       rs203888   A   ?   4     0.02138     0.06129  0.8571  0.8562  0.2189   32.23
   6    28021768      rs9468270   T   ?   4       0.357      0.4526  0.9191  0.9090  0.1513   43.36
   6    28021775       rs203889   G   ?   4     0.02138     0.06129  0.8571  0.8562  0.2189   32.23
   6    28022215      rs9348785   C   ?   4      0.7043      0.4617  1.0684  1.2574  0.0698   57.55
   6    28022217    rs114563774   G   ?   4       0.549       0.549  0.8868  0.8868  0.6945    0.00
   6    28022248       rs203890   C   ?   4     0.02138     0.06129  0.8571  0.8562  0.2189   32.23
   6    28022723     rs12173797   A   ?   4     0.02912      0.1019  0.8674  0.8741  0.2045   34.62
   6    28023008     rs66529373   A   ?   4     0.01918     0.04997  0.8547  0.8541  0.2428   28.21
   6    28023751      rs9393881   G   ?   4     0.01945     0.05016  0.8550  0.8543  0.2437   28.06
   6    28024026     rs79457853   A   ?   4      0.6058      0.4189  1.0806  1.2139  0.0923   53.38
   6    28024408     rs41375446   G   ?   4       0.615      0.7961  0.8582  0.8877  0.1603   41.89
   6    28024422      rs9393882   T   ?   4       0.726      0.6887  0.9000  0.8705  0.2715   23.24
   6    28024486      rs9357060   G   ?   4     0.01945     0.05016  0.8550  0.8543  0.2437   28.06
   6    28024570      rs9468271   G   ?   4     0.01945     0.05016  0.8550  0.8543  0.2437   28.06
   6    28025279      rs9380045   G   ?   4     0.01945     0.05016  0.8550  0.8543  0.2437   28.06
   6    28025486      rs9348789   T   ?   4     0.01945     0.05016  0.8550  0.8543  0.2437   28.06
   6    28025768      rs9468272   A   ?   4     0.01945     0.05016  0.8550  0.8543  0.2437   28.06
   6    28025926     rs35949109   C   ?   4      0.1838      0.1838  0.8739  0.8739  0.8335    0.00
   6    28026045    rs139507334   C   ?   4      0.8665      0.8665  0.9020  0.9020  0.9987    0.00
   6    28026077      rs9468274   T   ?   4     0.01945     0.05016  0.8550  0.8543  0.2437   28.06
   6    28026136      rs9468275   T   ?   4     0.01945     0.05016  0.8550  0.8543  0.2437   28.06
   6    28027688      rs9468276   C   ?   4     0.01945     0.05016  0.8550  0.8543  0.2437   28.06
   6    28028067      rs9368547   G   ?   4     0.02984       0.102  0.8679  0.8745  0.2073   34.16
   6    28028390      rs9468277   A   ?   4     0.01945     0.05016  0.8550  0.8543  0.2437   28.06
   6    28028482      rs9468278   T   ?   4     0.01945     0.05016  0.8550  0.8543  0.2437   28.06
   6    28029243      rs6910545   G   ?   4      0.7042      0.7042  1.0379  1.0379  0.5504    0.00
   6    28029837     rs13218430   C   ?   4     0.01945     0.05016  0.8550  0.8543  0.2437   28.06
   6    28030499      rs9380046   C   ?   4     0.02192      0.0613  0.8576  0.8568  0.2222   31.68
   6    28031494      rs9348790   C   ?   4      0.6754      0.4079  1.0747  1.3033  0.0551   60.52
   6    28031838       rs183244   A   ?   4     0.03329      0.1222  0.8704  0.8776  0.1854   37.77
   6    28033039       rs149950   G   ?   4     0.03329      0.1222  0.8704  0.8776  0.1854   37.77
   6    28033058     rs74721605   T   ?   4      0.8766      0.9845  0.9531  0.9912  0.1778   39.02
   6    28033087       rs149951   C   ?   4     0.03329      0.1222  0.8704  0.8776  0.1854   37.77
   6    28033174      rs9295755   G   ?   4     0.02362      0.1623  0.8545  0.8547  0.0589   59.71
   6    28033396      rs9295756   A   ?   4     0.02362      0.1623  0.8545  0.8547  0.0589   59.71
   6    28033505      rs7741570   C   ?   4      0.4268      0.4268  1.0742  1.0742  0.7936    0.00
   6    28033523     rs10484403   G   ?   4     0.02362      0.1623  0.8545  0.8547  0.0589   59.71
   6    28033885       rs149952   T   ?   4      0.8789      0.8188  1.0189  1.0417  0.1143   49.53
   6    28034035      rs4713132   G   ?   4     0.02362      0.1623  0.8545  0.8547  0.0589   59.71
   6    28034041      rs4713133   C   ?   4     0.02362      0.1623  0.8545  0.8547  0.0589   59.71
   6    28034084      rs7746388   G   ?   4      0.4268      0.4268  1.0742  1.0742  0.7936    0.00
   6    28034121      rs4713134   C   ?   4     0.02362      0.1623  0.8545  0.8547  0.0589   59.71
   6    28034691       rs149953   T   ?   4      0.8789      0.8188  1.0189  1.0417  0.1143   49.53
   6    28034737      rs9368548   G   ?   4     0.02362      0.1623  0.8545  0.8547  0.0589   59.71
   6    28035246       rs149954   A   ?   4     0.03329      0.1222  0.8704  0.8776  0.1854   37.77
   6    28036225       rs149955   C   ?   4     0.03329      0.1222  0.8704  0.8776  0.1854   37.77
   6    28036692      rs9468282   T   ?   4       0.549       0.549  0.8868  0.8868  0.6945    0.00
   6    28037020       rs149957   T   ?   4      0.7601      0.7552  1.0387  1.0626  0.0730   56.93
   6    28037032     rs61471148   A   ?   4     0.01542     0.03351  0.8468  0.8479  0.2910   19.78
   6    28037893      rs9380047   T   ?   4      0.1101      0.1238  0.8918  0.8921  0.3625    6.11
   6    28038117       rs203881   G   ?   4      0.2396      0.5282  0.8781  0.9040  0.1303   46.84
   6    28038929     rs71559070   A   ?   3           1           1  0.0000  0.0000  1.0000    0.00
   6    28038966      rs9348791   T   ?   4      0.7466      0.7503  1.0408  1.0627  0.0805   55.52
   6    28039015      rs7755442   C   ?   4      0.1631      0.2464  0.9050  0.9057  0.2447   27.88
   6    28039586      rs4713135   A   ?   4      0.1101      0.1238  0.8918  0.8921  0.3625    6.11
   6    28040581     rs16893638   C   ?   4       0.738      0.6677  0.9404  0.9053  0.2105   33.64
   6    28040695       rs203868   G   ?   4       0.868      0.8096  1.0206  1.0440  0.1113   50.05
   6    28041857       rs203870   A   ?   4      0.7466      0.7503  1.0408  1.0627  0.0805   55.52
   6    28042014       rs203871   G   ?   4       0.399      0.7181  0.9145  0.9485  0.1516   43.31
   6    28042274      rs9348792   T   ?   4      0.4174      0.4174  0.8887  0.8887  0.6568    0.00
   6    28042287       rs203872   C   ?   4      0.4115      0.7465  0.9167  0.9529  0.1388   45.42
   6    28043024       rs203875   C   ?   4       0.868      0.8096  1.0206  1.0440  0.1113   50.05
   6    28043828     rs34712084   G   ?   4      0.5917       0.609  0.9288  0.9281  0.3462    9.37
   6    28044337     rs55747925   C   ?   4      0.1101      0.1238  0.8918  0.8921  0.3625    6.11
   6    28044482     rs56310871   G   ?   4      0.1101      0.1238  0.8918  0.8921  0.3625    6.11
   6    28044756      rs6913038   A   ?   4     0.03215     0.03215  1.2817  1.2817  0.9188    0.00
   6    28045449     rs57349346   T   ?   4      0.7466      0.7503  1.0408  1.0627  0.0805   55.52
   6    28046169     rs34716816   A   ?   4      0.1101      0.1238  0.8918  0.8921  0.3625    6.11
   6    28046478       rs172164   G   ?   4      0.2272      0.5356  0.8739  0.9036  0.1201   48.56
   6    28046673       rs203876   C   ?   4      0.0377      0.1251  0.8725  0.8813  0.2080   34.05
   6    28046789      rs9393884   G   ?   4      0.1682      0.2768  0.9068  0.9088  0.2158   32.75
   6    28047468    rs139360152   A   ?   4       0.307       0.307  1.1612  1.1612  0.6295    0.00
   6    28048535      rs9380049   G   ?   4      0.1101      0.1238  0.8918  0.8921  0.3625    6.11
   6    28048538      rs9380050   G   ?   4      0.1101      0.1238  0.8918  0.8921  0.3625    6.11
   6    28048618     rs61743041   C   ?   4      0.9965      0.9965  0.9991  0.9991  0.5603    0.00
   6    28048624       rs203877   C   ?   4      0.0377      0.1251  0.8725  0.8813  0.2080   34.05
   6    28050039      rs9393886   G   ?   4     0.05186     0.05186  0.8687  0.8687  0.4521    0.00
   6    28050047      rs9368549   A   ?   4     0.05186     0.05186  0.8687  0.8687  0.4521    0.00
   6    28050439      rs1770133   A   ?   4      0.2272      0.5356  0.8739  0.9036  0.1201   48.56
   6    28050762     rs56364346   G   ?   4     0.05731     0.05731  0.8699  0.8699  0.4045    0.00
   6    28051264    rs114543248   A   ?   4     0.07921     0.07921  0.4627  0.4627  0.9230    0.00
   6    28051772      rs9357061   G   ?   4     0.05731     0.05731  0.8699  0.8699  0.4045    0.00
   6    28051803      rs9368550   A   ?   4     0.05731     0.05731  0.8699  0.8699  0.4045    0.00
   6    28052823      rs1321505   C   ?   4      0.6244       0.645  0.9348  0.9340  0.3338   11.79
   6    28053097      rs2295594   A   ?   4     0.05731     0.05731  0.8699  0.8699  0.4045    0.00
   6    28054198     rs17767294   G   ?   4      0.4093      0.4093  0.9080  0.9080  0.5566    0.00
   6    28054404      rs9357062   A   ?   4     0.05731     0.05731  0.8699  0.8699  0.4045    0.00
   6    28054707     rs16893666   C   ?   4     0.05731     0.05731  0.8699  0.8699  0.4045    0.00
   6    28055495     rs10484404   T   ?   4     0.08881     0.08881  1.1285  1.1285  0.9241    0.00
   6    28056250     rs17710827   T   ?   1          NA          NA      NA      NA      NA      NA
   6    28056646     rs35027728   G   ?   4     0.07921     0.07921  0.4627  0.4627  0.9230    0.00
   6    28057486       rs203865   C   ?   4      0.8937      0.8331  1.0165  1.0372  0.1287   47.12
   6    28057594      rs2273564   T   ?   4     0.05731     0.05731  0.8699  0.8699  0.4045    0.00
   6    28058179    rs114348712   A   ?   4       0.685       0.685  1.1722  1.1722  0.5024    0.00
   6    28058365       rs427348   C   ?   4       0.772      0.7697  1.0365  1.0560  0.0934   53.18
   6    28058635      rs1853097   G   ?   4     0.05731     0.05731  0.8699  0.8699  0.4045    0.00
   6    28058949     rs35902873   C   ?   4     0.01932     0.01932  3.8268  3.8268  0.7547    0.00
   6    28059020      rs9393887   A   ?   4     0.09522      0.1718  0.8862  0.8891  0.2484   27.26
   6    28059217      rs9393888   C   ?   4     0.05731     0.05731  0.8699  0.8699  0.4045    0.00
   6    28059437      rs3734573   C   ?   4     0.05731     0.05731  0.8699  0.8699  0.4045    0.00
   6    28059458      rs3734572   C   ?   4      0.7742      0.7742  0.8757  0.8757  0.8942    0.00
   6    28059766     rs28366687   C   ?   4      0.4463      0.4463  1.0707  1.0707  0.5009    0.00
   6    28059913    rs143257546   G   ?   1          NA          NA      NA      NA      NA      NA
   6    28059960     rs75911928   A   ?   4      0.6473      0.7507  1.0899  1.0806  0.1889   37.19
   6    28060005      rs9357063   A   ?   4     0.05731     0.05731  0.8699  0.8699  0.4045    0.00
   6    28060239     rs13197574   C   ?   4     0.01932     0.01932  3.8268  3.8268  0.7547    0.00
   6    28060398     rs56355079   C   ?   4      0.1933      0.1933  1.0904  1.0904  0.8909    0.00
   6    28061174       rs203894   T   ?   4      0.8937      0.8331  1.0165  1.0372  0.1287   47.12
   6    28061295      rs3734571   T   ?   4      0.4396      0.4396  0.8939  0.8939  0.7166    0.00
   6    28061744      rs3823180   A   ?   4     0.05731     0.05731  0.8699  0.8699  0.4045    0.00
   6    28061792      rs9368551   G   ?   4     0.05731     0.05731  0.8699  0.8699  0.4045    0.00
   6    28061947      rs9393889   G   ?   4      0.4396      0.4396  0.8939  0.8939  0.7166    0.00
   6    28062066       rs203893   A   ?   4     0.01839      0.1232  0.8548  0.8673  0.1377   45.61
   6    28062866      rs9366714   C   ?   1          NA          NA      NA      NA      NA      NA
   6    28063855      rs9393890   T   ?   4     0.05731     0.05731  0.8699  0.8699  0.4045    0.00
   6    28064623      rs9380052   C   ?   4     0.05731     0.05731  0.8699  0.8699  0.4045    0.00
   6    28064633      rs9366715   G   ?   4     0.05731     0.05731  0.8699  0.8699  0.4045    0.00
   6    28064736       rs169433   A   ?   4      0.8937      0.8331  1.0165  1.0372  0.1287   47.12
   6    28065038     rs62401434   A   ?   4     0.03715     0.08294  0.5972  0.6048  0.3271   13.09
   6    28065801     rs34166054   C   ?   4     0.01932     0.01932  3.8268  3.8268  0.7547    0.00
   6    28065888       rs476167   C   ?   4     0.01839      0.1232  0.8548  0.8673  0.1377   45.61
   6    28065993     rs34466819   C   ?   4      0.1051      0.1903  0.8893  0.8925  0.2408   28.55
   6    28066223     rs73396575   G   ?   4      0.5794      0.5939  0.9413  0.9348  0.2818   21.42
   6    28067099     rs79870311   T   ?   4      0.3194      0.3194  1.1572  1.1572  0.6255    0.00
   6    28067196       rs203892   C   ?   4     0.01839      0.1232  0.8548  0.8673  0.1377   45.61
   6    28067537      rs9380054   A   ?   4     0.05731     0.05731  0.8699  0.8699  0.4045    0.00
   6    28067798       rs203891   T   ?   4      0.8937      0.8331  1.0165  1.0372  0.1287   47.12
   6    28067951      rs2116981   G   ?   4     0.05731     0.05731  0.8699  0.8699  0.4045    0.00
   6    28068426      rs9368552   G   ?   4     0.05731     0.05731  0.8699  0.8699  0.4045    0.00
   6    28070189    rs148688688   A   ?   4      0.6553      0.6553  1.1003  1.1003  0.9687    0.00
   6    28070374       rs370266   G   ?   4      0.8937      0.8331  1.0165  1.0372  0.1287   47.12
   6    28070921    rs115474522   T   ?   4       0.685       0.685  1.1722  1.1722  0.5024    0.00
   6    28070998     rs13437444   T   ?   4       0.625      0.6492  0.9360  0.9354  0.3286   12.79
   6    28071119     rs13437126   T   ?   4      0.4396      0.4396  0.8939  0.8939  0.7166    0.00
   6    28071393       rs188105   T   ?   4     0.01839      0.1232  0.8548  0.8673  0.1377   45.61
   6    28072354     rs73742609   T   ?   4      0.8937      0.8331  1.0165  1.0372  0.1287   47.12
   6    28072602      rs2281588   A   ?   4     0.05731     0.05731  0.8699  0.8699  0.4045    0.00
   6    28073464     rs10946952   C   ?   4      0.6314      0.6314  1.0478  1.0478  0.4000    0.00
   6    28073881     rs34662244   A   ?   1          NA          NA      NA      NA      NA      NA
   6    28074519    rs150614878   G   ?   4     0.09593       0.172  0.8864  0.8893  0.2495   27.06
   6    28074901     rs35952432   T   ?   2      0.1264      0.1264  3.2513  3.2513  1.0000    0.00
   6    28074925     rs35576511   A   ?   4      0.1294      0.1294  0.9022  0.9022  0.9025    0.00
   6    28074927    rs144581086   A   ?   4      0.4954       0.654  1.0926  1.0778  0.2063   34.33
   6    28075000     rs34131763   C   ?   4     0.05731     0.05731  0.8699  0.8699  0.4045    0.00
   6    28075871     rs73396594   T   ?   4      0.4954       0.654  1.0926  1.0778  0.2063   34.33
   6    28075911    rs112615652   A   ?   4     0.05113     0.05614  0.8667  0.8670  0.3762    3.27
   6    28076270     rs35193936   G   ?   4     0.05731     0.05731  0.8699  0.8699  0.4045    0.00
   6    28076886       rs203885   T   ?   4      0.8937      0.8331  1.0165  1.0372  0.1287   47.12
   6    28077374       rs203884   A   ?   4     0.01839      0.1232  0.8548  0.8673  0.1377   45.61
   6    28077602     rs17711344   A   ?   4     0.05731     0.05731  0.8699  0.8699  0.4045    0.00
   6    28078032     rs36078605   C   ?   4     0.05731     0.05731  0.8699  0.8699  0.4045    0.00
   6    28078251       rs169432   G   ?   4      0.8937      0.8331  1.0165  1.0372  0.1287   47.12
   6    28078303      rs6932109   A   ?   4     0.09522      0.1718  0.8862  0.8891  0.2484   27.26
   6    28078356       rs203883   G   ?   4     0.01839      0.1232  0.8548  0.8673  0.1377   45.61
   6    28078411      rs6931858   T   ?   4     0.05731     0.05731  0.8699  0.8699  0.4045    0.00
   6    28078502       rs203882   A   ?   4     0.01839      0.1232  0.8548  0.8673  0.1377   45.61
   6    28079160      rs9393891   T   ?   4     0.06745      0.1018  0.8752  0.8764  0.3077   16.72
   6    28079428      rs9468286   T   ?   4     0.05731     0.05731  0.8699  0.8699  0.4045    0.00
   6    28079598     rs13203816   C   ?   4     0.01932     0.01932  3.8268  3.8268  0.7547    0.00
   6    28079741      rs9468287   A   ?   4      0.5917       0.609  0.9288  0.9281  0.3462    9.37
   6    28079946      rs7739216   T   ?   4     0.05731     0.05731  0.8699  0.8699  0.4045    0.00
   6    28079953     rs35512245   C   ?   4     0.05731     0.05731  0.8699  0.8699  0.4045    0.00
   6    28080628     rs34588114   A   ?   4     0.01932     0.01932  3.8268  3.8268  0.7547    0.00
   6    28080777     rs68188794   C   ?   4     0.01932     0.01932  3.8268  3.8268  0.7547    0.00
   6    28081230     rs78368010   A   ?   4     0.03215     0.03215  1.2817  1.2817  0.9188    0.00
   6    28081387     rs75889632   A   ?   4       0.122       0.122  1.1182  1.1182  0.9112    0.00
   6    28081394      rs9393892   G   ?   4     0.05015     0.05015  0.8666  0.8666  0.4176    0.00
   6    28081497      rs1770130   T   ?   4      0.8937      0.8331  1.0165  1.0372  0.1287   47.12
   6    28081629      rs9380055   G   ?   4     0.05731     0.05731  0.8699  0.8699  0.4045    0.00
   6    28081758     rs34371502   C   ?   4     0.01932     0.01932  3.8268  3.8268  0.7547    0.00
   6    28082265      rs9368553   C   ?   4     0.05731     0.05731  0.8699  0.8699  0.4045    0.00
   6    28082366      rs6924324   C   ?   4      0.4753      0.4927  1.0939  1.0926  0.3750    3.53
   6    28082711      rs9368554   C   ?   4     0.05731     0.05731  0.8699  0.8699  0.4045    0.00
   6    28083521      rs4713137   G   ?   4     0.05731     0.05731  0.8699  0.8699  0.4045    0.00
   6    28083537      rs4713138   A   ?   4      0.4396      0.4396  0.8939  0.8939  0.7166    0.00
   6    28084189      rs9348793   A   ?   4     0.05731     0.05731  0.8699  0.8699  0.4045    0.00
   6    28084616    rs139757732   C   ?   4      0.9277      0.9277  1.0394  1.0394  0.9176    0.00
   6    28084733    rs200633730   T   ?   4     0.05731     0.05731  0.8699  0.8699  0.4045    0.00
   6    28085173     rs77975121   A   ?   4      0.8583      0.8962  1.0939  0.9193  0.3063   16.98
   6    28086413      rs1770131   T   ?   4     0.01839      0.1232  0.8548  0.8673  0.1377   45.61
   6    28086478      rs6905516   G   ?   4     0.05731     0.05731  0.8699  0.8699  0.4045    0.00
   6    28086479      rs6905522   C   ?   4     0.05731     0.05731  0.8699  0.8699  0.4045    0.00
   6    28086883      rs9461432   C   ?   4       0.625      0.6492  0.9360  0.9354  0.3286   12.79
   6    28087443    rs115829483   T   ?   4      0.5236      0.5236  0.9242  0.9242  0.5438    0.00
   6    28087674      rs9468290   T   ?   4     0.05731     0.05731  0.8699  0.8699  0.4045    0.00
   6    28087721      rs1613149   G   ?   4      0.8937      0.8331  1.0165  1.0372  0.1287   47.12
   6    28089300    rs141247360   A   ?   4      0.5236      0.5236  0.9242  0.9242  0.5438    0.00
   6    28089472      rs1654778   T   ?   4      0.8937      0.8331  1.0165  1.0372  0.1287   47.12
   6    28089481     rs71559072   T   ?   4     0.01932     0.01932  3.8268  3.8268  0.7547    0.00
   6    28089699      rs1631552   A   ?   4     0.01839      0.1232  0.8548  0.8673  0.1377   45.61
   6    28089973      rs1654777   G   ?   4      0.8937      0.8331  1.0165  1.0372  0.1287   47.12
   6    28090562     rs76440886   C   ?   4       0.738      0.6677  0.9404  0.9053  0.2105   33.64
   6    28090662      rs7747772   C   ?   4      0.6553      0.6553  1.1003  1.1003  0.9687    0.00
   6    28090931      rs6934769   G   ?   4     0.05731     0.05731  0.8699  0.8699  0.4045    0.00
   6    28091580     rs35345226   G   ?   4     0.01932     0.01932  3.8268  3.8268  0.7547    0.00
   6    28092306       rs539474   C   ?   4      0.8937      0.8331  1.0165  1.0372  0.1287   47.12
   6    28092307     rs17711801   G   ?   4     0.05731     0.05731  0.8699  0.8699  0.4045    0.00
   6    28092603       rs536704   G   ?   4     0.06489      0.1105  0.8870  0.8914  0.3083   16.62
   6    28092685      rs4713139   T   ?   4       0.625      0.6492  0.9360  0.9354  0.3286   12.79
   6    28092795     rs73398516   C   ?   4       0.448      0.5524  1.1132  1.1243  0.1452   44.37
   6    28093840      rs9468291   A   ?   4      0.4878      0.5001  1.0649  1.0637  0.3832    1.81
   6    28094366      rs6922063   A   ?   4     0.09522      0.1718  0.8862  0.8891  0.2484   27.26
   6    28094432     rs12055625   C   ?   4       0.669      0.6437  0.9148  0.8734  0.1212   48.37
   6    28094731      rs2275508   C   ?   4     0.09522      0.1718  0.8862  0.8891  0.2484   27.26
   6    28095146      rs1770129   T   ?   4      0.7218      0.7429  1.0451  1.0625  0.0972   52.50
   6    28095172      rs9461433   T   ?   4     0.05731     0.05731  0.8699  0.8699  0.4045    0.00
   6    28095355      rs9468292   A   ?   4     0.05731     0.05731  0.8699  0.8699  0.4045    0.00
   6    28096196      rs9468293   T   ?   4      0.4878      0.5001  1.0649  1.0637  0.3832    1.81
   6    28098925      rs1233784   T   ?   4      0.8937      0.8331  1.0165  1.0372  0.1287   47.12
   6    28099344      rs1947863   A   ?   4     0.05697     0.05697  0.8698  0.8698  0.4035    0.00
   6    28099351      rs1225711   C   ?   4      0.8937      0.8331  1.0165  1.0372  0.1287   47.12
   6    28101678      rs4713141   C   ?   4     0.05731     0.05731  0.8699  0.8699  0.4045    0.00
   6    28102378     rs34130214   T   ?   4       0.625      0.6492  0.9360  0.9354  0.3286   12.79
   6    28103648      rs1225709   C   ?   4      0.8006      0.8006  1.0279  1.0279  0.5643    0.00
   6    28103691      rs1340004   T   ?   4     0.05731     0.05731  0.8699  0.8699  0.4045    0.00
   6    28104476      rs9380056   T   ?   4     0.05731     0.05731  0.8699  0.8699  0.4045    0.00
   6    28104634      rs9380057   T   ?   4     0.05731     0.05731  0.8699  0.8699  0.4045    0.00
   6    28105196      rs1947862   T   ?   4     0.06173     0.06173  0.8718  0.8718  0.4105    0.00
   6    28106141      rs6941992   C   ?   4     0.06173     0.06173  0.8718  0.8718  0.4105    0.00
   6    28106347      rs4713142   G   ?   4     0.06173     0.06173  0.8718  0.8718  0.4105    0.00
   6    28106759      rs4713143   C   ?   4     0.06173     0.06173  0.8718  0.8718  0.4105    0.00
   6    28106790      rs4713144   G   ?   4     0.06173     0.06173  0.8718  0.8718  0.4105    0.00
   6    28106827      rs4713145   C   ?   4     0.06173     0.06173  0.8718  0.8718  0.4105    0.00
   6    28107282      rs1480646   A   ?   4      0.8937      0.8331  1.0165  1.0372  0.1287   47.12
   6    28107357      rs3757188   C   ?   4       0.625      0.6492  0.9360  0.9354  0.3286   12.79
   6    28107654      rs3757187   C   ?   4     0.06173     0.06173  0.8718  0.8718  0.4105    0.00
   6    28107662      rs3757186   T   ?   4      0.5561      0.5561  0.9292  0.9292  0.5639    0.00
   6    28107776      rs3757185   A   ?   4     0.04792     0.05494  0.8644  0.8647  0.3685    4.87
   6    28108085      rs1904841   T   ?   4      0.2399      0.3011  0.9177  0.9194  0.3035   17.50
   6    28108232      rs1904840   T   ?   4      0.1596      0.1596  0.9011  0.9011  0.4726    0.00
   6    28108788      rs2791332   T   ?   4      0.1644      0.1703  0.9138  0.9142  0.3846    1.50
   6    28108967      rs9368555   C   ?   4      0.1486      0.1486  0.8985  0.8985  0.4547    0.00
   6    28109262      rs9393893   C   ?   4      0.1486      0.1486  0.8985  0.8985  0.4547    0.00
   6    28109633      rs2277103   T   ?   4      0.7571      0.7583  0.9665  0.9628  0.3083   16.62
   6    28109960      rs1871695   G   ?   4       0.772      0.7697  1.0365  1.0560  0.0934   53.18
   6    28110478      rs1890809   G   ?   4      0.1665      0.1665  1.0964  1.0964  0.8990    0.00
   6    28111536      rs4713146   T   ?   4      0.1486      0.1486  0.8985  0.8985  0.4547    0.00
   6    28111555      rs1416997   G   ?   4       0.971      0.8759  1.0045  1.0280  0.1192   48.71
   6    28111902     rs57507433   T   ?   4      0.7111      0.7638  1.1166  0.8613  0.0686   57.79
   6    28112562      rs9393894   G   ?   4      0.1486      0.1486  0.8985  0.8985  0.4547    0.00
   6    28112713      rs9468295   C   ?   4      0.1486      0.1486  0.8985  0.8985  0.4547    0.00
   6    28112842      rs9357064   C   ?   4      0.4396      0.4396  0.8939  0.8939  0.7166    0.00
   6    28113730      rs9468296   G   ?   4      0.1486      0.1486  0.8985  0.8985  0.4547    0.00
   6    28113746      rs1225716   C   ?   4     0.04614      0.1901  0.8753  0.8879  0.1517   43.30
   6    28114507    rs115870904   G   ?   1          NA          NA      NA      NA      NA      NA
   6    28114818     rs35749575   T   ?   1          NA          NA      NA      NA      NA      NA
   6    28114820      rs2791334   T   ?   4       0.971      0.8759  1.0045  1.0280  0.1192   48.71
   6    28114852     rs77851971   A   ?   4      0.7571      0.7583  0.9665  0.9628  0.3083   16.62
   6    28115156      rs4711164   T   ?   4      0.1486      0.1486  0.8985  0.8985  0.4547    0.00
   6    28115184      rs4711165   G   ?   4      0.1486      0.1486  0.8985  0.8985  0.4547    0.00
   6    28115921      rs4713148   A   ?   4      0.1486      0.1486  0.8985  0.8985  0.4547    0.00
   6    28117105      rs2622321   T   ?   4      0.9551      0.9156  0.9931  1.0193  0.1093   50.40
   6    28117162      rs6910942   G   ?   4       0.408      0.5178  1.0780  1.0673  0.3104   16.23
   6    28117331     rs62620225   T   ?   4      0.9277      0.9277  1.0394  1.0394  0.9176    0.00
   6    28117757      rs9348794   A   ?   4      0.1486      0.1486  0.8985  0.8985  0.4547    0.00
   6    28118874      rs9468297   T   ?   4      0.1486      0.1486  0.8985  0.8985  0.4547    0.00
   6    28119055     rs72846780   C   ?   4      0.0649      0.0649  2.7185  2.7185  0.6273    0.00
   6    28120348     rs17712613   A   ?   4      0.1486      0.1486  0.8985  0.8985  0.4547    0.00
   6    28120401      rs2622319   C   ?   4     0.04185      0.1987  0.8729  0.8867  0.1321   46.54
   6    28120663      rs9295758   G   ?   4      0.1486      0.1486  0.8985  0.8985  0.4547    0.00
   6    28120724      rs9348795   C   ?   4      0.9551      0.9156  0.9931  1.0193  0.1093   50.40
   6    28120898     rs17774663   A   ?   4      0.1486      0.1486  0.8985  0.8985  0.4547    0.00
   6    28121828      rs6908414   G   ?   4       0.465      0.5736  1.1087  1.1200  0.1320   46.56
   6    28122345      rs9468298   G   ?   4      0.1486      0.1486  0.8985  0.8985  0.4547    0.00
   6    28122349      rs6932313   C   ?   4      0.4686      0.6154  1.0735  1.0579  0.2942   19.20
   6    28124114     rs13205911   T   ?   4      0.0649      0.0649  2.7185  2.7185  0.6273    0.00
   6    28124469      rs9295759   T   ?   4      0.1486      0.1486  0.8985  0.8985  0.4547    0.00
   6    28125449      rs6928131   C   ?   4      0.5117      0.6812  1.0890  1.0730  0.1886   37.25
   6    28126202      rs9348796   G   ?   4      0.1486      0.1486  0.8985  0.8985  0.4547    0.00
   6    28126570     rs12333002   T   ?   4      0.4686      0.6154  1.0735  1.0579  0.2942   19.20
   6    28126834     rs11552219   T   ?   4      0.1486      0.1486  0.8985  0.8985  0.4547    0.00
   6    28126840      rs9468300   T   ?   4      0.5772        0.61  0.9273  0.9273  0.3220   14.05
   6    28127444      rs9380058   C   ?   4      0.1733      0.1809  0.9048  0.9050  0.3790    2.70
   6    28127703      rs9393896   T   ?   4      0.1486      0.1486  0.8985  0.8985  0.4547    0.00
   6    28127710      rs9393897   T   ?   4      0.1486      0.1486  0.8985  0.8985  0.4547    0.00
   6    28127839     rs76655036   A   ?   4     0.03258     0.03258  1.2809  1.2809  0.9211    0.00
   6    28129231     rs13197175   T   ?   1          NA          NA      NA      NA      NA      NA
   6    28129232     rs13197176   T   ?   4      0.0649      0.0649  2.7185  2.7185  0.6273    0.00
   6    28129580      rs9357065   C   ?   4      0.1486      0.1486  0.8985  0.8985  0.4547    0.00
   6    28129593    rs114627468   C   ?   4      0.5561      0.5561  0.9292  0.9292  0.5639    0.00
   6    28129831      rs9357066   C   ?   4      0.1486      0.1486  0.8985  0.8985  0.4547    0.00
   6    28130089     rs13201308   T   ?   4      0.0649      0.0649  2.7185  2.7185  0.6273    0.00
   6    28130194     rs16893731   A   ?   4      0.7015      0.7015  0.9597  0.9597  0.4753    0.00
   6    28130235     rs59910759   G   ?   4      0.5716      0.5716  0.9351  0.9351  0.5450    0.00
   6    28130359      rs1150669   G   ?   4      0.8095      0.8095  1.0214  1.0214  0.5260    0.00
   6    28130376      rs9393898   T   ?   4      0.1733      0.1809  0.9048  0.9050  0.3790    2.70
   6    28130450     rs34765154   A   ?   1          NA          NA      NA      NA      NA      NA
   6    28131043      rs1150671   A   ?   4      0.8095      0.8095  1.0214  1.0214  0.5260    0.00
   6    28131153      rs9368556   C   ?   4      0.1486      0.1486  0.8985  0.8985  0.4547    0.00
   6    28131537      rs9368557   C   ?   4      0.1486      0.1486  0.8985  0.8985  0.4547    0.00
   6    28131622      rs1150672   T   ?   4      0.9237      0.8504  1.0120  1.0369  0.0798   55.65
   6    28132358      rs9380059   C   ?   4      0.1486      0.1486  0.8985  0.8985  0.4547    0.00
   6    28132426      rs1564442   A   ?   4      0.7571      0.7583  0.9665  0.9628  0.3083   16.62
   6    28132603      rs9380060   A   ?   4      0.1486      0.1486  0.8985  0.8985  0.4547    0.00
   6    28132726     rs35227624   G   ?   4      0.1486      0.1486  0.8985  0.8985  0.4547    0.00
   6    28132803      rs9380061   C   ?   4      0.1486      0.1486  0.8985  0.8985  0.4547    0.00
   6    28133239     rs34505829   T   ?   4      0.0649      0.0649  2.7185  2.7185  0.6273    0.00
   6    28133306      rs9368558   G   ?   4      0.1486      0.1486  0.8985  0.8985  0.4547    0.00
   6    28133528      rs9393899   C   ?   4      0.1486      0.1486  0.8985  0.8985  0.4547    0.00
   6    28134047     rs73400515   A   ?   4      0.5716      0.5716  0.9351  0.9351  0.5450    0.00
   6    28134106      rs6929559   C   ?   4       0.187       0.187  1.1066  1.1066  0.6845    0.00
   6    28134221     rs35098436   C   ?   4      0.0649      0.0649  2.7185  2.7185  0.6273    0.00
   6    28134368      rs1150674   G   ?   4      0.1564      0.4667  0.8530  0.8859  0.1116   50.00
   6    28134582     rs16893735   T   ?   4      0.4396      0.4396  0.8939  0.8939  0.7166    0.00
   6    28135660      rs9283884   C   ?   4      0.1486      0.1486  0.8985  0.8985  0.4547    0.00
   6    28136212      rs4713150   A   ?   4      0.1486      0.1486  0.8985  0.8985  0.4547    0.00
   6    28136356      rs4713151   A   ?   4      0.1486      0.1486  0.8985  0.8985  0.4547    0.00
   6    28136797      rs9393901   G   ?   4      0.1486      0.1486  0.8985  0.8985  0.4547    0.00
   6    28137027      rs3173443   G   ?   4      0.1486      0.1486  0.8985  0.8985  0.4547    0.00
   6    28137454      rs4713152   A   ?   4      0.1486      0.1486  0.8985  0.8985  0.4547    0.00
   6    28137499     rs72846794   A   ?   4      0.0649      0.0649  2.7185  2.7185  0.6273    0.00
   6    28137533      rs9348797   C   ?   4      0.1486      0.1486  0.8985  0.8985  0.4547    0.00
   6    28137569      rs9380062   A   ?   4      0.1486      0.1486  0.8985  0.8985  0.4547    0.00
   6    28137730      rs9393902   G   ?   4      0.4396      0.4396  0.8939  0.8939  0.7166    0.00
   6    28137853      rs9380063   G   ?   4      0.1486      0.1486  0.8985  0.8985  0.4547    0.00
   6    28138658    rs115651187   G   ?   1          NA          NA      NA      NA      NA      NA
   6    28138798     rs74980997   A   ?   4      0.8998      0.8998  1.0295  1.0295  0.9527    0.00
   6    28139645      rs1150676   A   ?   4      0.1564      0.4667  0.8530  0.8859  0.1116   50.00
   6    28139710     rs13217984   T   ?   1          NA          NA      NA      NA      NA      NA
   6    28141460      rs8180562   A   ?   4      0.5772        0.61  0.9273  0.9273  0.3220   14.05
   6    28141548     rs12332979   G   ?   4      0.1486      0.1486  0.8985  0.8985  0.4547    0.00
   6    28142276      rs1150678   T   ?   4     0.04713       0.221  0.8758  0.8908  0.1259   47.58
   6    28142587     rs67878650   C   ?   4      0.1486      0.1486  0.8985  0.8985  0.4547    0.00
   6    28143011      rs9348798   A   ?   4      0.1486      0.1486  0.8985  0.8985  0.4547    0.00
   6    28143118      rs9380064   G   ?   4      0.5772        0.61  0.9273  0.9273  0.3220   14.05
   6    28143562     rs73400525   A   ?   4      0.4686      0.6154  1.0735  1.0579  0.2942   19.20
   6    28143857      rs9468301   C   ?   4      0.4396      0.4396  0.8939  0.8939  0.7166    0.00
   6    28144686     rs58909320   T   ?   4      0.9551      0.9156  0.9931  1.0193  0.1093   50.40
   6    28144751      rs9380065   G   ?   4      0.1486      0.1486  0.8985  0.8985  0.4547    0.00
   6    28144832     rs35781323   C   ?   4      0.0649      0.0649  2.7185  2.7185  0.6273    0.00
   6    28146674      rs1233667   T   ?   4      0.5856      0.5856  1.0463  1.0463  0.4007    0.00
   6    28146972      rs9468305   T   ?   4      0.4284       0.478  1.0745  1.0698  0.3555    7.53
   6    28147385      rs9295760   A   ?   4     0.04408      0.2076  0.8741  0.8885  0.1307   46.78
   6    28147855     rs62401437   A   ?   4      0.8737      0.8773  1.0480  1.0542  0.2872   20.46
   6    28147987      rs9295761   G   ?   4      0.1406      0.1406  0.8965  0.8965  0.4383    0.00
   6    28148110     rs73400532   T   ?   4      0.6242      0.6242  0.9490  0.9490  0.4521    0.00
   6    28148752      rs1225591   A   ?   4     0.04408      0.2076  0.8741  0.8885  0.1307   46.78
   6    28149112    rs113329756   A   ?   4      0.4434      0.5896  1.0778  1.0625  0.2916   19.67
   6    28150242      rs1225592   G   ?   1          NA          NA      NA      NA      NA      NA
   6    28150592     rs62401438   T   ?   2      0.0305      0.0305  6.2339  6.2339  1.0000    0.00
   6    28150878     rs34832585   T   ?   4      0.0649      0.0649  2.7185  2.7185  0.6273    0.00
   6    28150998      rs9380067   A   ?   4      0.4322      0.4322  0.9506  0.9506  0.8757    0.00
   6    28151100      rs1225594   A   ?   4       0.982      0.8723  1.0028  1.0295  0.1041   51.30
   6    28151340      rs1225595   A   ?   1          NA          NA      NA      NA      NA      NA
   6    28152567      rs2622315   A   ?   4      0.3055      0.3055  1.0688  1.0688  0.8408    0.00
   6    28152583      rs6901017   C   ?   4      0.4039      0.4039  0.9474  0.9474  0.8847    0.00
   6    28153282    rs114799031   T   ?   4      0.7151      0.6217  0.9329  0.8850  0.1847   37.89
   6    28153897      rs1233691   T   ?   1          NA          NA      NA      NA      NA      NA
   6    28154796      rs1150680   T   ?   4      0.1866      0.5133  0.8627  0.8972  0.1109   50.11
   6    28155314      rs1150683   T   ?   4       0.982      0.8723  1.0028  1.0295  0.1041   51.30
   6    28155418      rs9295762   C   ?   4      0.3851      0.3851  0.9451  0.9451  0.7246    0.00
   6    28155442      rs9461439   C   ?   4      0.4035      0.4035  0.8859  0.8859  0.7616    0.00
   6    28156313      rs1150684   C   ?   4       0.982      0.8723  1.0028  1.0295  0.1041   51.30
   6    28157285     rs16893761   G   ?   4      0.6521      0.6642  0.9517  0.9472  0.2932   19.37
   6    28158954      rs1237873   G   ?   4      0.1458      0.4951  0.8500  0.8896  0.0931   53.24
   6    28159740      rs9468306   A   ?   4      0.4571      0.4611  1.0692  1.0688  0.3890    0.58
   6    28159960      rs9368560   C   ?   4      0.4377      0.4377  0.9508  0.9508  0.6965    0.00
   6    28160799      rs1225598   G   ?   4      0.5194      0.5194  0.9593  0.9593  0.6827    0.00
   6    28162051     rs10946953   G   ?   4      0.5305      0.8444  0.9144  0.9562  0.0834   54.98
   6    28162087      rs1225597   C   ?   1          NA          NA      NA      NA      NA      NA
   6    28162620      rs1225596   C   ?   4      0.5194      0.5194  0.9593  0.9593  0.6827    0.00
   6    28163394    rs148013783   T   ?   4      0.3033      0.3033  1.1560  1.1560  0.8118    0.00
   6    28164414     rs73740569   A   ?   4      0.6521      0.8968  0.9375  0.9718  0.1009   51.86
   6    28164692     rs73740570   T   ?   4      0.7751       0.948  0.9594  0.9845  0.0676   57.97
   6    28165099      rs1150689   C   ?   4      0.5194      0.5194  0.9593  0.9593  0.6827    0.00
   6    28165190      rs1225599   T   ?   4      0.5194      0.5194  0.9593  0.9593  0.6827    0.00
   6    28166447      rs1233705   G   ?   4      0.5194      0.5194  0.9593  0.9593  0.6827    0.00
   6    28166783     rs73400551   C   ?   4      0.6521      0.6642  0.9517  0.9472  0.2932   19.37
   6    28166923      rs1233704   T   ?   4      0.5194      0.5194  0.9593  0.9593  0.6827    0.00
   6    28167635      rs1071893   G   ?   2     0.08329     0.08329  1.1525  1.1525  0.7515    0.00
   6    28168103      rs9393905   G   ?   4     0.06164      0.3144  0.7896  0.8257  0.1281   47.21
   6    28168343      rs9368561   T   ?   4      0.4525      0.4525  0.9013  0.9013  0.4367    0.00
   6    28168726      rs1233701   G   ?   4      0.5194      0.5194  0.9593  0.9593  0.6827    0.00
   6    28169158      rs1233699   A   ?   4      0.5194      0.5194  0.9593  0.9593  0.6827    0.00
   6    28169241     rs13195291   A   ?   1          NA          NA      NA      NA      NA      NA
   6    28169623      rs1233698   C   ?   4      0.3079      0.4198  1.0975  1.0863  0.3006   18.03
   6    28170297       rs735765   A   ?   4      0.6843      0.6843  1.0312  1.0312  0.4751    0.00
   6    28171327     rs77865829   A   ?   4      0.2359      0.2359  1.1715  1.1715  0.8492    0.00
   6    28172263      rs1233697   A   ?   4      0.5194      0.5194  0.9593  0.9593  0.6827    0.00
   6    28172953      rs1233707   A   ?   4      0.5194      0.5194  0.9593  0.9593  0.6827    0.00
   6    28173010      rs1237875   T   ?   4      0.5194      0.5194  0.9593  0.9593  0.6827    0.00
   6    28173219      rs1233708   G   ?   2     0.05329     0.05329  1.1713  1.1713  0.6468    0.00
   6    28173957      rs1150692   G   ?   4      0.5194      0.5194  0.9593  0.9593  0.6827    0.00
   6    28174024     rs16893801   C   ?   4      0.9057      0.8748  0.9872  0.9776  0.1766   39.21
   6    28174402      rs9368562   T   ?   4      0.6695      0.9098  0.9447  0.9798  0.1780   38.98
   6    28174590      rs1150693   C   ?   4      0.5204      0.5204  0.9591  0.9591  0.5964    0.00
   6    28174757     rs13197633   A   ?   4     0.05747     0.05747  2.8179  2.8179  0.6288    0.00
   6    28175549      rs1150696   C   ?   4      0.9545      0.9545  0.9963  0.9963  0.4405    0.00
   6    28175636      rs1150697   G   ?   4      0.4007      0.4007  1.0567  1.0567  0.9913    0.00
   6    28177854     rs73740584   C   ?   4      0.7031       0.955  0.9737  0.9944  0.1244   47.83
   6    28178204      rs9295765   A   ?   4      0.4415      0.4415  0.8943  0.8943  0.7114    0.00
   6    28178636     rs16893817   G   ?   4      0.5771      0.5654  1.0402  1.0487  0.2660   24.21
   6    28179286      rs9295766   C   ?   4      0.4415      0.4415  0.8943  0.8943  0.7114    0.00
   6    28179523     rs73400572   A   ?   4      0.8702      0.8702  1.0143  1.0143  0.9307    0.00
   6    28179560     rs78270345   G   ?   4      0.6133      0.5753  0.9070  0.8771  0.2359   29.38
   6    28180496     rs76466385   T   ?   4      0.5962      0.5962  1.1317  1.1317  0.9315    0.00
   6    28181994     rs75617846   G   ?   4      0.8247      0.9681  1.0770  0.9829  0.1986   35.59
   6    28182450      rs9295767   A   ?   4      0.4415      0.4415  0.8943  0.8943  0.7114    0.00
   6    28182896     rs72849211   G   ?   3      0.7881      0.7881  0.8090  0.8090  0.9101    0.00
   6    28183886      rs1150701   C   ?   4      0.1097      0.2443  1.1155  1.0995  0.2514   26.74
   6    28184097      rs1150702   T   ?   4      0.1097      0.2443  1.1155  1.0995  0.2514   26.74
   6    28184260      rs1150703   T   ?   4      0.9901      0.9901  0.9989  0.9989  0.7981    0.00
   6    28184308     rs73400575   C   ?   4      0.5382      0.5382  0.9419  0.9419  0.9696    0.00
   6    28185554     rs73400579   C   ?   4      0.8934      0.8934  0.9826  0.9826  0.6941    0.00
   6    28186978      rs1736892   C   ?   4     0.09202     0.09202  1.1566  1.1566  0.4924    0.00
   6    28187632     rs35001169   G   ?   4     0.05747     0.05747  2.8179  2.8179  0.6288    0.00
   6    28187719     rs73740587   G   ?   4      0.7252      0.7001  1.0253  1.0301  0.3277   12.97
   6    28188614     rs11967622   A   ?   4       0.653       0.653  1.0612  1.0612  0.6440    0.00
   6    28188774     rs79615215   A   ?   4      0.5205      0.5205  1.0510  1.0510  0.8457    0.00
   6    28189663       rs993619   C   ?   4      0.5685      0.8363  0.9606  0.9803  0.1503   43.53
   6    28190830      rs9393908   A   ?   4      0.4634      0.4634  0.9033  0.9033  0.4242    0.00
   6    28191057      rs9366717   T   ?   4      0.4634      0.4634  0.9033  0.9033  0.4242    0.00
   6    28191288     rs35656932   T   ?   4     0.05747     0.05747  2.8179  2.8179  0.6288    0.00
   6    28191718     rs73400580   C   ?   4      0.7436      0.7436  1.0440  1.0440  0.6762    0.00
   6    28192122     rs77793619   G   ?   4      0.7107      0.6869  1.0268  1.0315  0.3307   12.40
   6    28193102     rs34243448   A   ?   4     0.05747     0.05747  2.8179  2.8179  0.6288    0.00
   6    28193131      rs1233712   A   ?   4      0.2068      0.2342  1.0899  1.0872  0.3682    4.93
   6    28193467     rs73400581   A   ?   4      0.7678      0.7678  1.0250  1.0250  0.8639    0.00
   6    28194598     rs78793798   G   ?   4       0.799      0.8042  0.9540  0.9358  0.1183   48.86
   6    28194629      rs9461443   T   ?   4      0.2415      0.2415  0.9195  0.9195  0.9708    0.00
   6    28196454     rs17776284   A   ?   4      0.7736       0.973  0.9610  1.0084  0.0441   62.94
   6    28196718      rs2299031   C   ?   4      0.7736       0.973  0.9610  1.0084  0.0441   62.94
   6    28197186     rs34477097   T   ?   4      0.2415      0.2415  0.9195  0.9195  0.9708    0.00
   6    28197469     rs16893827   C   ?   4      0.8574      0.8574  1.0175  1.0175  0.9702    0.00
   6    28197752     rs34024998   G   ?   3      0.4204      0.6594  1.0587  1.0415  0.1998   37.91
   6    28197886     rs34787248   T   ?   4      0.7362      0.7362  0.9757  0.9757  0.9343    0.00
   6    28197963     rs73400590   C   ?   4      0.7436      0.7436  1.0440  1.0440  0.6762    0.00
   6    28198122     rs76542212   T   ?   1          NA          NA      NA      NA      NA      NA
   6    28198456      rs9468317   C   ?   4       0.224       0.224  0.9166  0.9166  0.9814    0.00
   6    28198755      rs2299030   C   ?   4      0.3588      0.3588  0.6019  0.6019  0.9999    0.00
   6    28198828    rs116289313   T   ?   4      0.1622      0.1622  1.1707  1.1707  0.8969    0.00
   6    28198831      rs2299029   A   ?   4      0.2275      0.2275  0.9172  0.9172  0.9809    0.00
   6    28199600      rs1679723   T   ?   4      0.0862      0.0862  1.1587  1.1587  0.5044    0.00
   6    28199764     rs11967137   G   ?   4      0.2275      0.2275  0.9172  0.9172  0.9809    0.00
   6    28199866    rs142255256   C   ?   4      0.7499      0.7268  1.0230  1.0269  0.3395   10.69
   6    28199937     rs11962305   C   ?   4      0.2275      0.2275  0.9172  0.9172  0.9809    0.00
   6    28201364      rs6917759   G   ?   4      0.5455      0.5455  1.0479  1.0479  0.8703    0.00
   6    28201531     rs13204012   A   ?   1          NA          NA      NA      NA      NA      NA
   6    28202912     rs66487884   G   ?   4         0.7         0.7  1.0340  1.0340  0.7808    0.00
   6    28203056     rs13205211   G   ?   1          NA          NA      NA      NA      NA      NA
   6    28203300      rs9380069   G   ?   4     0.03927     0.03927  0.8109  0.8109  0.8853    0.00
   6    28204793     rs11752073   T   ?   4      0.6165      0.6165  1.0397  1.0397  0.8946    0.00
   6    28205502      rs9366718   T   ?   4      0.2275      0.2275  0.9172  0.9172  0.9809    0.00
   6    28205826    rs112421400   T   ?   4      0.9552      0.9552  1.0047  1.0047  0.7418    0.00
   6    28205827      rs1150708   A   ?   4      0.1874      0.1874  1.0940  1.0940  0.4049    0.00
   6    28206813     rs80136959   T   ?   4      0.7499      0.7268  1.0230  1.0269  0.3395   10.69
   6    28207200      rs9393909   T   ?   4      0.2077      0.2077  0.9137  0.9137  0.9910    0.00
   6    28207737     rs11758148   C   ?   4      0.7499      0.7268  1.0230  1.0269  0.3395   10.69
   6    28207991     rs56057304   G   ?   4      0.8006      0.8006  0.8571  0.8571  0.9964    0.00
   6    28208192      rs9393910   G   ?   4      0.2077      0.2077  0.9137  0.9137  0.9910    0.00
   6    28208558      rs9368563   G   ?   4      0.2077      0.2077  0.9137  0.9137  0.9910    0.00
   6    28209102      rs9295768   A   ?   4      0.2077      0.2077  0.9137  0.9137  0.9910    0.00
   6    28209197      rs7769054   G   ?   4      0.7499      0.7268  1.0230  1.0269  0.3395   10.69
   6    28209531      rs9468318   A   ?   4      0.2077      0.2077  0.9137  0.9137  0.9910    0.00
   6    28210293      rs9357067   G   ?   4       0.213       0.213  0.9147  0.9147  0.9913    0.00
   6    28210688       rs967005   T   ?   4      0.2077      0.2077  0.9137  0.9137  0.9910    0.00
   6    28211457     rs60913498   A   ?   4      0.4151      0.4151  0.9356  0.9356  0.9294    0.00
   6    28212489      rs7757215   A   ?   4      0.6601      0.6601  1.0404  1.0404  0.9352    0.00
   6    28214698     rs17720293   T   ?   4      0.7577      0.7577  0.9470  0.9470  0.7232    0.00
   6    28215446      rs1233710   T   ?   4      0.2437       0.357  1.0808  1.0714  0.2985   18.42
   6    28215641      rs2235359   G   ?   4      0.6402      0.6402  1.0323  1.0323  0.5674    0.00
   6    28215941     rs73402513   C   ?   4      0.2612      0.2652  0.8876  0.8879  0.3882    0.74
   6    28216027      rs2235358   G   ?   3      0.4499      0.4507  0.6331  0.6295  0.3611    1.82
   6    28216486      rs7740487   G   ?   4      0.2071      0.2071  0.9002  0.9002  0.7393    0.00
   6    28217831    rs115815993   T   ?   4      0.7102      0.7693  0.9318  0.9275  0.1599   41.96
   6    28217931    rs112863641   T   ?   4      0.4809      0.4809  1.0595  1.0595  0.7682    0.00
   6    28218199     rs13200462   C   ?   4      0.2041      0.2041  0.8996  0.8996  0.7356    0.00
   6    28219695     rs62638680   A   ?   4      0.2615       0.267  0.8878  0.8883  0.3867    1.05
   6    28220243     rs74409018   C   ?   4      0.8687      0.8687  1.0195  1.0195  0.9784    0.00
   6    28221264      rs1679732   G   ?   4      0.1716      0.1716  0.8998  0.8998  0.7020    0.00
   6    28221689    rs147550448   A   ?   3      0.4499      0.4507  0.6331  0.6295  0.3611    1.82
   6    28221816     rs10456362   A   ?   4      0.1668      0.1668  0.8948  0.8948  0.4853    0.00
   6    28222980      rs2185955   G   ?   4      0.4573      0.4573  1.0516  1.0516  0.6446    0.00
   6    28223680      rs7750106   A   ?   4         0.7      0.8585  1.0255  1.0143  0.2346   29.60
   6    28224525      rs9468321   G   ?   4      0.5078      0.5078  0.9029  0.9029  0.7763    0.00
   6    28225053    rs140272569   T   ?   1          NA          NA      NA      NA      NA      NA
   6    28225311     rs13208096   G   ?   1          NA          NA      NA      NA      NA      NA
   6    28226282    rs140619608   G   ?   4      0.6089      0.8171  1.0972  1.0570  0.1661   40.93
   6    28226283    rs145676979   C   ?   4      0.6089      0.8171  1.0972  1.0570  0.1661   40.93
   6    28227145     rs41269289   C   ?   1          NA          NA      NA      NA      NA      NA
   6    28227604         rs1635   A   ?   4         0.7      0.8585  1.0255  1.0143  0.2346   29.60
   6    28227633      rs9461446   T   ?   4      0.5078      0.5078  0.9029  0.9029  0.7763    0.00
   6    28227860      rs3734564   A   ?   4       0.903       0.957  1.0170  1.0084  0.2981   18.48
   6    28228342      rs1679709   A   ?   4      0.1779      0.1779  0.9015  0.9015  0.8009    0.00
   6    28228747     rs17720687   G   ?   4      0.6554      0.5896  0.9167  0.8715  0.1799   38.67
   6    28229411      rs1778511   G   ?   4      0.1767      0.1767  0.9036  0.9036  0.8342    0.00
   6    28229529     rs11751702   C   ?   4      0.4631      0.4631  1.0509  1.0509  0.6415    0.00
   6    28229690      rs1778510   C   ?   4      0.2046      0.2046  1.1150  1.1150  0.4967    0.00
   6    28229795      rs1600621   T   ?   4      0.1989      0.1989  1.1165  1.1165  0.4988    0.00
   6    28229881      rs1778508   C   ?   4      0.1594      0.1594  0.8998  0.8998  0.8208    0.00
   6    28230717      rs1778507   T   ?   4      0.4053      0.4053  0.9148  0.9148  0.4402    0.00
   6    28231243      rs9468322   A   ?   4      0.5401      0.5401  0.9214  0.9214  0.4194    0.00
   6    28232278      rs2799076   T   ?   4      0.9979      0.9876  0.9997  0.9983  0.3558    7.47
   6    28233781     rs11966237   G   ?   4       0.237       0.237  0.8824  0.8824  0.4071    0.00
   6    28234014     rs76983085   G   ?   4      0.7746      0.7826  0.9484  0.9305  0.1323   46.51
   6    28234402      rs4713155   T   ?   4      0.8885      0.8885  1.0165  1.0165  0.9783    0.00
   6    28234423     rs61127718   C   ?   4      0.7892      0.7636  0.9532  0.9302  0.1475   43.99
   6    28234597      rs2799077   T   ?   4      0.1723      0.1723  0.9027  0.9027  0.8404    0.00
   6    28235176      rs2799079   C   ?   4      0.1723      0.1723  0.9027  0.9027  0.8404    0.00
   6    28235468     rs73742509   A   ?   4      0.5218      0.6789  1.0751  1.0836  0.0658   58.34
   6    28237110     rs78224691   G   ?   4      0.8256      0.8256  0.9860  0.9860  0.6693    0.00
   6    28237172     rs16893889   A   ?   4      0.8303      0.8303  0.9864  0.9864  0.6678    0.00
   6    28237445      rs1225600   C   ?   4      0.2165      0.2165  1.1118  1.1118  0.4525    0.00
   6    28238059     rs67998226   C   ?   4      0.7185      0.7185  1.0723  1.0723  0.3982    0.00
   6    28238969      rs2179174   A   ?   4      0.8303      0.8303  0.9864  0.9864  0.6678    0.00
   6    28239741     rs76463649   G   ?   4      0.2165      0.2165  1.1118  1.1118  0.4525    0.00
   6    28239873     rs16893892   G   ?   4      0.8885      0.8885  1.0165  1.0165  0.9783    0.00
   6    28239943     rs11965542   A   ?   4      0.9804      0.9804  1.0027  1.0027  0.4267    0.00
   6    28241081      rs2743555   A   ?   4      0.1717      0.1717  0.9028  0.9028  0.8537    0.00
   6    28241263      rs7741443   T   ?   4      0.9324      0.9324  1.0054  1.0054  0.8767    0.00
   6    28242705     rs78765006   T   ?   4       0.237       0.237  0.8824  0.8824  0.4071    0.00
   6    28242794      rs1419183   C   ?   4      0.1929      0.1929  0.9072  0.9072  0.8046    0.00
   6    28243700      rs1150725   C   ?   4      0.2058      0.2058  1.1146  1.1146  0.4547    0.00
   6    28247221      rs6920512   G   ?   4      0.4931      0.4931  0.9298  0.9298  0.4744    0.00
   6    28247477     rs79355918   G   ?   4       0.522      0.5592  1.1785  1.1812  0.3113   16.06
   6    28250179     rs34878803   C   ?   4      0.7185      0.7185  1.0723  1.0723  0.3982    0.00
   6    28250913      rs2142731   G   ?   4      0.8885      0.8885  1.0165  1.0165  0.9783    0.00
   6    28250955     rs34396849   C   ?   4      0.7185      0.7185  1.0723  1.0723  0.3982    0.00
   6    28250984      rs6901575   A   ?   4      0.1782      0.1782  0.9042  0.9042  0.7884    0.00
   6    28250985      rs9468325   T   ?   4      0.5402      0.5402  0.9219  0.9219  0.4624    0.00
   6    28251716      rs1150723   A   ?   4      0.2404      0.2404  1.1059  1.1059  0.3938    0.00
   6    28252859     rs11756111   C   ?   4      0.6906      0.6906  1.0257  1.0257  0.7402    0.00
   6    28253532      rs1150722   G   ?   4      0.3268      0.3268  1.0923  1.0923  0.4105    0.00
   6    28254988     rs16901846   C   ?   4      0.8712      0.8712  1.0136  1.0136  0.9671    0.00
   6    28255085     rs73385806   G   ?   4      0.8083      0.8083  1.0324  1.0324  0.7130    0.00
   6    28255277     rs11755032   T   ?   4      0.9035      0.9676  1.0117  1.0052  0.1692   40.43
   6    28255531     rs73385807   A   ?   4       0.237       0.237  0.8824  0.8824  0.4071    0.00
   6    28255749      rs1150720   A   ?   4      0.5012      0.5012  0.9579  0.9579  0.4596    0.00
   6    28256472     rs73385810   T   ?   4       0.237       0.237  0.8824  0.8824  0.4071    0.00
   6    28256622      rs1150719   G   ?   4      0.5012      0.5012  0.9579  0.9579  0.4596    0.00
   6    28257013     rs74478410   T   ?   2     0.08779      0.7546  3.8366  1.7248  0.1155   59.64
   6    28257377     rs13211507   C   ?   4      0.7185      0.7185  1.0723  1.0723  0.3982    0.00
   6    28257720      rs7744788   G   ?   4      0.8712      0.8712  1.0136  1.0136  0.9671    0.00
   6    28258208     rs34691223   A   ?   4      0.7017      0.7017  1.0771  1.0771  0.3954    0.00
   6    28259533     rs11757730   A   ?   4      0.9741      0.9741  1.0022  1.0022  0.6828    0.00
   6    28259597      rs1150717   T   ?   4      0.3636      0.3857  0.9435  0.9442  0.3639    5.82
   6    28260443     rs11758337   G   ?   4      0.9022      0.9022  1.0082  1.0082  0.7182    0.00
   6    28260632     rs79093134   T   ?   4      0.4683      0.5705  1.0886  1.1153  0.0908   53.65
   6    28261497     rs77986494   G   ?   4      0.9374      0.9254  0.9929  0.9882  0.1317   46.60
   6    28262655      rs6905368   C   ?   4      0.5391      0.5453  1.0456  1.0461  0.3729    3.97
   6    28262686      rs6905391   A   ?   4      0.3385      0.3385  0.9359  0.9359  0.4625    0.00
   6    28262742      rs1150715   A   ?   4      0.1889       0.194  1.1193  1.1187  0.3860    1.20
   6    28262869      rs1150714   T   ?   4      0.3948       0.444  0.9470  0.9484  0.3275   13.01
   6    28263107      rs1150713   A   ?   4      0.3948       0.444  0.9470  0.9484  0.3275   13.01
   6    28263388     rs55831267   A   ?   4      0.5343      0.5407  1.0462  1.0466  0.3731    3.92
   6    28263721      rs9461448   G   ?   4      0.9796      0.9764  1.0025  0.9962  0.1645   41.19
   6    28264053     rs75911870   G   ?   4      0.9081      0.9081  0.9866  0.9866  0.9673    0.00
   6    28264681      rs3800324   A   ?   4      0.9374      0.9254  0.9929  0.9882  0.1317   46.60
   6    28264692      rs3800325   C   ?   4      0.3711      0.4029  0.9444  0.9453  0.3513    8.37
   6    28264717      rs3800326   T   ?   4      0.6938      0.6479  1.0556  1.1039  0.1207   48.46
   6    28264823     rs73385818   A   ?   4      0.1762      0.1762  0.8667  0.8667  0.5297    0.00
   6    28264928      rs3800327   C   ?   4      0.3236      0.3236  1.0703  1.0703  0.6631    0.00
   6    28265218     rs75621300   G   ?   4      0.7988      0.7988  1.0220  1.0220  0.9498    0.00
   6    28265318      rs9468328   T   ?   4      0.1621      0.2009  1.1272  1.1227  0.3479    9.03
   6    28265547      rs6923170   G   ?   4      0.3711      0.4029  0.9444  0.9453  0.3513    8.37
   6    28265570     rs74294002   G   ?   4      0.1621      0.2009  1.1272  1.1227  0.3479    9.03
   6    28265572     rs13207345   T   ?   4     0.05747     0.05747  2.8179  2.8179  0.6288    0.00
   6    28265954     rs72854513   T   ?   4     0.05747     0.05747  2.8179  2.8179  0.6288    0.00
   6    28267108     rs74830143   T   ?   4      0.9267      0.9267  1.0240  1.0240  0.7504    0.00
   6    28267116     rs56053755   C   ?   4      0.3711      0.4029  0.9444  0.9453  0.3513    8.37
   6    28268452      rs1936365   C   ?   4      0.3146      0.3146  0.9327  0.9327  0.5024    0.00
   6    28268497      rs2281043   C   ?   4      0.3683      0.4001  0.9441  0.9450  0.3512    8.39
   6    28268824     rs33932084   G   ?   4      0.9649      0.9649  0.9916  0.9916  0.8995    0.00
   6    28269407     rs16893917   A   ?   4      0.9534      0.9355  0.9947  0.9898  0.1323   46.52
   6    28270047      rs6456811   C   ?   4      0.3711      0.4029  0.9444  0.9453  0.3513    8.37
   6    28270064      rs9461449   A   ?   4      0.9796      0.9764  1.0025  0.9962  0.1645   41.19
   6    28270251      rs1062169   G   ?   4      0.3711      0.4029  0.9444  0.9453  0.3513    8.37
   6    28270300      rs7767897   C   ?   4      0.1621      0.2009  1.1272  1.1227  0.3479    9.03
   6    28270817     rs16893929   T   ?   4      0.9534      0.9355  0.9947  0.9898  0.1323   46.52
   6    28271602      rs1339899   C   ?   4      0.8708      0.9137  0.9861  0.9876  0.1570   42.43
   6    28271973     rs56189111   A   ?   4     0.05747     0.05747  2.8179  2.8179  0.6288    0.00
   6    28272868     rs16893937   A   ?   4      0.5034      0.5034  1.0497  1.0497  0.3979    0.00
   6    28273827    rs114124258   T   ?   4      0.1912      0.1912  1.1601  1.1601  0.8892    0.00
   6    28274651     rs75426794   A   ?   4      0.9921      0.9862  0.9994  0.9989  0.3694    4.70
   6    28274653    rs115041649   C   ?   4      0.9534      0.9355  0.9947  0.9898  0.1323   46.52
   6    28275158      rs9468335   G   ?   4      0.1536      0.1885  1.1300  1.1258  0.3510    8.42
   6    28275625      rs1936364   T   ?   4      0.9921      0.9862  0.9994  0.9989  0.3694    4.70
   6    28276584    rs150027890   A   ?   4      0.7566      0.7566  0.8628  0.8628  0.8533    0.00
   6    28276743     rs76825012   C   ?   4      0.7703      0.7944  1.0187  1.0176  0.3508    8.47
   6    28277671     rs13191786   G   ?   1          NA          NA      NA      NA      NA      NA
   6    28278688     rs34950484   A   ?   4      0.7017      0.7017  1.0771  1.0771  0.3954    0.00
   6    28279058      rs6932394   A   ?   4      0.9576      0.9576  1.0059  1.0059  0.4517    0.00
   6    28279100       rs853694   T   ?   4      0.3146      0.3146  0.9327  0.9327  0.5024    0.00
   6    28280057     rs79567170   T   ?   4      0.9534      0.9355  0.9947  0.9898  0.1323   46.52
   6    28281541     rs35072899   T   ?   1          NA          NA      NA      NA      NA      NA
   6    28281894     rs34661125   A   ?   4      0.7017      0.7017  1.0771  1.0771  0.3954    0.00
   6    28282831    rs145130687   G   ?   4      0.9074      0.9074  0.9280  0.9280  0.9972    0.00
   6    28282863      rs7759855   G   ?   4      0.9413      0.9759  1.0077  1.0039  0.2168   32.58
   6    28283772      rs4713159   A   ?   4      0.9374      0.9254  0.9929  0.9882  0.1317   46.60
   6    28284721     rs16893947   A   ?   4      0.8506      0.8601  1.0120  1.0116  0.3690    4.77
   6    28285985     rs13190888   A   ?   4      0.7017      0.7017  1.0771  1.0771  0.3954    0.00
   6    28286328     rs77076406   A   ?   4      0.1502      0.1994  1.1313  1.1254  0.3349   11.58
   6    28287069     rs76132620   T   ?   4       0.212       0.212  1.1481  1.1481  0.8370    0.00
   6    28288135     rs56152789   G   ?   4      0.8455      0.8564  1.0124  1.0119  0.3658    5.44
   6    28288137       rs853687   T   ?   4      0.8617      0.9103  0.9851  0.9871  0.1580   42.27
   6    28288525      rs9461450   G   ?   4      0.1502      0.1994  1.1313  1.1254  0.3349   11.58
   6    28288785       rs853685   T   ?   4      0.3102      0.3102  0.9322  0.9322  0.5000    0.00
   6    28288928     rs74986168   A   ?   4      0.9292      0.9292  0.9896  0.9896  0.9647    0.00
   6    28288929     rs78682950   T   ?   4      0.9292      0.9292  0.9896  0.9896  0.9647    0.00
   6    28289178     rs28475822   A   ?   4      0.1502      0.1994  1.1313  1.1254  0.3349   11.58
   6    28290328     rs56075693   G   ?   4     0.05747     0.05747  2.8179  2.8179  0.6288    0.00
   6    28290600      rs1076639   G   ?   4      0.9677      0.9938  1.0039  0.9990  0.1723   39.91
   6    28290647     rs34218844   C   ?   4     0.05747     0.05747  2.8179  2.8179  0.6288    0.00
   6    28290714       rs742107   G   ?   4      0.9857      0.9611  1.0016  0.9944  0.1725   39.88
   6    28292686     rs76182675   T   ?   4      0.1748      0.2879  1.1231  1.1115  0.2701   23.49
   6    28294888      rs4711167   C   ?   4      0.9857      0.9611  1.0016  0.9944  0.1725   39.88
   6    28295310      rs6922302   G   ?   4      0.1748      0.2879  1.1231  1.1115  0.2701   23.49
   6    28295337      rs6922161   G   ?   4      0.1748      0.2879  1.1231  1.1115  0.2701   23.49
   6    28295533      rs6902583   C   ?   4      0.1748      0.2879  1.1231  1.1115  0.2701   23.49
   6    28295750      rs9461452   G   ?   4      0.1748      0.2879  1.1231  1.1115  0.2701   23.49
   6    28295840      rs9461453   C   ?   4      0.1748      0.2879  1.1231  1.1115  0.2701   23.49
   6    28295875       rs853682   C   ?   4      0.3262      0.3262  0.9341  0.9341  0.5036    0.00
   6    28296053     rs11969150   A   ?   4      0.1762      0.1762  0.8667  0.8667  0.5297    0.00
   6    28296315    rs141928748   G   ?   3      0.9074      0.9074  0.9280  0.9280  0.9763    0.00
   6    28296650       rs853681   A   ?   4      0.3262      0.3262  0.9341  0.9341  0.5036    0.00
   6    28296658      rs9468341   A   ?   4      0.1962        0.29  1.1170  1.1078  0.2930   19.42
   6    28296842    rs144436694   T   ?   3      0.9074      0.9074  0.9280  0.9280  0.9763    0.00
   6    28296863       rs853679   A   ?   4      0.3262      0.3262  0.9341  0.9341  0.5036    0.00
   6    28298604      rs9468342   C   ?   4      0.3879      0.3879  0.8916  0.8916  0.5481    0.00
   6    28299295     rs16893970   T   ?   4      0.9441      0.9441  1.0045  1.0045  0.4183    0.00
   6    28299687       rs853676   T   ?   4      0.3233      0.3233  0.9325  0.9325  0.4890    0.00
   6    28299882      rs6456812   C   ?   4      0.2169      0.3086  1.1099  1.1001  0.3097   16.35
   6    28300079     rs73385870   T   ?   4      0.7653      0.7653  1.0401  1.0401  0.7409    0.00
   6    28300316      rs6910120   A   ?   4      0.2224      0.3646  1.1102  1.0973  0.2480   27.32
   6    28300336     rs17312661   G   ?   4      0.5397      0.5397  1.0537  1.0537  0.8031    0.00
   6    28301099      rs7752448   G   ?   4      0.9391      0.9391  1.0052  1.0052  0.4284    0.00
   6    28301143      rs7772827   T   ?   4      0.4794      0.4794  1.0484  1.0484  0.5426    0.00
   6    28301167      rs7752721   T   ?   4      0.4561      0.4561  1.0647  1.0647  0.5693    0.00
   6    28302113     rs16893973   T   ?   4      0.7027      0.7061  0.9692  0.9684  0.3612    6.38
   6    28302278     rs16893975   C   ?   4      0.7027      0.7061  0.9692  0.9684  0.3612    6.38
   6    28302884      rs1416919   G   ?   4      0.7027      0.7061  0.9692  0.9684  0.3612    6.38
   6    28302925     rs73742535   A   ?   4      0.7027      0.7061  0.9692  0.9684  0.3612    6.38
   6    28303243     rs73742536   A   ?   4      0.7107      0.7137  0.9700  0.9691  0.3599    6.64
   6    28303464     rs11970439   G   ?   4      0.7268      0.7268  0.9775  0.9775  0.9375    0.00
   6    28303600     rs59598126   C   ?   4      0.7107      0.7137  0.9700  0.9691  0.3599    6.64
   6    28303845      rs2281041   C   ?   4      0.7107      0.7137  0.9700  0.9691  0.3599    6.64
   6    28303887      rs2281040   T   ?   4      0.7107      0.7137  0.9700  0.9691  0.3599    6.64
   6    28304016     rs58019071   C   ?   4      0.7107      0.7137  0.9700  0.9691  0.3599    6.64
   6    28304384     rs67340775   C   ?   4      0.8004      0.8482  1.0531  1.0444  0.3166   15.07
   6    28304569      rs9295769   G   ?   4      0.1657      0.2904  1.1190  1.1074  0.2525   26.55
   6    28304841       rs723475   G   ?   4      0.7107      0.7137  0.9700  0.9691  0.3599    6.64
   6    28305104       rs723476   T   ?   4      0.7107      0.7137  0.9700  0.9691  0.3599    6.64
   6    28305471     rs73742539   T   ?   4      0.7107      0.7137  0.9700  0.9691  0.3599    6.64
   6    28305493      rs6908459   A   ?   4      0.1657      0.2904  1.1190  1.1074  0.2525   26.55
   6    28305508     rs35030260   A   ?   4     0.05747     0.05747  2.8179  2.8179  0.6288    0.00
   6    28306264     rs78184384   T   ?   4      0.1657      0.2904  1.1190  1.1074  0.2525   26.55
   6    28306671     rs13217619   C   ?   4     0.05747     0.05747  2.8179  2.8179  0.6288    0.00
   6    28306908       rs213244   C   ?   4      0.7806      0.8388  0.9744  0.9743  0.1429   44.75
   6    28307107     rs79419345   C   ?   4      0.2998      0.2998  0.6103  0.6103  0.9422    0.00
   6    28307892     rs77983937   G   ?   4      0.6024      0.6252  0.9100  0.9121  0.3659    5.42
   6    28308034     rs17301128   G   ?   4      0.4637      0.4637  0.9533  0.9533  0.8971    0.00
   6    28308786       rs213243   C   ?   4      0.7806      0.8388  0.9744  0.9743  0.1429   44.75
   6    28309511     rs60568488   C   ?   4      0.7107      0.7137  0.9700  0.9691  0.3599    6.64
   6    28309590      rs6912584   C   ?   4      0.5023      0.5023  0.9572  0.9572  0.8942    0.00
   6    28309753     rs10484542   A   ?   4      0.7107      0.7137  0.9700  0.9691  0.3599    6.64
   6    28310615     rs73742541   C   ?   4      0.7107      0.7137  0.9700  0.9691  0.3599    6.64
   6    28310935      rs7739389   A   ?   4      0.1156      0.1156  0.8530  0.8530  0.6486    0.00
   6    28310997      rs7759845   G   ?   4      0.7773      0.7773  0.9703  0.9703  0.5544    0.00
   6    28311069     rs73742542   A   ?   4      0.7339      0.7339  1.0238  1.0238  0.8755    0.00
   6    28311119      rs6901001   G   ?   4      0.1445      0.2831  1.1248  1.1113  0.2326   29.93
   6    28312356     rs75885713   A   ?   4      0.8392      0.8414  1.0263  1.0261  0.3854    1.34
   6    28312456      rs6918631   T   ?   4      0.2572      0.2572  1.0924  1.0924  0.4773    0.00
   6    28312680    rs112479513   A   ?   4      0.1116      0.1116  0.8514  0.8514  0.6263    0.00
   6    28313020       rs213241   G   ?   4      0.8571      0.8983  0.9834  0.9842  0.1620   41.60
   6    28313802      rs6929449   C   ?   4      0.2572      0.2572  1.0924  1.0924  0.4773    0.00
   6    28314422      rs6456817   T   ?   4       0.352       0.352  1.0744  1.0744  0.6367    0.00
   6    28314547      rs9468345   C   ?   4      0.4159      0.4565  0.8927  0.8839  0.2575   25.68
   6    28314880     rs35016036   T   ?   4     0.05747     0.05747  2.8179  2.8179  0.6288    0.00
   6    28315825    rs191028229   G   ?   4      0.2572      0.2572  1.0924  1.0924  0.4773    0.00
   6    28316045     rs60698636   G   ?   4      0.5716      0.5716  0.9521  0.9521  0.6080    0.00
   6    28317238     rs77914337   G   ?   4      0.9696      0.9112  0.9963  0.9847  0.1310   46.73
   6    28317536     rs73742544   A   ?   4      0.8122      0.8122  0.9792  0.9792  0.6807    0.00
   6    28317582     rs80028957   A   ?   4      0.9708      0.9285  0.9893  1.0399  0.1885   37.27
   6    28317714      rs9468346   A   ?   4       0.654      0.6889  0.9154  0.9172  0.3484    8.95
   6    28318166     rs73387810   A   ?   4     0.09803     0.09803  0.8458  0.8458  0.6606    0.00
   6    28318331     rs35744819   T   ?   1          NA          NA      NA      NA      NA      NA
   6    28318481       rs213239   G   ?   4      0.8571      0.8983  0.9834  0.9842  0.1620   41.60
   6    28319023     rs73742545   G   ?   4      0.5879      0.5879  0.9541  0.9541  0.6126    0.00
   6    28320308       rs758397   T   ?   4      0.7744      0.7779  0.9740  0.9735  0.3623    6.15
   6    28320339    rs116186273   C   ?   1          NA          NA      NA      NA      NA      NA
   6    28320677     rs56131013   G   ?   1          NA          NA      NA      NA      NA      NA
   6    28320965      rs2077474   T   ?   4      0.5879      0.5879  0.9541  0.9541  0.6126    0.00
   6    28321544      rs1474589   T   ?   4      0.4781      0.4781  1.0500  1.0500  0.7732    0.00
   6    28321836     rs79144650   T   ?   4      0.3121      0.3121  1.0832  1.0832  0.6186    0.00
   6    28322120      rs6903652   C   ?   1          NA          NA      NA      NA      NA      NA
   6    28322193     rs78787804   T   ?   4      0.3121      0.3121  1.0832  1.0832  0.6186    0.00
   6    28322296      rs6903823   A   ?   1          NA          NA      NA      NA      NA      NA
   6    28323108     rs79885202   G   ?   4      0.3914      0.4288  0.8870  0.8804  0.2816   21.46
   6    28323338     rs75521677   A   ?   4      0.5472      0.5472  0.9240  0.9240  0.6769    0.00
   6    28323702     rs13198809   A   ?   1          NA          NA      NA      NA      NA      NA
   6    28323938       rs213237   T   ?   4      0.1644      0.1644  1.1054  1.1054  0.6048    0.00
   6    28324378     rs35353359   T   ?   4     0.05747     0.05747  2.8179  2.8179  0.6288    0.00
   6    28324397       rs213236   T   ?   4      0.4962      0.4962  1.0533  1.0533  0.8665    0.00
   6    28324757       rs213235   A   ?   4      0.6569      0.6775  0.9632  0.9503  0.1272   47.37
   6    28325201      rs6921919   G   ?   4      0.6914      0.6914  1.0272  1.0272  0.8927    0.00
   6    28325308      rs6922111   T   ?   4      0.6914      0.6914  1.0272  1.0272  0.8927    0.00
   6    28326431    rs116406755   A   ?   4      0.5116      0.5116  1.0602  1.0602  0.7657    0.00
   6    28326490       rs213232   A   ?   4      0.4962      0.4962  1.0533  1.0533  0.8665    0.00
   6    28326988       rs213231   T   ?   4      0.4984      0.5259  0.9507  0.9468  0.2808   21.60
   6    28327371       rs733743   C   ?   4      0.6051      0.6051  0.9365  0.9365  0.7318    0.00
   6    28328064     rs78769075   T   ?   4      0.4953      0.4953  0.7864  0.7864  0.9560    0.00
   6    28328293     rs78512949   A   ?   4      0.4665      0.5223  0.8522  0.8587  0.3285   12.81
   6    28328683      rs1555047   A   ?   4      0.7211      0.7211  0.9579  0.9579  0.9401    0.00
   6    28329037      rs1555046   G   ?   4      0.8186      0.9381  0.9587  0.9801  0.1310   46.72
   6    28329625     rs11751487   T   ?   4      0.9934      0.9833  1.0008  1.0024  0.3065   16.95
   6    28329677    rs112181044   T   ?   4      0.7211      0.7211  0.9579  0.9579  0.9401    0.00
   6    28329731      rs9461455   C   ?   3      0.9111      0.9111  0.9922  0.9922  0.4814    0.00
   6    28330053     rs59457415   C   ?   4      0.8565      0.8565  0.9767  0.9767  0.7325    0.00
   6    28330264       rs213230   G   ?   4      0.9398      0.9398  0.9951  0.9951  0.8379    0.00
   6    28330431     rs60184496   G   ?   4      0.7211      0.7211  0.9579  0.9579  0.9401    0.00
   6    28331094     rs17856167   A   ?   4       0.995      0.9942  0.9994  1.0008  0.3160   15.18
   6    28331127     rs13201752   A   ?   3      0.9111      0.9111  0.9922  0.9922  0.4814    0.00
   6    28331128     rs13201753   A   ?   3      0.9111      0.9111  0.9922  0.9922  0.4814    0.00
   6    28331252       rs213228   A   ?   4      0.7593      0.7593  1.0219  1.0219  0.7994    0.00
   6    28331573       rs213227   A   ?   4      0.6569      0.6775  0.9632  0.9503  0.1272   47.37
   6    28331818     rs35875412   T   ?   4      0.6858      0.6858  1.0277  1.0277  0.8931    0.00
   6    28331834     rs13199081   C   ?   4      0.7417      0.7417  1.0212  1.0212  0.5940    0.00
   6    28332006     rs34924864   T   ?   3      0.9754      0.9881  1.0022  0.9989  0.3113   14.30
   6    28332141     rs13214023   A   ?   4     0.05747     0.05747  2.8179  2.8179  0.6288    0.00
   6    28332453     rs16894011   A   ?   4      0.9168      0.9206  1.0105  1.0130  0.2033   34.82
   6    28332698      rs2027362   C   ?   4      0.6399      0.6399  0.9422  0.9422  0.7140    0.00
   6    28333396     rs17313059   C   ?   4      0.6399      0.6399  0.9422  0.9422  0.7140    0.00
   6    28334831     rs35191424   T   ?   3      0.9413      0.8628  0.9948  0.9840  0.1886   40.05
   6    28335007     rs57204212   A   ?   4      0.5842      0.5842  0.9325  0.9325  0.6689    0.00
   6    28335378     rs11751928   T   ?   4      0.5893      0.5893  1.0353  1.0353  0.6443    0.00
   6    28335903     rs11752496   C   ?   3      0.9951      0.9272  1.0004  0.9916  0.1961   38.61
   6    28336004      rs7750526   T   ?   4      0.6775      0.6775  1.0270  1.0270  0.5920    0.00
   6    28336742      rs1054372   G   ?   3      0.9951      0.9272  1.0004  0.9916  0.1961   38.61
   6    28337241      rs9295770   A   ?   4      0.9312      0.9213  0.9907  0.9860  0.1702   40.27
   6    28337472     rs73401666   G   ?   4      0.8362      0.8362  0.9784  0.9784  0.4556    0.00
   6    28337749     rs17313276   A   ?   4      0.5842      0.5842  0.9325  0.9325  0.6689    0.00
   6    28337769     rs12661831   A   ?   1          NA          NA      NA      NA      NA      NA
   6    28337801      rs9468354   T   ?   3      0.9951      0.9272  1.0004  0.9916  0.1961   38.61
   6    28338473     rs76043707   C   ?   4      0.6717       0.704  0.9093  0.9127  0.3402   10.56
   6    28339253     rs78620132   C   ?   4       0.748       0.748  0.9316  0.9316  0.4393    0.00
   6    28339478    rs116537337   G   ?   4      0.3044      0.3044  0.7187  0.7187  0.6216    0.00
   6    28339952     rs73742547   A   ?   4      0.5842      0.5842  0.9325  0.9325  0.6689    0.00
   6    28340245     rs16894020   A   ?   4       0.375       0.375  0.9008  0.9008  0.4600    0.00
   6    28340316      rs7773051   G   ?   3      0.9951      0.9272  1.0004  0.9916  0.1961   38.61
   6    28341099     rs12697938   T   ?   3      0.9951      0.9272  1.0004  0.9916  0.1961   38.61
   6    28341188     rs76413176   T   ?   4      0.4742      0.6943  1.2621  1.2118  0.1118   49.96
   6    28341535     rs13437294   C   ?   3      0.9951      0.9272  1.0004  0.9916  0.1961   38.61
   6    28341877      rs9468355   T   ?   3      0.9578      0.9454  1.0037  0.9935  0.1783   42.01
   6    28341976      rs9468356   A   ?   4      0.6698      0.6698  1.0277  1.0277  0.6563    0.00
   6    28342053      rs9468357   T   ?   3      0.9578      0.9454  1.0037  0.9935  0.1783   42.01
   6    28342612     rs73742550   G   ?   4      0.5842      0.5842  0.9325  0.9325  0.6689    0.00
   6    28342745      rs9468358   C   ?   4      0.6698      0.6698  1.0277  1.0277  0.6563    0.00
   6    28342884     rs73742551   C   ?   4      0.5842      0.5842  0.9325  0.9325  0.6689    0.00
   6    28342921      rs6916243   T   ?   4      0.8839      0.7957  0.9880  0.9632  0.0425   63.32
   6    28343343     rs34513104   G   ?   3      0.9951      0.9272  1.0004  0.9916  0.1961   38.61
   6    28343501     rs77753393   A   ?   4      0.9951      0.9857  1.0006  1.0025  0.1674   40.72
   6    28343547     rs79130209   A   ?   4      0.5298      0.5298  1.0878  1.0878  0.7884    0.00
   6    28343733      rs6938371   C   ?   4      0.5417      0.5417  1.0503  1.0503  0.7093    0.00
   6    28343816      rs9461456   A   ?   3      0.9951      0.9272  1.0004  0.9916  0.1961   38.61
   6    28344438      rs9468360   T   ?   3      0.9951      0.9272  1.0004  0.9916  0.1961   38.61
   6    28345026     rs16894021   C   ?   3      0.9951      0.9272  1.0004  0.9916  0.1961   38.61
   6    28345083     rs11751693   C   ?   3      0.9951      0.9272  1.0004  0.9916  0.1961   38.61
   6    28345212     rs76773322   C   ?   4      0.5842      0.5842  0.9325  0.9325  0.6689    0.00
   6    28345226    rs150790220   T   ?   1          NA          NA      NA      NA      NA      NA
   6    28345282     rs35017208   T   ?   4      0.9286      0.8985  0.9781  0.9667  0.3476    9.11
   6    28345343      rs9461457   A   ?   4      0.5572      0.5572  1.0483  1.0483  0.7270    0.00
   6    28345403     rs11754208   T   ?   3      0.9951      0.9272  1.0004  0.9916  0.1961   38.61
   6    28346318      rs9468361   T   ?   3      0.9951      0.9272  1.0004  0.9916  0.1961   38.61
   6    28346769      rs7774788   T   ?   4      0.5453      0.5453  0.9332  0.9332  0.5885    0.00
   6    28346910      rs7774981   C   ?   4      0.6775      0.6775  1.0270  1.0270  0.5920    0.00
   6    28346945      rs7754960   C   ?   4      0.6775      0.6775  1.0270  1.0270  0.5920    0.00
   6    28347013      rs7775132   T   ?   3      0.9951      0.9272  1.0004  0.9916  0.1961   38.61
   6    28347713     rs73742555   T   ?   4      0.5842      0.5842  0.9325  0.9325  0.6689    0.00
   6    28348418      rs2072318   G   ?   4      0.5842      0.5842  0.9325  0.9325  0.6689    0.00
   6    28348660      rs2072319   C   ?   4      0.5842      0.5842  0.9325  0.9325  0.6689    0.00
   6    28349264      rs2531825   C   ?   4      0.4204      0.4204  1.0643  1.0643  0.7409    0.00
   6    28349698     rs13213152   G   ?   4     0.05747     0.05747  2.8179  2.8179  0.6288    0.00
   6    28349725      rs3734563   A   ?   3      0.9951      0.9272  1.0004  0.9916  0.1961   38.61
   6    28349730      rs3734562   G   ?   4      0.5842      0.5842  0.9325  0.9325  0.6689    0.00
   6    28349926      rs1556957   G   ?   4      0.5842      0.5842  0.9325  0.9325  0.6689    0.00
   6    28350239      rs2232440   T   ?   4      0.8362      0.8362  0.9784  0.9784  0.4556    0.00
   6    28350240      rs2232439   G   ?   4      0.8362      0.8362  0.9784  0.9784  0.4556    0.00
   6    28350479      rs2232438   C   ?   4      0.5842      0.5842  0.9325  0.9325  0.6689    0.00
   6    28350576      rs9654587   C   ?   4      0.5475      0.5475  1.0495  1.0495  0.7159    0.00
   6    28351728      rs1591913   C   ?   3      0.9951      0.9272  1.0004  0.9916  0.1961   38.61
   6    28352657      rs3799500   G   ?   4      0.6392      0.6392  1.0306  1.0306  0.6949    0.00
   6    28353434      rs7759191   A   ?   3      0.9951      0.9272  1.0004  0.9916  0.1961   38.61
   6    28353858      rs2531826   A   ?   4      0.8839      0.7957  0.9880  0.9632  0.0425   63.32
   6    28354250      rs3799499   T   ?   4      0.6775      0.6775  1.0270  1.0270  0.5920    0.00
   6    28354533      rs7764722   C   ?   3      0.9951      0.9272  1.0004  0.9916  0.1961   38.61
   6    28354615      rs7764737   A   ?   3      0.9951      0.9272  1.0004  0.9916  0.1961   38.61
   6    28354835     rs67981811   G   ?   4      0.9286      0.8985  0.9781  0.9667  0.3476    9.11
   6    28354946     rs17314224   C   ?   4      0.5842      0.5842  0.9325  0.9325  0.6689    0.00
   6    28355671     rs74525464   T   ?   4       0.438       0.438  1.0709  1.0709  0.9232    0.00
   6    28355711      rs9468364   A   ?   4      0.9777      0.9935  0.9972  0.9989  0.1572   42.40
   6    28355731     rs75349236   A   ?   4      0.3767      0.3767  0.8960  0.8960  0.6403    0.00
   6    28355875      rs9461458   C   ?   3      0.9951      0.9272  1.0004  0.9916  0.1961   38.61
   6    28357807     rs36092177   T   ?   4      0.9286      0.8985  0.9781  0.9667  0.3476    9.11
   6    28357966      rs9468365   A   ?   3      0.9951      0.9272  1.0004  0.9916  0.1961   38.61
   6    28358009     rs13213986   A   ?   4     0.05747     0.05747  2.8179  2.8179  0.6288    0.00
   6    28358195      rs2859379   T   ?   4      0.8035      0.8876  0.9832  0.9851  0.0778   56.03
   6    28358320      rs1361385   A   ?   3      0.9951      0.9272  1.0004  0.9916  0.1961   38.61
   6    28358893      rs2232434   C   ?   4      0.5842      0.5842  0.9325  0.9325  0.6689    0.00
   6    28359186      rs2232430   T   ?   4       0.375       0.375  0.9008  0.9008  0.4600    0.00
   6    28359632      rs2232429   G   ?   4      0.9286      0.8985  0.9781  0.9667  0.3476    9.11
   6    28359700      rs2232428   T   ?   4      0.5965      0.5965  1.0372  1.0372  0.8770    0.00
   6    28359709      rs2232427   G   ?   4      0.6775      0.6775  1.0270  1.0270  0.5920    0.00
   6    28360246      rs9468367   C   ?   3      0.9031      0.9847  1.0086  1.0017  0.2261   32.75
   6    28360439     rs73742558   G   ?   4      0.5842      0.5842  0.9325  0.9325  0.6689    0.00
   6    28360571     rs17392982   T   ?   4      0.5842      0.5842  0.9325  0.9325  0.6689    0.00
   6    28360659      rs2232426   C   ?   4      0.9286      0.8985  0.9781  0.9667  0.3476    9.11
   6    28361916      rs9461459   T   ?   3      0.9951      0.9272  1.0004  0.9916  0.1961   38.61
   6    28362308     rs56295386   T   ?   4      0.5521      0.5521  1.0417  1.0417  0.8661    0.00
   6    28362309     rs34546986   A   ?   4     0.05747     0.05747  2.8179  2.8179  0.6288    0.00
   6    28362329     rs28360638   C   ?   3      0.9905      0.9317  1.0008  0.9922  0.1993   38.00
   6    28362471     rs16894060   C   ?   4      0.8394      0.8394  0.9871  0.9871  0.4628    0.00
   6    28362558     rs57071502   A   ?   4      0.6431      0.6431  1.0302  1.0302  0.6990    0.00
   6    28362708      rs2859359   G   ?   4      0.8839      0.7957  0.9880  0.9632  0.0425   63.32
   6    28362987    rs111669150   T   ?   4      0.6717       0.704  0.9093  0.9127  0.3402   10.56
   6    28364232     rs34871267   A   ?   4     0.05747     0.05747  2.8179  2.8179  0.6288    0.00
   6    28364793     rs17393066   G   ?   4       0.748       0.748  0.9316  0.9316  0.4393    0.00
   6    28364949      rs9468368   G   ?   3      0.9905      0.9317  1.0008  0.9922  0.1993   38.00
   6    28365515      rs2041230   T   ?   3      0.9651      0.8931  0.9969  0.9874  0.1834   41.04
   6    28366151      rs2232423   G   ?   4      0.9286      0.8985  0.9781  0.9667  0.3476    9.11
   6    28366262      rs2232422   A   ?   4       0.438       0.438  1.0709  1.0709  0.9232    0.00
   6    28367623      rs1005126   G   ?   4      0.6876      0.6876  1.0261  1.0261  0.5980    0.00
   6    28367658      rs1005127   G   ?   3      0.9905      0.9317  1.0008  0.9922  0.1993   38.00
   6    28367663      rs4580862   T   ?   3      0.9905      0.9317  1.0008  0.9922  0.1993   38.00
   6    28367683      rs4357130   T   ?   3      0.9613      0.9481  1.0034  0.9939  0.1858   40.59
   6    28367745      rs2232420   C   ?   4      0.9072      0.9172  1.0392  1.0354  0.3823    2.00
   6    28367768      rs2232419   A   ?   4      0.6717       0.704  0.9093  0.9127  0.3402   10.56
   6    28368106     rs78264909   C   ?   4       0.438       0.438  1.0709  1.0709  0.9232    0.00
   6    28368508     rs35883476   C   ?   1          NA          NA      NA      NA      NA      NA
   6    28368861     rs11966042   G   ?   4      0.2284      0.2284  0.8877  0.8877  0.4512    0.00
   6    28368940      rs9468370   C   ?   3       0.959      0.9501  1.0036  0.9941  0.1856   40.62
   6    28369537     rs11755942   A   ?   3       0.959      0.9501  1.0036  0.9941  0.1856   40.62
   6    28370078     rs13196606   A   ?   4      0.6876      0.6876  1.0261  1.0261  0.5980    0.00
   6    28370246      rs6907950   C   ?   3      0.9582      0.9448  1.0037  0.9934  0.1787   41.94
   6    28370393      rs6908137   A   ?   3      0.9812      0.9166  0.9983  0.9893  0.1386   49.40
   6    28370778     rs73399084   C   ?   4      0.2355      0.2355  0.8896  0.8896  0.4847    0.00
   6    28371125     rs59732975   A   ?   4      0.6069      0.6069  0.9365  0.9365  0.6481    0.00
   6    28371184     rs78749293   C   ?   4      0.6613       0.785  1.0515  1.0448  0.1366   45.79
   6    28371346     rs10484541   C   ?   4      0.7054      0.7206  0.9186  0.9205  0.3684    4.90
   6    28371402      rs4254981   C   ?   2      0.4406      0.4406  0.9373  0.9373  0.6130    0.00
   6    28371521      rs9717944   T   ?   4      0.6069      0.6069  0.9365  0.9365  0.6481    0.00
   6    28371794     rs58020991   A   ?   4      0.4828      0.4828  1.0465  1.0465  0.5808    0.00
   6    28372069     rs71559081   A   ?   4      0.4828      0.4828  1.0465  1.0465  0.5808    0.00
   6    28372192     rs71559082   T   ?   4      0.6269      0.6269  1.0339  1.0339  0.8124    0.00
   6    28372483      rs6931359   T   ?   4      0.5305      0.5305  1.0414  1.0414  0.5427    0.00
   6    28372563    rs146325284   G   ?   4      0.6069      0.6069  0.9365  0.9365  0.6481    0.00
   6    28373155     rs13217326   A   ?   4      0.4828      0.4828  1.0465  1.0465  0.5808    0.00
   6    28373346    rs113089261   A   ?   4      0.6069      0.6069  0.9365  0.9365  0.6481    0.00
   6    28373510     rs79887558   A   ?   1          NA          NA      NA      NA      NA      NA
   6    28373790      rs2531828   C   ?   4      0.9405      0.8162  0.9938  0.9663  0.0368   64.68
   6    28374603     rs73740607   C   ?   4      0.8942      0.8942  0.9879  0.9879  0.9744    0.00
   6    28374902      rs6905380   G   ?   4      0.1398      0.1398  1.0993  1.0993  0.7909    0.00
   6    28375209      rs6928771   T   ?   3      0.2625      0.2625  0.9236  0.9236  0.5318    0.00
   6    28375210      rs6928773   T   ?   3      0.2625      0.2625  0.9236  0.9236  0.5318    0.00
   6    28375851     rs16901847   A   ?   4      0.6129      0.6129  1.0353  1.0353  0.8124    0.00
   6    28376023     rs17393342   A   ?   4      0.6069      0.6069  0.9365  0.9365  0.6481    0.00
   6    28376510      rs6912921   A   ?   4       0.964       0.964  1.0038  1.0038  0.7178    0.00
   6    28376981     rs17314865   C   ?   4      0.6069      0.6069  0.9365  0.9365  0.6481    0.00
   6    28378131     rs72854550   A   ?   4      0.2648      0.3642  0.8893  0.8827  0.1961   36.00
   6    28378542     rs80340004   A   ?   4      0.6069      0.6069  0.9365  0.9365  0.6481    0.00
   6    28378544     rs75431337   T   ?   4      0.5608       0.703  1.0694  1.0638  0.1333   46.34
   6    28378959      rs6929825   G   ?   2      0.4469      0.4469  0.9381  0.9381  0.6182    0.00
   6    28379031      rs2859362   G   ?   4      0.6981      0.9074  1.0306  1.0136  0.1046   51.21
   6    28379360      rs9468371   A   ?   4       0.775       0.775  1.0234  1.0234  0.7737    0.00
   6    28379361      rs9468372   T   ?   4       0.775       0.775  1.0234  1.0234  0.7737    0.00
   6    28379663     rs35599905   T   ?   2      0.4469      0.4469  0.9381  0.9381  0.6182    0.00
   6    28380248      rs1124131   C   ?   2      0.4469      0.4469  0.9381  0.9381  0.6182    0.00
   6    28380931    rs116511049   T   ?   4      0.4732      0.4732  1.0661  1.0661  0.7632    0.00
   6    28381140      rs6899389   A   ?   2      0.4469      0.4469  0.9381  0.9381  0.6182    0.00
   6    28381272      rs6922374   C   ?   2      0.4469      0.4469  0.9381  0.9381  0.6182    0.00
   6    28381305      rs6899603   G   ?   2      0.4469      0.4469  0.9381  0.9381  0.6182    0.00
   6    28381345      rs6922429   C   ?   2      0.4469      0.4469  0.9381  0.9381  0.6182    0.00
   6    28381360     rs73401012   T   ?   4      0.2355      0.2355  0.8896  0.8896  0.4847    0.00
   6    28381999      rs3757180   A   ?   4      0.3772      0.5982  1.3384  1.2953  0.1197   48.62
   6    28382262      rs1558205   C   ?   4      0.5287      0.5287  0.9564  0.9564  0.8441    0.00
   6    28382410     rs13203055   A   ?   4      0.5305      0.5305  1.0414  1.0414  0.5427    0.00
   6    28382494      rs7451726   G   ?   2      0.4406      0.4406  0.9373  0.9373  0.6130    0.00
   6    28382932      rs6922169   A   ?   2      0.4406      0.4406  0.9373  0.9373  0.6130    0.00
   6    28383038     rs17314991   A   ?   4      0.6069      0.6069  0.9365  0.9365  0.6481    0.00
   6    28383418     rs17393506   C   ?   4      0.6069      0.6069  0.9365  0.9365  0.6481    0.00
   6    28383842     rs13210866   A   ?   2      0.4406      0.4406  0.9373  0.9373  0.6130    0.00
   6    28384240    rs115741159   C   ?   4      0.6613       0.785  1.0515  1.0448  0.1366   45.79
   6    28385529     rs36018474   G   ?   2      0.4406      0.4406  0.9373  0.9373  0.6130    0.00
   6    28385551     rs13201726   A   ?   2      0.4406      0.4406  0.9373  0.9373  0.6130    0.00
   6    28385957      rs6940744   A   ?   4      0.5305      0.5305  1.0414  1.0414  0.5427    0.00
   6    28386739     rs11760133   A   ?   3      0.6329       0.601  0.9666  0.9505  0.1721   43.16
   6    28387294     rs73740609   T   ?   4      0.6069      0.6069  0.9365  0.9365  0.6481    0.00
   6    28387443     rs10484540   C   ?   4      0.7239      0.9149  0.9384  0.9725  0.1163   49.20
   6    28388308      rs2027361   G   ?   2      0.4406      0.4406  0.9373  0.9373  0.6130    0.00
   6    28388765      rs2531831   G   ?   4      0.7669      0.7669  1.0243  1.0243  0.7657    0.00
   6    28388870     rs77176537   A   ?   4      0.8773      0.9894  0.9721  0.9966  0.1381   45.54
   6    28389174     rs56241479   T   ?   4      0.6069      0.6069  0.9365  0.9365  0.6481    0.00
   6    28389251      rs4642462   C   ?   2      0.4406      0.4406  0.9373  0.9373  0.6130    0.00
   6    28390137     rs16894091   A   ?   4      0.5371      0.5371  1.0407  1.0407  0.5477    0.00
   6    28390230     rs16894095   T   ?   4       0.666       0.666  1.0292  1.0292  0.5369    0.00
   6    28390526      rs1015690   T   ?   4      0.6069      0.6069  0.9365  0.9365  0.6481    0.00
   6    28390843      rs3800328   T   ?   2      0.4406      0.4406  0.9373  0.9373  0.6130    0.00
   6    28391465      rs2859365   A   ?   4       0.716       0.716  1.0298  1.0298  0.7546    0.00
   6    28391987     rs67211468   C   ?   2      0.4406      0.4406  0.9373  0.9373  0.6130    0.00
   6    28392743     rs13193272   A   ?   4      0.4824      0.4824  1.0465  1.0465  0.5934    0.00
   6    28393021     rs79618926   A   ?   4      0.5479      0.5479  0.9259  0.9259  0.5902    0.00
   6    28393698     rs80123514   G   ?   4      0.3772      0.5982  1.3384  1.2953  0.1197   48.62
   6    28394216     rs77968067   A   ?   4      0.8797      0.8797  0.9862  0.9862  0.9772    0.00
   6    28394631     rs10807030   T   ?   4      0.6613       0.785  1.0515  1.0448  0.1366   45.79
   6    28394650     rs10807031   T   ?   4      0.6613       0.785  1.0515  1.0448  0.1366   45.79
   6    28394680     rs13201681   T   ?   1          NA          NA      NA      NA      NA      NA
   6    28395437     rs35560946   T   ?   2      0.4406      0.4406  0.9373  0.9373  0.6130    0.00
   6    28395460     rs75555497   G   ?   4      0.5479      0.5479  0.9259  0.9259  0.5902    0.00
   6    28395506      rs1339898   C   ?   4      0.5729      0.5729  0.9610  0.9610  0.8999    0.00
   6    28396190     rs13209596   A   ?   4      0.4824      0.4824  1.0465  1.0465  0.5934    0.00
   6    28396270     rs17393786   G   ?   4      0.5479      0.5479  0.9259  0.9259  0.5902    0.00
   6    28396444     rs74409142   G   ?   4      0.2603      0.3363  0.8843  0.8860  0.2906   19.84
   6    28397103     rs17315340   A   ?   4      0.5479      0.5479  0.9259  0.9259  0.5902    0.00
   6    28397787       rs740621   G   ?   2      0.4406      0.4406  0.9373  0.9373  0.6130    0.00
   6    28397951      rs2247002   G   ?   4       0.716       0.716  1.0298  1.0298  0.7546    0.00
   6    28398286     rs11970404   T   ?   4      0.8196      0.8201  1.0341  1.0348  0.3735    3.85
   6    28398291       rs740622   C   ?   2      0.4406      0.4406  0.9373  0.9373  0.6130    0.00
   6    28398748      rs9969098   T   ?   4      0.5371      0.5371  1.0407  1.0407  0.5477    0.00
   6    28398984     rs72854558   G   ?   4      0.2693       0.366  0.8902  0.8846  0.2058   34.41
   6    28399124       rs728122   G   ?   4      0.7128      0.7128  1.0301  1.0301  0.7513    0.00
   6    28399246      rs7740429   A   ?   4      0.4824      0.4824  1.0465  1.0465  0.5934    0.00
   6    28399412      rs7740351   A   ?   3      0.7513      0.7303  0.9779  0.9683  0.1900   39.79
   6    28399713     rs17393918   G   ?   4      0.5433      0.5433  0.9295  0.9295  0.5161    0.00
   6    28399962     rs17393939   A   ?   4      0.5433      0.5433  0.9295  0.9295  0.5161    0.00
   6    28400077     rs61540948   A   ?   4      0.8196      0.8201  1.0341  1.0348  0.3735    3.85
   6    28400295      rs7765989   C   ?   4      0.6264      0.6264  1.0339  1.0339  0.8240    0.00
   6    28400339     rs16894106   A   ?   4      0.5371      0.5371  1.0407  1.0407  0.5477    0.00
   6    28400538      rs7766356   C   ?   4      0.4598      0.4598  1.0664  1.0664  0.7294    0.00
   6    28401790     rs16894108   G   ?   2      0.4406      0.4406  0.9373  0.9373  0.6130    0.00
   6    28402260     rs17315648   C   ?   4      0.5433      0.5433  0.9295  0.9295  0.5161    0.00
   6    28403225      rs2071965   C   ?   3      0.7513      0.7303  0.9779  0.9683  0.1900   39.79
   6    28403603     rs11752919   T   ?   3      0.7457      0.7251  0.9774  0.9677  0.1903   39.73
   6    28403629     rs57126418   C   ?   4      0.5433      0.5433  0.9295  0.9295  0.5161    0.00
   6    28404353       rs719370   T   ?   4      0.7047      0.9103  1.0299  1.0131  0.1058   51.00
   6    28404697      rs2531801   T   ?   4       0.933      0.8135  0.9931  0.9659  0.0373   64.57
   6    28404850     rs73740620   T   ?   4      0.5433      0.5433  0.9295  0.9295  0.5161    0.00
   6    28405796     rs17315739   G   ?   4      0.7346        0.96  0.9363  0.9849  0.0841   54.85
   6    28405935     rs66542396   A   ?   3      0.7457      0.7251  0.9774  0.9677  0.1903   39.73
   6    28405959     rs79325481   T   ?   4      0.5608       0.703  1.0694  1.0638  0.1333   46.34
   6    28406087     rs57366176   G   ?   4      0.5479      0.5479  0.9259  0.9259  0.5902    0.00
   6    28406136     rs13215476   A   ?   2      0.4406      0.4406  0.9373  0.9373  0.6130    0.00
   6    28406165     rs56787378   T   ?   4      0.5479      0.5479  0.9259  0.9259  0.5902    0.00
   6    28406449     rs60660967   A   ?   4      0.5479      0.5479  0.9259  0.9259  0.5902    0.00
   6    28406515     rs56001748   A   ?   4      0.5479      0.5479  0.9259  0.9259  0.5902    0.00
   6    28406603      rs2531802   T   ?   4      0.2157      0.2157  0.8583  0.8583  0.4206    0.00
   6    28406821      rs6917130   A   ?   3      0.7286       0.713  0.9758  0.9666  0.1972   38.41
   6    28408258       rs916403   A   ?   4       0.685       0.685  1.0333  1.0333  0.7719    0.00
   6    28408351       rs758396   A   ?   4      0.5479      0.5479  0.9259  0.9259  0.5902    0.00
   6    28410755     rs77987369   C   ?   4      0.6613       0.785  1.0515  1.0448  0.1366   45.79
   6    28411219     rs73740621   A   ?   4      0.5479      0.5479  0.9259  0.9259  0.5902    0.00
   6    28411220      rs2531803   T   ?   4       0.685       0.685  1.0333  1.0333  0.7719    0.00
   6    28411244     rs13190937   A   ?   4       0.484       0.484  1.0463  1.0463  0.5790    0.00
   6    28411303      rs2531804   A   ?   4      0.5928      0.5928  0.9629  0.9629  0.8937    0.00
   6    28411941     rs67381177   C   ?   1          NA          NA      NA      NA      NA      NA
   6    28412075     rs35908902   G   ?   4      0.5608       0.703  1.0694  1.0638  0.1333   46.34
   6    28412171     rs73740622   C   ?   4      0.5433      0.5433  0.9295  0.9295  0.5161    0.00
   6    28412253     rs73740623   T   ?   4      0.5479      0.5479  0.9259  0.9259  0.5902    0.00
   6    28412291     rs79471697   G   ?   4      0.9072      0.9172  1.0392  1.0354  0.3823    2.00
   6    28412687      rs2108923   G   ?   4      0.6613       0.785  1.0515  1.0448  0.1366   45.79
   6    28412929      rs1361387   T   ?   4       0.707       0.707  1.0308  1.0308  0.7536    0.00
   6    28413587     rs13207208   A   ?   3      0.7286       0.713  0.9758  0.9666  0.1972   38.41
   6    28414166      rs2859367   G   ?   4      0.2058      0.2103  0.8904  0.8902  0.3839    1.65
   6    28414817     rs79379459   A   ?   4       0.257      0.3372  0.8836  0.8851  0.2829   21.23
   6    28414967     rs16894116   T   ?   4      0.6281      0.6281  1.0337  1.0337  0.8006    0.00
   6    28415572     rs13215804   G   ?   4      0.5387      0.5387  1.0405  1.0405  0.5396    0.00
   6    28415601    rs140427260   C   ?   4      0.2723      0.2723  0.7165  0.7165  0.6776    0.00
   6    28415686      rs6915122   C   ?   4      0.5433      0.5433  0.9295  0.9295  0.5161    0.00
   6    28415885      rs6939966   A   ?   3      0.7286       0.713  0.9758  0.9666  0.1972   38.41
   6    28416034     rs11755387   A   ?   4      0.5608       0.703  1.0694  1.0638  0.1333   46.34
   6    28416049     rs17316033   A   ?   4      0.5479      0.5479  0.9259  0.9259  0.5902    0.00
   6    28417222      rs6903535   G   ?   2      0.4332      0.4332  0.9362  0.9362  0.6680    0.00
   6    28417385      rs9468378   A   ?   4       0.604       0.604  0.9563  0.9563  0.6515    0.00
   6    28417737      rs6927229   A   ?   2      0.4332      0.4332  0.9362  0.9362  0.6680    0.00
   6    28417885     rs76099817   C   ?   4      0.5479      0.5479  0.9259  0.9259  0.5902    0.00
   6    28418039      rs2859368   T   ?   4      0.7075      0.7075  1.0307  1.0307  0.7012    0.00
   6    28418750     rs73740625   T   ?   4      0.5479      0.5479  0.9259  0.9259  0.5902    0.00
   6    28419162     rs61289879   A   ?   4      0.5778      0.5778  1.0388  1.0388  0.7977    0.00
   6    28419202     rs78934412   G   ?   4      0.5479      0.5479  0.9259  0.9259  0.5902    0.00
   6    28419920     rs66939811   C   ?   4       0.372       0.372  0.9160  0.9160  0.7576    0.00
   6    28420013      rs2531807   G   ?   4      0.2057      0.2445  0.8693  0.8718  0.3424   10.12
   6    28420497      rs9461462   T   ?   4      0.2508      0.3354  0.8826  0.8837  0.2723   23.11
   6    28420784      rs2531808   T   ?   4      0.4603      0.6474  1.0671  1.0593  0.1227   48.12
   6    28421049    rs114656233   G   ?   4      0.7054      0.7206  0.9186  0.9205  0.3684    4.90
   6    28421765      rs2531810   G   ?   4      0.7939      0.9736  1.0254  1.0058  0.0282   66.97
   6    28422043     rs80317073   A   ?   4      0.9374      0.9374  1.0067  1.0067  0.6877    0.00
   6    28422906      rs2394100   T   ?   4      0.2508      0.3354  0.8826  0.8837  0.2723   23.11
   6    28422921     rs78359265   A   ?   4      0.4009      0.5628  1.1829  1.1655  0.1589   42.11
   6    28423599      rs7766749   C   ?   4      0.5299      0.5299  1.0576  1.0576  0.7872    0.00
   6    28424046      rs2531812   C   ?   4      0.4603      0.6474  1.0671  1.0593  0.1227   48.12
   6    28424055    rs116860142   A   ?   4      0.7054      0.7206  0.9186  0.9205  0.3684    4.90
   6    28424492     rs74778138   G   ?   4      0.3761       0.563  1.3738  1.3226  0.1872   37.48
   6    28425026    rs116522944   C   ?   2           1           1  0.0000  0.0000  1.0000    0.00
   6    28425617      rs2859371   A   ?   4      0.4603      0.6474  1.0671  1.0593  0.1227   48.12
   6    28425973      rs2159274   C   ?   4      0.4603      0.6474  1.0671  1.0593  0.1227   48.12
   6    28426851    rs115041825   T   ?   4      0.7125      0.7269  0.9206  0.9223  0.3694    4.70
   6    28431184      rs9468379   T   ?   4      0.2483      0.3362  0.8821  0.8833  0.2685   23.77
   6    28431407     rs75188865   C   ?   4      0.5053       0.506  0.9292  0.9291  0.3896    0.43
   6    28431484     rs16894121   T   ?   4      0.4631      0.5088  0.9261  0.9213  0.2713   23.28
   6    28431924    rs114289137   A   ?   4       0.528       0.528  1.0886  1.0886  0.7149    0.00
   6    28432405    rs112739781   A   ?   4      0.4525      0.5467  0.9214  0.9216  0.2443   27.95
   6    28432686     rs75754786   A   ?   4      0.3772      0.5982  1.3384  1.2953  0.1197   48.62
   6    28433135      rs6456820   G   ?   4      0.9496      0.9496  0.9941  0.9941  0.4126    0.00
   6    28433382     rs72844216   C   ?   4      0.2584      0.3569  0.8884  0.8818  0.1974   35.80
   6    28433720      rs2859376   A   ?   4      0.4603      0.6474  1.0671  1.0593  0.1227   48.12
   6    28434220      rs6899512   C   ?   4      0.9393      0.9393  0.9936  0.9936  0.6591    0.00
   6    28435684      rs9468380   T   ?   4      0.2483      0.3362  0.8821  0.8833  0.2685   23.77
   6    28435945      rs2859377   C   ?   4      0.4603      0.6474  1.0671  1.0593  0.1227   48.12
   6    28436034     rs77103463   G   ?   4      0.5053       0.506  0.9292  0.9291  0.3896    0.43
   6    28436061      rs2859378   A   ?   4      0.4603      0.6474  1.0671  1.0593  0.1227   48.12
   6    28436145     rs55690788   C   ?   1          NA          NA      NA      NA      NA      NA
   6    28436256     rs79611915   A   ?   4       0.818      0.9201  1.0809  1.0385  0.3083   16.61
   6    28436585    rs113317594   A   ?   4      0.4987      0.5337  0.9248  0.9242  0.3323   12.10
   6    28436784     rs10080420   T   ?   4      0.9393      0.9393  0.9936  0.9936  0.6591    0.00
   6    28438650    rs113145976   C   ?   4       0.775      0.7616  1.0627  1.0907  0.1607   41.82
   6    28439398      rs2191036   G   ?   4      0.9393      0.9393  0.9936  0.9936  0.6591    0.00
   6    28439478     rs55751523   T   ?   4      0.9743      0.9743  0.9972  0.9972  0.9673    0.00
   6    28440077    rs115379090   G   ?   2           1           1  0.0000  0.0000  1.0000    0.00
   6    28440102    rs148920235   G   ?   4      0.9393      0.9393  0.9936  0.9936  0.6591    0.00
   6    28440952     rs78096195   T   ?   4      0.2483      0.3362  0.8821  0.8833  0.2685   23.77
   6    28441634     rs12663002   T   ?   4      0.1512      0.3418  0.8919  0.8761  0.0436   63.05
   6    28441855     rs78069590   G   ?   4      0.8776      0.8751  0.9835  0.9793  0.2176   32.45
   6    28442106      rs2531816   G   ?   4      0.2506      0.2506  0.8679  0.8679  0.4494    0.00
   6    28442703     rs78980600   T   ?   4      0.9393      0.9393  0.9936  0.9936  0.6591    0.00
   6    28444165     rs16894128   G   ?   4      0.6274      0.7926  1.0573  1.0457  0.1041   51.29
   6    28447519      rs2394101   G   ?   4      0.3033      0.3033  0.8909  0.8909  0.7023    0.00
   6    28447750      rs1015810   A   ?   4      0.7668      0.7668  0.9743  0.9743  0.9364    0.00
   6    28447915      rs1029328   C   ?   4      0.6389      0.6389  1.0348  1.0348  0.6408    0.00
   6    28450288     rs80067717   T   ?   4      0.6729      0.6979  0.9091  0.9120  0.3539    7.85
   6    28450437      rs7770236   A   ?   4      0.3377      0.3377  0.8984  0.8984  0.7791    0.00
   6    28451141     rs79157584   A   ?   4      0.6558      0.6685  0.9497  0.9494  0.3625    6.11
   6    28451382      rs6941222   T   ?   4      0.9016      0.9645  1.0104  1.0042  0.2856   20.75
   6    28451402      rs2859349   A   ?   4      0.8693      0.8693  0.9842  0.9842  0.6291    0.00
   6    28451640     rs77204498   A   ?   4      0.7801      0.7801  1.0412  1.0412  0.5133    0.00
   6    28452736    rs150021957   T   ?   4      0.4828      0.4828  0.9202  0.9202  0.6908    0.00
   6    28453102      rs2531818   C   ?   4      0.8693      0.8693  0.9842  0.9842  0.6291    0.00
   6    28453153      rs2859350   A   ?   4      0.8693      0.8693  0.9842  0.9842  0.6291    0.00
   6    28453618     rs34676049   G   ?   1          NA          NA      NA      NA      NA      NA
   6    28454035     rs72844223   G   ?   4      0.3377      0.3377  0.8984  0.8984  0.7791    0.00
   6    28454065      rs2531819   C   ?   4      0.8693      0.8693  0.9842  0.9842  0.6291    0.00
   6    28454221      rs6927023   A   ?   4      0.9016      0.9645  1.0104  1.0042  0.2856   20.75
   6    28454395     rs79291185   A   ?   4      0.6534      0.6674  0.9493  0.9490  0.3590    6.83
   6    28454795     rs34302671   G   ?   4      0.5793      0.7023  1.0694  1.0599  0.2171   32.54
   6    28456855      rs2859353   T   ?   4      0.8681      0.8681  0.9841  0.9841  0.6244    0.00
   6    28458102     rs72844224   A   ?   4     0.07813     0.07813  0.7637  0.7637  0.5606    0.00
   6    28458169     rs72844225   G   ?   4     0.07813     0.07813  0.7637  0.7637  0.5606    0.00
   6    28459244      rs2859354   T   ?   4      0.5793      0.5793  0.9363  0.9363  0.7031    0.00
   6    28462667     rs62402370   C   ?   4      0.7101      0.7101  1.0359  1.0359  0.5703    0.00
   6    28465483     rs79538898   A   ?   4      0.9509      0.9509  0.9948  0.9948  0.4098    0.00
   6    28466442     rs12661782   G   ?   4      0.8356      0.9452  0.9607  0.9791  0.0707   57.38
   6    28467361     rs16894139   C   ?   4      0.9602      0.9708  1.0034  0.9973  0.3307   12.39
   6    28467606     rs35889911   A   ?   1          NA          NA      NA      NA      NA      NA
   6    28468429      rs6937042   G   ?   4      0.9509      0.9509  0.9948  0.9948  0.4098    0.00
   6    28469422      rs7759252   C   ?   4      0.5185      0.5185  0.9594  0.9594  0.6274    0.00
   6    28469458      rs7739305   A   ?   4      0.9509      0.9509  0.9948  0.9948  0.4098    0.00
   6    28469479     rs35999889   T   ?   1          NA          NA      NA      NA      NA      NA
   6    28469904    rs190524260   A   ?   4      0.2469      0.2469  0.7653  0.7653  0.4321    0.00
   6    28470061    rs182434748   T   ?   4      0.2416      0.2416  0.7015  0.7015  0.6081    0.00
   6    28470173    rs187072824   A   ?   3      0.4583      0.4583  1.4908  1.4908  0.6098    0.00
   6    28470258      rs4711172   C   ?   4      0.5134      0.5134  0.9589  0.9589  0.6400    0.00
   6    28470909    rs199565243   A   ?   4      0.9404      0.9404  0.9937  0.9937  0.4067    0.00
   6    28471297     rs35604709   A   ?   4      0.6784      0.7025  0.9106  0.9134  0.3548    7.66
   6    28471560     rs35921765   C   ?   4      0.9129      0.9129  1.0101  1.0101  0.6652    0.00
   6    28471612      rs9468385   T   ?   4      0.9997      0.9126  1.0000  0.9917  0.3073   16.81
   6    28472656      rs4713166   T   ?   4      0.6417      0.6787  1.1018  1.1243  0.1576   42.32
   6    28473325      rs2071966   G   ?   4      0.4791      0.4791  0.9252  0.9252  0.4348    0.00
   6    28474617     rs34358978   G   ?   4      0.9404      0.9404  0.9937  0.9937  0.4067    0.00
   6    28474855     rs34151610   G   ?   3      0.4583      0.4583  1.4908  1.4908  0.6098    0.00
   6    28475368      rs7743046   G   ?   4      0.6026      0.6026  1.0354  1.0354  0.7622    0.00
   6    28475977     rs12660763   A   ?   4      0.8356      0.9452  0.9607  0.9791  0.0707   57.38
   6    28476497      rs2078422   C   ?   4      0.9454      0.9454  0.9921  0.9921  0.6336    0.00
   6    28477582     rs35403242   A   ?   4      0.6784      0.7025  0.9106  0.9134  0.3548    7.66
   6    28477682     rs10428759   T   ?   4      0.8152      0.8152  1.0175  1.0175  0.9156    0.00
   6    28477895      rs4713167   T   ?   4      0.9264      0.9264  1.0064  1.0064  0.6156    0.00
   6    28478555     rs35062161   T   ?   4       0.154       0.154  0.7805  0.7805  0.4457    0.00
   6    28479800      rs6933732   T   ?   4      0.6417      0.6787  1.1018  1.1243  0.1576   42.32
   6    28479934    rs186403935   A   ?   4       0.154       0.154  0.7805  0.7805  0.4457    0.00
   6    28479944    rs111595762   C   ?   4       0.791       0.791  1.0242  1.0242  0.9079    0.00
   6    28479990     rs57884406   A   ?   4       0.791       0.791  1.0242  1.0242  0.9079    0.00
   6    28480023     rs34668037   A   ?   4      0.9993       0.991  1.0001  0.9987  0.3606    6.49
   6    28480467     rs34560199   C   ?   4      0.9993       0.991  1.0001  0.9987  0.3606    6.49
   6    28480494    rs115381250   T   ?   1          NA          NA      NA      NA      NA      NA
   6    28480610      rs6935589   A   ?   4      0.9404      0.9404  0.9937  0.9937  0.4067    0.00
   6    28480931       rs400987   T   ?   4      0.9753      0.9753  0.9964  0.9964  0.6397    0.00
   6    28481009     rs72844228   C   ?   1          NA          NA      NA      NA      NA      NA
   6    28481096     rs35758328   G   ?   4      0.1447      0.1447  0.7761  0.7761  0.4412    0.00
   6    28481346      rs9461464   G   ?   4      0.9404      0.9404  0.9937  0.9937  0.4067    0.00
   6    28481390     rs35327256   A   ?   4      0.6417      0.6787  1.1018  1.1243  0.1576   42.32
   6    28481418       rs385908   C   ?   4      0.9454      0.9454  0.9921  0.9921  0.6336    0.00
   6    28481823     rs72844230   A   ?   4      0.4791      0.4791  0.9252  0.9252  0.4348    0.00
   6    28482890      rs3886843   G   ?   4      0.9993       0.991  1.0001  0.9987  0.3606    6.49
   6    28482917     rs13191038   C   ?   2      0.7152      0.7152  1.3471  1.3471  1.0000    0.00
   6    28482967      rs2078439   T   ?   4      0.9997      0.9126  1.0000  0.9917  0.3073   16.81
   6    28483150       rs722788   C   ?   4      0.8152      0.8152  1.0175  1.0175  0.9156    0.00
   6    28483590      rs6921021   G   ?   4      0.9461      0.9461  0.9956  0.9956  0.4603    0.00
   6    28483691    rs116523144   T   ?   4      0.6863      0.6863  0.4985  0.4985  1.0000    0.00
   6    28484869     rs11757000   C   ?   4      0.8197      0.8197  1.0171  1.0171  0.9145    0.00
   6    28485279       rs403774   A   ?   4      0.9454      0.9454  0.9921  0.9921  0.6336    0.00
   6    28485477    rs114283908   A   ?   4      0.1478      0.1478  0.7776  0.7776  0.4427    0.00
   6    28485680       rs423118   C   ?   4      0.9753      0.9753  0.9964  0.9964  0.6397    0.00
   6    28486098      rs6456823   A   ?   4      0.5912      0.5912  1.0365  1.0365  0.7517    0.00
   6    28486822      rs1003359   T   ?   4      0.5912      0.5912  1.0365  1.0365  0.7517    0.00
   6    28488034      rs2078035   T   ?   4      0.9997      0.9126  1.0000  0.9917  0.3073   16.81
   6    28488800     rs13216508   C   ?   4      0.8197      0.8197  1.0171  1.0171  0.9145    0.00
   6    28489279     rs11757235   T   ?   4      0.9865      0.9786  0.9981  0.9968  0.3642    5.75
   6    28489694     rs74294612   C   ?   4      0.7505      0.7491  0.9661  0.9625  0.3112   16.08
   6    28489894     rs11757839   A   ?   4      0.8197      0.8197  1.0171  1.0171  0.9145    0.00
   6    28490440     rs75266522   A   ?   1          NA          NA      NA      NA      NA      NA
   6    28490915    rs149045429   C   ?   3      0.9669      0.9669  1.0246  1.0246  0.6416    0.00
   6    28491075     rs71559087   T   ?   1          NA          NA      NA      NA      NA      NA
   6    28491950       rs377514   C   ?   4      0.9985      0.9081  0.9999  0.9912  0.3030   17.58
   6    28492107       rs442174   A   ?   4      0.9404      0.9404  0.9937  0.9937  0.4067    0.00
   6    28492482     rs28382586   G   ?   4      0.7671      0.7671  1.0222  1.0222  0.9060    0.00
   6    28492579     rs28382587   A   ?   4      0.9909      0.9927  1.0013  0.9989  0.3472    9.18
   6    28492645     rs28745594   A   ?   4      0.1396      0.1396  0.7736  0.7736  0.4356    0.00
   6    28493585     rs28382590   G   ?   4      0.2382      0.2382  0.8898  0.8898  0.9615    0.00
   6    28494225     rs35901019   A   ?   1          NA          NA      NA      NA      NA      NA
   6    28494327       rs445870   A   ?   4       0.916       0.916  1.0068  1.0068  0.6762    0.00
   6    28494622     rs28382592   T   ?   4      0.5665      0.5665  0.9521  0.9521  0.7256    0.00
   6    28495240     rs28382595   G   ?   4      0.2382      0.2382  0.8898  0.8898  0.9615    0.00
   6    28495721     rs72844244   A   ?   4      0.2382      0.2382  0.8898  0.8898  0.9615    0.00
   6    28495962      rs2064424   G   ?   4       0.435       0.435  0.9180  0.9180  0.4413    0.00
   6    28496990    rs113787419   A   ?   4      0.4746      0.8589  1.1151  1.0485  0.0675   57.99
   6    28497075     rs16894143   T   ?   4      0.4872      0.4872  1.0984  1.0984  0.5839    0.00
   6    28497977     rs28382599   A   ?   4      0.2382      0.2382  0.8898  0.8898  0.9615    0.00
   6    28498807     rs28382602   G   ?   4       0.424       0.424  0.9205  0.9205  0.7140    0.00
   6    28498866     rs28382603   A   ?   4      0.3665      0.3665  0.9092  0.9092  0.6726    0.00
   6    28499079     rs28382604   T   ?   4      0.6505      0.6505  1.0387  1.0387  0.8146    0.00
   6    28499236       rs440481   C   ?   4      0.7811      0.7811  0.9823  0.9823  0.8281    0.00
   6    28499350     rs28382606   C   ?   4      0.3772      0.5982  1.3384  1.2953  0.1197   48.62
   6    28499879      rs2273106   G   ?   4       0.645       0.645  1.0394  1.0394  0.8119    0.00
   6    28500235       rs769189   C   ?   4      0.4404      0.4404  0.9189  0.9189  0.4411    0.00
   6    28500449       rs380879   G   ?   4      0.7356      0.7356  1.0228  1.0228  0.4007    0.00
   6    28500796       rs418898   T   ?   4      0.9942      0.9942  0.9994  0.9994  0.5113    0.00
   6    28501006       rs448450   C   ?   4      0.7356      0.7356  1.0228  1.0228  0.4007    0.00
   6    28501230     rs58078500   A   ?   4      0.3665      0.3665  0.9092  0.9092  0.6726    0.00
   6    28502188       rs426922   T   ?   4      0.9942      0.9942  0.9994  0.9994  0.5113    0.00
   6    28502757     rs28382614   A   ?   4      0.3665      0.3665  0.9092  0.9092  0.6726    0.00
   6    28502794     rs13215054   A   ?   4       0.398       0.398  1.0730  1.0730  0.9324    0.00
   6    28503705     rs72850077   A   ?   4      0.3719      0.3719  0.9104  0.9104  0.6524    0.00
   6    28504639       rs392230   G   ?   4      0.7083      0.8913  1.0258  1.0113  0.2448   27.87
   6    28506185     rs56043329   C   ?   4      0.3641      0.3641  0.9090  0.9090  0.6438    0.00
   6    28506856      rs2143766   A   ?   4      0.7083      0.8913  1.0258  1.0113  0.2448   27.87
   6    28507379       rs389118   A   ?   4      0.7664      0.7664  1.0193  1.0193  0.5432    0.00
   6    28507446     rs62402376   C   ?   4      0.2411      0.2634  0.9111  0.9116  0.3607    6.47
   6    28507991       rs399558   G   ?   4      0.3278      0.7071  1.0784  1.0473  0.0658   58.33
   6    28508095    rs116756717   T   ?   1          NA          NA      NA      NA      NA      NA
   6    28510471     rs73402976   C   ?   4      0.6776      0.6946  0.9590  0.9598  0.3619    6.24
   6    28510978      rs6940168   T   ?   4      0.7564      0.7582  1.0457  1.0458  0.3835    1.73
   6    28511239      rs7774808   T   ?   4      0.6776      0.6946  0.9590  0.9598  0.3619    6.24
   6    28511647    rs115739320   T   ?   4        0.48        0.48  1.3251  1.3251  0.4327    0.00
   6    28512017      rs2394102   G   ?   4      0.8128      0.8128  1.0222  1.0222  0.8097    0.00
   6    28512960     rs73402978   T   ?   4      0.6776      0.6946  0.9590  0.9598  0.3619    6.24
   6    28513135      rs6456824   C   ?   4      0.5201      0.5201  0.9331  0.9331  0.4150    0.00
   6    28513843       rs384399   C   ?   4      0.8806      0.8416  0.9852  0.9788  0.3261   13.27
   6    28514143     rs62402378   G   ?   4       0.946      0.9533  1.0124  1.0155  0.1301   46.87
   6    28514583      rs4711173   C   ?   4      0.2019      0.2019  0.9019  0.9019  0.4169    0.00
   6    28514612      rs9791301   C   ?   4      0.6776      0.6946  0.9590  0.9598  0.3619    6.24
   6    28515997     rs73402982   A   ?   4      0.6776      0.6946  0.9590  0.9598  0.3619    6.24
   6    28516725     rs79848291   A   ?   4    0.002813    0.002813  3.9397  3.9397  0.7230    0.00
   6    28516880     rs73402983   T   ?   4      0.6776      0.6946  0.9590  0.9598  0.3619    6.24
   6    28518299    rs115709379   A   ?   4      0.8128      0.8128  1.0222  1.0222  0.8097    0.00
   6    28518311       rs389603   A   ?   4      0.7624      0.7623  0.9697  0.9696  0.3914    0.06
   6    28521316       rs393414   T   ?   4      0.4033      0.4485  0.9470  0.9463  0.3043   17.36
   6    28521781      rs6942252   T   ?   4       0.946      0.9533  1.0124  1.0155  0.1301   46.87
   6    28522436     rs75927726   A   ?   4       0.671       0.671  0.9578  0.9578  0.4534    0.00
   6    28522496      rs6923163   A   ?   4       0.671       0.671  0.9578  0.9578  0.4534    0.00
   6    28523308     rs78738523   C   ?   4      0.3587      0.3752  1.0722  1.0740  0.3446    9.70
   6    28523314     rs11758822   C   ?   4      0.7161       0.734  0.9640  0.9650  0.3571    7.21
   6    28524642     rs76779517   C   ?   4      0.3713      0.5231  1.3244  1.3287  0.1885   37.26
   6    28525012       rs404343   C   ?   4      0.7768      0.7722  0.9715  0.9705  0.3802    2.45
   6    28526156       rs434636   A   ?   4      0.7768      0.7722  0.9715  0.9705  0.3802    2.45
   6    28527094     rs78492683   G   ?   2           1           1 29.0198 29.0198  1.0000    0.00
   6    28527406       rs422089   C   ?   4      0.7768      0.7722  0.9715  0.9705  0.3802    2.45
   6    28528970       rs429875   C   ?   4      0.7768      0.7722  0.9715  0.9705  0.3802    2.45
   6    28529994     rs12110753   C   ?   4      0.7161       0.734  0.9640  0.9650  0.3571    7.21
   6    28531538     rs62402381   C   ?   4      0.8124       0.839  0.9466  0.9486  0.3084   16.59
   6    28532839       rs443924   G   ?   4      0.7432       0.744  0.9649  0.9573  0.2240   31.38
   6    28532960      rs4711174   A   ?   4      0.8124       0.839  0.9466  0.9486  0.3084   16.59
   6    28534833    rs139582054   G   ?   3      0.6182      0.6182  0.7350  0.7350  0.9437    0.00
   6    28535240       rs424426   A   ?   4      0.7768      0.7722  0.9715  0.9705  0.3802    2.45
   6    28535685      rs7742957   C   ?   4      0.2998      0.2998  0.9360  0.9360  0.3922    0.00
   6    28537251       rs454746   G   ?   4      0.7768      0.7722  0.9715  0.9705  0.3802    2.45
   6    28537908    rs139410431   C   ?   3      0.6182      0.6182  0.7350  0.7350  0.9437    0.00
   6    28538474       rs394772   T   ?   4      0.6074      0.5578  0.9517  0.9266  0.1552   42.73
   6    28538712     rs55965649   T   ?   4      0.6807      0.6807  1.0457  1.0457  0.7246    0.00
   6    28539308       rs449074   C   ?   4      0.6074      0.5578  0.9517  0.9266  0.1552   42.73
   6    28542104     rs73402995   C   ?   4      0.3265      0.3455  1.0772  1.0788  0.3445    9.72
   6    28543089     rs41270593   T   ?   4      0.6807      0.6807  1.0457  1.0457  0.7246    0.00
   6    28543264     rs17336532   T   ?   4      0.6144      0.6144  1.0407  1.0407  0.9258    0.00
   6    28545384     rs56958518   G   ?   4      0.6474      0.7003  0.9549  0.9568  0.2853   20.80
   6    28546876       rs408255   C   ?   4      0.8257      0.7904  0.9782  0.9715  0.3209   14.25
   6    28546952     rs16901848   G   ?   4      0.2986      0.2986  0.9360  0.9360  0.4207    0.00
   6    28547422     rs73404956   T   ?   4      0.3083      0.3297  1.0802  1.0818  0.3417   10.27
   6    28548029     rs59653352   A   ?   4      0.6556      0.6556  1.0496  1.0496  0.7203    0.00
   6    28548614    rs115727950   G   ?   4      0.8162      0.7849  0.9770  0.9710  0.3278   12.94
   6    28548674    rs146918648   A   ?   3      0.6182      0.6182  0.7350  0.7350  0.9437    0.00
   6    28549265     rs77360117   G   ?   4      0.5416      0.6632  0.9410  0.9463  0.1917   36.74
   6    28550741      rs9468394   C   ?   4      0.6291       0.534  0.9537  0.9102  0.0805   55.51
   6    28551925    rs116170212   A   ?   4       0.497       0.497  1.0965  1.0965  0.5388    0.00
   6    28552234     rs72850094   A   ?   4       0.677       0.677  1.0463  1.0463  0.7210    0.00
   6    28553499       rs418628   T   ?   4      0.6707      0.5553  0.9597  0.9142  0.0718   57.16
   6    28553779     rs35480587   A   ?   4      0.2795      0.2795  0.9293  0.9293  0.5955    0.00
   6    28554543     rs41270599   T   ?   4      0.7889      0.7889  1.0221  1.0221  0.9207    0.00
   6    28555450       rs411538   T   ?   4      0.8707      0.7363  0.9836  0.9556  0.1680   40.62
   6    28555998       rs420436   G   ?   4      0.6707      0.5553  0.9597  0.9142  0.0718   57.16
   6    28556051     rs13217047   G   ?   4      0.5219      0.5219  1.0553  1.0553  0.8889    0.00
   6    28556054       rs420463   C   ?   4      0.6707      0.5553  0.9597  0.9142  0.0718   57.16
   6    28557129     rs73740747   G   ?   4      0.6064      0.5334  0.8693  0.8228  0.2907   19.84
   6    28557140    rs115158741   G   ?   1          NA          NA      NA      NA      NA      NA
   6    28557145    rs116739834   T   ?   2           1           1  0.0000  0.0000  1.0000    0.00
   6    28557312      rs7738979   A   ?   4      0.6154      0.7171  0.9511  0.9565  0.2164   32.65
   6    28557813     rs75831139   G   ?   4      0.2292      0.2893  1.5694  1.5703  0.3209   14.26
   6    28558259       rs381493   C   ?   4      0.8266      0.7127  0.9776  0.9514  0.1786   38.88
   6    28558636     rs11969304   C   ?   4      0.6596      0.6756  1.0665  1.0659  0.3599    6.64
   6    28558890     rs35546888   G   ?   4      0.2787      0.2884  0.9332  0.9332  0.3753    3.47
   6    28559247       rs392471   C   ?   4      0.9352      0.9529  1.0064  0.9945  0.2577   25.66
   6    28560071     rs11963067   A   ?   4      0.2787      0.2884  0.9332  0.9332  0.3753    3.47
   6    28560286       rs402426   G   ?   4      0.8266      0.7127  0.9776  0.9514  0.1786   38.88
   6    28562589     rs35257859   A   ?   4      0.5219      0.5219  1.0553  1.0553  0.8889    0.00
   6    28564370     rs16894166   C   ?   4       0.946      0.9533  1.0124  1.0155  0.1301   46.87
   6    28565827      rs6901724   C   ?   4      0.1645      0.2074  1.0977  1.1018  0.2826   21.27
   6    28565986     rs73404965   C   ?   4      0.4887      0.6062  0.9327  0.9374  0.2079   34.07
   6    28566522      rs6923110   C   ?   4      0.2564      0.2564  0.9300  0.9300  0.3919    0.00
   6    28569297     rs11753292   G   ?   4      0.6809      0.6933  0.9539  0.9509  0.3036   17.49
   6    28569338      rs6941188   C   ?   4      0.2657      0.2743  0.9313  0.9313  0.3780    2.90
   6    28570416      rs4711175   G   ?   4      0.8124       0.839  0.9466  0.9486  0.3084   16.59
   6    28571114     rs11962141   G   ?   4      0.2743      0.2969  1.0858  1.0863  0.3501    8.61
   6    28571243     rs55920503   T   ?   4       0.742       0.742  1.0364  1.0364  0.5889    0.00
   6    28571284     rs11754599   C   ?   4      0.6778      0.7719  0.9593  0.9652  0.2250   31.22
   6    28574415       rs911178   T   ?   4      0.9396      0.8238  1.0058  0.9754  0.1105   50.19
   6    28575172      rs1474986   T   ?   4      0.9362      0.7385  1.0073  0.9502  0.0493   61.77
   6    28575928      rs7381750   G   ?   4      0.9953      0.7196  1.0005  0.9475  0.0571   60.10
   6    28576023      rs4947335   A   ?   4       0.834       0.834  1.0246  1.0246  0.4064    0.00
   6    28576125      rs7381746   A   ?   4       0.728      0.5903  0.9661  0.9240  0.1025   51.57
   6    28576143      rs4947336   A   ?   2      0.7152      0.7152  1.3471  1.3471  1.0000    0.00
   6    28576265     rs73404986   G   ?   4      0.7132      0.7132  0.9692  0.9692  0.8256    0.00
   6    28577730      rs7382159   A   ?   4       0.728      0.5903  0.9661  0.9240  0.1025   51.57
   6    28578286     rs34388845   A   ?   4      0.4935      0.4935  0.9564  0.9564  0.8886    0.00
   6    28578834    rs114904171   C   ?   4      0.2629       0.313  1.3137  1.3041  0.3477    9.08
   6    28579589     rs11753996   C   ?   2           1           1  0.0000  0.0000  1.0000    0.00
   6    28579728     rs10434846   A   ?   4       0.728      0.5903  0.9661  0.9240  0.1025   51.57
   6    28580526    rs115969539   A   ?   3           1           1  0.0000  0.0000  1.0000    0.00
   6    28581728     rs55963280   T   ?   4      0.8412      0.8412  1.0235  1.0235  0.4014    0.00
   6    28583715     rs62402390   T   ?   4      0.9005      0.9569  0.9899  1.0061  0.1298   46.92
   6    28584580      rs4435933   T   ?   4      0.6343      0.7452  0.9535  0.9603  0.2091   33.86
   6    28584775     rs34556183   A   ?   4      0.4935      0.4935  0.9564  0.9564  0.8886    0.00
   6    28585642    rs113130862   G   ?   4      0.6343      0.7452  0.9535  0.9603  0.2091   33.86
   6    28586282     rs36103239   T   ?   4      0.4935      0.4935  0.9564  0.9564  0.8886    0.00
   6    28586320     rs62402392   A   ?   4      0.8412      0.8412  1.0235  1.0235  0.4014    0.00
   6    28586694      rs6937826   T   ?   4      0.9629      0.9629  1.0058  1.0058  0.5776    0.00
   6    28587402     rs11965972   C   ?   4      0.4935      0.4935  0.9564  0.9564  0.8886    0.00
   6    28588217     rs62402394   C   ?   4      0.8412      0.8412  1.0235  1.0235  0.4014    0.00
   6    28588581      rs6906826   C   ?   4      0.7229      0.5877  0.9655  0.9237  0.1043   51.27
   6    28588630     rs73405002   A   ?   4      0.3519      0.3571  1.0729  1.0732  0.3802    2.44
   6    28590786    rs373126870   G   ?   4      0.6637      0.7786  0.9574  0.9649  0.1948   36.23
   6    28591385    rs372300033   T   ?   4      0.6006      0.6006  0.7460  0.7460  0.7793    0.00
   6    28591726    rs150488579   T   ?   4      0.3519      0.3571  1.0729  1.0732  0.3802    2.44
   6    28594342     rs12206581   C   ?   4      0.5386      0.5386  0.9606  0.9606  0.7692    0.00
   6    28595064     rs35051649   A   ?   4      0.8755      0.8755  1.0141  1.0141  0.8814    0.00
   6    28595107     rs11970409   T   ?   4      0.5034      0.5034  0.9575  0.9575  0.9030    0.00
   6    28595938     rs11758055   C   ?   4      0.7229      0.5877  0.9655  0.9237  0.1043   51.27
   6    28595980     rs10807032   T   ?   4      0.7229      0.5877  0.9655  0.9237  0.1043   51.27
   6    28596420      rs7741058   A   ?   4       0.517      0.8492  0.9550  0.9789  0.0656   58.37
   6    28597364    rs142953436   A   ?   1          NA          NA      NA      NA      NA      NA
   6    28599028      rs4711176   G   ?   4      0.7768      0.6266  0.9723  0.9337  0.1261   47.55
   6    28599105     rs35778344   A   ?   4      0.8755      0.8755  1.0141  1.0141  0.8814    0.00
   6    28599676     rs13220637   G   ?   4      0.4686      0.4686  0.9540  0.9540  0.8510    0.00
   6    28599990      rs7762047   C   ?   4      0.6581      0.6637  1.0667  1.0666  0.3801    2.45
   6    28600128     rs13209646   A   ?   3      0.2995      0.2995  3.7565  3.7565  1.0000    0.00
   6    28600492      rs7742658   A   ?   4      0.3792      0.4094  1.0687  1.0708  0.3179   14.82
   6    28600576    rs114782284   G   ?   4      0.7932      0.8572  1.0500  1.0507  0.1026   51.55
   6    28600778      rs7746909   G   ?   4      0.5225      0.7988  0.9519  0.9708  0.0825   55.15
   6    28600787      rs7767144   G   ?   4      0.5225      0.7988  0.9519  0.9708  0.0825   55.15
   6    28600911     rs16894169   A   ?   4      0.5908      0.8941  0.9591  0.9833  0.0499   61.63
   6    28601283     rs36069097   G   ?   4      0.5196      0.5196  0.9589  0.9589  0.8477    0.00
   6    28601789     rs62402400   G   ?   4      0.9666      0.9666  1.0052  1.0052  0.5761    0.00
   6    28602272     rs16894171   A   ?   4      0.8537      0.8537  1.0216  1.0216  0.3955    0.00
   6    28604865     rs78579247   C   ?   1          NA          NA      NA      NA      NA      NA
   6    28605039     rs73407126   C   ?   4      0.7194      0.7194  0.9702  0.9702  0.7484    0.00
   6    28606018     rs56227726   A   ?   4      0.5228      0.8407  0.9517  0.9737  0.0347   65.22
   6    28606603     rs10738069   T   ?   4      0.4963      0.4963  0.9553  0.9553  0.6724    0.00
   6    28606607     rs77160755   A   ?   4      0.2362      0.3125  1.0908  1.0984  0.2030   34.87
   6    28606752    rs116699970   A   ?   4      0.6224      0.7791  1.0954  1.0916  0.0442   62.92
   6    28606951      rs4713172   T   ?   4      0.7229      0.5877  0.9655  0.9237  0.1043   51.27
   6    28606988      rs4713173   A   ?   4      0.8172      0.8131  1.0270  1.0293  0.3384   10.91
   6    28607103      rs7771490   T   ?   4      0.7229      0.5877  0.9655  0.9237  0.1043   51.27
   6    28607253     rs10807037   G   ?   4      0.5124      0.5124  0.9570  0.9570  0.5989    0.00
   6    28607995     rs34470113   T   ?   4      0.8699      0.8699  1.0148  1.0148  0.8850    0.00
   6    28608453     rs79124765   C   ?   4      0.9473      0.9473  1.0062  1.0062  0.7746    0.00
   6    28608931    rs148390159   T   ?   3           1           1  0.0000  0.0000  1.0000    0.00
   6    28610154      rs2057295   C   ?   4      0.8797      0.7602  0.9844  0.9610  0.2090   33.89
   6    28610296      rs2057296   A   ?   4      0.8645      0.8645  1.0214  1.0214  0.5034    0.00
   6    28610361      rs6933018   G   ?   4      0.4793      0.4793  0.9536  0.9536  0.5891    0.00
   6    28610362      rs6912479   T   ?   4      0.4842      0.4842  0.9541  0.9541  0.5854    0.00
   6    28610746     rs74316384   T   ?   1          NA          NA      NA      NA      NA      NA
   6    28611334      rs7773193   C   ?   4      0.8797      0.7602  0.9844  0.9610  0.2090   33.89
   6    28612596     rs10807039   T   ?   4      0.5072      0.5072  0.9565  0.9565  0.5827    0.00
   6    28613097     rs62406542   C   ?   4      0.8172      0.8131  1.0270  1.0293  0.3384   10.91
   6    28614188     rs77830670   T   ?   4    0.004476    0.004476  3.7246  3.7246  0.5785    0.00
   6    28614400      rs7760867   C   ?   4       0.317       0.317  0.9340  0.9340  0.6236    0.00
   6    28614610      rs7743296   A   ?   4      0.8645      0.8645  1.0214  1.0214  0.5034    0.00
   6    28616327       rs732395   A   ?   4       0.317       0.317  0.9340  0.9340  0.6236    0.00
   6    28618751      rs1884936   A   ?   4      0.2785      0.2785  0.9316  0.9316  0.6089    0.00
   6    28619353     rs34724414   G   ?   2      0.7152      0.7152  1.3471  1.3471  1.0000    0.00
   6    28620197      rs7382309   A   ?   4      0.8797      0.7602  0.9844  0.9610  0.2090   33.89
   6    28621603     rs11968771   A   ?   4      0.6587      0.6685  1.0666  1.0663  0.3718    4.19
   6    28622277      rs7775683   G   ?   4      0.4401      0.4401  0.9512  0.9512  0.6679    0.00
   6    28622337      rs2893966   G   ?   4      0.4228      0.4228  0.9494  0.9494  0.6953    0.00
   6    28622484     rs12662929   C   ?   4      0.8172      0.8131  1.0270  1.0293  0.3384   10.91
   6    28622914     rs13193532   G   ?   4      0.4585      0.4601  1.0900  1.0899  0.3899    0.36
   6    28623724      rs1884937   A   ?   4      0.4279      0.4279  0.9499  0.9499  0.6989    0.00
   6    28623755     rs79219202   A   ?   4      0.9532      0.9532  0.9951  0.9951  0.8655    0.00
   6    28624894     rs11970339   T   ?   4      0.4279      0.4279  0.9499  0.9499  0.6989    0.00
   6    28625086     rs76007449   C   ?   1          NA          NA      NA      NA      NA      NA
   6    28626098      rs7382583   G   ?   4      0.8797      0.7602  0.9844  0.9610  0.2090   33.89
   6    28627469      rs9295775   G   ?   4      0.5152      0.8434  0.9509  0.9735  0.0279   67.06
   6    28627517      rs2394119   T   ?   4      0.8797      0.7602  0.9844  0.9610  0.2090   33.89
   6    28628800     rs16894183   T   ?   4       0.683      0.5553  0.8889  0.8078  0.2467   27.55
   6    28629510     rs34177106   T   ?   4      0.4387      0.4387  0.9510  0.9510  0.6697    0.00
   6    28630691     rs13194504   A   ?   2      0.7152      0.7152  1.3471  1.3471  1.0000    0.00
   6    28630793      rs7767008   T   ?   4      0.2162      0.2162  0.9224  0.9224  0.6369    0.00
   6    28631731     rs16894184   C   ?   4      0.7591      0.7591  0.9452  0.9452  0.4757    0.00
   6    28632561     rs10755647   G   ?   4      0.7229      0.5877  0.9655  0.9237  0.1043   51.27
   6    28633274     rs58490223   T   ?   4      0.8088      0.8056  1.0282  1.0303  0.3446    9.68
   6    28634891     rs56389860   G   ?   4      0.4387      0.4387  0.9510  0.9510  0.6697    0.00
   6    28635351      rs4713174   T   ?   4      0.8797      0.7602  0.9844  0.9610  0.2090   33.89
   6    28635592      rs4713175   A   ?   4      0.5374      0.5374  1.0810  1.0810  0.5229    0.00
   6    28635780     rs35128564   C   ?   4      0.6887      0.6887  1.0386  1.0386  0.8928    0.00
   6    28636643     rs61229539   T   ?   4       0.457       0.457  0.9529  0.9529  0.7092    0.00
   6    28636660     rs73409118   T   ?   4      0.2257      0.2972  1.0952  1.0982  0.2489   27.17
   6    28637061     rs55860825   C   ?   4      0.8797      0.7602  0.9844  0.9610  0.2090   33.89
   6    28637299     rs34211304   C   ?   4      0.3482      0.6029  0.9165  0.9247  0.0538   60.78
   6    28638532     rs79709894   A   ?   4      0.2412      0.4168  1.4933  1.4442  0.2053   34.49
   6    28638847     rs10807040   A   ?   4      0.7229      0.5877  0.9655  0.9237  0.1043   51.27
   6    28640521     rs73409121   A   ?   4      0.5442      0.6982  0.9409  0.9440  0.0949   52.91
   6    28641134     rs16894189   T   ?   4      0.7591      0.7591  0.9452  0.9452  0.4757    0.00
   6    28641233     rs78992434   T   ?   1          NA          NA      NA      NA      NA      NA
   6    28641689     rs16894191   G   ?   4      0.8175      0.8134  1.0269  1.0292  0.3381   10.96
   6    28641694     rs76948677   G   ?   1          NA          NA      NA      NA      NA      NA
   6    28641735    rs115444115   A   ?   1          NA          NA      NA      NA      NA      NA
   6    28642509      rs7761914   G   ?   4      0.8797      0.7602  0.9844  0.9610  0.2090   33.89
   6    28643856     rs73409123   A   ?   4      0.9549      0.9549  0.9950  0.9950  0.7584    0.00
   6    28643988     rs62406553   A   ?   4      0.5424      0.8559  0.9540  0.9762  0.0337   65.48
   6    28645995     rs73409125   C   ?   4      0.3779      0.6151  0.9215  0.9296  0.0670   58.10
   6    28647984    rs149912748   A   ?   4      0.8292      0.8292  1.3375  1.3375  1.0000    0.00
   6    28648083     rs16894194   T   ?   4      0.4494      0.4494  0.9521  0.9521  0.7153    0.00
   6    28648271     rs16894197   C   ?   4      0.4313      0.4313  0.9502  0.9502  0.6760    0.00
   6    28648320     rs35466817   T   ?   4      0.4295      0.4295  0.9501  0.9501  0.7098    0.00
   6    28648631      rs4121090   T   ?   4      0.6872      0.5996  0.9584  0.9152  0.0674   58.02
   6    28649304     rs73409134   G   ?   4      0.7014       0.707  1.0574  1.0572  0.3801    2.46
   6    28650523      rs4486067   C   ?   4      0.4355      0.4633  1.0784  1.0764  0.3653    5.53
   6    28650690      rs5007575   T   ?   4      0.8797      0.7602  0.9844  0.9610  0.2090   33.89
   6    28651091     rs13202664   G   ?   4       0.465       0.465  1.0740  1.0740  0.3964    0.00
   6    28651098     rs57147168   G   ?   4      0.1041      0.2677  1.1651  1.1736  0.0897   53.83
   6    28651237     rs73409140   C   ?   4      0.5858      0.7193  0.9468  0.9501  0.1172   49.05
   6    28651733      rs3852211   T   ?   4      0.7098      0.9838  1.0387  0.9967  0.0747   56.61
   6    28651780      rs6910361   A   ?   4      0.2571      0.2571  1.1238  1.1238  0.5070    0.00
   6    28652494     rs10733177   T   ?   4      0.8797      0.7602  0.9844  0.9610  0.2090   33.89
   6    28653482      rs3999023   G   ?   4      0.8461      0.7461  0.9786  0.9518  0.1498   43.60
   6    28654613      rs4711178   T   ?   4      0.8444      0.8561  0.9760  0.9769  0.3545    7.73
   6    28654789    rs112285225   C   ?   1          NA          NA      NA      NA      NA      NA
   6    28654994     rs11754112   T   ?   4      0.5858      0.7193  0.9468  0.9501  0.1172   49.05
   6    28655340     rs11966949   C   ?   4      0.1041      0.2677  1.1651  1.1736  0.0897   53.83
   6    28655385      rs9393922   T   ?   4      0.8797      0.7602  0.9844  0.9610  0.2090   33.89
   6    28655388     rs11966966   T   ?   4      0.5085      0.5085  0.9577  0.9577  0.8460    0.00
   6    28655947      rs9366723   A   ?   4      0.8797      0.7602  0.9844  0.9610  0.2090   33.89
   6    28656109     rs11967609   T   ?   4      0.3172      0.3172  0.9361  0.9361  0.8494    0.00
   6    28656452      rs2394120   A   ?   4      0.6997      0.6997  0.9752  0.9752  0.9518    0.00
   6    28656489      rs2394121   T   ?   4      0.4394      0.4394  0.9503  0.9503  0.9521    0.00
   6    28656754     rs34020953   C   ?   4      0.4261      0.4261  0.9489  0.9489  0.9344    0.00
   6    28657280    rs138010458   T   ?   4      0.7293      0.7293  0.9386  0.9386  0.4810    0.00
   6    28657458     rs34953859   G   ?   4      0.3905      0.3905  1.0885  1.0885  0.5194    0.00
   6    28658554      rs2394122   G   ?   4      0.5739      0.7891  0.9596  0.9738  0.1461   44.22
   6    28658753      rs2893967   T   ?   4      0.6641      0.7519  0.9567  0.9586  0.1693   40.41
   6    28659407      rs7748643   G   ?   4      0.4425      0.4425  0.9477  0.9477  0.6679    0.00
   6    28659564    rs112053680   A   ?   4      0.6641      0.7519  0.9567  0.9586  0.1693   40.41
   6    28659863      rs7752875   C   ?   4       0.452       0.452  0.9487  0.9487  0.6656    0.00
   6    28660006      rs9393923   A   ?   4      0.8415      0.7259  0.9797  0.9554  0.2012   35.18
   6    28660101     rs60583357   T   ?   4      0.7293      0.7293  0.9386  0.9386  0.4810    0.00
   6    28660515     rs55776584   C   ?   4      0.8367      0.8367  0.9749  0.9749  0.3956    0.00
   6    28662390      rs1319076   T   ?   4      0.6641      0.7519  0.9567  0.9586  0.1693   40.41
   6    28662521      rs1319075   T   ?   4      0.6075      0.6075  0.9570  0.9570  0.3937    0.00
   6    28663410      rs6902736   A   ?   4      0.5095      0.5095  0.9550  0.9550  0.6073    0.00
   6    28663530      rs6456831   C   ?   4      0.8225      0.8225  0.9848  0.9848  0.5095    0.00
   6    28663538      rs6925718   C   ?   4      0.6436      0.7911  1.0893  1.0842  0.0516   61.27
   6    28664213     rs16894216   C   ?   3     0.05695     0.05695  4.8219  4.8219  0.9693    0.00
   6    28664631      rs4143771   A   ?   4      0.4317      0.4317  0.9465  0.9465  0.5647    0.00
   6    28665080     rs73391123   T   ?   4      0.7714       0.844  0.9709  0.9727  0.1325   46.48
   6    28665109      rs7382112   A   ?   4      0.7955      0.7955  0.9824  0.9824  0.5489    0.00
   6    28665902    rs115043233   C   ?   4      0.8999      0.9167  0.9869  0.9875  0.2714   23.26
   6    28665944      rs1337585   G   ?   4      0.4901      0.4901  0.9536  0.9536  0.6628    0.00
   6    28667448     rs12111360   A   ?   4      0.8681      0.8981  0.9831  0.9840  0.2174   32.48
   6    28668072      rs7381993   T   ?   4      0.5481      0.5481  0.9582  0.9582  0.4722    0.00
   6    28668480      rs7383248   A   ?   4      0.6152      0.6152  0.9652  0.9652  0.5059    0.00
   6    28668830     rs60137363   T   ?   4      0.1339      0.2738  1.1494  1.1521  0.1429   44.75
   6    28669315      rs6939576   G   ?   4      0.6441      0.6441  0.9688  0.9688  0.8985    0.00
   6    28669427      rs6939297   A   ?   4      0.4987      0.4987  0.9197  0.9197  0.4544    0.00
   6    28669610    rs143144207   G   ?   4      0.9153      0.9637  0.9891  0.9940  0.1875   37.43
   6    28670609     rs73391136   C   ?   4      0.9834      0.9282  0.9971  0.9851  0.2550   26.12
   6    28671343      rs6908726   G   ?   4      0.5896      0.5896  0.9541  0.9541  0.5830    0.00
   6    28671422      rs1107160   T   ?   4      0.5586      0.5337  1.0779  1.1285  0.0966   52.60
   6    28671651      rs1107158   G   ?   4      0.5586      0.5337  1.0779  1.1285  0.0966   52.60
   6    28671723      rs1107159   C   ?   4      0.5586      0.5337  1.0779  1.1285  0.0966   52.60
   6    28671762     rs73391137   T   ?   4      0.6881      0.6882  0.9493  0.9492  0.3895    0.46
   6    28671898      rs2893974   T   ?   4      0.5586      0.5337  1.0779  1.1285  0.0966   52.60
   6    28672688      rs1107294   C   ?   4      0.5586      0.5337  1.0779  1.1285  0.0966   52.60
   6    28672826     rs74686052   A   ?   4      0.5586      0.5337  1.0779  1.1285  0.0966   52.60
   6    28672892     rs75197152   A   ?   4      0.5586      0.5337  1.0779  1.1285  0.0966   52.60
   6    28672897     rs56092796   A   ?   4      0.4699      0.4699  0.9436  0.9436  0.9207    0.00
   6    28673401    rs115125105   C   ?   4      0.5586      0.5337  1.0779  1.1285  0.0966   52.60
   6    28673434     rs35243068   A   ?   1          NA          NA      NA      NA      NA      NA
   6    28673997      rs9969087   T   ?   4        0.54       0.711  0.9328  0.9427  0.1240   47.89
   6    28673998      rs4713177   A   ?   4       0.705       0.705  0.9543  0.9543  0.4897    0.00
   6    28674119    rs111593707   C   ?   4       0.508       0.506  1.0888  1.1349  0.1084   50.55
   6    28674322      rs7772289   T   ?   4      0.5552      0.6175  0.9519  0.9558  0.3231   13.84
   6    28674494      rs7754365   G   ?   4      0.5586      0.5337  1.0779  1.1285  0.0966   52.60
   6    28674628      rs7772373   G   ?   4      0.5586      0.5337  1.0779  1.1285  0.0966   52.60
   6    28674675      rs7772482   G   ?   4      0.5586      0.5337  1.0779  1.1285  0.0966   52.60
   6    28674798      rs7738101   C   ?   4      0.5586      0.5337  1.0779  1.1285  0.0966   52.60
   6    28675236     rs34509358   T   ?   2      0.2995      0.2995  3.7565  3.7565  1.0000    0.00
   6    28675286    rs113335053   T   ?   4      0.5586      0.5337  1.0779  1.1285  0.0966   52.60
   6    28675347      rs6900797   A   ?   4      0.4791      0.4868  1.0959  1.1472  0.0919   53.45
   6    28675630      rs6901325   A   ?   4      0.5586      0.5337  1.0779  1.1285  0.0966   52.60
   6    28675860      rs6906105   A   ?   4      0.5586      0.5337  1.0779  1.1285  0.0966   52.60
   6    28676013      rs6905871   G   ?   4      0.5586      0.5337  1.0779  1.1285  0.0966   52.60
   6    28676074      rs6906506   C   ?   4      0.5586      0.5337  1.0779  1.1285  0.0966   52.60
   6    28676193      rs9368570   A   ?   4      0.4699      0.4699  0.9436  0.9436  0.9207    0.00
   6    28676215     rs76799171   T   ?   4      0.5586      0.5337  1.0779  1.1285  0.0966   52.60
   6    28676394      rs9366724   T   ?   4      0.1091      0.1091  0.3314  0.3314  1.0000    0.00
   6    28676458      rs9357072   T   ?   4      0.1091      0.1091  0.3314  0.3314  1.0000    0.00
   6    28677514     rs61657599   G   ?   4      0.5586      0.5337  1.0779  1.1285  0.0966   52.60
   6    28677758      rs9368571   G   ?   4      0.5852      0.5852  0.9388  0.9388  0.6434    0.00
   6    28677931    rs116246293   G   ?   1          NA          NA      NA      NA      NA      NA
   6    28677996     rs75780051   A   ?   4      0.6721      0.6223  1.0489  1.0699  0.2331   29.85
   6    28678293     rs79872226   T   ?   3      0.1908      0.1908  2.4756  2.4756  0.4563    0.00
   6    28678357      rs7775835   C   ?   4      0.5088      0.5088  0.9586  0.9586  0.4425    0.00
   6    28678387     rs77679360   G   ?   3      0.1908      0.1908  2.4756  2.4756  0.4563    0.00
   6    28678607    rs140041878   C   ?   4      0.3722      0.3722  0.8306  0.8306  0.6611    0.00
   6    28678912     rs80053558   A   ?   4      0.6721      0.6223  1.0489  1.0699  0.2331   29.85
   6    28679016     rs75844181   C   ?   4      0.6721      0.6223  1.0489  1.0699  0.2331   29.85
   6    28679620      rs1891757   A   ?   4      0.6721      0.6223  1.0489  1.0699  0.2331   29.85
   6    28679868      rs1539586   C   ?   4      0.4348      0.4348  0.9435  0.9435  0.5768    0.00
   6    28679944      rs1539585   T   ?   4      0.8156      0.8156  0.9782  0.9782  0.5899    0.00
   6    28679945      rs1539584   C   ?   4      0.3673      0.3673  0.9147  0.9147  0.9898    0.00
   6    28680103    rs115582688   T   ?   4      0.2182      0.2182  1.2227  1.2227  0.6324    0.00
   6    28680106     rs73391145   T   ?   4      0.8351      0.9212  0.9759  0.9867  0.2713   23.28
   6    28680173      rs1573970   G   ?   4      0.6721      0.6223  1.0489  1.0699  0.2331   29.85
   6    28680285      rs1573969   T   ?   4      0.6721      0.6223  1.0489  1.0699  0.2331   29.85
   6    28680467    rs112771452   G   ?   4      0.6721      0.6223  1.0489  1.0699  0.2331   29.85
   6    28680776    rs185053056   T   ?   4      0.2103       0.361  1.0955  1.0917  0.1787   38.86
   6    28680892     rs72844382   T   ?   4      0.1921      0.1921  0.8913  0.8913  0.8964    0.00
   6    28680975     rs56384403   G   ?   4      0.6721      0.6223  1.0489  1.0699  0.2331   29.85
   6    28681415     rs13217472   A   ?   1          NA          NA      NA      NA      NA      NA
   6    28681510      rs6937342   T   ?   4      0.5837      0.5837  0.9344  0.9344  0.5025    0.00
   6    28682372     rs76024870   T   ?   4      0.6837      0.6317  1.0470  1.0677  0.2359   29.37
   6    28682406    rs145097508   C   ?   4      0.7513      0.9286  1.1842  1.0612  0.2654   24.31
   6    28682442      rs9393925   T   ?   4      0.4286      0.4286  0.9430  0.9430  0.8690    0.00
   6    28682725      rs9393926   G   ?   4      0.5085      0.5085  0.9439  0.9439  0.6229    0.00
   6    28682763      rs9380085   C   ?   4      0.3038      0.3038  0.8875  0.8875  0.5019    0.00
   6    28683693    rs142193829   A   ?   4      0.2182      0.2182  1.2227  1.2227  0.6324    0.00
   6    28683843      rs9767343   G   ?   4      0.6837      0.6317  1.0470  1.0677  0.2359   29.37
   6    28684132    rs115397636   T   ?   4       0.611        0.85  0.9267  0.9574  0.0743   56.69
   6    28684286      rs9767359   G   ?   4      0.6837      0.6317  1.0470  1.0677  0.2359   29.37
   6    28684360     rs79179143   A   ?   4      0.6837      0.6317  1.0470  1.0677  0.2359   29.37
   6    28684506    rs114051421   A   ?   4      0.5026      0.5026  0.8611  0.8611  0.5627    0.00
   6    28684630    rs114383240   T   ?   4      0.1887      0.1887  1.2489  1.2489  0.7563    0.00
   6    28684714     rs74749613   A   ?   4      0.6837      0.6317  1.0470  1.0677  0.2359   29.37
   6    28684754     rs76302449   A   ?   4      0.6837      0.6317  1.0470  1.0677  0.2359   29.37
   6    28685118     rs61208746   C   ?   4      0.6837      0.6317  1.0470  1.0677  0.2359   29.37
   6    28685279     rs58238888   T   ?   4      0.6837      0.6317  1.0470  1.0677  0.2359   29.37
   6    28685902     rs57693980   G   ?   4      0.6837      0.6317  1.0470  1.0677  0.2359   29.37
   6    28686006    rs115499539   G   ?   4      0.7513      0.9286  1.1842  1.0612  0.2654   24.31
   6    28686084    rs115162286   G   ?   4      0.4281      0.6878  1.1227  1.0757  0.2647   24.43
   6    28686185     rs79050600   C   ?   4      0.6837      0.6317  1.0470  1.0677  0.2359   29.37
   6    28686298    rs113823147   G   ?   4      0.6837      0.6317  1.0470  1.0677  0.2359   29.37
   6    28686390    rs150120410   A   ?   4       0.611        0.85  0.9267  0.9574  0.0743   56.69
   6    28686592      rs9393928   T   ?   4      0.3374      0.3374  0.9306  0.9306  0.7743    0.00
   6    28686819      rs9380086   G   ?   4      0.3374      0.3374  0.9306  0.9306  0.7743    0.00
   6    28687469     rs56404349   A   ?   4      0.3038      0.3038  0.8875  0.8875  0.5019    0.00
   6    28687489    rs116575156   G   ?   4      0.1887      0.1887  1.2489  1.2489  0.7563    0.00
   6    28687499    rs111467285   A   ?   4      0.7456      0.7456  1.0325  1.0325  0.6340    0.00
   6    28687699    rs140029671   C   ?   4      0.1006      0.1006  0.7200  0.7200  0.6901    0.00
   6    28687765      rs9688414   G   ?   4      0.6837      0.6317  1.0470  1.0677  0.2359   29.37
   6    28687865    rs115174302   T   ?   4      0.3998      0.3998  0.6365  0.6365  0.6534    0.00
   6    28688315      rs9348812   T   ?   4      0.2932      0.2932  0.8851  0.8851  0.5061    0.00
   6    28688438    rs112712202   T   ?   4      0.6837      0.6317  1.0470  1.0677  0.2359   29.37
   6    28688843     rs77050371   C   ?   4      0.6837      0.6317  1.0470  1.0677  0.2359   29.37
   6    28688921      rs6909960   A   ?   4      0.6837      0.6317  1.0470  1.0677  0.2359   29.37
   6    28689004     rs73391152   T   ?   4      0.2815      0.4254  1.0762  1.0833  0.1013   51.78
   6    28689232     rs56296645   T   ?   4      0.6837      0.6317  1.0470  1.0677  0.2359   29.37
   6    28689290     rs73391153   C   ?   4     0.03668       0.181  1.1612  1.1696  0.0553   60.48
   6    28689661     rs80326437   C   ?   4      0.6837      0.6317  1.0470  1.0677  0.2359   29.37
   6    28689712     rs74901699   A   ?   4      0.6837      0.6317  1.0470  1.0677  0.2359   29.37
   6    28689758     rs77413278   T   ?   4      0.6837      0.6317  1.0470  1.0677  0.2359   29.37
   6    28689980     rs77531101   T   ?   4      0.6837      0.6317  1.0470  1.0677  0.2359   29.37
   6    28690649     rs76968338   C   ?   4      0.6837      0.6317  1.0470  1.0677  0.2359   29.37
   6    28692468    rs116665653   A   ?   4      0.1887      0.1887  1.2489  1.2489  0.7563    0.00
   6    28692512    rs114469207   G   ?   4      0.6837      0.6317  1.0470  1.0677  0.2359   29.37
   6    28692540     rs78615644   C   ?   4      0.6837      0.6317  1.0470  1.0677  0.2359   29.37
   6    28692738    rs113085175   G   ?   4      0.6837      0.6317  1.0470  1.0677  0.2359   29.37
   6    28692823     rs73391154   G   ?   4      0.8351      0.9212  0.9759  0.9867  0.2713   23.28
   6    28693026    rs115592443   T   ?   4      0.2182      0.2182  1.2227  1.2227  0.6324    0.00
   6    28693765    rs114108993   A   ?   4      0.5846      0.5846  1.2439  1.2439  0.4077    0.00
   6    28693883     rs12660605   G   ?   4      0.3038      0.3038  0.8875  0.8875  0.5019    0.00
   6    28693903     rs79046736   G   ?   4      0.2872      0.2949  1.1143  1.1211  0.3357   11.42
   6    28694392      rs1419094   T   ?   4      0.4281      0.6878  1.1227  1.0757  0.2647   24.43
   6    28694770     rs60311527   T   ?   4      0.6837      0.6317  1.0470  1.0677  0.2359   29.37
   6    28694814     rs61703239   A   ?   4      0.6837      0.6317  1.0470  1.0677  0.2359   29.37
   6    28695149      rs1954407   G   ?   4      0.1887      0.1887  1.2489  1.2489  0.7563    0.00
   6    28695299      rs7772111   C   ?   4      0.6837      0.6317  1.0470  1.0677  0.2359   29.37
   6    28695430      rs7751884   C   ?   4      0.7503      0.6877  1.0360  1.0534  0.2698   23.55
   6    28695668      rs7772682   A   ?   4      0.6837      0.6317  1.0470  1.0677  0.2359   29.37
   6    28696063      rs9393929   A   ?   4      0.5162      0.5162  0.9449  0.9449  0.6204    0.00
   6    28696524    rs113279711   A   ?   4      0.6373      0.6069  1.0547  1.0679  0.2931   19.40
   6    28696772    rs150814685   G   ?   4      0.4962      0.4962  0.8654  0.8654  0.8482    0.00
   6    28696794    rs114339006   T   ?   4      0.6373      0.6069  1.0547  1.0679  0.2931   19.40
   6    28696816    rs114807698   A   ?   4      0.6931      0.6931  1.2650  1.2650  0.4715    0.00
   6    28696844    rs114950784   T   ?   4      0.6373      0.6069  1.0547  1.0679  0.2931   19.40
   6    28697064     rs11963986   G   ?   4       0.766      0.9781  1.0360  1.0042  0.1999   35.39
   6    28697086      rs2893973   C   ?   4      0.2077      0.2077  0.8908  0.8908  0.4985    0.00
   6    28697625     rs17280797   G   ?   4      0.6373      0.6069  1.0547  1.0679  0.2931   19.40
   6    28697751     rs17280818   T   ?   4      0.6373      0.6069  1.0547  1.0679  0.2931   19.40
   6    28697832     rs17346574   A   ?   4      0.6373      0.6069  1.0547  1.0679  0.2931   19.40
   6    28697964     rs16894234   C   ?   4      0.4281      0.6878  1.1227  1.0757  0.2647   24.43
   6    28698080    rs114766711   A   ?   4      0.6373      0.6069  1.0547  1.0679  0.2931   19.40
   6    28698668      rs2211495   A   ?   4      0.2182      0.2182  1.2227  1.2227  0.6324    0.00
   6    28698908     rs16894237   T   ?   4      0.1887      0.1887  1.2489  1.2489  0.7563    0.00
   6    28699369      rs7755641   C   ?   4      0.6373      0.6069  1.0547  1.0679  0.2931   19.40
   6    28699691     rs10498733   A   ?   4      0.6373      0.6069  1.0547  1.0679  0.2931   19.40
   6    28700089      rs9257110   C   ?   4      0.1566      0.1566  0.8707  0.8707  0.9813    0.00
   6    28700147      rs1936180   A   ?   4      0.6373      0.6069  1.0547  1.0679  0.2931   19.40
   6    28700457    rs148584123   C   ?   4      0.6931      0.6931  1.2650  1.2650  0.4715    0.00
   6    28700500      rs9257111   T   ?   4      0.1566      0.1566  0.8707  0.8707  0.9813    0.00
   6    28700574     rs73391160   T   ?   4      0.8447      0.9456  0.9778  0.9906  0.2425   28.26
   6    28701492      rs6456835   G   ?   4      0.5162      0.5162  0.9449  0.9449  0.6204    0.00
   6    28701516     rs17281186   A   ?   4      0.8448      0.8448  1.0227  1.0227  0.4760    0.00
   6    28702113      rs9257112   T   ?   4      0.3876      0.3876  0.8976  0.8976  0.5507    0.00
   6    28702601     rs74294627   C   ?   4      0.7894      0.7894  0.8795  0.8795  0.8674    0.00
   6    28702829    rs147485707   T   ?   4      0.1887      0.1887  1.2489  1.2489  0.7563    0.00
   6    28703149      rs7748319   G   ?   4      0.8448      0.8448  1.0227  1.0227  0.4760    0.00
   6    28703281      rs2893970   C   ?   4      0.2055      0.2055  0.8785  0.8785  0.9580    0.00
   6    28703432      rs7766599   T   ?   4      0.8448      0.8448  1.0227  1.0227  0.4760    0.00
   6    28703672    rs116232681   C   ?   4      0.1887      0.1887  1.2489  1.2489  0.7563    0.00
   6    28704010     rs55891766   C   ?   4      0.8448      0.8448  1.0227  1.0227  0.4760    0.00
   6    28704775      rs2394130   A   ?   4      0.3876      0.3876  0.8976  0.8976  0.5507    0.00
   6    28705033     rs72500863   T   ?   4      0.6359      0.6952  1.1187  1.1132  0.2723   23.10
   6    28705056    rs111639548   T   ?   4      0.8447      0.9456  0.9778  0.9906  0.2425   28.26
   6    28705074      rs1311911   T   ?   4      0.5162      0.5162  0.9449  0.9449  0.6204    0.00
   6    28705222    rs115975470   T   ?   4      0.1887      0.1887  1.2489  1.2489  0.7563    0.00
   6    28706535      rs3869043   A   ?   4      0.3427      0.3427  0.9061  0.9061  0.9135    0.00
   6    28706663     rs59959723   C   ?   4      0.8448      0.8448  1.0227  1.0227  0.4760    0.00
   6    28706891    rs116118793   A   ?   4      0.5596      0.5596  1.0957  1.0957  0.8908    0.00
   6    28707453      rs9257115   A   ?   4      0.3427      0.3427  0.9061  0.9061  0.9135    0.00
   6    28707599     rs73391164   T   ?   4      0.7592      0.9678  1.0371  1.0062  0.2060   34.38
   6    28707805    rs116776976   C   ?   4      0.5139      0.5139  1.1114  1.1114  0.9425    0.00
   6    28708055      rs3873209   G   ?   4      0.8448      0.8448  1.0227  1.0227  0.4760    0.00
   6    28708629    rs148076211   G   ?   4      0.8448      0.8448  1.0227  1.0227  0.4760    0.00
   6    28709313     rs61094745   A   ?   4      0.8448      0.8448  1.0227  1.0227  0.4760    0.00
   6    28710227      rs7765829   T   ?   4      0.8448      0.8448  1.0227  1.0227  0.4760    0.00
   6    28710300    rs181266933   T   ?   4      0.6359      0.6952  1.1187  1.1132  0.2723   23.10
   6    28710562    rs114955469   G   ?   4      0.8448      0.8448  1.0227  1.0227  0.4760    0.00
   6    28711074     rs11754985   T   ?   4      0.5144      0.5144  0.9477  0.9477  0.7176    0.00
   6    28711334      rs3905240   G   ?   4      0.8448      0.8448  1.0227  1.0227  0.4760    0.00
   6    28711662    rs114359523   A   ?   4      0.5139      0.5139  1.1114  1.1114  0.9425    0.00
   6    28712008     rs58104924   G   ?   4      0.8448      0.8448  1.0227  1.0227  0.4760    0.00
   6    28712663      rs1233579   G   ?   4      0.7044      0.7044  0.9512  0.9512  0.5588    0.00
   6    28713035      rs9257117   A   ?   4      0.3876      0.3876  0.8976  0.8976  0.5507    0.00
   6    28713725      rs1233580   C   ?   4      0.7044      0.7044  0.9512  0.9512  0.5588    0.00
   6    28713847      rs1233581   T   ?   4      0.7044      0.7044  0.9512  0.9512  0.5588    0.00
   6    28713877    rs116776021   T   ?   4      0.5596      0.5596  1.0957  1.0957  0.8908    0.00
   6    28714044      rs1233582   G   ?   4      0.8953      0.8953  0.9882  0.9882  0.9184    0.00
   6    28714204     rs57876318   C   ?   4      0.2524       0.608  1.0989  1.0999  0.0030   78.44
   6    28714424    rs115592698   T   ?   4      0.5139      0.5139  1.1114  1.1114  0.9425    0.00
   6    28714723      rs9257124   T   ?   4      0.3168      0.3168  0.9011  0.9011  0.9244    0.00
   6    28714761      rs7763390   C   ?   4      0.6231      0.6231  1.0478  1.0478  0.5650    0.00
   6    28714944     rs73391166   A   ?   4      0.7335      0.9577  1.0413  1.0083  0.1961   36.01
   6    28715516    rs116157862   G   ?   4      0.5596      0.5596  1.0957  1.0957  0.8908    0.00
   6    28715537      rs6909102   C   ?   4      0.6316      0.6316  1.0466  1.0466  0.5612    0.00
   6    28715566      rs1233583   A   ?   4      0.7044      0.7044  0.9512  0.9512  0.5588    0.00
   6    28715583    rs114227105   T   ?   4      0.5679      0.5679  1.0936  1.0936  0.8938    0.00
   6    28715604      rs1233584   G   ?   4      0.7792      0.8577  0.9793  0.9838  0.2334   29.81
   6    28715639     rs73391168   T   ?   4      0.5581      0.5581  0.9534  0.9534  0.6084    0.00
   6    28716235     rs73391169   A   ?   4      0.9283      0.8992  0.9878  0.9816  0.3372   11.15
   6    28716345      rs1233585   G   ?   4      0.8953      0.8953  0.9882  0.9882  0.9184    0.00
   6    28716551     rs77875080   C   ?   4       0.807       0.807  0.8891  0.8891  0.8651    0.00
   6    28716675     rs75888590   C   ?   4      0.8062      0.8062  1.0285  1.0285  0.5045    0.00
   6    28716854      rs1311912   T   ?   4      0.7044      0.7044  0.9512  0.9512  0.5588    0.00
   6    28716962    rs111836343   A   ?   4      0.8062      0.8062  1.0285  1.0285  0.5045    0.00
   6    28717178      rs1311913   C   ?   4      0.7044      0.7044  0.9512  0.9512  0.5588    0.00
   6    28717256     rs72847135   G   ?   4      0.6006      0.6006  1.0511  1.0511  0.5793    0.00
   6    28717617    rs116561036   C   ?   1          NA          NA      NA      NA      NA      NA
   6    28718300      rs9257128   A   ?   4      0.3559      0.3559  0.8910  0.8910  0.5464    0.00
   6    28718402      rs7742889   A   ?   4      0.8062      0.8062  1.0285  1.0285  0.5045    0.00
   6    28719066      rs9257129   G   ?   4      0.3168      0.3168  0.9011  0.9011  0.9244    0.00
   6    28719469     rs55641015   T   ?   4      0.8062      0.8062  1.0285  1.0285  0.5045    0.00
   6    28719755      rs1233587   T   ?   4      0.8358      0.8358  1.0170  1.0170  0.8574    0.00
   6    28719976      rs1233588   C   ?   4      0.7044      0.7044  0.9512  0.9512  0.5588    0.00
   6    28720609    rs116740683   G   ?   4      0.5631      0.5631  1.4144  1.4144  0.5732    0.00
   6    28721039     rs55795312   T   ?   4      0.5973      0.5973  1.0507  1.0507  0.5648    0.00
   6    28721254     rs60252997   C   ?   4        0.56        0.56  0.9536  0.9536  0.6106    0.00
   6    28721495      rs9257131   C   ?   4      0.4884      0.5391  0.9010  0.9026  0.3031   17.57
   6    28721534      rs1742741   T   ?   4      0.8071      0.8071  1.0200  1.0200  0.8394    0.00
   6    28721815    rs116573972   G   ?   4      0.5139      0.5139  1.1114  1.1114  0.9425    0.00
   6    28722076     rs62408379   T   ?   4      0.7746       0.794  0.9506  0.9529  0.3535    7.92
   6    28722114     rs72847141   T   ?   4      0.6006      0.6006  1.0511  1.0511  0.5793    0.00
   6    28722296    rs147743910   A   ?   4      0.5596      0.5596  1.0957  1.0957  0.8908    0.00
   6    28722799     rs17338569   C   ?   4      0.6006      0.6006  1.0511  1.0511  0.5793    0.00
   6    28722860      rs9257132   C   ?   4      0.3559      0.3559  0.8910  0.8910  0.5464    0.00
   6    28722929     rs75492882   G   ?   4      0.8062      0.8062  1.0285  1.0285  0.5045    0.00
   6    28723421      rs9257133   T   ?   4      0.7044      0.7044  0.9512  0.9512  0.5588    0.00
   6    28723499    rs138113368   C   ?   4      0.5596      0.5596  1.0957  1.0957  0.8908    0.00
   6    28723723     rs57780419   A   ?   4      0.6006      0.6006  1.0511  1.0511  0.5793    0.00
   6    28723841      rs9257136   C   ?   4      0.7044      0.7044  0.9512  0.9512  0.5588    0.00
   6    28723949      rs9257137   C   ?   4      0.7044      0.7044  0.9512  0.9512  0.5588    0.00
   6    28723960      rs1238262   T   ?   4      0.7044      0.7044  0.9512  0.9512  0.5588    0.00
   6    28723986     rs57170714   C   ?   4      0.8062      0.8062  1.0285  1.0285  0.5045    0.00
   6    28724079      rs1742742   T   ?   4      0.6138      0.7339  0.9628  0.9684  0.2072   34.17
   6    28724082      rs1742743   T   ?   4      0.7044      0.7044  0.9512  0.9512  0.5588    0.00
   6    28724852     rs17398081   C   ?   4      0.5232      0.5232  0.8735  0.8735  0.8906    0.00
   6    28725240    rs148545514   T   ?   4      0.5503      0.5503  0.8807  0.8807  0.8773    0.00
   6    28725415     rs59233561   T   ?   4      0.8062      0.8062  1.0285  1.0285  0.5045    0.00
   6    28725620     rs59475656   G   ?   4      0.8062      0.8062  1.0285  1.0285  0.5045    0.00
   6    28725704     rs61173069   G   ?   4       0.571       0.571  1.0558  1.0558  0.5580    0.00
   6    28726173     rs56003969   A   ?   4      0.8062      0.8062  1.0285  1.0285  0.5045    0.00
   6    28726568     rs73403142   G   ?   4      0.6345      0.9187  1.0577  1.0165  0.1671   40.76
   6    28726815      rs1233593   T   ?   4      0.7044      0.7044  0.9512  0.9512  0.5588    0.00
   6    28727121      rs9257140   A   ?   1          NA          NA      NA      NA      NA      NA
   6    28727343      rs1233594   G   ?   4      0.7044      0.7044  0.9512  0.9512  0.5588    0.00
   6    28727547     rs57748269   T   ?   4      0.8062      0.8062  1.0285  1.0285  0.5045    0.00
   6    28727596     rs58288624   A   ?   4      0.9736      0.7249  1.0048  1.0805  0.1062   50.94
   6    28728329      rs1233597   T   ?   4      0.8118      0.8118  1.0196  1.0196  0.8703    0.00
   6    28728871    rs116670707   A   ?   4      0.5139      0.5139  1.1114  1.1114  0.9425    0.00
   6    28729330     rs78286488   A   ?   4       0.781       0.781  1.0274  1.0274  0.4921    0.00
   6    28729634    rs114202915   T   ?   4      0.5187      0.5187  1.1109  1.1109  0.9421    0.00
   6    28729812    rs115169585   T   ?   4      0.5944      0.8324  0.9233  0.9526  0.0771   56.16
   6    28729835     rs74637441   C   ?   4       0.781       0.781  1.0274  1.0274  0.4921    0.00
   6    28729981      rs9257144   C   ?   4      0.5015      0.5482  0.9038  0.9054  0.3100   16.30
   6    28731086     rs56098960   T   ?   4      0.7967      0.7967  1.0300  1.0300  0.5040    0.00
   6    28731188      rs1233599   G   ?   4      0.7828      0.7828  0.9642  0.9642  0.6304    0.00
   6    28731263     rs79800940   T   ?   4      0.7967      0.7967  1.0300  1.0300  0.5040    0.00
   6    28731385     rs76587225   G   ?   4      0.7967      0.7967  1.0300  1.0300  0.5040    0.00
   6    28731671     rs77084790   T   ?   4      0.7967      0.7967  1.0300  1.0300  0.5040    0.00
   6    28731809      rs9257148   C   ?   4      0.4017      0.5531  0.8689  0.8804  0.1859   37.69
   6    28731925      rs9257149   C   ?   4      0.2456      0.2456  0.8916  0.8916  0.9110    0.00
   6    28731960      rs9257150   C   ?   4      0.2456      0.2456  0.8916  0.8916  0.9110    0.00
   6    28732127    rs116612399   G   ?   4      0.8362      0.8362  1.0240  1.0240  0.4735    0.00
   6    28732209    rs116450899   A   ?   4      0.4674      0.4674  1.1256  1.1256  0.9486    0.00
   6    28732294     rs73403150   T   ?   4      0.5454      0.5454  0.9518  0.9518  0.5998    0.00
   6    28732364      rs3852213   A   ?   4      0.8362      0.8362  1.0240  1.0240  0.4735    0.00
   6    28732514      rs1233600   G   ?   4      0.7828      0.7828  0.9642  0.9642  0.6304    0.00
   6    28732806     rs75525270   A   ?   4      0.8362      0.8362  1.0240  1.0240  0.4735    0.00
   6    28732869     rs77057108   T   ?   4      0.8362      0.8362  1.0240  1.0240  0.4735    0.00
   6    28733212      rs1233601   G   ?   4      0.7585      0.8423  0.9774  0.9821  0.2301   30.35
   6    28733298     rs73403152   T   ?   4      0.5454      0.5454  0.9518  0.9518  0.5998    0.00
   6    28733724     rs58258185   T   ?   4      0.8362      0.8362  1.0240  1.0240  0.4735    0.00
   6    28733787     rs57965355   G   ?   4      0.8362      0.8362  1.0240  1.0240  0.4735    0.00
   6    28734676      rs1233604   A   ?   4      0.7828      0.7828  0.9642  0.9642  0.6304    0.00
   6    28734806      rs1233605   G   ?   4      0.4797      0.4797  0.9532  0.9532  0.9660    0.00
   6    28735192     rs78195322   T   ?   4      0.8362      0.8362  1.0240  1.0240  0.4735    0.00
   6    28735200     rs11751023   T   ?   4      0.5454      0.5454  0.9518  0.9518  0.5998    0.00
   6    28735247     rs73403155   G   ?   4     0.04326      0.2104  1.1736  1.1616  0.0927   53.30
   6    28735357     rs74969965   C   ?   4      0.8362      0.8362  1.0240  1.0240  0.4735    0.00
   6    28735375     rs73403156   G   ?   4      0.7373       0.932  1.0410  0.9846  0.1028   51.52
   6    28735842      rs1233607   C   ?   4      0.7084      0.8274  0.9724  0.9789  0.1827   38.22
   6    28736070    rs111616018   G   ?   4      0.8362      0.8362  1.0240  1.0240  0.4735    0.00
   6    28736189      rs1233608   G   ?   4      0.9591      0.9591  0.9954  0.9954  0.9173    0.00
   6    28736201      rs1233609   A   ?   4      0.7828      0.7828  0.9642  0.9642  0.6304    0.00
   6    28736211    rs116299896   G   ?   4      0.8362      0.8362  1.0240  1.0240  0.4735    0.00
   6    28736484      rs9257157   T   ?   4      0.2292      0.2292  0.8881  0.8881  0.9024    0.00
   6    28736485    rs112001540   A   ?   4      0.8362      0.8362  1.0240  1.0240  0.4735    0.00
   6    28736597    rs112033028   T   ?   4      0.8362      0.8362  1.0240  1.0240  0.4735    0.00
   6    28736648     rs75265644   T   ?   4      0.8362      0.8362  1.0240  1.0240  0.4735    0.00
   6    28736965    rs145949361   G   ?   4      0.4674      0.4674  1.1256  1.1256  0.9486    0.00
   6    28736973      rs9257158   G   ?   4       0.427       0.427  0.9379  0.9379  0.8249    0.00
   6    28736988      rs1233610   G   ?   4      0.7828      0.7828  0.9642  0.9642  0.6304    0.00
   6    28737054      rs1233611   G   ?   4      0.7828      0.7828  0.9642  0.9642  0.6304    0.00
   6    28737906    rs113488442   G   ?   1          NA          NA      NA      NA      NA      NA
   6    28737976     rs78086507   C   ?   4      0.8362      0.8362  1.0240  1.0240  0.4735    0.00
   6    28737988     rs75042255   T   ?   4      0.8362      0.8362  1.0240  1.0240  0.4735    0.00
   6    28738320     rs60252686   G   ?   4      0.8362      0.8362  1.0240  1.0240  0.4735    0.00
   6    28738429      rs1233612   T   ?   4      0.7828      0.7828  0.9642  0.9642  0.6304    0.00
   6    28738559     rs73403159   T   ?   4     0.04326      0.2104  1.1736  1.1616  0.0927   53.30
   6    28738609      rs1233613   G   ?   4      0.4713      0.4713  0.9523  0.9523  0.9668    0.00
   6    28739132      rs6923795   G   ?   4      0.8362      0.8362  1.0240  1.0240  0.4735    0.00
   6    28739322      rs1233614   G   ?   4      0.9591      0.9591  0.9954  0.9954  0.9173    0.00
   6    28739584      rs1233615   C   ?   4      0.6953      0.8206  0.9711  0.9780  0.1786   38.89
   6    28739867     rs73403160   G   ?   4      0.5454      0.5454  0.9518  0.9518  0.5998    0.00
   6    28739884      rs1233616   T   ?   4      0.6953      0.8206  0.9711  0.9780  0.1786   38.89
   6    28740151     rs58025129   T   ?   4      0.0469      0.2191  1.1705  1.1579  0.0942   53.04
   6    28740425     rs56165011   C   ?   4      0.8362      0.8362  1.0240  1.0240  0.4735    0.00
   6    28740500     rs55659253   G   ?   4      0.8362      0.8362  1.0240  1.0240  0.4735    0.00
   6    28740622     rs55764335   C   ?   4      0.8362      0.8362  1.0240  1.0240  0.4735    0.00
   6    28741162      rs1233617   T   ?   4      0.5006      0.6764  0.9476  0.9593  0.2177   32.44
   6    28741734      rs9257167   A   ?   4      0.3166      0.3166  1.8649  1.8649  0.9991    0.00
   6    28741954      rs9257168   A   ?   4      0.3758      0.4441  0.8711  0.8726  0.2766   22.35
   6    28742086      rs1311914   C   ?   4      0.7828      0.7828  0.9642  0.9642  0.6304    0.00
   6    28742331     rs79128439   C   ?   4      0.8362      0.8362  1.0240  1.0240  0.4735    0.00
   6    28742340      rs1311915   G   ?   4      0.7284      0.8392  0.9744  0.9806  0.1900   37.02
   6    28742592     rs78142681   A   ?   4      0.8362      0.8362  1.0240  1.0240  0.4735    0.00
   6    28742792     rs74358341   A   ?   4      0.8362      0.8362  1.0240  1.0240  0.4735    0.00
   6    28742850      rs1233618   A   ?   4      0.7828      0.7828  0.9642  0.9642  0.6304    0.00
   6    28743567     rs11754275   G   ?   4      0.3928      0.3928  0.9313  0.9313  0.6477    0.00
   6    28744021      rs9257171   A   ?   4      0.4674      0.4674  1.1256  1.1256  0.9486    0.00
   6    28744045    rs113931894   G   ?   4      0.8362      0.8362  1.0240  1.0240  0.4735    0.00
   6    28744305      rs9257172   A   ?   4      0.2292      0.2292  0.8881  0.8881  0.9024    0.00
   6    28744614    rs113224044   C   ?   4      0.8362      0.8362  1.0240  1.0240  0.4735    0.00
   6    28744668     rs77557831   A   ?   4      0.8125      0.8125  1.0276  1.0276  0.4815    0.00
   6    28744828     rs77371395   A   ?   4      0.8125      0.8125  1.0276  1.0276  0.4815    0.00
   6    28744888     rs73403165   T   ?   4      0.0325      0.1938  1.1874  1.1730  0.0886   54.04
   6    28745450     rs74629108   C   ?   4      0.0325      0.1938  1.1874  1.1730  0.0886   54.04
   6    28745452      rs1233619   A   ?   4      0.7828      0.7828  0.9642  0.9642  0.6304    0.00
   6    28745638    rs148092311   T   ?   4       0.612       0.612  0.8990  0.8990  0.6218    0.00
   6    28746171      rs1233620   A   ?   4      0.7828      0.7828  0.9642  0.9642  0.6304    0.00
   6    28746801      rs2154025   C   ?   4      0.8125      0.8125  1.0276  1.0276  0.4815    0.00
   6    28746841      rs2154026   G   ?   4      0.8125      0.8125  1.0276  1.0276  0.4815    0.00
   6    28746906    rs113354497   G   ?   4      0.8863      0.8765  0.9805  0.9784  0.3799    2.50
   6    28746945      rs9257175   G   ?   4      0.2762      0.2762  0.8981  0.8981  0.8755    0.00
   6    28747228     rs79363797   T   ?   1          NA          NA      NA      NA      NA      NA
   6    28747413    rs114087466   C   ?   4      0.5256      0.5256  1.1088  1.1088  0.9269    0.00
   6    28747614    rs116414370   G   ?   4      0.7036      0.7379  1.0673  1.0986  0.0487   61.90
   6    28747858      rs9257176   G   ?   4      0.2762      0.2762  0.8981  0.8981  0.8755    0.00
   6    28747902      rs1233622   T   ?   4      0.7435      0.8502  0.9758  0.9822  0.1989   35.54
   6    28747985      rs6916286   A   ?   4      0.8125      0.8125  1.0276  1.0276  0.4815    0.00
   6    28747997     rs57791058   T   ?   4      0.8125      0.8125  1.0276  1.0276  0.4815    0.00
   6    28748281      rs1233623   T   ?   4      0.7828      0.7828  0.9642  0.9642  0.6304    0.00
   6    28748282      rs2394124   A   ?   1          NA          NA      NA      NA      NA      NA
   6    28748715    rs114507697   C   ?   4      0.5256      0.5256  1.1088  1.1088  0.9269    0.00
   6    28749012      rs7758798   T   ?   4      0.8125      0.8125  1.0276  1.0276  0.4815    0.00
   6    28749460     rs79141865   A   ?   4      0.8125      0.8125  1.0276  1.0276  0.4815    0.00
   6    28749477    rs113122071   T   ?   4      0.8125      0.8125  1.0276  1.0276  0.4815    0.00
   6    28750265      rs1233624   C   ?   4      0.7828      0.7828  0.9642  0.9642  0.6304    0.00
   6    28750541    rs112145933   G   ?   4      0.4463      0.4463  0.9386  0.9386  0.6645    0.00
   6    28751041      rs1311917   T   ?   4      0.7828      0.7828  0.9642  0.9642  0.6304    0.00
   6    28751979    rs113651343   C   ?   4      0.8125      0.8125  1.0276  1.0276  0.4815    0.00
   6    28751985    rs113904352   C   ?   4      0.8125      0.8125  1.0276  1.0276  0.4815    0.00
   6    28752048     rs75659458   C   ?   4      0.8125      0.8125  1.0276  1.0276  0.4815    0.00
   6    28752701     rs61270555   T   ?   4      0.5944      0.8324  0.9233  0.9526  0.0771   56.16
   6    28752883      rs7751451   G   ?   4      0.8125      0.8125  1.0276  1.0276  0.4815    0.00
   6    28752989    rs116437220   T   ?   4      0.5256      0.5256  1.1088  1.1088  0.9269    0.00
   6    28753165     rs73403171   T   ?   4      0.4625      0.4625  0.9413  0.9413  0.5854    0.00
   6    28753646      rs1311918   T   ?   4      0.7828      0.7828  0.9642  0.9642  0.6304    0.00
   6    28753752    rs114965386   T   ?   4      0.5256      0.5256  1.1088  1.1088  0.9269    0.00
   6    28753779     rs57558053   A   ?   4      0.7931      0.7931  1.0323  1.0323  0.8146    0.00
   6    28753907    rs112886535   C   ?   4      0.4957      0.4957  0.9456  0.9456  0.5638    0.00
   6    28753927     rs11963410   C   ?   4     0.04892      0.2723  1.1723  1.1545  0.0624   59.01
   6    28753990     rs80084812   A   ?   4       0.782       0.782  1.0323  1.0323  0.4347    0.00
   6    28754072    rs114607660   A   ?   4      0.5256      0.5256  1.1088  1.1088  0.9269    0.00
   6    28754111     rs11968277   G   ?   4     0.04892      0.2723  1.1723  1.1545  0.0624   59.01
   6    28754237     rs76761992   A   ?   4       0.782       0.782  1.0323  1.0323  0.4347    0.00
   6    28754430     rs78213451   C   ?   4       0.782       0.782  1.0323  1.0323  0.4347    0.00
   6    28754459    rs111621381   G   ?   4       0.782       0.782  1.0323  1.0323  0.4347    0.00
   6    28754520      rs9257181   T   ?   4      0.5054      0.5054  0.9477  0.9477  0.8151    0.00
   6    28754817      rs9257182   A   ?   4      0.9896      0.9896  1.0012  1.0012  0.9143    0.00
   6    28755532     rs73403176   T   ?   4      0.4991      0.4991  0.9457  0.9457  0.6449    0.00
   6    28755612     rs73403179   A   ?   4      0.8829      0.8272  1.0192  0.9624  0.1838   38.03
   6    28755650    rs116358919   T   ?   4       0.781      0.7573  1.0320  1.0375  0.3539    7.85
   6    28755896    rs115174438   A   ?   4       0.781      0.7573  1.0320  1.0375  0.3539    7.85
   6    28756008      rs9257183   T   ?   4      0.7889      0.7889  0.9652  0.9652  0.6349    0.00
   6    28756088      rs9257184   T   ?   4      0.7889      0.7889  0.9652  0.9652  0.6349    0.00
   6    28756136    rs115092703   A   ?   4       0.781      0.7573  1.0320  1.0375  0.3539    7.85
   6    28756394     rs74511984   A   ?   1          NA          NA      NA      NA      NA      NA
   6    28756405      rs9257185   G   ?   4       0.509       0.509  0.9213  0.9213  0.5093    0.00
   6    28756483      rs9257186   C   ?   4      0.3259      0.3259  0.9078  0.9078  0.6971    0.00
   6    28756902      rs9257187   T   ?   4      0.7889      0.7889  0.9652  0.9652  0.6349    0.00
   6    28756995      rs6938988   G   ?   4       0.781      0.7573  1.0320  1.0375  0.3539    7.85
   6    28757489      rs9257188   C   ?   4      0.7889      0.7889  0.9652  0.9652  0.6349    0.00
   6    28757555      rs9257189   G   ?   4      0.7889      0.7889  0.9652  0.9652  0.6349    0.00
   6    28757560    rs114273285   T   ?   4      0.1096       0.582  1.1686  1.1141  0.0141   71.69
   6    28757573      rs6939948   G   ?   4       0.781      0.7573  1.0320  1.0375  0.3539    7.85
   6    28757581    rs142332238   T   ?   4      0.5941      0.5941  1.3848  1.3848  0.5176    0.00
   6    28758828      rs9380090   C   ?   4      0.5657      0.5657  0.9513  0.9513  0.9111    0.00
   6    28759594    rs116010379   T   ?   4      0.5209      0.5209  1.1101  1.1101  0.9273    0.00
   6    28759854    rs116361574   C   ?   4      0.5256      0.5256  1.1088  1.1088  0.9269    0.00
   6    28760601      rs2754761   A   ?   4       0.781      0.7573  1.0320  1.0375  0.3539    7.85
   6    28761208      rs2765223   T   ?   4       0.781      0.7573  1.0320  1.0375  0.3539    7.85
   6    28761471      rs2754762   A   ?   4       0.781      0.7573  1.0320  1.0375  0.3539    7.85
   6    28761683      rs9378107   G   ?   4      0.3259      0.3259  0.9078  0.9078  0.6971    0.00
   6    28761844    rs150530886   C   ?   4      0.5941      0.5941  1.3848  1.3848  0.5176    0.00
   6    28762581     rs56030816   G   ?   4       0.781      0.7573  1.0320  1.0375  0.3539    7.85
   6    28762605     rs56374518   C   ?   4       0.781      0.7573  1.0320  1.0375  0.3539    7.85
   6    28762999      rs1810750   G   ?   4       0.781      0.7573  1.0320  1.0375  0.3539    7.85
   6    28763736    rs115174831   T   ?   4       0.781      0.7573  1.0320  1.0375  0.3539    7.85
   6    28763796    rs116520285   T   ?   4       0.781      0.7573  1.0320  1.0375  0.3539    7.85
   6    28763800     rs73403189   A   ?   4      0.7879      0.7879  0.9625  0.9625  0.6329    0.00
   6    28764097    rs140619884   C   ?   4       0.781      0.7573  1.0320  1.0375  0.3539    7.85
   6    28764103      rs7764642   A   ?   4      0.7889      0.7889  0.9652  0.9652  0.6349    0.00
   6    28764464    rs112156380   G   ?   4      0.1036      0.5782  1.1718  1.1158  0.0136   71.92
   6    28764668    rs114741267   G   ?   4       0.781      0.7573  1.0320  1.0375  0.3539    7.85
   6    28764817     rs28381660   A   ?   4      0.3241      0.3241  0.9075  0.9075  0.6963    0.00
   6    28764974      rs9257190   G   ?   4      0.9909      0.9909  1.0010  1.0010  0.8265    0.00
   6    28765033    rs114847130   T   ?   4       0.781      0.7573  1.0320  1.0375  0.3539    7.85
   6    28765098      rs9257191   G   ?   4      0.6332      0.6332  0.9377  0.9377  0.5172    0.00
   6    28765346      rs9257192   C   ?   4      0.7889      0.7889  0.9652  0.9652  0.6349    0.00
   6    28766237      rs9380092   A   ?   4      0.5415      0.5415  0.9505  0.9505  1.0000    0.00
   6    28766845    rs146674992   A   ?   4       0.781      0.7573  1.0320  1.0375  0.3539    7.85
   6    28766865     rs11961493   A   ?   4      0.1036      0.5782  1.1718  1.1158  0.0136   71.92
   6    28767076      rs2765222   T   ?   4       0.781      0.7573  1.0320  1.0375  0.3539    7.85
   6    28767135     rs28381661   A   ?   4      0.3438      0.3438  0.9158  0.9158  0.9867    0.00
   6    28767254      rs2754763   C   ?   4      0.9142      0.6657  1.0144  1.0920  0.1083   50.57
   6    28767482      rs7761321   A   ?   4      0.7889      0.7889  0.9652  0.9652  0.6349    0.00
   6    28768052    rs113478549   A   ?   4      0.4991      0.4991  0.9457  0.9457  0.6449    0.00
   6    28768267      rs7766699   A   ?   4      0.7889      0.7889  0.9652  0.9652  0.6349    0.00
   6    28768484      rs2765221   G   ?   4       0.781      0.7573  1.0320  1.0375  0.3539    7.85
   6    28768698      rs7767099   T   ?   4      0.7889      0.7889  0.9652  0.9652  0.6349    0.00
   6    28768932      rs9257217   T   ?   4      0.7889      0.7889  0.9652  0.9652  0.6349    0.00
   6    28769275      rs2754765   T   ?   4       0.781      0.7573  1.0320  1.0375  0.3539    7.85
   6    28769671      rs2765220   C   ?   4      0.9909      0.9909  1.0010  1.0010  0.8265    0.00
   6    28770683      rs7739915   T   ?   4      0.9097      0.9097  0.9895  0.9895  0.8314    0.00
   6    28770731     rs57491524   C   ?   4      0.8825      0.7185  1.0178  1.0586  0.1775   39.07
   6    28770908      rs7763940   C   ?   4      0.3241      0.3241  0.9075  0.9075  0.6963    0.00
   6    28771198      rs2013652   C   ?   4      0.3889      0.3889  0.9382  0.9382  0.7176    0.00
   6    28771300    rs142395667   A   ?   4      0.4677      0.4677  0.8610  0.8610  0.7603    0.00
   6    28771388     rs35045623   A   ?   1          NA          NA      NA      NA      NA      NA
   6    28771414      rs9378149   C   ?   4      0.2837      0.2837  0.8997  0.8997  0.7744    0.00
   6    28772128    rs114060013   C   ?   4      0.8825      0.7185  1.0178  1.0586  0.1775   39.07
   6    28772350      rs9368576   A   ?   4      0.3579      0.3579  0.9135  0.9135  0.7331    0.00
   6    28772441     rs56110474   C   ?   4      0.8825      0.7185  1.0178  1.0586  0.1775   39.07
   6    28772493     rs11968644   C   ?   4     0.06609      0.2982  1.1595  1.1420  0.0710   57.31
   6    28772691     rs11758303   A   ?   4      0.4991      0.4991  0.9457  0.9457  0.6449    0.00
   6    28773355      rs3132373   T   ?   4      0.7889      0.7889  0.9652  0.9652  0.6349    0.00
   6    28773482     rs28381663   C   ?   4      0.6387      0.6387  0.9588  0.9588  0.8612    0.00
   6    28773496      rs3132372   C   ?   4      0.8075      0.8075  0.9775  0.9775  0.8421    0.00
   6    28773983      rs3132371   A   ?   4      0.7669      0.8348  0.9780  0.9820  0.2685   23.77
   6    28774130    rs115967007   T   ?   4      0.8825      0.7185  1.0178  1.0586  0.1775   39.07
   6    28774210     rs59303422   C   ?   4      0.4991      0.4991  0.9457  0.9457  0.6449    0.00
   6    28774422    rs115385935   T   ?   4      0.8825      0.7185  1.0178  1.0586  0.1775   39.07
   6    28774593      rs9404976   T   ?   4      0.3241      0.3241  0.9075  0.9075  0.6963    0.00
   6    28775155    rs115307364   G   ?   4      0.8825      0.7185  1.0178  1.0586  0.1775   39.07
   6    28775322      rs3131344   A   ?   4      0.9097      0.9097  0.9895  0.9895  0.8314    0.00
   6    28775564      rs3131343   A   ?   4      0.7889      0.7889  0.9652  0.9652  0.6349    0.00
   6    28775664      rs7776376   T   ?   4      0.3458      0.3458  0.9114  0.9114  0.6709    0.00
   6    28775667     rs56308612   G   ?   4      0.8825      0.7185  1.0178  1.0586  0.1775   39.07
   6    28775982      rs1011094   G   ?   4      0.7669      0.8348  0.9780  0.9820  0.2685   23.77
   6    28776117      rs4324798   A   ?   4      0.7889      0.7889  0.9652  0.9652  0.6349    0.00
   6    28776140     rs11756140   G   ?   4      0.4991      0.4991  0.9457  0.9457  0.6449    0.00
   6    28776172    rs116160920   T   ?   4      0.5256      0.5256  1.1088  1.1088  0.9269    0.00
   6    28776234       rs209206   C   ?   4      0.7278      0.6404  1.0434  1.0746  0.2065   34.29
   6    28776242    rs115894206   G   ?   4      0.5256      0.5256  1.1088  1.1088  0.9269    0.00
   6    28776303       rs453020   A   ?   4      0.8825      0.7185  1.0178  1.0586  0.1775   39.07
   6    28776317      rs9257223   C   ?   4      0.7889      0.7889  0.9652  0.9652  0.6349    0.00
   6    28776360     rs28381664   G   ?   4      0.3442      0.3442  0.5681  0.5681  0.6040    0.00
   6    28776391       rs172331   G   ?   4      0.8825      0.7185  1.0178  1.0586  0.1775   39.07
   6    28777336       rs209204   C   ?   4      0.8825      0.7185  1.0178  1.0586  0.1775   39.07
   6    28777384     rs80355632   C   ?   4       0.807       0.807  0.8891  0.8891  0.8651    0.00
   6    28777691       rs209202   A   ?   4      0.8825      0.7185  1.0178  1.0586  0.1775   39.07
   6    28777991    rs114741805   A   ?   4      0.4677      0.4677  0.8610  0.8610  0.7603    0.00
   6    28778364       rs209201   T   ?   4      0.8825      0.7185  1.0178  1.0586  0.1775   39.07
   6    28778614       rs169682   G   ?   4      0.8825      0.7185  1.0178  1.0586  0.1775   39.07
   6    28778872       rs185984   G   ?   4      0.8825      0.7185  1.0178  1.0586  0.1775   39.07
   6    28779423       rs417919   G   ?   4      0.9097      0.9097  0.9895  0.9895  0.8314    0.00
   6    28779721       rs209200   T   ?   4      0.8825      0.7185  1.0178  1.0586  0.1775   39.07
   6    28779756      rs9393932   A   ?   4      0.3436      0.3436  0.9110  0.9110  0.6816    0.00
   6    28779887      rs1041881   G   ?   3      0.8605      0.8605  1.3697  1.3697  1.0000    0.00
   6    28779928       rs209199   A   ?   4      0.8825      0.7185  1.0178  1.0586  0.1775   39.07
   6    28779933      rs9393933   A   ?   4      0.3436      0.3436  0.9110  0.9110  0.6816    0.00
   6    28780479      rs9468423   G   ?   2      0.3424      0.8644  0.9222  0.9684  0.0376   76.87
   6    28780514       rs209198   A   ?   4      0.9505      0.6858  1.0089  1.0981  0.0740   56.74
   6    28780608       rs209197   A   ?   4      0.8825      0.7185  1.0178  1.0586  0.1775   39.07
   6    28780672      rs6909419   C   ?   4      0.3436      0.3436  0.9110  0.9110  0.6816    0.00
   6    28780817       rs209196   C   ?   4      0.8825      0.7185  1.0178  1.0586  0.1775   39.07
   6    28780822    rs113074871   C   ?   4      0.4991      0.4991  0.9457  0.9457  0.6449    0.00
   6    28781277      rs4713180   A   ?   4      0.5256      0.5256  1.1088  1.1088  0.9269    0.00
   6    28781438       rs209195   G   ?   4      0.8825      0.7185  1.0178  1.0586  0.1775   39.07
   6    28781479       rs209194   G   ?   4      0.8766       0.716  1.0187  1.0589  0.1801   38.64
   6    28781873     rs67829526   G   ?   1          NA          NA      NA      NA      NA      NA
   6    28782092    rs117311607   A   ?   4      0.8408      0.8408  1.0290  1.0290  0.9224    0.00
   6    28782148    rs114029915   C   ?   4      0.7731      0.7731  1.0423  1.0423  0.9434    0.00
   6    28782160      rs3132397   A   ?   4      0.7889      0.7889  0.9652  0.9652  0.6349    0.00
   6    28782217       rs209193   T   ?   4      0.8766       0.716  1.0187  1.0589  0.1801   38.64
   6    28782249       rs209192   C   ?   4      0.8766       0.716  1.0187  1.0589  0.1801   38.64
   6    28782310      rs3132396   C   ?   4      0.7889      0.7889  0.9652  0.9652  0.6349    0.00
   6    28782334       rs209191   C   ?   4      0.8766       0.716  1.0187  1.0589  0.1801   38.64
   6    28782363       rs209190   C   ?   4      0.8766       0.716  1.0187  1.0589  0.1801   38.64
   6    28782511       rs209189   A   ?   4      0.8766       0.716  1.0187  1.0589  0.1801   38.64
   6    28782601       rs209188   A   ?   4      0.8766       0.716  1.0187  1.0589  0.1801   38.64
   6    28782732       rs423261   A   ?   4      0.8766       0.716  1.0187  1.0589  0.1801   38.64
   6    28782734       rs372943   T   ?   4      0.8766       0.716  1.0187  1.0589  0.1801   38.64
   6    28782794     rs28381665   T   ?   4      0.3402      0.3402  0.9105  0.9105  0.6800    0.00
   6    28782795     rs28381666   T   ?   4      0.3402      0.3402  0.9105  0.9105  0.6800    0.00
   6    28782978       rs209187   A   ?   4      0.8766       0.716  1.0187  1.0589  0.1801   38.64
   6    28782998     rs16897420   T   ?   4      0.6681      0.7646  0.9377  0.9450  0.1971   35.84
   6    28783735     rs28381667   G   ?   4      0.4316      0.4316  0.6278  0.6278  0.4641    0.00
   6    28783772    rs147374376   C   ?   4      0.5941      0.5941  1.3848  1.3848  0.5176    0.00
   6    28784031       rs398795   C   ?   4      0.8766       0.716  1.0187  1.0589  0.1801   38.64
   6    28785085      rs3118362   C   ?   2      0.2995      0.2995  3.7565  3.7565  1.0000    0.00
   6    28785894     rs28400868   T   ?   4      0.3402      0.3402  0.9105  0.9105  0.6800    0.00
   6    28786003     rs73407222   A   ?   4      0.4844      0.4844  0.9430  0.9430  0.5735    0.00
   6    28786147     rs73407223   C   ?   4      0.1046      0.5353  1.1706  1.1190  0.0275   67.17
   6    28786884       rs172330   A   ?   4      0.8766       0.716  1.0187  1.0589  0.1801   38.64
   6    28787095      rs6939310   A   ?   4      0.4844      0.4844  0.9430  0.9430  0.5735    0.00
   6    28787152       rs185982   A   ?   4      0.8766       0.716  1.0187  1.0589  0.1801   38.64
   6    28787193      rs9257226   G   ?   4      0.9147      0.9147  0.9901  0.9901  0.8350    0.00
   6    28787384      rs9257227   C   ?   4      0.7889      0.7889  0.9652  0.9652  0.6349    0.00
   6    28787766      rs6924101   G   ?   4      0.4844      0.4844  0.9430  0.9430  0.5735    0.00
   6    28788769      rs3135294   A   ?   4      0.7889      0.7889  0.9652  0.9652  0.6349    0.00
   6    28789266       rs172329   C   ?   4      0.9147      0.9147  0.9901  0.9901  0.8350    0.00
   6    28790397      rs9257229   G   ?   4      0.7209      0.7209  0.9663  0.9663  0.6466    0.00
   6    28790528       rs172328   T   ?   4      0.9147      0.9147  0.9901  0.9901  0.8350    0.00
   6    28791016      rs9348814   C   ?   4      0.3402      0.3402  0.9105  0.9105  0.6800    0.00
   6    28791077    rs112534153   G   ?   4      0.5229      0.5229  0.9203  0.9203  0.3929    0.00
   6    28791150     rs28400869   C   ?   4      0.3402      0.3402  0.9105  0.9105  0.6800    0.00
   6    28791202     rs10484543   T   ?   4      0.3402      0.3402  0.9105  0.9105  0.6800    0.00
   6    28791481    rs148397607   A   ?   4       0.475       0.475  0.8630  0.8630  0.7656    0.00
   6    28791681     rs67662386   T   ?   4      0.9272      0.9272  0.9916  0.9916  0.8339    0.00
   6    28792012       rs209183   C   ?   4      0.8857      0.7193  1.0173  1.0584  0.1768   39.19
   6    28792030      rs3118360   A   ?   2      0.1992      0.1992  3.3890  3.3890  1.0000    0.00
   6    28792477       rs209181   A   ?   4      0.9147      0.9147  0.9901  0.9901  0.8350    0.00
   6    28792483     rs78027219   T   ?   4      0.5229      0.5229  0.9203  0.9203  0.3929    0.00
   6    28793250     rs56271755   T   ?   4      0.6837      0.6837  0.9139  0.9139  0.7322    0.00
   6    28793605       rs209180   T   ?   4      0.4055      0.4055  0.9404  0.9404  0.7013    0.00
   6    28793779       rs880157   G   ?   4      0.1783      0.1783  0.8797  0.8797  0.7607    0.00
   6    28793853       rs209179   C   ?   4      0.8804      0.8804  0.9856  0.9856  0.6387    0.00
   6    28793915      rs3135295   C   ?   4      0.7889      0.7889  0.9652  0.9652  0.6349    0.00
   6    28794273     rs11966708   C   ?   4      0.1817      0.1945  1.0979  1.0971  0.3749    3.56
   6    28795856      rs3135296   T   ?   4      0.7889      0.7889  0.9652  0.9652  0.6349    0.00
   6    28796071      rs3131337   C   ?   4      0.7889      0.7889  0.9652  0.9652  0.6349    0.00
   6    28796455    rs145661222   C   ?   4      0.8766       0.716  1.0187  1.0589  0.1801   38.64
   6    28796769    rs115979269   C   ?   4      0.5386      0.5386  1.0958  1.0958  0.9712    0.00
   6    28796842     rs75343821   C   ?   4      0.5229      0.5229  0.9203  0.9203  0.3929    0.00
   6    28797097    rs114146785   G   ?   4      0.5941      0.5941  1.3848  1.3848  0.5176    0.00
   6    28797720     rs72500865   C   ?   4      0.5481      0.5556  1.1497  1.1501  0.3731    3.93
   6    28797903    rs149902743   G   ?   4      0.5386      0.5386  1.0958  1.0958  0.9712    0.00
   6    28798002     rs11759022   T   ?   4      0.3608       0.476  1.0719  1.0654  0.2699   23.52
   6    28798610      rs9357073   C   ?   4      0.5061       0.695  0.9477  0.9626  0.2399   28.71
   6    28798650      rs9366727   A   ?   4       0.352       0.352  0.9110  0.9110  0.6912    0.00
   6    28800281    rs150548387   G   ?   4      0.7184      0.9332  0.9476  0.9798  0.0500   61.61
   6    28801168      rs3132376   A   ?   4      0.7889      0.7889  0.9652  0.9652  0.6349    0.00
   6    28801442     rs56678427   A   ?   4       0.883      0.8037  1.0172  1.0329  0.3030   17.60
   6    28802149      rs3118357   A   ?   4      0.7889      0.7889  0.9652  0.9652  0.6349    0.00
   6    28802436       rs184094   G   ?   4      0.4504       0.687  0.9407  0.9595  0.2006   35.28
   6    28803103       rs209177   A   ?   4      0.5009      0.6941  0.9470  0.9623  0.2364   29.29
   6    28803291      rs9257248   T   ?   4      0.7889      0.7889  0.9652  0.9652  0.6349    0.00
   6    28803331     rs73407231   T   ?   4      0.5229      0.5229  0.9203  0.9203  0.3929    0.00
   6    28803504      rs9257249   C   ?   4      0.7889      0.7889  0.9652  0.9652  0.6349    0.00
   6    28803633      rs9257250   T   ?   4      0.7889      0.7889  0.9652  0.9652  0.6349    0.00
   6    28804688      rs3135297   A   ?   4      0.7889      0.7889  0.9652  0.9652  0.6349    0.00
   6    28805630    rs142630735   T   ?   4      0.5386      0.5386  1.0958  1.0958  0.9712    0.00
   6    28806218       rs209174   G   ?   4       0.909       0.909  0.9890  0.9890  0.6543    0.00
   6    28806629     rs73407237   C   ?   4      0.5229      0.5229  0.9203  0.9203  0.3929    0.00
   6    28808973     rs11753443   T   ?   4      0.3608       0.476  1.0719  1.0654  0.2699   23.52
   6    28808992      rs3132395   G   ?   4      0.7889      0.7889  0.9652  0.9652  0.6349    0.00
   6    28809038      rs3132394   G   ?   4      0.7889      0.7889  0.9652  0.9652  0.6349    0.00
   6    28809196    rs116390607   T   ?   4       0.371       0.371  0.8849  0.8849  0.6188    0.00
   6    28809598      rs3132393   C   ?   4      0.7889      0.7889  0.9652  0.9652  0.6349    0.00
   6    28810145     rs77707491   A   ?   1          NA          NA      NA      NA      NA      NA
   6    28810817       rs422331   T   ?   4      0.4184      0.4184  0.9419  0.9419  0.7056    0.00
   6    28811280     rs73407240   A   ?   4      0.5229      0.5229  0.9203  0.9203  0.3929    0.00
   6    28814098    rs115531818   G   ?   4      0.6197      0.6197  0.9117  0.9117  0.7537    0.00
   6    28814446      rs3131335   C   ?   4      0.7889      0.7889  0.9652  0.9652  0.6349    0.00
   6    28815213       rs526983   T   ?   4       0.909       0.909  0.9890  0.9890  0.6543    0.00
   6    28815523    rs116550725   A   ?   4      0.4815      0.4815  1.1119  1.1119  0.9932    0.00
   6    28815952       rs209172   A   ?   4      0.5009      0.6941  0.9470  0.9623  0.2364   29.29
   6    28816061      rs9257260   A   ?   4      0.4895      0.6409  0.8906  0.9054  0.1895   37.09
   6    28817300       rs209171   A   ?   4       0.909       0.909  0.9890  0.9890  0.6543    0.00
   6    28817590      rs9257262   T   ?   4      0.7889      0.7889  0.9652  0.9652  0.6349    0.00
   6    28817794    rs150600314   A   ?   4      0.8335      0.8335  1.0307  1.0307  0.9844    0.00
   6    28817897      rs7760313   C   ?   4      0.7889      0.7889  0.9652  0.9652  0.6349    0.00
   6    28817942       rs209170   A   ?   4      0.5009      0.6941  0.9470  0.9623  0.2364   29.29
   6    28818924    rs141384069   T   ?   4      0.5266      0.5266  1.1001  1.1001  0.9937    0.00
   6    28818951    rs147406886   G   ?   4      0.8375      0.8375  0.9605  0.9605  0.7531    0.00
   6    28819204    rs140690185   T   ?   4      0.9814      0.9814  0.9974  0.9974  0.7789    0.00
   6    28821095      rs9257270   G   ?   4      0.3543      0.3543  0.9129  0.9129  0.7055    0.00
   6    28821169    rs138092393   A   ?   4      0.8766       0.716  1.0187  1.0589  0.1801   38.64
   6    28821676      rs9257271   A   ?   4      0.7889      0.7889  0.9652  0.9652  0.6349    0.00
   6    28821735      rs9257272   C   ?   4      0.7889      0.7889  0.9652  0.9652  0.6349    0.00
   6    28822257     rs11965253   A   ?   4      0.9671      0.9671  0.9941  0.9941  0.5262    0.00
   6    28822663    rs138044664   T   ?   4      0.5266      0.5266  1.1001  1.1001  0.9937    0.00
   6    28822847    rs115763085   T   ?   4      0.5266      0.5266  1.1001  1.1001  0.9937    0.00
   6    28823999      rs3132384   A   ?   4      0.7889      0.7889  0.9652  0.9652  0.6349    0.00
   6    28824397      rs3135300   A   ?   4      0.7889      0.7889  0.9652  0.9652  0.6349    0.00
   6    28824621     rs77730005   T   ?   4      0.5229      0.5229  0.9203  0.9203  0.3929    0.00
   6    28824974      rs3132385   T   ?   2      0.1992      0.1992  3.3890  3.3890  1.0000    0.00
   6    28825571      rs3131345   A   ?   4      0.7889      0.7889  0.9652  0.9652  0.6349    0.00
   6    28825573      rs3132387   A   ?   4       0.813       0.813  0.9696  0.9696  0.5502    0.00
   6    28825930    rs113321751   T   ?   1          NA          NA      NA      NA      NA      NA
   6    28826031    rs111493337   A   ?   4      0.3561      0.4718  1.0727  1.0660  0.2696   23.58
   6    28826069     rs28986280   T   ?   1          NA          NA      NA      NA      NA      NA
   6    28826239    rs114512486   G   ?   4      0.5266      0.5266  1.1001  1.1001  0.9937    0.00
   6    28826262      rs9257274   C   ?   4      0.3543      0.3543  0.9129  0.9129  0.7055    0.00
   6    28826405       rs176461   G   ?   4      0.8803      0.7187  1.0182  1.0583  0.1804   38.59
   6    28826852    rs115439209   T   ?   4      0.8309      0.8309  1.0347  1.0347  0.9607    0.00
   6    28827663     rs73407247   G   ?   4      0.5229      0.5229  0.9203  0.9203  0.3929    0.00
   6    28827879      rs3132388   T   ?   4      0.5421      0.5421  0.9242  0.9242  0.6352    0.00
   6    28828010    rs116380322   C   ?   4      0.6147      0.6147  0.9105  0.9105  0.7567    0.00
   6    28828808    rs115623594   C   ?   4      0.5398      0.7836  1.2006  1.1197  0.1564   42.53
   6    28829486       rs209165   C   ?   4       0.499      0.6927  0.9468  0.9621  0.2360   29.36
   6    28829637      rs3135302   C   ?   4      0.7889      0.7889  0.9652  0.9652  0.6349    0.00
   6    28830022      rs6456858   G   ?   4       0.371       0.371  0.8849  0.8849  0.6188    0.00
   6    28830191      rs2038887   C   ?   4      0.7184      0.9332  0.9476  0.9798  0.0500   61.61
   6    28830477    rs115009016   C   ?   4      0.5266      0.5266  1.1001  1.1001  0.9937    0.00
   6    28831535     rs58958115   G   ?   4      0.8717      0.8717  0.9839  0.9839  0.7811    0.00
   6    28831611      rs3131336   T   ?   2      0.1992      0.1992  3.3890  3.3890  1.0000    0.00
   6    28833442       rs413158   A   ?   4      0.9669      0.9669  0.9960  0.9960  0.6973    0.00
   6    28833507      rs9257280   T   ?   4     0.04749     0.04749  0.8408  0.8408  0.5981    0.00
   6    28833508    rs115986935   T   ?   4      0.8309      0.8309  1.0347  1.0347  0.9607    0.00
   6    28833512     rs73741203   A   ?   4      0.7117      0.7117  0.9578  0.9578  0.7906    0.00
   6    28833518    rs113537161   C   ?   4      0.5229      0.5229  0.9203  0.9203  0.3929    0.00
   6    28833549      rs9257281   G   ?   4      0.3543      0.3543  0.9129  0.9129  0.7055    0.00
   6    28833696    rs115626731   A   ?   4      0.8309      0.8309  1.0347  1.0347  0.9607    0.00
   6    28834287     rs11759525   A   ?   4      0.1991      0.1991  1.0940  1.0940  0.4041    0.00
   6    28834324    rs150898617   A   ?   4      0.5266      0.5266  1.1001  1.1001  0.9937    0.00
   6    28834598    rs149236018   T   ?   4      0.5941      0.5941  1.3848  1.3848  0.5176    0.00
   6    28835252      rs7775657   A   ?   4      0.5229      0.5229  0.9203  0.9203  0.3929    0.00
   6    28836456       rs209164   T   ?   4        0.98        0.98  0.9976  0.9976  0.7061    0.00
   6    28836592     rs73407261   T   ?   4      0.5229      0.5229  0.9203  0.9203  0.3929    0.00
   6    28837036    rs116024793   A   ?   4      0.7184      0.9332  0.9476  0.9798  0.0500   61.61
   6    28837192      rs7747802   T   ?   4      0.5481      0.5556  1.1497  1.1501  0.3731    3.93
   6    28837437      rs3131093   T   ?   4      0.7889      0.7889  0.9652  0.9652  0.6349    0.00
   6    28837658    rs150298088   C   ?   4      0.4702      0.4702  0.8617  0.8617  0.7701    0.00
   6    28837805      rs3132391   A   ?   4      0.7889      0.7889  0.9652  0.9652  0.6349    0.00
   6    28838629      rs3132392   C   ?   4      0.7889      0.7889  0.9652  0.9652  0.6349    0.00
   6    28839073     rs11966136   G   ?   4       0.863       0.863  0.9855  0.9855  0.5378    0.00
   6    28839317       rs365823   C   ?   4      0.9481       0.686  1.0094  1.0977  0.0755   56.46
   6    28839403      rs3135304   A   ?   4      0.7889      0.7889  0.9652  0.9652  0.6349    0.00
   6    28839477       rs743847   A   ?   4       0.343       0.343  0.9106  0.9106  0.6977    0.00
   6    28839529      rs3118367   C   ?   4      0.7889      0.7889  0.9652  0.9652  0.6349    0.00
   6    28839542       rs172327   G   ?   4      0.9102      0.7718  1.0135  1.0434  0.2313   30.15
   6    28839570     rs76650502   C   ?   4      0.2631      0.2631  0.8546  0.8546  0.5908    0.00
   6    28839632    rs142735815   C   ?   4      0.4702      0.4702  0.8617  0.8617  0.7701    0.00
   6    28839709      rs3135305   G   ?   4      0.5857      0.5857  0.9312  0.9312  0.6040    0.00
   6    28839747       rs743848   T   ?   4      0.8309      0.8309  1.0347  1.0347  0.9607    0.00
   6    28839798      rs3135306   A   ?   4      0.7889      0.7889  0.9652  0.9652  0.6349    0.00
   6    28839899      rs3118366   C   ?   4      0.7889      0.7889  0.9652  0.9652  0.6349    0.00
   6    28839908      rs3118365   A   ?   4      0.7889      0.7889  0.9652  0.9652  0.6349    0.00
   6    28839921      rs2894065   T   ?   4       0.712       0.712  0.9582  0.9582  0.6410    0.00
   6    28839947    rs115096560   T   ?   4      0.7184      0.9332  0.9476  0.9798  0.0500   61.61
   6    28840351    rs185466530   T   ?   3      0.8605      0.8605  1.3697  1.3697  1.0000    0.00
   6    28840831    rs148837024   A   ?   4      0.3291      0.4509  1.0770  1.0701  0.2610   25.09
   6    28840901    rs148017129   T   ?   4      0.7184      0.9332  0.9476  0.9798  0.0500   61.61
   6    28841615    rs115227125   G   ?   4      0.7184      0.9332  0.9476  0.9798  0.0500   61.61
   6    28843092    rs115019353   C   ?   4      0.8309      0.8309  1.0347  1.0347  0.9607    0.00
   6    28844381    rs116825544   G   ?   4      0.8315      0.8315  0.9682  0.9682  0.9963    0.00
   6    28845157    rs140079894   T   ?   4      0.8315      0.8315  0.9682  0.9682  0.9963    0.00
   6    28845470     rs28986281   T   ?   1          NA          NA      NA      NA      NA      NA
   6    28846121     rs73408940   C   ?   4       0.507       0.507  0.9174  0.9174  0.4310    0.00
   6    28846462       rs209152   A   ?   4      0.9615      0.9615  0.9954  0.9954  0.7158    0.00
   6    28846724       rs209151   C   ?   4      0.4126      0.6385  0.9352  0.9532  0.2101   33.70
   6    28847310     rs16894407   C   ?   4      0.7184      0.9332  0.9476  0.9798  0.0500   61.61
   6    28847384      rs3135307   T   ?   4      0.7981      0.7981  0.9667  0.9667  0.6415    0.00
   6    28847476    rs115206826   C   ?   4      0.5146      0.5146  1.1032  1.1032  0.9938    0.00
   6    28848694      rs9500892   T   ?   4      0.4382      0.4382  0.8524  0.8524  0.7457    0.00
   6    28849711       rs413972   A   ?   4       0.396      0.4016  0.9423  0.9426  0.3873    0.94
   6    28849790       rs172326   A   ?   4      0.4974       0.569  0.9537  0.9583  0.3363   11.31
   6    28850382      rs2006758   G   ?   4      0.4338      0.4338  0.9253  0.9253  0.6313    0.00
   6    28850537    rs138061164   A   ?   4      0.3832      0.3832  0.8888  0.8888  0.5265    0.00
   6    28850777    rs138812412   T   ?   4      0.3832      0.3832  0.8888  0.8888  0.5265    0.00
   6    28850796    rs141984307   A   ?   4      0.3832      0.3832  0.8888  0.8888  0.5265    0.00
   6    28850808    rs146328993   A   ?   4      0.3717      0.3717  0.8883  0.8883  0.6654    0.00
   6    28851047      rs1016471   T   ?   4      0.8118      0.8118  0.9641  0.9641  0.5967    0.00
   6    28851367      rs1016472   C   ?   4      0.3975      0.4694  0.9425  0.9472  0.3352   11.53
   6    28851572      rs3131095   C   ?   4      0.3325      0.3325  1.8190  1.8190  0.9997    0.00
   6    28851688      rs7769221   C   ?   4      0.3803      0.3825  0.9404  0.9405  0.3899    0.37
   6    28851695      rs4713183   C   ?   4      0.7553      0.7553  1.0505  1.0505  0.8692    0.00
   6    28851808     rs75704476   A   ?   4      0.7029      0.7029  0.9419  0.9419  0.6375    0.00
   6    28851908       rs429369   C   ?   4      0.3803      0.3825  0.9404  0.9405  0.3899    0.37
   6    28852217     rs76458574   C   ?   4      0.3832      0.3832  0.8888  0.8888  0.5265    0.00
   6    28852285       rs182330   A   ?   4        0.41      0.4666  0.9439  0.9476  0.3474    9.14
   6    28852363       rs185980   G   ?   4        0.41      0.4666  0.9439  0.9476  0.3474    9.14
   6    28852416       rs209150   C   ?   4      0.5116      0.5679  0.9552  0.9588  0.3484    8.95
   6    28852497     rs73741219   A   ?   4      0.6128      0.6128  1.1250  1.1250  0.4509    0.00
   6    28852653    rs113195035   A   ?   4      0.2809      0.2809  0.8611  0.8611  0.5486    0.00
   6    28852787     rs59450563   T   ?   2      0.6981      0.6981  0.4481  0.4481  1.0000    0.00
   6    28852878      rs3118364   A   ?   4      0.3325      0.3325  1.8190  1.8190  0.9997    0.00
   6    28853097    rs116786917   T   ?   4      0.7274      0.9424  0.9493  0.9824  0.0469   62.31
   6    28853157      rs7750338   T   ?   4      0.3924      0.3924  0.9418  0.9418  0.4029    0.00
   6    28853197      rs3131097   G   ?   4      0.3325      0.3325  1.8190  1.8190  0.9997    0.00
   6    28853377    rs112536195   T   ?   2      0.6981      0.6981  0.4481  0.4481  1.0000    0.00
   6    28853541    rs113958193   C   ?   4      0.3832      0.3832  0.8888  0.8888  0.5265    0.00
   6    28854059      rs7755875   G   ?   4        0.74      0.8631  0.9776  0.9852  0.2050   34.55
   6    28854769    rs145618169   T   ?   1          NA          NA      NA      NA      NA      NA
   6    28854772       rs544277   C   ?   4      0.5675      0.6943  0.9609  0.9691  0.2786   22.00
   6    28854892     rs34840519   G   ?   4      0.4021      0.7093  1.0658  1.0432  0.0962   52.67
   6    28855109      rs6925173   A   ?   4      0.3832      0.3832  0.8888  0.8888  0.5265    0.00
   6    28855805      rs3135309   C   ?   4      0.3325      0.3325  1.8190  1.8190  0.9997    0.00
   6    28855831      rs2148008   C   ?   4      0.6035      0.7054  1.0923  1.1191  0.0297   66.55
   6    28856450      rs2148007   G   ?   4       0.497      0.6125  0.9393  0.9478  0.2764   22.38
   6    28856689      rs3135310   G   ?   4      0.3325      0.3325  1.8190  1.8190  0.9997    0.00
   6    28856740      rs3135311   C   ?   4      0.3325      0.3325  1.8190  1.8190  0.9997    0.00
   6    28856889      rs3135312   A   ?   4      0.3325      0.3325  1.8190  1.8190  0.9997    0.00
   6    28857630      rs3135313   C   ?   4      0.3325      0.3325  1.8190  1.8190  0.9997    0.00
   6    28858017     rs10428805   G   ?   4      0.3832      0.3832  0.8888  0.8888  0.5265    0.00
   6    28858166       rs209147   C   ?   4      0.5154      0.5309  0.9555  0.9565  0.3799    2.50
   6    28858850       rs209146   A   ?   4      0.4362      0.4533  0.9469  0.9480  0.3785    2.79
   6    28859108       rs209145   C   ?   4      0.4181      0.4181  0.9448  0.9448  0.4355    0.00
   6    28859769       rs209144   T   ?   4      0.4181      0.4181  0.9448  0.9448  0.4355    0.00
   6    28859801       rs209143   G   ?   4      0.4181      0.4181  0.9448  0.9448  0.4355    0.00
   6    28859919      rs7749527   G   ?   4      0.5631      0.9269  1.0417  1.0107  0.0557   60.39
   6    28860396    rs114464814   G   ?   4       0.446       0.446  1.1205  1.1205  0.9787    0.00
   6    28861079     rs56410779   A   ?   1          NA          NA      NA      NA      NA      NA
   6    28861118      rs9468439   G   ?   4      0.4218      0.4218  0.8475  0.8475  0.7858    0.00
   6    28861320      rs3135314   G   ?   4      0.5546      0.5746  0.9595  0.9608  0.3764    3.23
   6    28862509    rs117929666   C   ?   2      0.6981      0.6981  0.4481  0.4481  1.0000    0.00
   6    28862617       rs209142   C   ?   4      0.1387      0.2676  0.9042  0.9146  0.2515   26.71
   6    28863469       rs209140   A   ?   4      0.4181      0.4181  0.9448  0.9448  0.4355    0.00
   6    28863483       rs209139   A   ?   4        0.79      0.8446  0.9772  0.9814  0.3098   16.34
   6    28864100    rs115196926   T   ?   3      0.8605      0.8605  1.3697  1.3697  1.0000    0.00
   6    28864130    rs116815623   A   ?   4      0.7274      0.9424  0.9493  0.9824  0.0469   62.31
   6    28864170     rs74672902   C   ?   4      0.3008      0.3008  0.8668  0.8668  0.6249    0.00
   6    28864849      rs3135316   G   ?   4      0.2862      0.2862  1.9496  1.9496  1.0000    0.00
   6    28865973    rs147686661   C   ?   4      0.2873      0.2873  0.8645  0.8645  0.6124    0.00
   6    28865977    rs142439015   G   ?   4      0.2873      0.2873  0.8645  0.8645  0.6124    0.00
   6    28865982    rs150235440   C   ?   4      0.2873      0.2873  0.8645  0.8645  0.6124    0.00
   6    28865984    rs145808785   A   ?   4      0.2873      0.2873  0.8645  0.8645  0.6124    0.00
   6    28866528      rs3130838   C   ?   4      0.2862      0.2862  1.9496  1.9496  1.0000    0.00
   6    28866529      rs9468440   T   ?   4      0.4218      0.4218  0.8475  0.8475  0.7858    0.00
   6    28867157    rs116188510   T   ?   4      0.1898      0.1898  0.8623  0.8623  0.6486    0.00
   6    28867915      rs1536215   G   ?   4      0.3688      0.3688  1.0782  1.0782  0.8756    0.00
   6    28868157    rs114681144   A   ?   4      0.5062      0.5714  0.9245  0.9306  0.3306   12.40
   6    28868217      rs6928948   A   ?   4       0.618       0.618  1.0363  1.0363  0.7206    0.00
   6    28868494      rs3132374   G   ?   3      0.1363      0.1363  4.6422  4.6422  1.0000    0.00
   6    28868515     rs73393707   C   ?   4      0.7362      0.7362  0.9534  0.9534  0.4373    0.00
   6    28868745     rs74485913   T   ?   4      0.5205      0.5913  0.9269  0.9336  0.3246   13.56
   6    28869384     rs78644734   C   ?   4      0.5205      0.5913  0.9269  0.9336  0.3246   13.56
   6    28870847     rs41270604   T   ?   4      0.7491      0.7491  0.9513  0.9513  0.6247    0.00
   6    28870975      rs1056032   T   ?   4      0.1205      0.1205  1.1240  1.1240  0.7728    0.00
   6    28872624     rs79571250   C   ?   4      0.5205      0.5913  0.9269  0.9336  0.3246   13.56
   6    28872742       rs209124   C   ?   4      0.2221      0.2221  1.0839  1.0839  0.4732    0.00
   6    28873029     rs77095637   T   ?   2      0.6981      0.6981  0.4481  0.4481  1.0000    0.00
   6    28873053     rs11964044   G   ?   4      0.8571      0.8571  0.9739  0.9739  0.5792    0.00
   6    28873161     rs72853516   C   ?   4      0.1205      0.1205  1.1240  1.1240  0.7728    0.00
   6    28875501      rs3118363   C   ?   3      0.1363      0.1363  4.6422  4.6422  1.0000    0.00
   6    28876509      rs2269553   A   ?   4      0.3877      0.3877  0.9179  0.9179  0.6824    0.00
   6    28877247      rs3135293   C   ?   3      0.1363      0.1363  4.6422  4.6422  1.0000    0.00
   6    28877773      rs1794588   A   ?   4      0.2875      0.2875  1.0728  1.0728  0.5436    0.00
   6    28878112    rs115318295   T   ?   4      0.7416       0.765  1.0216  1.0219  0.2991   18.30
   6    28878183     rs57564128   C   ?   4      0.7274      0.9424  0.9493  0.9824  0.0469   62.31
   6    28878214      rs2097424   G   ?   4      0.8759      0.8774  1.0102  1.0104  0.3608    6.46
   6    28880381     rs77074408   A   ?   4      0.1168      0.1168  0.7724  0.7724  0.4855    0.00
   6    28880570    rs116750314   T   ?   2      0.6981      0.6981  0.4481  0.4481  1.0000    0.00
   6    28880653     rs76683848   C   ?   4      0.5205      0.5913  0.9269  0.9336  0.3246   13.56
   6    28881660       rs209121   T   ?   4      0.2192      0.2192  1.0845  1.0845  0.4744    0.00
   6    28882098      rs6906953   G   ?   4      0.2192      0.2192  1.0845  1.0845  0.4744    0.00
   6    28882221    rs113243792   G   ?   2      0.6981      0.6981  0.4481  0.4481  1.0000    0.00
   6    28883296      rs3132382   A   ?   3      0.1363      0.1363  4.6422  4.6422  1.0000    0.00
   6    28883369     rs12194037   A   ?   4      0.4186      0.4186  1.1287  1.1287  0.9752    0.00
   6    28883688     rs72853522   C   ?   4      0.1205      0.1205  1.1240  1.1240  0.7728    0.00
   6    28883697    rs113491714   G   ?   4      0.5286      0.6072  0.9283  0.9358  0.3170   15.00
   6    28883706     rs72853523   G   ?   4      0.1205      0.1205  1.1240  1.1240  0.7728    0.00
   6    28883895      rs9501162   G   ?   4      0.6526      0.6526  0.9069  0.9069  0.8154    0.00
   6    28883943      rs3131098   T   ?   4      0.2896      0.2896  1.0725  1.0725  0.5330    0.00
   6    28883982     rs12174077   A   ?   4      0.4186      0.4186  1.1287  1.1287  0.9752    0.00
   6    28883983     rs12174070   T   ?   4      0.1205      0.1205  1.1240  1.1240  0.7728    0.00
   6    28884159    rs150292065   A   ?   4      0.5941      0.5941  1.3848  1.3848  0.5176    0.00
   6    28884783    rs113398570   A   ?   2      0.6981      0.6981  0.4481  0.4481  1.0000    0.00
   6    28885202    rs142033196   G   ?   4      0.4186      0.4186  1.1287  1.1287  0.9752    0.00
   6    28885227      rs3132380   C   ?   4       0.221       0.221  1.0841  1.0841  0.4614    0.00
   6    28885863      rs3131101   G   ?   3      0.1363      0.1363  4.6422  4.6422  1.0000    0.00
   6    28885865      rs3132378   G   ?   3      0.1363      0.1363  4.6422  4.6422  1.0000    0.00
   6    28885974      rs3132377   T   ?   4       0.221       0.221  1.0841  1.0841  0.4614    0.00
   6    28886502      rs4713184   C   ?   4      0.1574      0.1574  1.1134  1.1134  0.8554    0.00
   6    28886813    rs144925938   T   ?   2      0.6981      0.6981  0.4481  0.4481  1.0000    0.00
   6    28887022    rs115060784   C   ?   4      0.7274      0.9424  0.9493  0.9824  0.0469   62.31
   6    28888058    rs114472201   A   ?   4      0.8059      0.8059  0.9623  0.9623  0.6077    0.00
   6    28890219      rs9295782   A   ?   4      0.1205      0.1205  1.1240  1.1240  0.7728    0.00
   6    28890800       rs929042   C   ?   4      0.2977      0.2977  0.9012  0.9012  0.6913    0.00
   6    28891176      rs2230683   C   ?   3      0.1363      0.1363  4.6422  4.6422  1.0000    0.00
   6    28891423     rs11545588   A   ?   4      0.1205      0.1205  1.1240  1.1240  0.7728    0.00
   6    28891458      rs1061625   T   ?   4      0.2566      0.2566  1.0777  1.0777  0.4503    0.00
   6    28891522     rs11545587   A   ?   4      0.1296      0.1296  1.1209  1.1209  0.7822    0.00
   6    28891856      rs6934771   T   ?   4      0.5205      0.5913  0.9269  0.9336  0.3246   13.56
   6    28892919      rs2765229   A   ?   4       0.727       0.727  0.9690  0.9690  0.5703    0.00
   6    28893002     rs75307122   T   ?   4      0.5205      0.5913  0.9269  0.9336  0.3246   13.56
   6    28893573     rs13206458   C   ?   3      0.1363      0.1363  4.6422  4.6422  1.0000    0.00
   6    28893927      rs2894066   G   ?   4      0.5489      0.5489  1.0421  1.0421  0.5921    0.00
   6    28894094      rs3763339   G   ?   4      0.4581      0.4581  1.1175  1.1175  0.9723    0.00
   6    28894311      rs3763338   A   ?   4      0.1296      0.1296  1.1209  1.1209  0.7822    0.00
   6    28894614     rs41316618   T   ?   3           1           1  0.0000  0.0000  1.0000    0.00
   6    28894755    rs141425519   G   ?   4      0.4536      0.4536  0.8588  0.8588  0.8491    0.00
   6    28895006    rs192441512   T   ?   4      0.4581      0.4581  1.1175  1.1175  0.9723    0.00
   6    28895648    rs114995312   T   ?   4      0.4581      0.4581  1.1175  1.1175  0.9723    0.00
   6    28895695     rs59889558   T   ?   4      0.7274      0.9424  0.9493  0.9824  0.0469   62.31
   6    28895716     rs72860085   T   ?   4      0.1296      0.1296  1.1209  1.1209  0.7822    0.00
   6    28896528    rs113152663   T   ?   4      0.1296      0.1296  1.1209  1.1209  0.7822    0.00
   6    28896775      rs9468445   G   ?   4      0.4536      0.4536  0.8588  0.8588  0.8491    0.00
   6    28897214       rs876737   G   ?   4      0.2976      0.2976  1.0713  1.0713  0.5202    0.00
   6    28897334    rs113796339   T   ?   4      0.1296      0.1296  1.1209  1.1209  0.7822    0.00
   6    28898057    rs111711328   A   ?   4      0.5356      0.6148  0.9294  0.9370  0.3161   15.16
   6    28898526    rs114627526   G   ?   4      0.5941      0.5941  1.3848  1.3848  0.5176    0.00
   6    28899416      rs9380098   A   ?   4      0.1268      0.1268  1.1226  1.1226  0.7057    0.00
   6    28900499      rs1238787   C   ?   4      0.9081      0.9179  1.0075  1.0075  0.3033   17.54
   6    28901402     rs58971829   C   ?   4      0.7091      0.7091  1.0410  1.0410  0.4609    0.00
   6    28901565      rs2032502   T   ?   4      0.1448      0.1448  1.1169  1.1169  0.7319    0.00
   6    28903493     rs74879744   T   ?   4      0.5356      0.6148  0.9294  0.9370  0.3161   15.16
   6    28903844      rs9366731   A   ?   4      0.1387      0.1387  1.1189  1.1189  0.7295    0.00
   6    28904710    rs144965899   C   ?   4      0.5941      0.5941  1.3848  1.3848  0.5176    0.00
   6    28905033      rs3131067   C   ?   4      0.3327      0.3327  1.0663  1.0663  0.5141    0.00
   6    28905523      rs3130892   A   ?   3      0.1363      0.1363  4.6422  4.6422  1.0000    0.00
   6    28905612      rs2006173   A   ?   4      0.9248      0.9248  0.9914  0.9914  0.6053    0.00
   6    28905791      rs3130895   A   ?   3      0.1363      0.1363  4.6422  4.6422  1.0000    0.00
   6    28905932      rs3131068   A   ?   3      0.1363      0.1363  4.6422  4.6422  1.0000    0.00
   6    28906285      rs3131069   G   ?   3      0.1363      0.1363  4.6422  4.6422  1.0000    0.00
   6    28908909     rs58800808   T   ?   4      0.8524      0.8524  1.0452  1.0452  0.6370    0.00
   6    28909779      rs7761745   T   ?   4      0.5861      0.5861  1.0383  1.0383  0.7929    0.00
   6    28910235      rs7762289   C   ?   4      0.6104      0.6104  1.0358  1.0358  0.7836    0.00
   6    28910876      rs6931968   T   ?   4      0.8524      0.8524  1.0452  1.0452  0.6370    0.00
   6    28911260      rs9257395   G   ?   4       0.326       0.326  1.0673  1.0673  0.4831    0.00
   6    28911585     rs72860099   G   ?   4      0.1924      0.1924  1.1040  1.1040  0.7348    0.00
   6    28912076      rs2071789   T   ?   4      0.4285      0.4285  0.9040  0.9040  0.9286    0.00
   6    28912307      rs2071788   T   ?   4      0.7031      0.7031  1.0585  1.0585  0.9721    0.00
   6    28912437      rs2071786   C   ?   4      0.9748      0.9513  0.9957  0.9914  0.3700    4.57
   6    28914366     rs78580506   T   ?   4      0.4526      0.5043  0.9097  0.9148  0.3450    9.61
   6    28915622     rs11966547   C   ?   4      0.7485      0.7485  0.9555  0.9555  0.4341    0.00
   6    28916594      rs3130844   A   ?   3      0.1363      0.1363  4.6422  4.6422  1.0000    0.00
   6    28916634      rs6931486   G   ?   4      0.5467      0.6147  0.9312  0.9377  0.3269   13.11
   6    28916872      rs9468447   C   ?   4      0.7308      0.7308  0.9321  0.9321  0.6618    0.00
   6    28916876     rs55908628   A   ?   4      0.5941      0.5941  1.3848  1.3848  0.5176    0.00
   6    28916897    rs112766344   A   ?   4       0.277       0.277  1.0854  1.0854  0.6845    0.00
   6    28916972      rs9257403   T   ?   4      0.8308      0.8308  1.0142  1.0142  0.9163    0.00
   6    28917080    rs113856686   C   ?   4      0.5417      0.6148  0.9304  0.9374  0.3220   14.04
   6    28917084     rs55791387   G   ?   4      0.6961      0.6961  0.9641  0.9641  0.7832    0.00
   6    28918231     rs79149776   G   ?   4       0.807       0.807  0.8891  0.8891  0.8651    0.00
   6    28918380     rs55761047   G   ?   4      0.6211      0.6211  0.9167  0.9167  0.7433    0.00
   6    28918998     rs79578426   T   ?   4      0.5467      0.6147  0.9312  0.9377  0.3269   13.11
   6    28919625      rs7745220   A   ?   4       0.277       0.277  1.0854  1.0854  0.6845    0.00
   6    28919896      rs3131072   A   ?   3      0.1363      0.1363  4.6422  4.6422  1.0000    0.00
   6    28920289    rs115014630   G   ?   3      0.4841      0.5085  1.3913  1.3916  0.3344    8.71
   6    28920972      rs3131073   A   ?   4      0.6165      0.6165  1.0977  1.0977  0.9061    0.00
   6    28921061    rs142880876   T   ?   4      0.5941      0.5941  1.3848  1.3848  0.5176    0.00
   6    28921124      rs9767253   C   ?   4      0.5467      0.6147  0.9312  0.9377  0.3269   13.11
   6    28921940      rs4947256   A   ?   4      0.1924      0.1924  1.1040  1.1040  0.7348    0.00
   6    28922545    rs140493742   T   ?   1          NA          NA      NA      NA      NA      NA
   6    28923367      rs3130845   G   ?   2      0.1363      0.1363  4.6422  4.6422  1.0000    0.00
   6    28923980      rs9380100   T   ?   4      0.2579      0.2579  1.0889  1.0889  0.6570    0.00
   6    28924005     rs73408589   A   ?   4      0.7485      0.7485  0.9555  0.9555  0.4341    0.00
   6    28924348     rs59192199   G   ?   4       0.807       0.807  0.8891  0.8891  0.8651    0.00
   6    28926220      rs9257408   G   ?   4      0.1952      0.5445  1.1662  1.1081  0.1499   43.60
   6    28926452      rs6917303   G   ?   4      0.2597      0.2597  1.0765  1.0765  0.4041    0.00
   6    28926580      rs9257412   G   ?   4      0.2559      0.2559  1.0772  1.0772  0.4039    0.00
   6    28926625      rs6917227   T   ?   4      0.5467      0.6147  0.9312  0.9377  0.3269   13.11
   6    28926732     rs72862423   T   ?   4      0.3167      0.3167  1.0762  1.0762  0.5730    0.00
   6    28926891    rs138910722   T   ?   4      0.5941      0.5941  1.3848  1.3848  0.5176    0.00
   6    28927271      rs3135325   A   ?   3      0.1363      0.1363  4.6422  4.6422  1.0000    0.00
   6    28927542      rs3130847   G   ?   3      0.1363      0.1363  4.6422  4.6422  1.0000    0.00
   6    28927868    rs149249130   T   ?   4       0.849       0.864  1.0251  0.9695  0.1621   41.59
   6    28927908    rs184269778   C   ?   4      0.6374      0.7064  0.9461  0.9529  0.3199   14.45
   6    28928167     rs12386522   C   ?   4      0.9877      0.9877  0.9966  0.9966  0.6349    0.00
   6    28934352    rs148696809   C   ?   4      0.1363      0.1363  4.6422  4.6422  1.0000    0.00
   6    28935259      rs9257424   A   ?   4      0.2393      0.2393  0.8962  0.8962  0.4319    0.00
   6    28936183    rs114161465   T   ?   4      0.9578      0.9578  0.9918  0.9918  0.9499    0.00
   6    28936215     rs79785673   A   ?   4      0.6374      0.7064  0.9461  0.9529  0.3199   14.45
   6    28936408     rs77602795   A   ?   1          NA          NA      NA      NA      NA      NA
   6    28936424      rs9468450   T   ?   4      0.5666      0.5666  1.1229  1.1229  0.7303    0.00
   6    28936556      rs9257425   A   ?   4      0.8883      0.9141  1.0092  1.0087  0.2149   32.90
   6    28937793    rs111282997   T   ?   4       0.642      0.7076  0.9468  0.9532  0.3230   13.87
   6    28938353     rs12110866   A   ?   4       0.642      0.7076  0.9468  0.9532  0.3230   13.87
   6    28939886      rs9257438   A   ?   4      0.5653      0.5653  0.9149  0.9149  0.7297    0.00
   6    28940553      rs6926892   A   ?   4      0.9989      0.9912  0.9999  1.0009  0.2277   30.76
   6    28941134    rs149142151   T   ?   4      0.2475      0.2475  2.5684  2.5684  0.4498    0.00
   6    28941628    rs116708127   T   ?   4      0.4372      0.4372  1.1677  1.1677  0.7034    0.00
   6    28941693    rs115283594   T   ?   4      0.7358       0.857  0.9510  0.9665  0.1912   36.82
   6    28943578      rs9257440   T   ?   3      0.7942      0.7942  1.1806  1.1806  0.8940    0.00
   6    28943869      rs4713191   C   ?   4      0.9567      0.9567  1.0059  1.0059  0.6606    0.00
   6    28943981      rs9468451   G   ?   4      0.6075      0.6075  1.1034  1.1034  0.6770    0.00
   6    28944459     rs57332439   A   ?   4      0.5105      0.5815  0.9410  0.9460  0.3176   14.87
   6    28945166    rs143400696   G   ?   4       0.265       0.265  2.4761  2.4761  0.4299    0.00
   6    28945520      rs9257442   A   ?   4      0.6292      0.6292  0.9472  0.9472  0.4942    0.00
   6    28945522     rs16894533   T   ?   4      0.4909      0.7899  0.9403  0.9643  0.0781   55.97
   6    28945959      rs9368584   C   ?   4      0.3324      0.5991  0.9380  0.9536  0.1426   44.80
   6    28946229      rs9468453   A   ?   4      0.3147      0.7505  1.0782  1.0421  0.0355   65.01
   6    28946253      rs9368585   G   ?   4      0.3324      0.5991  0.9380  0.9536  0.1426   44.80
   6    28948579    rs115164805   T   ?   4      0.7659      0.7659  1.0317  1.0317  0.6199    0.00
   6    28948857      rs9257444   G   ?   4      0.6292      0.6292  0.9472  0.9472  0.4942    0.00
   6    28949206      rs9257445   G   ?   4      0.4827      0.4827  0.9512  0.9512  0.4540    0.00
   6    28949529      rs9257446   G   ?   4      0.6292      0.6292  0.9472  0.9472  0.4942    0.00
   6    28949651       rs968723   T   ?   4      0.9567      0.9567  1.0059  1.0059  0.6606    0.00
   6    28949904       rs968722   G   ?   4      0.3324      0.5991  0.9380  0.9536  0.1426   44.80
   6    28950013     rs57071012   T   ?   1          NA          NA      NA      NA      NA      NA
   6    28951014      rs9380102   A   ?   2      0.7701      0.7701  0.4522  0.4522  1.0000    0.00
   6    28952881      rs9257448   G   ?   4      0.6292      0.6292  0.9472  0.9472  0.4942    0.00
   6    28954231     rs41270616   T   ?   4       0.715       0.715  1.0733  1.0733  0.6119    0.00
   6    28954293      rs3129791   A   ?   3           1           1  0.0000  0.0000  1.0000    0.00
   6    28954712     rs62407578   A   ?   4      0.1865      0.3605  0.9072  0.9188  0.2025   34.95
   6    28961819     rs16894540   C   ?   4      0.1884      0.3629  0.9076  0.9192  0.2024   34.97
   6    28962143     rs56158159   A   ?   4      0.6757      0.9819  1.0273  0.9976  0.0589   59.72
   6    28962604      rs6456879   A   ?   4      0.3324      0.5991  0.9380  0.9536  0.1426   44.80
   6    28964086     rs61751894   A   ?   4      0.8751      0.8751  1.0182  1.0182  0.7380    0.00
   6    28964872      rs6908206   A   ?   4      0.3324      0.5991  0.9380  0.9536  0.1426   44.80
   6    28964997    rs115450106   C   ?   4      0.9567      0.9567  1.0059  1.0059  0.6606    0.00
   6    28965512    rs114357009   A   ?   4       0.265       0.265  2.4761  2.4761  0.4299    0.00
   6    28966016     rs61554786   A   ?   4      0.1865      0.3605  0.9072  0.9188  0.2025   34.95
   6    28968132      rs9257452   A   ?   4      0.6292      0.6292  0.9472  0.9472  0.4942    0.00
   6    28968880     rs17399888   C   ?   2      0.7701      0.7701  0.4522  0.4522  1.0000    0.00
   6    28968930      rs9257453   G   ?   4       0.478       0.478  0.9086  0.9086  0.5600    0.00
   6    28969440      rs9257454   G   ?   4      0.7514      0.7514  0.9655  0.9655  0.4631    0.00
   6    28969522      rs6933976   G   ?   4      0.5562      0.5562  0.9589  0.9589  0.4092    0.00
   6    28970100      rs6456881   C   ?   4      0.6281      0.6523  0.9684  0.9698  0.3676    5.07
   6    28970426     rs62407581   G   ?   4         0.9         0.9  0.9880  0.9880  0.7490    0.00
   6    28972089      rs9257456   G   ?   4      0.7514      0.7514  0.9655  0.9655  0.4631    0.00
   6    28973116    rs112167779   C   ?   4      0.8462      0.8462  0.9717  0.9717  0.5293    0.00
   6    28973215      rs6925178   C   ?   4      0.7866      0.7866  0.9806  0.9806  0.8228    0.00
   6    28973498     rs77514138   T   ?   1          NA          NA      NA      NA      NA      NA
   6    28973712      rs7744086   C   ?   4      0.7514      0.7514  0.9655  0.9655  0.4631    0.00
   6    28974265      rs3129794   T   ?   3           1           1  0.0000  0.0000  1.0000    0.00
   6    28974790      rs9257460   A   ?   3      0.7942      0.7942  1.1806  1.1806  0.8940    0.00
   6    28975787      rs4565335   C   ?   4      0.7866      0.7866  0.9806  0.9806  0.8228    0.00
   6    28976071      rs6923005   T   ?   4      0.7822      0.7822  0.9802  0.9802  0.8245    0.00
   6    28979453    rs114636374   T   ?   4      0.9374      0.9374  1.0085  1.0085  0.5577    0.00
   6    28979776     rs77063716   A   ?   4       0.327      0.4001  1.2600  1.2554  0.2746   22.71
   6    28979783      rs9257463   A   ?   4      0.7514      0.7514  0.9655  0.9655  0.4631    0.00
   6    28980707      rs3130893   G   ?   3           1           1  0.0000  0.0000  1.0000    0.00
   6    28981244      rs6930903   A   ?   4      0.7838      0.7838  0.9804  0.9804  0.8239    0.00
   6    28981291     rs12663717   G   ?   4         0.9         0.9  0.9880  0.9880  0.7490    0.00
   6    28981519      rs3130894   C   ?   3           1           1  0.0000  0.0000  1.0000    0.00
   6    28982272      rs3131081   T   ?   3           1           1  0.0000  0.0000  1.0000    0.00
   6    28982287      rs9357075   G   ?   4      0.6327      0.6496  0.9689  0.9698  0.3749    3.56
   6    28982799    rs114348043   G   ?   4      0.6268      0.6775  1.0803  1.0930  0.1478   43.95
   6    28983274      rs3131082   C   ?   3           1           1  0.0000  0.0000  1.0000    0.00
   6    28983572    rs140264516   T   ?   4       0.265       0.265  2.4761  2.4761  0.4299    0.00
   6    28983766     rs41316625   A   ?   1          NA          NA      NA      NA      NA      NA
   6    28983905    rs139059547   T   ?   4       0.265       0.265  2.4761  2.4761  0.4299    0.00
   6    28983916     rs56974060   C   ?   4      0.8498      0.9029  0.9827  0.9877  0.3088   16.52
   6    28984101      rs9257469   T   ?   3      0.6993      0.6993  1.2555  1.2555  0.7744    0.00
   6    28984163      rs6916923   T   ?   4      0.6311      0.6311  0.9471  0.9471  0.4376    0.00
   6    28984481    rs140955292   A   ?   4       0.265       0.265  2.4761  2.4761  0.4299    0.00
   6    28984512      rs9468464   C   ?   4      0.6521      0.6521  1.0382  1.0382  0.9590    0.00
   6    28984623    rs115180879   T   ?   4      0.6268      0.6775  1.0803  1.0930  0.1478   43.95
   6    28984755      rs3129795   T   ?   3     0.04679     0.04679  2.9958  2.9958  0.8521    0.00
   6    28985205      rs9380103   G   ?   4      0.9517      0.9517  1.0065  1.0065  0.6516    0.00
   6    28985543    rs113749571   G   ?   4      0.9764      0.9764  0.9977  0.9977  0.9154    0.00
   6    28985871     rs56131223   C   ?   4      0.3715      0.3715  0.9354  0.9354  0.5252    0.00
   6    28986554     rs41316629   A   ?   4      0.7514      0.7514  0.9655  0.9655  0.4631    0.00
   6    28986627      rs9366733   C   ?   4      0.9517      0.9517  1.0065  1.0065  0.6516    0.00
   6    28986807     rs28895350   A   ?   4      0.7514      0.7514  0.9655  0.9655  0.4631    0.00
   6    28987058      rs9366734   A   ?   4      0.6092       0.614  0.9667  0.9670  0.3870    0.99
   6    28987532      rs4562166   G   ?   4      0.7559      0.7559  0.9778  0.9778  0.8322    0.00
   6    28989210     rs11961509   G   ?   4       0.879       0.879  0.9889  0.9889  0.8421    0.00
   6    28990049     rs12663679   T   ?   4      0.3892      0.3892  0.9354  0.9354  0.6949    0.00
   6    28992508      rs2394513   A   ?   4      0.7417      0.7417  0.9638  0.9638  0.4871    0.00
   6    28992659      rs4713195   A   ?   4        0.84        0.84  1.0233  1.0233  0.7233    0.00
   6    28993056     rs58065505   G   ?   4      0.3888      0.3888  0.9378  0.9378  0.4788    0.00
   6    28993203      rs4713196   T   ?   4      0.9122      0.9122  1.0114  1.0114  0.6387    0.00
   6    28993995      rs9380104   C   ?   4      0.9021      0.9021  1.0132  1.0132  0.6443    0.00
   6    28994570      rs7741520   A   ?   4      0.6863      0.6863  0.9711  0.9711  0.6952    0.00
   6    28994894     rs79057801   T   ?   4       0.327      0.4001  1.2600  1.2554  0.2746   22.71
   6    28994989      rs2269554   A   ?   4      0.3888      0.3888  0.9378  0.9378  0.4788    0.00
   6    28995719     rs10484544   C   ?   4      0.3888      0.3888  0.9378  0.9378  0.4788    0.00
   6    28996177      rs6914501   G   ?   4      0.7757      0.7757  0.9687  0.9687  0.5050    0.00
   6    28996638     rs72854365   C   ?   4       0.394       0.394  0.9384  0.9384  0.4830    0.00
   6    28997146     rs17341179   G   ?   4      0.7757      0.7757  0.9687  0.9687  0.5050    0.00
   6    28997585      rs4713197   C   ?   4      0.6391      0.6391  1.0304  1.0304  0.5271    0.00
   6    28998449      rs3129798   T   ?   3           1           1  0.0000  0.0000  1.0000    0.00
   6    28998652     rs16894554   C   ?   4      0.3888      0.3888  0.9378  0.9378  0.4788    0.00
   6    28998677     rs28531681   A   ?   4      0.9021      0.9021  1.0132  1.0132  0.6443    0.00
   6    28999826     rs16894557   A   ?   4      0.7166      0.7166  0.9452  0.9452  0.7797    0.00
   6    29000554     rs57232568   G   ?   4      0.3547      0.3547  0.9333  0.9333  0.5535    0.00
   6    29000825     rs62407603   G   ?   4      0.3888      0.3888  0.9378  0.9378  0.4788    0.00
   6    29000873      rs9461498   C   ?   4      0.7732      0.7732  0.9794  0.9794  0.7977    0.00
   6    29001438     rs57754224   C   ?   4      0.3888      0.3888  0.9378  0.9378  0.4788    0.00
   6    29001489     rs56044745   G   ?   4      0.7166      0.7166  0.9452  0.9452  0.7797    0.00
   6    29002062      rs7755402   G   ?   4      0.3888      0.3888  0.9378  0.9378  0.4788    0.00
   6    29002421     rs73395657   C   ?   4      0.8868      0.8868  0.9891  0.9891  0.9191    0.00
   6    29002588      rs9468470   G   ?   4      0.8868      0.8868  0.9891  0.9891  0.9191    0.00
   6    29002616     rs28826390   G   ?   4      0.7757      0.7757  0.9687  0.9687  0.5050    0.00
   6    29003069      rs9368587   T   ?   4      0.6813      0.6813  0.9706  0.9706  0.6917    0.00
   6    29003630    rs140385433   T   ?   4      0.5986      0.5986  1.1148  1.1148  0.8442    0.00
   6    29003639    rs114005445   T   ?   4      0.6268      0.6775  1.0803  1.0930  0.1478   43.95
   6    29003820    rs148546245   C   ?   4      0.9959      0.9959  1.0010  1.0010  0.8463    0.00
   6    29004091      rs9468471   C   ?   4      0.8096      0.8096  0.9828  0.9828  0.8283    0.00
   6    29004313       rs986879   C   ?   4      0.3888      0.3888  0.9378  0.9378  0.4788    0.00
   6    29005595      rs9380105   A   ?   4      0.7732      0.7732  0.9794  0.9794  0.7977    0.00
   6    29006250      rs9468473   C   ?   4      0.6813      0.6813  0.9706  0.9706  0.6917    0.00
   6    29006493      rs9461499   T   ?   4      0.6813      0.6813  0.9706  0.9706  0.6917    0.00
   6    29006844      rs7743837   A   ?   4      0.6813      0.6813  0.9706  0.9706  0.6917    0.00
   6    29007088      rs7764481   T   ?   4      0.6706      0.6706  0.9696  0.9696  0.7085    0.00
   6    29007182      rs7744795   G   ?   4      0.6798      0.6798  0.9705  0.9705  0.6592    0.00
   6    29007219      rs3117146   A   ?   3           1           1  0.0000  0.0000  1.0000    0.00
   6    29007294      rs7744689   C   ?   4      0.7742      0.7742  0.9796  0.9796  0.7752    0.00
   6    29007847      rs7749435   C   ?   4      0.6798      0.6798  0.9705  0.9705  0.6592    0.00
   6    29008554     rs73395666   G   ?   4      0.2179      0.7039  1.0984  1.0555  0.0194   69.71
   6    29008862      rs7754810   A   ?   4      0.7757      0.7757  0.9687  0.9687  0.5050    0.00
   6    29009051     rs56080800   T   ?   4      0.3884      0.3884  0.9378  0.9378  0.4417    0.00
   6    29009234      rs7775633   T   ?   4       0.771       0.771  0.9793  0.9793  0.7728    0.00
   6    29009373      rs6918712   A   ?   4      0.6798      0.6798  0.9705  0.9705  0.6592    0.00
   6    29009568      rs6919044   A   ?   4      0.6607      0.6607  0.9687  0.9687  0.6600    0.00
   6    29009643      rs6919687   G   ?   4      0.6607      0.6607  0.9687  0.9687  0.6600    0.00
   6    29009943     rs12333226   T   ?   4      0.8298      0.8298  1.0188  1.0188  0.9265    0.00
   6    29009958      rs9501291   A   ?   4      0.6607      0.6607  0.9687  0.9687  0.6600    0.00
   6    29010003     rs41424052   C   ?   4      0.5522      0.6348  1.1066  1.1318  0.0778   56.03
   6    29010153      rs6924824   G   ?   4      0.6607      0.6607  0.9687  0.9687  0.6600    0.00
   6    29010219     rs41317371   T   ?   3      0.6993      0.6993  1.2555  1.2555  0.7744    0.00
   6    29010587      rs6456886   A   ?   4      0.6607      0.6607  0.9687  0.9687  0.6600    0.00
   6    29010589      rs6456887   G   ?   4      0.6607      0.6607  0.9687  0.9687  0.6600    0.00
   6    29010803      rs6456888   C   ?   4      0.6607      0.6607  0.9687  0.9687  0.6600    0.00
   6    29010824      rs6456889   T   ?   4      0.6607      0.6607  0.9687  0.9687  0.6600    0.00
   6    29012067     rs35771565   T   ?   4       0.942       0.942  0.9934  0.9934  0.9694    0.00
   6    29012116      rs7341218   A   ?   4      0.3742      0.3742  0.9361  0.9361  0.4395    0.00
   6    29013104     rs41317375   G   ?   4      0.7757      0.7757  0.9687  0.9687  0.5050    0.00
   6    29013133      rs9468474   C   ?   4      0.5986      0.5986  1.1148  1.1148  0.8442    0.00
   6    29013243     rs16894598   C   ?   4      0.3742      0.3742  0.9361  0.9361  0.4395    0.00
   6    29013570      rs3129800   T   ?   3           1           1  0.0000  0.0000  1.0000    0.00
   6    29013889      rs7753061   G   ?   4      0.8631      0.9264  0.9843  0.9904  0.2847   20.90
   6    29014450      rs9468475   T   ?   4      0.5986      0.5986  1.1148  1.1148  0.8442    0.00
   6    29014453     rs61042149   G   ?   4      0.3742      0.3742  0.9361  0.9361  0.4395    0.00
   6    29014687     rs56743867   G   ?   4      0.3742      0.3742  0.9361  0.9361  0.4395    0.00
   6    29015226      rs3130747   G   ?   3           1           1  0.0000  0.0000  1.0000    0.00
   6    29015981      rs9380106   T   ?   4      0.8895      0.8895  1.0150  1.0150  0.6462    0.00
   6    29016357     rs77261204   C   ?   1          NA          NA      NA      NA      NA      NA
   6    29016844     rs77608686   T   ?   4      0.2673      0.2673  0.8441  0.8441  0.4028    0.00
   6    29017391     rs41258264   T   ?   4      0.7757      0.7757  0.9687  0.9687  0.5050    0.00
   6    29017555      rs4713199   G   ?   4      0.6335      0.6335  1.0308  1.0308  0.5062    0.00
   6    29017881     rs28711195   G   ?   4      0.9164      0.9164  1.0091  1.0091  0.9415    0.00
   6    29018036     rs73395683   G   ?   4      0.8728      0.8728  1.0172  1.0172  0.4740    0.00
   6    29018479     rs41317379   C   ?   4      0.8007      0.8077  0.9729  0.9734  0.3775    3.00
   6    29019232      rs9348819   T   ?   4      0.1943      0.3883  1.4697  1.3907  0.1980   35.70
   6    29021504      rs9461500   A   ?   4      0.8248      0.8248  1.0195  1.0195  0.9306    0.00
   6    29021529     rs41317383   T   ?   4      0.3217      0.3981  0.8693  0.8725  0.2832   21.18
   6    29021875     rs55816299   G   ?   4      0.3742      0.3742  0.9361  0.9361  0.4395    0.00
   6    29021897      rs9366736   A   ?   4      0.6607      0.6607  0.9687  0.9687  0.6600    0.00
   6    29022256     rs41317387   G   ?   4      0.7883      0.7972  0.9711  0.9717  0.3736    3.83
   6    29022371     rs62407613   T   ?   4      0.3742      0.3742  0.9361  0.9361  0.4395    0.00
   6    29022499      rs3117141   T   ?   3           1           1  0.0000  0.0000  1.0000    0.00
   6    29022843     rs41317391   T   ?   4      0.7883      0.7972  0.9711  0.9717  0.3736    3.83
   6    29022885      rs6938853   C   ?   4      0.6607      0.6607  0.9687  0.9687  0.6600    0.00
   6    29023214      rs2394514   C   ?   4      0.6268      0.6268  1.0314  1.0314  0.5272    0.00
   6    29024690     rs74499268   T   ?   1          NA          NA      NA      NA      NA      NA
   6    29024749     rs41317395   A   ?   4      0.7636      0.7636  0.9674  0.9674  0.4156    0.00
   6    29025680      rs7747023   A   ?   4       0.619      0.6765  0.9677  0.9708  0.3283   12.85
   6    29027660      rs9461501   C   ?   4      0.5986      0.5986  1.1148  1.1148  0.8442    0.00
   6    29028441     rs41317399   G   ?   4      0.8007      0.8077  0.9729  0.9734  0.3775    3.00
   6    29028445      rs9468477   A   ?   4      0.5111      0.5111  0.9417  0.9417  0.8842    0.00
   6    29028473     rs41317403   C   ?   3      0.6993      0.6993  1.2555  1.2555  0.7744    0.00
   6    29029361    rs114680448   G   ?   4      0.3217      0.3939  1.1653  1.1798  0.1974   35.80
   6    29030346     rs56044131   G   ?   4      0.3742      0.3742  0.9361  0.9361  0.4395    0.00
   6    29031476     rs77629688   G   ?   1          NA          NA      NA      NA      NA      NA
   6    29031719     rs58162247   A   ?   4      0.3742      0.3742  0.9361  0.9361  0.4395    0.00
   6    29032184     rs12665818   A   ?   4      0.3742      0.3742  0.9361  0.9361  0.4395    0.00
   6    29032262      rs3129803   G   ?   2      0.2995      0.2995  3.7565  3.7565  1.0000    0.00
   6    29032380     rs41317407   T   ?   3      0.8518      0.8518  1.2588  1.2588  1.0000    0.00
   6    29032469     rs12664320   A   ?   4      0.3742      0.3742  0.9361  0.9361  0.4395    0.00
   6    29033053      rs6904527   G   ?   4      0.7883      0.7972  0.9711  0.9717  0.3736    3.83
   6    29033712     rs41317411   A   ?   4      0.7883      0.7972  0.9711  0.9717  0.3736    3.83
   6    29034115     rs41317415   A   ?   4      0.1257      0.4582  0.8695  0.8839  0.0209   69.19
   6    29034295      rs9295787   A   ?   4      0.8248      0.8248  1.0195  1.0195  0.9306    0.00
   6    29034341     rs62407617   A   ?   4      0.6387      0.6387  0.9211  0.9211  0.8351    0.00
   6    29034833      rs9501295   G   ?   4      0.6533      0.6533  1.0983  1.0983  0.9299    0.00
   6    29034979    rs146663041   G   ?   4      0.9317      0.9317  1.0204  1.0204  0.6773    0.00
   6    29035539     rs79723002   A   ?   4      0.3784      0.3784  0.9366  0.9366  0.4309    0.00
   6    29035835    rs148253256   G   ?   4      0.8102      0.8141  1.0639  1.0637  0.3753    3.47
   6    29035882     rs73395702   A   ?   4      0.8728      0.8728  1.0172  1.0172  0.4740    0.00
   6    29036444      rs3129786   G   ?   4      0.2312      0.2312  1.6841  1.6841  0.9023    0.00
   6    29036752      rs6905358   G   ?   4      0.2179      0.7039  1.0984  1.0555  0.0194   69.71
   6    29036788     rs58836159   A   ?   4      0.3742      0.3742  0.9361  0.9361  0.4395    0.00
   6    29038447     rs73397807   A   ?   4      0.7201      0.7201  0.9499  0.9499  0.5675    0.00
   6    29039230      rs6918175   C   ?   4      0.3742      0.3742  0.9361  0.9361  0.4395    0.00
   6    29039779     rs62407619   G   ?   4      0.3742      0.3742  0.9361  0.9361  0.4395    0.00
   6    29040159    rs114022346   A   ?   4      0.8895      0.8895  1.0150  1.0150  0.6462    0.00
   6    29040927     rs41317419   A   ?   4      0.7883      0.7972  0.9711  0.9717  0.3736    3.83
   6    29041342    rs114261896   C   ?   1          NA          NA      NA      NA      NA      NA
   6    29041567      rs1040560   C   ?   4      0.9101      0.9101  0.9893  0.9893  0.7147    0.00
   6    29041803       rs999265   C   ?   4      0.3742      0.3742  0.9361  0.9361  0.4395    0.00
   6    29042574     rs79562923   A   ?   4      0.8248      0.8248  1.0195  1.0195  0.9306    0.00
   6    29043953    rs112646125   A   ?   4      0.9736      0.9736  1.0029  1.0029  0.8954    0.00
   6    29045015     rs73397819   G   ?   4      0.8728      0.8728  1.0172  1.0172  0.4740    0.00
   6    29045744     rs41317423   G   ?   4      0.7883      0.7972  0.9711  0.9717  0.3736    3.83
   6    29046784      rs7742271   T   ?   4      0.2179      0.7039  1.0984  1.0555  0.0194   69.71
   6    29047387      rs9348822   T   ?   4      0.6094      0.6094  0.9636  0.9636  0.7313    0.00
   6    29047556     rs41317427   G   ?   4      0.7883      0.7972  0.9711  0.9717  0.3736    3.83
   6    29048419     rs72863525   A   ?   4      0.6725      0.6725  0.9373  0.9373  0.7707    0.00
   6    29048688     rs78191646   A   ?   4        0.86        0.86  1.0221  1.0221  0.8240    0.00
   6    29048689      rs3129787   T   ?   4       0.414       0.414  1.0532  1.0532  0.8659    0.00
   6    29049740    rs116831257   C   ?   1          NA          NA      NA      NA      NA      NA
   6    29050257    rs116611655   C   ?   4      0.6268      0.6775  1.0803  1.0930  0.1478   43.95
   6    29050680     rs78630450   A   ?   4      0.8869      0.8869  1.0124  1.0124  0.9529    0.00
   6    29050714     rs11758255   A   ?   4       0.558       0.558  0.9583  0.9583  0.6400    0.00
   6    29050912     rs62407620   C   ?   4      0.3357      0.3831  0.9306  0.9335  0.3447    9.68
   6    29051053     rs62407621   A   ?   4      0.3773      0.4504  0.9362  0.9406  0.3213   14.18
   6    29051171     rs77055256   G   ?   1          NA          NA      NA      NA      NA      NA
   6    29051718    rs138167827   T   ?   4      0.6268      0.6775  1.0803  1.0930  0.1478   43.95
   6    29052818     rs56364351   A   ?   4      0.3773      0.4504  0.9362  0.9406  0.3213   14.18
   6    29053998      rs7752270   A   ?   4      0.7883      0.7972  0.9711  0.9717  0.3736    3.83
   6    29055131     rs41258224   T   ?   4      0.3217      0.3981  0.8693  0.8725  0.2832   21.18
   6    29057213      rs6456902   G   ?   4      0.5768      0.6839  0.9638  0.9697  0.2784   22.04
   6    29059962      rs3129789   T   ?   4      0.2688      0.2688  1.6321  1.6321  0.8850    0.00
   6    29060268     rs62407636   T   ?   4      0.3818      0.4542  0.9367  0.9411  0.3221   14.04
   6    29061630      rs9461503   A   ?   4      0.6533      0.6533  1.0983  1.0983  0.9299    0.00
   6    29062194     rs12665108   T   ?   4      0.3773      0.4504  0.9362  0.9406  0.3213   14.18
   6    29062551    rs115166140   G   ?   4      0.2488      0.2488  2.5441  2.5441  0.4143    0.00
   6    29062844     rs56085730   A   ?   4      0.6387      0.6387  0.9211  0.9211  0.8351    0.00
   6    29063058      rs6917293   T   ?   4      0.6116      0.6116  0.9637  0.9637  0.6165    0.00
   6    29063857     rs73397838   G   ?   4      0.7465      0.7465  1.0320  1.0320  0.4528    0.00
   6    29064772      rs2142905   C   ?   4      0.3728        0.45  0.9356  0.9403  0.3173   14.94
   6    29064987      rs9368591   T   ?   4      0.8223      0.8223  1.0260  1.0260  0.6538    0.00
   6    29067263      rs4713201   C   ?   4      0.6729      0.6729  1.0442  1.0442  0.5239    0.00
   6    29067432     rs34690357   C   ?   3      0.4841      0.5085  1.3913  1.3916  0.3344    8.71
   6    29067691     rs11963284   T   ?   4      0.7856      0.7856  0.9611  0.9611  0.5611    0.00
   6    29068606     rs17401613   T   ?   4      0.8274      0.8274  0.9788  0.9788  0.7875    0.00
   6    29068759      rs3131087   C   ?   4      0.3773      0.4504  0.9362  0.9406  0.3213   14.18
   6    29069337      rs2394518   A   ?   4      0.3773      0.4504  0.9362  0.9406  0.3213   14.18
   6    29071153      rs3129127   A   ?   4      0.3773      0.4504  0.9362  0.9406  0.3213   14.18
   6    29071904    rs142535185   C   ?   4      0.7785      0.7785  1.0553  1.0553  0.7611    0.00
   6    29071995    rs115892296   C   ?   4       0.822       0.822  1.0239  1.0239  0.5783    0.00
   6    29072355     rs41317431   C   ?   3      0.6993      0.6993  1.2555  1.2555  0.7744    0.00
   6    29072840    rs115520912   A   ?   4       0.822       0.822  1.0239  1.0239  0.5783    0.00
   6    29074816     rs17342384   A   ?   4      0.6432      0.6488  0.9503  0.9506  0.3826    1.94
   6    29075072      rs6456908   G   ?   4      0.6387      0.6387  0.9664  0.9664  0.6394    0.00
   6    29076417     rs41317435   T   ?   4      0.6457      0.6498  0.9506  0.9509  0.3849    1.44
   6    29076835     rs75320886   A   ?   4      0.7748      0.8186  0.9552  0.9563  0.2322   30.00
   6    29076883     rs41317439   G   ?   4      0.5416      0.6069  0.9392  0.9409  0.2697   23.56
   6    29077391     rs56066225   C   ?   4      0.6533      0.6533  1.0983  1.0983  0.9299    0.00
   6    29077787      rs3130762   G   ?   4      0.9998      0.9998  1.0000  1.0000  0.6817    0.00
   6    29078151      rs3116838   C   ?   4      0.4613      0.4667  0.9464  0.9467  0.3865    1.11
   6    29078234      rs9393944   A   ?   4      0.6748      0.6748  1.0431  1.0431  0.7672    0.00
   6    29078922     rs62407639   C   ?   4      0.4976      0.4976  0.9140  0.9140  0.8236    0.00
   6    29079199     rs55935025   G   ?   4      0.7785      0.7785  1.0553  1.0553  0.7611    0.00
   6    29080004     rs28757581   G   ?   4      0.7142      0.7142  1.0236  1.0236  0.4470    0.00
   6    29080349      rs3130764   A   ?   4      0.9998      0.9998  1.0000  1.0000  0.6817    0.00
   6    29080386     rs79293918   C   ?   4      0.9345      0.9345  1.0095  1.0095  0.7120    0.00
   6    29080450      rs3130765   G   ?   4      0.4613      0.4667  0.9464  0.9467  0.3865    1.11
   6    29081161      rs3129106   G   ?   3      0.2918      0.2918  3.7998  3.7998  1.0000    0.00
   6    29081510     rs17402039   G   ?   4      0.5017       0.517  0.9163  0.9175  0.3767    3.18
   6    29081653      rs3129107   G   ?   4      0.4613      0.4667  0.9464  0.9467  0.3865    1.11
   6    29082222    rs115328582   G   ?   4      0.1145      0.1145  1.3818  1.3818  0.9916    0.00
   6    29083996      rs9257501   G   ?   4      0.4613      0.4667  0.9464  0.9467  0.3865    1.11
   6    29087917     rs76801685   G   ?   4      0.6457      0.6498  0.9506  0.9509  0.3849    1.44
   6    29088868      rs9501644   A   ?   4      0.7785      0.7785  1.0553  1.0553  0.7611    0.00
   6    29088925      rs1980462   A   ?   4       0.534       0.534  0.9358  0.9358  0.5591    0.00
   6    29088951      rs1980463   G   ?   4      0.6457      0.6498  0.9506  0.9509  0.3849    1.44
   6    29090011      rs3129112   A   ?   3           1           1  0.0000  0.0000  1.0000    0.00
   6    29090028    rs115817636   T   ?   4      0.2097      0.2097  2.7752  2.7752  0.4631    0.00
   6    29090251      rs3129113   T   ?   4      0.4472      0.4674  0.9446  0.9458  0.3723    4.09
   6    29091851    rs376448220   T   ?   2      0.2995      0.2995  3.7565  3.7565  1.0000    0.00
   6    29092498      rs6932333   A   ?   4      0.6457      0.6498  0.9506  0.9509  0.3849    1.44
   6    29093474    rs116644625   G   ?   3      0.8518      0.8518  1.2588  1.2588  1.0000    0.00
   6    29093680    rs111236198   A   ?   4      0.8908      0.8908  1.0170  1.0170  0.7962    0.00
   6    29093846     rs73397870   G   ?   4      0.8908      0.8908  1.0170  1.0170  0.7962    0.00
   6    29095121      rs3129117   G   ?   4      0.3002      0.4352  0.9251  0.9335  0.2552   26.08
   6    29095224     rs78313058   A   ?   4      0.6795      0.6795  0.9557  0.9557  0.4729    0.00
   6    29095943     rs10223686   A   ?   4      0.9203      0.9203  1.0089  1.0089  0.9991    0.00
   6    29096033      rs9295791   G   ?   4      0.9352      0.9352  1.0086  1.0086  0.6133    0.00
   6    29096849      rs3129118   T   ?   4      0.4461      0.4461  0.9449  0.9449  0.4085    0.00
   6    29096995      rs4713203   G   ?   4      0.9272      0.9008  1.0065  1.0094  0.3388   10.82
   6    29097247      rs9283885   G   ?   4      0.9272      0.9008  1.0065  1.0094  0.3388   10.82
   6    29097332     rs73397877   G   ?   4      0.7686      0.7505  0.9676  0.9642  0.3742    3.70
   6    29097397     rs28986282   T   ?   1          NA          NA      NA      NA      NA      NA
   6    29097769      rs9295793   C   ?   4      0.9334       0.958  0.9946  1.0042  0.2207   31.94
   6    29098500      rs3130776   A   ?   4      0.6643      0.7078  1.0709  1.0842  0.1384   45.50
   6    29098881      rs6930288   T   ?   4      0.9951      0.9012  1.0004  0.9907  0.2608   25.11
   6    29098882     rs80090088   G   ?   4      0.6492      0.6492  0.9513  0.9513  0.5096    0.00
   6    29101121      rs7738990   C   ?   4      0.8509      0.8509  0.9771  0.9771  0.6347    0.00
   6    29102861      rs3129119   A   ?   4      0.5463      0.5498  0.9614  0.9615  0.3881    0.77
   6    29104672      rs2223363   T   ?   4      0.8509      0.8509  0.9771  0.9771  0.6347    0.00
   6    29104935      rs9295794   A   ?   4      0.7904      0.7904  1.0306  1.0306  0.7310    0.00
   6    29105249    rs137876897   T   ?   4      0.2097      0.2097  2.7752  2.7752  0.4631    0.00
   6    29105644     rs73397886   C   ?   4      0.8406      0.8406  1.0250  1.0250  0.8105    0.00
   6    29105945     rs76331923   A   ?   4      0.7231      0.7231  1.0322  1.0322  0.9923    0.00
   6    29106468      rs2267632   A   ?   3      0.7695      0.7695  1.1876  1.1876  0.6956    0.00
   6    29107052      rs9468487   G   ?   4      0.9146      0.9146  1.0085  1.0085  0.8102    0.00
   6    29107654     rs17343049   C   ?   4      0.8509      0.8509  0.9771  0.9771  0.6347    0.00
   6    29108291      rs9393945   G   ?   4      0.7904      0.7904  1.0306  1.0306  0.7310    0.00
   6    29108729      rs3130714   A   ?   4      0.5447      0.5447  0.9557  0.9557  0.8914    0.00
   6    29110584      rs3116845   C   ?   4      0.4164      0.4164  0.9407  0.9407  0.8346    0.00
   6    29110778      rs7745785   C   ?   4      0.8509      0.8509  0.9771  0.9771  0.6347    0.00
   6    29110838      rs7763908   A   ?   4      0.8509      0.8509  0.9771  0.9771  0.6347    0.00
   6    29111621      rs9468490   A   ?   4      0.5561      0.5561  1.0547  1.0547  0.9685    0.00
   6    29111742    rs146252326   C   ?   4      0.2097      0.2097  2.7752  2.7752  0.4631    0.00
   6    29111775      rs3129120   C   ?   4     0.09688      0.4578  1.4533  1.3014  0.0761   56.34
   6    29111987     rs41317443   T   ?   4      0.8509      0.8509  0.9771  0.9771  0.6347    0.00
   6    29113597      rs9368592   T   ?   4      0.7601      0.7601  1.0353  1.0353  0.7256    0.00
   6    29114907      rs3130719   A   ?   4      0.4164      0.4164  0.9407  0.9407  0.8346    0.00
   6    29117852      rs3129122   A   ?   4      0.4803      0.4803  1.0467  1.0467  0.7064    0.00
   6    29118119     rs41317551   C   ?   4      0.8509      0.8509  0.9771  0.9771  0.6347    0.00
   6    29118530      rs3130724   A   ?   4      0.4803      0.4803  1.0467  1.0467  0.7064    0.00
   6    29118747      rs3130725   G   ?   4     0.09688      0.4578  1.4533  1.3014  0.0761   56.34
   6    29118813      rs3116847   C   ?   4      0.4021      0.4021  0.9414  0.9414  0.8000    0.00
   6    29119905      rs9391759   G   ?   4      0.9116      0.9116  1.0118  1.0118  0.6250    0.00
   6    29120756    rs141917279   A   ?   4      0.2097      0.2097  2.7752  2.7752  0.4631    0.00
   6    29123073      rs3129128   A   ?   4           1           1  0.0000  0.0000  1.0000    0.00
   6    29124189      rs3129129   A   ?   4       0.478       0.478  1.0470  1.0470  0.7183    0.00
   6    29124514      rs2894075   A   ?   4      0.8509      0.8509  0.9771  0.9771  0.6347    0.00
   6    29124694      rs3129130   G   ?   4      0.9998      0.9998  1.0000  1.0000  0.7253    0.00
   6    29124793     rs11969172   G   ?   4      0.8406      0.8406  1.0250  1.0250  0.8105    0.00
   6    29125147     rs41317555   T   ?   4      0.6729      0.6729  0.9357  0.9357  0.6209    0.00
   6    29126149     rs41317559   A   ?   4       0.702      0.7248  0.9598  0.9601  0.3254   13.41
   6    29127160     rs11970695   C   ?   4      0.7734      0.7734  1.0231  1.0231  0.7311    0.00
   6    29127215      rs3130731   T   ?   4      0.4325      0.4325  0.9450  0.9450  0.7857    0.00
   6    29127798      rs9257532   T   ?   4      0.2592      0.3552  0.9285  0.9337  0.2896   20.03
   6    29127839     rs41317563   A   ?   4      0.6729      0.6729  0.9357  0.9357  0.6209    0.00
   6    29127940      rs3129135   T   ?   4      0.4325      0.4325  0.9450  0.9450  0.7857    0.00
   6    29128708     rs55759158   A   ?   4      0.4624      0.4624  0.8919  0.8919  0.7979    0.00
   6    29130276      rs3129137   T   ?   4      0.8051      0.8051  0.9844  0.9844  0.9714    0.00
   6    29130282      rs3129138   A   ?   4      0.8138      0.8138  0.9851  0.9851  0.9719    0.00
   6    29130502      rs3129140   T   ?   4       0.349       0.349  0.9349  0.9349  0.7750    0.00
   6    29130684     rs41317567   A   ?   4      0.4564      0.4655  0.8786  0.8798  0.3848    1.47
   6    29131190      rs3129141   G   ?   4      0.5944      0.5944  1.0344  1.0344  0.5016    0.00
   6    29132501      rs1073819   A   ?   4      0.4624      0.4624  0.8919  0.8919  0.7979    0.00
   6    29133642      rs4947263   T   ?   4     0.09688      0.4578  1.4533  1.3014  0.0761   56.34
   6    29133657     rs28796930   A   ?   4      0.9764      0.9764  0.9972  0.9972  0.7498    0.00
   6    29133862     rs76653152   A   ?   1          NA          NA      NA      NA      NA      NA
   6    29134111     rs41317571   A   ?   4      0.8509      0.8509  0.9771  0.9771  0.6347    0.00
   6    29134558      rs3116849   T   ?   3           1           1  0.0000  0.0000  1.0000    0.00
   6    29134901     rs41317575   T   ?   4      0.8509      0.8509  0.9771  0.9771  0.6347    0.00
   6    29135370     rs28892007   T   ?   1          NA          NA      NA      NA      NA      NA
   6    29135838    rs114762484   C   ?   4      0.7292      0.7292  1.0229  1.0229  0.5234    0.00
   6    29136308     rs41317579   A   ?   4      0.8509      0.8509  0.9771  0.9771  0.6347    0.00
   6    29136446      rs3116854   G   ?   4       0.316       0.351  0.9361  0.9379  0.3561    7.40
   6    29137220      rs2394520   G   ?   4       0.316       0.351  0.9361  0.9379  0.3561    7.40
   6    29137510     rs41317583   C   ?   4       0.702      0.7248  0.9598  0.9601  0.3254   13.41
   6    29138225     rs41317587   A   ?   4       0.702      0.7248  0.9598  0.9601  0.3254   13.41
   6    29138315      rs3129151   T   ?   4       0.471       0.471  1.0477  1.0477  0.7111    0.00
   6    29138777      rs3129152   C   ?   4      0.5944      0.5944  1.0344  1.0344  0.5016    0.00
   6    29138949      rs3130740   A   ?   4      0.4048      0.4976  0.9472  0.9512  0.2886   20.21
   6    29139487      rs3129153   C   ?   4       0.316       0.351  0.9361  0.9379  0.3561    7.40
   6    29139820    rs116348888   C   ?   4      0.5609      0.5609  0.7180  0.7180  0.9683    0.00
   6    29140055      rs3129155   A   ?   4      0.4325      0.4325  0.9450  0.9450  0.7857    0.00
   6    29140207      rs3130742   A   ?   4       0.471       0.471  1.0477  1.0477  0.7111    0.00
   6    29140217      rs3129156   G   ?   4      0.4325      0.4325  0.9450  0.9450  0.7857    0.00
   6    29140760     rs41317591   A   ?   4      0.8509      0.8509  0.9771  0.9771  0.6347    0.00
   6    29141254     rs41317595   C   ?   4       0.702      0.7248  0.9598  0.9601  0.3254   13.41
   6    29141743      rs3129157   A   ?   4      0.6807      0.7222  1.0672  1.0802  0.1338   46.26
   6    29141772      rs3129158   A   ?   4      0.9799      0.9799  0.9976  0.9976  0.7481    0.00
   6    29142317     rs41270628   T   ?   4      0.5609      0.5609  0.7180  0.7180  0.9683    0.00
   6    29142347     rs41270632   T   ?   3      0.1399      0.1399  1.9497  1.9497  0.7672    0.00
   6    29142377     rs41270636   T   ?   4      0.5609      0.5609  0.7180  0.7180  0.9683    0.00
   6    29143451     rs28757219   T   ?   3      0.2918      0.2918  3.7998  3.7998  1.0000    0.00
   6    29144257     rs41317619   A   ?   4       0.702      0.7248  0.9598  0.9601  0.3254   13.41
   6    29144532      rs9257566   T   ?   4      0.4569      0.4569  1.0532  1.0532  0.7584    0.00
   6    29144903    rs146839297   T   ?   4       0.702      0.7248  0.9598  0.9601  0.3254   13.41
   6    29145535      rs4947361   A   ?   4      0.9116      0.9116  1.0118  1.0118  0.6250    0.00
   6    29145623      rs9295795   C   ?   4      0.8491      0.8491  1.0152  1.0152  0.7150    0.00
   6    29145646      rs3129162   G   ?   4       0.471       0.471  1.0477  1.0477  0.7111    0.00
   6    29146213      rs9500943   T   ?   4      0.6579      0.6579  1.0408  1.0408  0.9496    0.00
   6    29146703    rs149404333   C   ?   4     0.09688      0.4578  1.4533  1.3014  0.0761   56.34
   6    29147610    rs137875785   T   ?   4      0.7098      0.7098  1.0415  1.0415  0.7185    0.00
   6    29147833    rs143432463   G   ?   4      0.4782      0.4782  0.9120  0.9120  0.5939    0.00
   6    29148051      rs9766832   G   ?   4      0.8298      0.8298  1.0172  1.0172  0.7068    0.00
   6    29148763     rs41317627   T   ?   4      0.8509      0.8509  0.9771  0.9771  0.6347    0.00
   6    29149011      rs3129167   T   ?   4      0.9799      0.9799  0.9976  0.9976  0.7481    0.00
   6    29149192    rs114247354   C   ?   4      0.5609      0.5609  0.7180  0.7180  0.9683    0.00
   6    29149442      rs3116816   A   ?   4      0.9799      0.9799  0.9976  0.9976  0.7481    0.00
   6    29152053     rs79245089   G   ?   4       0.807       0.807  0.8891  0.8891  0.8651    0.00
   6    29152970      rs9257594   T   ?   4       0.316       0.351  0.9361  0.9379  0.3561    7.40
   6    29153480    rs139516678   A   ?   4      0.5609      0.5609  0.7180  0.7180  0.9683    0.00
   6    29154021     rs74223630   A   ?   4      0.9317      0.9317  1.0204  1.0204  0.6773    0.00
   6    29154029     rs74223661   C   ?   4      0.9317      0.9317  1.0204  1.0204  0.6773    0.00
   6    29155217     rs11969709   C   ?   4      0.7599      0.9663  1.0403  0.9929  0.2078   34.08
   6    29155293      rs3129170   A   ?   4      0.5941      0.5941  1.0344  1.0344  0.5013    0.00
   6    29155749      rs3129171   A   ?   4      0.5941      0.5941  1.0344  1.0344  0.5013    0.00
   6    29156363      rs9461511   A   ?   4      0.6728      0.6728  1.0905  1.0905  0.9282    0.00
   6    29156722     rs41317631   A   ?   4       0.702      0.7248  0.9598  0.9601  0.3254   13.41
   6    29157069    rs145626954   C   ?   4      0.5609      0.5609  0.7180  0.7180  0.9683    0.00
   6    29157540      rs9468495   T   ?   4      0.6728      0.6728  1.0905  1.0905  0.9282    0.00
   6    29157970    rs146716688   T   ?   4      0.5609      0.5609  0.7180  0.7180  0.9683    0.00
   6    29157998    rs145490302   T   ?   4      0.9487      0.9487  1.0068  1.0068  0.6275    0.00
   6    29158375     rs41317639   T   ?   4      0.8509      0.8509  0.9771  0.9771  0.6347    0.00
   6    29158800      rs3129172   A   ?   4      0.5771      0.5771  1.0361  1.0361  0.5290    0.00
   6    29159009     rs55874124   A   ?   4      0.4745      0.4745  0.8947  0.8947  0.8029    0.00
   6    29159715     rs41317643   C   ?   4      0.8509      0.8509  0.9771  0.9771  0.6347    0.00
   6    29159970      rs3130750   T   ?   4      0.5771      0.5771  1.0361  1.0361  0.5290    0.00
   6    29160744    rs112988227   T   ?   3      0.1399      0.1399  1.9497  1.9497  0.7672    0.00
   6    29161100     rs55735404   A   ?   4      0.7801      0.7801  1.0225  1.0225  0.7712    0.00
   6    29161152    rs115572001   A   ?   4      0.5609      0.5609  0.7180  0.7180  0.9683    0.00
   6    29161497      rs3116827   C   ?   4      0.4944      0.4944  1.0452  1.0452  0.7442    0.00
   6    29162817     rs41317751   C   ?   4      0.6729      0.6729  0.9357  0.9357  0.6209    0.00
   6    29162833      rs3828924   G   ?   4      0.3417      0.3417  0.9386  0.9386  0.4550    0.00
   6    29163103    rs368093326   G   ?   4      0.9066      0.9066  1.0244  1.0244  0.9714    0.00
   6    29163700      rs3116829   A   ?   4     0.08634      0.4823  1.4813  1.3005  0.0609   59.32
   6    29164268     rs75228073   C   ?   4      0.9317      0.9317  1.0204  1.0204  0.6773    0.00
   6    29164579     rs41317759   C   ?   4      0.6763      0.6763  0.9511  0.9511  0.6572    0.00
   6    29165037    rs114224598   A   ?   4      0.2097      0.2097  2.7752  2.7752  0.4631    0.00
   6    29165486    rs186860977   C   ?   4      0.5609      0.5609  0.7180  0.7180  0.9683    0.00
   6    29169377    rs138949984   A   ?   4      0.6363      0.6363  1.0930  1.0930  0.9946    0.00
   6    29169515    rs115374813   G   ?   4      0.9066      0.9066  1.0244  1.0244  0.9714    0.00
   6    29170261      rs3129093   T   ?   4       0.476       0.476  1.0472  1.0472  0.7695    0.00
   6    29171039       rs760804   T   ?   4       0.476       0.476  1.0472  1.0472  0.7695    0.00
   6    29173038      rs6912280   T   ?   4      0.4817      0.4817  1.0466  1.0466  0.7670    0.00
   6    29174394     rs79306850   G   ?   4      0.2511      0.2511  0.8145  0.8145  0.5278    0.00
   6    29175498      rs9257611   A   ?   4     0.08634      0.4823  1.4813  1.3005  0.0609   59.32
   6    29175526      rs9257612   A   ?   4      0.4817      0.4817  1.0466  1.0466  0.7670    0.00
   6    29175599      rs2394546   G   ?   4      0.8334      0.8334  1.0203  1.0203  0.7700    0.00
   6    29175707     rs41317763   T   ?   3      0.8012      0.8012  1.1589  1.1589  0.6597    0.00
   6    29175816     rs56391922   T   ?   4      0.9317      0.9317  1.0204  1.0204  0.6773    0.00
   6    29176172       rs736467   G   ?   4      0.8334      0.8334  1.0203  1.0203  0.7700    0.00
   6    29176579     rs41317767   G   ?   4      0.6681      0.6681  0.9498  0.9498  0.6494    0.00
   6    29177102      rs1883329   T   ?   4      0.3826      0.4638  0.9440  0.9482  0.3126   15.82
   6    29178138      rs3116831   C   ?   4      0.3826      0.4638  0.9440  0.9482  0.3126   15.82
   6    29178463     rs56405941   T   ?   4      0.4745      0.4745  0.8947  0.8947  0.8029    0.00
   6    29179145      rs3116832   C   ?   4      0.5125      0.5125  0.9548  0.9548  0.5155    0.00
   6    29179237      rs3130817   G   ?   4      0.4817      0.4817  1.0466  1.0466  0.7670    0.00
   6    29179553      rs3116833   A   ?   4      0.5125      0.5125  0.9548  0.9548  0.5155    0.00
   6    29179557      rs3116834   G   ?   4      0.4817      0.4817  1.0466  1.0466  0.7670    0.00
   6    29180285      rs3129095   A   ?   4      0.4205      0.5213  1.1428  1.1440  0.1877   37.39
   6    29180312      rs3116835   A   ?   4      0.6414      0.6396  1.0484  1.0501  0.3682    4.95
   6    29180314      rs3116836   C   ?   4      0.4798      0.4798  1.0465  1.0465  0.8602    0.00
   6    29181032     rs79335073   C   ?   4      0.7112      0.7112  1.0467  1.0467  0.8568    0.00
   6    29181302     rs41317771   C   ?   4      0.6681      0.6681  0.9498  0.9498  0.6494    0.00
   6    29181314      rs3130826   G   ?   4      0.3826      0.4638  0.9440  0.9482  0.3126   15.82
   6    29181897      rs3130828   A   ?   4     0.08634      0.4823  1.4813  1.3005  0.0609   59.32
   6    29182361      rs2394547   C   ?   4      0.8334      0.8334  1.0203  1.0203  0.7700    0.00
   6    29184660      rs3116837   T   ?   4      0.3826      0.4638  0.9440  0.9482  0.3126   15.82
   6    29185844      rs3130836   A   ?   4      0.4817      0.4817  1.0466  1.0466  0.7670    0.00
   6    29186183     rs41317775   A   ?   4      0.6681      0.6681  0.9498  0.9498  0.6494    0.00
   6    29188179      rs3130801   G   ?   4      0.4205      0.5213  1.1428  1.1440  0.1877   37.39
   6    29189531      rs3130807   G   ?   4      0.9578      0.9578  0.9964  0.9964  0.8211    0.00
   6    29189897    rs113346676   C   ?   4      0.4797      0.4797  0.8988  0.8988  0.8159    0.00
   6    29189917      rs3129101   C   ?   4      0.5365      0.5365  1.0409  1.0409  0.6377    0.00
   6    29189972      rs3130808   A   ?   4      0.2015      0.5543  1.3072  1.2011  0.1107   50.16
   6    29190060      rs3130809   G   ?   4      0.8028      0.8028  1.0192  1.0192  0.8742    0.00
   6    29190624     rs59230085   A   ?   4      0.4783      0.4783  0.8954  0.8954  0.8041    0.00
   6    29191165    rs116169276   G   ?   4      0.5609      0.5609  0.7180  0.7180  0.9683    0.00
   6    29191389      rs6904165   T   ?   4      0.6681      0.6681  0.9498  0.9498  0.6494    0.00
   6    29191411       rs714470   A   ?   4      0.8477      0.8477  1.0144  1.0144  0.8979    0.00
   6    29191548     rs12660419   T   ?   4      0.4783      0.4783  0.8954  0.8954  0.8041    0.00
   6    29193527     rs75418220   T   ?   4      0.6681      0.6681  0.9498  0.9498  0.6494    0.00
   6    29193785      rs3130812   G   ?   4      0.8028      0.8028  1.0192  1.0192  0.8742    0.00
   6    29193859     rs11962388   C   ?   4       0.907       0.907  0.9832  0.9832  0.6120    0.00
   6    29193989     rs11964645   G   ?   4      0.7289      0.7289  0.9681  0.9681  0.6277    0.00
   6    29195011      rs3130813   T   ?   4      0.8028      0.8028  1.0192  1.0192  0.8742    0.00
   6    29195950     rs73403516   A   ?   4       0.821       0.821  1.0263  1.0263  0.7543    0.00
   6    29196181      rs3130814   T   ?   4      0.9098      0.9098  0.9923  0.9923  0.7878    0.00
   6    29196418    rs115383412   A   ?   4      0.2097      0.2097  2.7752  2.7752  0.4631    0.00
   6    29199570     rs73403520   G   ?   4      0.7312      0.7312  0.9684  0.9684  0.6334    0.00
   6    29199824      rs2207338   T   ?   4      0.9012      0.9012  0.9917  0.9917  0.7605    0.00
   6    29200245      rs2207337   A   ?   4      0.9539      0.9539  0.9961  0.9961  0.8493    0.00
   6    29201075     rs73743654   G   ?   4      0.9585      0.9585  1.0123  1.0123  0.6593    0.00
   6    29201650      rs3130815   G   ?   4      0.6911      0.6911  0.9713  0.9713  0.8453    0.00
   6    29202007    rs114068378   T   ?   4      0.5609      0.5609  0.7180  0.7180  0.9683    0.00
   6    29203407      rs3117344   A   ?   4      0.3257      0.4948  1.1929  1.1977  0.0914   53.54
   6    29204027    rs115203555   A   ?   4      0.5609      0.5609  0.7180  0.7180  0.9683    0.00
   6    29204772     rs76355441   T   ?   4      0.8306      0.8306  0.9754  0.9754  0.4497    0.00
   6    29205077     rs55698774   A   ?   4      0.2097      0.2097  2.7752  2.7752  0.4631    0.00
   6    29205139     rs75599496   A   ?   3      0.8012      0.8012  1.1589  1.1589  0.6597    0.00
   6    29205336      rs3129102   T   ?   4      0.6336      0.6336  1.0460  1.0460  0.5632    0.00
   6    29206251      rs3117342   C   ?   4      0.3174      0.5304  1.2693  1.2093  0.2059   34.39
   6    29208968      rs9468498   C   ?   4      0.6363      0.6363  1.1594  1.1594  0.7678    0.00
   6    29210596      rs3117340   G   ?   4      0.9012      0.9012  0.9917  0.9917  0.7605    0.00
   6    29210900      rs3130821   T   ?   4      0.9539      0.9539  0.9961  0.9961  0.8493    0.00
   6    29210998      rs9468500   T   ?   4      0.9426      0.9426  1.0057  1.0057  0.7382    0.00
   6    29211438      rs3129104   T   ?   4      0.7959      0.7959  1.1626  1.1626  0.9555    0.00
   6    29211442      rs3117339   T   ?   4      0.7959      0.7959  1.1626  1.1626  0.9555    0.00
   6    29211509      rs3117338   G   ?   4      0.4032      0.5155  1.1487  1.1505  0.1679   40.63
   6    29212202      rs2064503   C   ?   4      0.9297      0.9297  0.9940  0.9940  0.8927    0.00
   6    29214129      rs2207336   A   ?   4      0.9297      0.9297  0.9940  0.9940  0.8927    0.00
   6    29215282    rs112106274   T   ?   4      0.8306      0.8306  0.9754  0.9754  0.4497    0.00
   6    29215302     rs73743655   C   ?   4       0.807       0.807  0.8891  0.8891  0.8651    0.00
   6    29215647     rs55733250   A   ?   4      0.7423      0.7423  0.9525  0.9525  0.8515    0.00
   6    29215653    rs112602363   A   ?   4      0.8306      0.8306  0.9754  0.9754  0.4497    0.00
   6    29216005    rs140521605   G   ?   4      0.5609      0.5609  0.7180  0.7180  0.9683    0.00
   6    29217171    rs115234186   C   ?   4      0.5609      0.5609  0.7180  0.7180  0.9683    0.00
   6    29217895    rs112557273   A   ?   4      0.8306      0.8306  0.9754  0.9754  0.4497    0.00
   6    29218151    rs112438389   T   ?   4      0.8306      0.8306  0.9754  0.9754  0.4497    0.00
   6    29218513    rs149754096   T   ?   4      0.8981      0.8981  1.0235  1.0235  0.9893    0.00
   6    29219137    rs112574843   C   ?   4      0.7864      0.7864  0.9678  0.9678  0.6558    0.00
   6    29219425     rs59140010   A   ?   4      0.5535      0.5535  0.9118  0.9118  0.7768    0.00
   6    29219489      rs3117333   A   ?   4      0.3174      0.5304  1.2693  1.2093  0.2059   34.39
   6    29219559     rs73403544   A   ?   4      0.9771      0.9771  1.0024  1.0024  0.6483    0.00
   6    29219562    rs111611220   T   ?   4      0.7312      0.7312  0.9684  0.9684  0.6334    0.00
   6    29219591     rs57499095   A   ?   4      0.9471      0.9471  1.0072  1.0072  0.8219    0.00
   6    29219655      rs9257651   T   ?   4      0.6606      0.6606  1.0423  1.0423  0.5866    0.00
   6    29219871    rs113897714   A   ?   4      0.6577      0.6577  0.9506  0.9506  0.4117    0.00
   6    29220058    rs113674293   C   ?   4      0.6848      0.6848  0.9525  0.9525  0.6352    0.00
   6    29220100      rs3117331   G   ?   4      0.9297      0.9297  0.9940  0.9940  0.8927    0.00
   6    29220196    rs112174381   G   ?   4       0.709       0.709  1.0471  1.0471  0.8713    0.00
   6    29220709      rs9257653   G   ?   4      0.4032      0.5155  1.1487  1.1505  0.1679   40.63
   6    29222127     rs73403551   G   ?   4      0.7312      0.7312  0.9684  0.9684  0.6334    0.00
   6    29222229    rs115896345   G   ?   4      0.9699      0.9699  0.9941  0.9941  0.5459    0.00
   6    29223197    rs146596105   T   ?   4      0.3221      0.3221  0.7827  0.7827  0.9025    0.00
   6    29224987     rs73403555   C   ?   4      0.9771      0.9771  1.0024  1.0024  0.6483    0.00
   6    29225025    rs149702363   G   ?   4      0.9742      0.9742  1.0051  1.0051  0.5690    0.00
   6    29225174     rs73403557   T   ?   4      0.9771      0.9771  1.0024  1.0024  0.6483    0.00
   6    29225678     rs10214663   C   ?   4      0.9742      0.9742  1.0051  1.0051  0.5690    0.00
   6    29225795      rs3117330   C   ?   4      0.8786      0.8786  0.9898  0.9898  0.7660    0.00
   6    29226953    rs116508100   G   ?   4      0.9742      0.9742  1.0051  1.0051  0.5690    0.00
   6    29227117      rs2024679   A   ?   4      0.8304      0.8304  1.0173  1.0173  0.8027    0.00
   6    29227643      rs3117329   T   ?   4      0.9903      0.9903  1.0010  1.0010  0.8242    0.00
   6    29228246      rs2024680   T   ?   4      0.6848      0.6848  0.9525  0.9525  0.6352    0.00
   6    29228764     rs57906738   T   ?   4      0.7312      0.7312  0.9684  0.9684  0.6334    0.00
   6    29229146      rs9257656   A   ?   4      0.6606      0.6606  1.0423  1.0423  0.5866    0.00
   6    29230185     rs11963999   A   ?   4       0.709       0.709  1.0471  1.0471  0.8713    0.00
   6    29230520     rs79272343   C   ?   4      0.8306      0.8306  0.9754  0.9754  0.4497    0.00
   6    29230577      rs3117328   A   ?   4      0.9997      0.9997  1.0000  1.0000  0.8304    0.00
   6    29230683      rs3130827   C   ?   4       0.779       0.779  0.9813  0.9813  0.8135    0.00
   6    29230806     rs73403564   A   ?   4      0.9771      0.9771  1.0024  1.0024  0.6483    0.00
   6    29231172      rs9257657   G   ?   4      0.6606      0.6606  1.0423  1.0423  0.5866    0.00
   6    29231831     rs77154096   T   ?   4      0.9742      0.9742  1.0051  1.0051  0.5690    0.00
   6    29232072     rs16894681   G   ?   3      0.1391      0.1391  1.9526  1.9526  0.7733    0.00
   6    29232591      rs9357077   T   ?   4      0.8198      0.8198  1.0250  1.0250  0.7990    0.00
   6    29234166     rs79251921   G   ?   4      0.8306      0.8306  0.9754  0.9754  0.4497    0.00
   6    29234510     rs10484545   G   ?   4      0.8306      0.8306  0.9754  0.9754  0.4497    0.00
   6    29235193      rs6904130   C   ?   4      0.8306      0.8306  0.9754  0.9754  0.4497    0.00
   6    29235233      rs6924127   C   ?   4      0.8306      0.8306  0.9754  0.9754  0.4497    0.00
   6    29235262    rs114807843   G   ?   4      0.5609      0.5609  0.7180  0.7180  0.9683    0.00
   6    29236242      rs9501304   G   ?   4      0.9742      0.9742  1.0051  1.0051  0.5690    0.00
   6    29236588     rs17344111   G   ?   4      0.8306      0.8306  0.9754  0.9754  0.4497    0.00
   6    29236645      rs7766902   T   ?   4      0.7242      0.7242  1.0234  1.0234  0.5590    0.00
   6    29236722      rs3130830   A   ?   4      0.8915      0.8915  1.0110  1.0110  0.8603    0.00
   6    29237221     rs17344153   T   ?   4      0.8306      0.8306  0.9754  0.9754  0.4497    0.00
   6    29237774      rs6921498   C   ?   4      0.8306      0.8306  0.9754  0.9754  0.4497    0.00
   6    29238015      rs6942318   T   ?   4      0.8306      0.8306  0.9754  0.9754  0.4497    0.00
   6    29238426      rs9257658   G   ?   4      0.4032      0.5155  1.1487  1.1505  0.1679   40.63
   6    29238488      rs9257659   A   ?   4      0.9558      0.9558  0.9952  0.9952  0.5891    0.00
   6    29239150      rs3117327   T   ?   4        0.91        0.91  1.0091  1.0091  0.8711    0.00
   6    29240169     rs79337000   C   ?   4      0.8306      0.8306  0.9754  0.9754  0.4497    0.00
   6    29240279      rs9257660   T   ?   4      0.6606      0.6606  1.0423  1.0423  0.5866    0.00
   6    29240378      rs3117326   T   ?   4      0.7959      0.7959  1.1626  1.1626  0.9555    0.00
   6    29240890     rs77443400   C   ?   4      0.8306      0.8306  0.9754  0.9754  0.4497    0.00
   6    29241406    rs111379005   T   ?   4      0.8306      0.8306  0.9754  0.9754  0.4497    0.00
   6    29241555      rs9468504   C   ?   4      0.9742      0.9742  1.0051  1.0051  0.5690    0.00
   6    29241596      rs6918776   A   ?   4      0.7312      0.7312  0.9684  0.9684  0.6334    0.00
   6    29241773      rs9368596   G   ?   4      0.8252      0.8252  1.0243  1.0243  0.7706    0.00
   6    29241780      rs6904273   A   ?   4      0.8755      0.8755  0.9868  0.9868  0.7327    0.00
   6    29241896    rs183377592   A   ?   4      0.5609      0.5609  0.7180  0.7180  0.9683    0.00
   6    29243961    rs150898511   G   ?   4      0.8306      0.8306  0.9754  0.9754  0.4497    0.00
   6    29243984    rs139434286   A   ?   4       0.444       0.444  0.9304  0.9304  0.9228    0.00
   6    29243987    rs200861317   C   ?   4      0.8306      0.8306  0.9754  0.9754  0.4497    0.00
   6    29244226      rs3130833   G   ?   4      0.9041      0.9041  1.0097  1.0097  0.8801    0.00
   6    29244635    rs202020369   G   ?   4      0.8306      0.8306  0.9754  0.9754  0.4497    0.00
   6    29245503    rs148950485   G   ?   4      0.8208      0.8208  1.0427  1.0427  0.9679    0.00
   6    29245545    rs150392050   G   ?   4      0.8306      0.8306  0.9754  0.9754  0.4497    0.00
   6    29246041    rs149402731   G   ?   4       0.837      0.8457  0.9764  0.9771  0.3693    4.71
   6    29246239      rs9257669   G   ?   4        0.74        0.74  1.0270  1.0270  0.8476    0.00
   6    29246571      rs9257670   C   ?   4      0.9101      0.9101  0.9920  0.9920  0.9830    0.00
   6    29246591    rs142009060   G   ?   4      0.1291      0.3659  0.8086  0.7974  0.0228   68.58
   6    29247178      rs9257673   G   ?   4      0.7067      0.7067  0.9729  0.9729  0.8408    0.00
   6    29247921     rs77033211   T   ?   4      0.8306      0.8306  0.9754  0.9754  0.4497    0.00
   6    29248149      rs3130834   C   ?   1          NA          NA      NA      NA      NA      NA
   6    29248194      rs9468506   G   ?   4      0.8981      0.8981  1.0235  1.0235  0.9893    0.00
   6    29248460      rs9501305   A   ?   4      0.9742      0.9742  1.0051  1.0051  0.5690    0.00
   6    29248461      rs2394550   C   ?   4       0.914       0.914  1.0087  1.0087  0.8757    0.00
   6    29249632      rs7743489   G   ?   4       0.914       0.914  1.0087  1.0087  0.8757    0.00
   6    29250017      rs9257676   C   ?   4      0.6565      0.6565  1.0429  1.0429  0.5901    0.00
   6    29250076      rs3117349   C   ?   4      0.9101      0.9101  0.9920  0.9920  0.9830    0.00
   6    29250491      rs2180000   A   ?   4       0.914       0.914  1.0087  1.0087  0.8757    0.00
   6    29250521      rs2179999   G   ?   4      0.8306      0.8306  0.9754  0.9754  0.4497    0.00
   6    29251176    rs140650499   G   ?   4      0.8306      0.8306  0.9754  0.9754  0.4497    0.00
   6    29251906      rs3117347   T   ?   4      0.8329      0.8329  0.9859  0.9859  0.8052    0.00
   6    29251948    rs111805576   G   ?   4      0.8306      0.8306  0.9754  0.9754  0.4497    0.00
   6    29252126      rs3117346   C   ?   4      0.9025      0.9025  0.9917  0.9917  0.8994    0.00
   6    29252241     rs75612156   A   ?   4      0.8306      0.8306  0.9754  0.9754  0.4497    0.00
   6    29252752    rs114549295   A   ?   4      0.7809      0.7809  1.0326  1.0326  0.8030    0.00
   6    29252758    rs116466121   T   ?   4      0.9798      0.8845  0.9976  1.0172  0.2245   31.30
   6    29253756      rs9468508   T   ?   4      0.9742      0.9742  1.0051  1.0051  0.5690    0.00
   6    29253887      rs6901923   T   ?   4      0.8922      0.8922  0.9886  0.9886  0.5684    0.00
   6    29254452      rs9295797   G   ?   4      0.9206      0.9206  0.9844  0.9844  0.5776    0.00
   6    29254906      rs7381747   C   ?   4      0.8624      0.8624  1.0139  1.0139  0.8959    0.00
   6    29254969      rs7381760   C   ?   4      0.8432      0.8432  0.9868  0.9868  0.7845    0.00
   6    29254982      rs9257681   G   ?   4      0.3043      0.5155  1.2778  1.2168  0.2089   33.90
   6    29254985     rs11966876   C   ?   4      0.5983      0.5983  1.0670  1.0670  0.9157    0.00
   6    29255004    rs112319007   C   ?   4      0.8656      0.8656  0.9805  0.9805  0.4224    0.00
   6    29255036    rs113093437   G   ?   4      0.8306      0.8306  0.9754  0.9754  0.4497    0.00
   6    29255152    rs112230233   G   ?   4      0.8306      0.8306  0.9754  0.9754  0.4497    0.00
   6    29255157    rs115335890   T   ?   4      0.1355      0.1355  0.6172  0.6172  0.8726    0.00
   6    29255380     rs76388328   C   ?   4      0.8306      0.8306  0.9754  0.9754  0.4497    0.00
   6    29255630     rs55694543   C   ?   4      0.3884      0.3884  2.0919  2.0919  0.7660    0.00
   6    29255886     rs41346948   C   ?   4        0.78        0.78  0.9680  0.9680  0.4028    0.00
   6    29256420      rs1884123   G   ?   4      0.8311      0.8311  1.0147  1.0147  0.6380    0.00
   6    29256476      rs9461514   A   ?   4      0.9142      0.9142  1.0206  1.0206  0.9938    0.00
   6    29256856     rs76381817   A   ?   4      0.3426      0.6311  0.9127  0.9296  0.0617   59.15
   6    29256886     rs41315373   T   ?   4      0.3426      0.6311  0.9127  0.9296  0.0617   59.15
   6    29257320      rs1011553   T   ?   4      0.3426      0.6311  0.9127  0.9296  0.0617   59.15
   6    29257772      rs1033569   T   ?   4      0.7261      0.7764  0.9751  0.9783  0.3342   11.72
   6    29257967      rs1033568   A   ?   4      0.7261      0.7764  0.9751  0.9783  0.3342   11.72
   6    29258245     rs41317779   T   ?   4      0.3426      0.6311  0.9127  0.9296  0.0617   59.15
   6    29258405     rs74789787   A   ?   3      0.1088      0.1088  2.0809  2.0809  0.7555    0.00
   6    29258863      rs1123283   A   ?   4      0.3784      0.3784  1.0856  1.0856  0.9070    0.00
   6    29259509    rs145108206   A   ?   4      0.9778      0.9778  0.9955  0.9955  0.6165    0.00
   6    29260204     rs41317782   T   ?   4      0.3426      0.6311  0.9127  0.9296  0.0617   59.15
   6    29260431      rs3117425   T   ?   4      0.3577      0.4653  1.1634  1.1594  0.2142   33.02
   6    29260475     rs72844808   T   ?   4      0.9687      0.9687  0.9957  0.9957  0.6537    0.00
   6    29260505     rs74523205   A   ?   3      0.1088      0.1088  2.0809  2.0809  0.7555    0.00
   6    29262076     rs41317785   G   ?   4      0.3433      0.6295  0.9128  0.9296  0.0636   58.77
   6    29262341    rs116567625   T   ?   4      0.9778      0.9778  0.9955  0.9955  0.6165    0.00
   6    29262509     rs41317788   G   ?   4      0.2631      0.5378  0.8958  0.9142  0.0909   53.63
   6    29262956      rs1884294   A   ?   4      0.2513      0.2513  0.8704  0.8704  0.5225    0.00
   6    29263150      rs1884295   C   ?   4      0.3409      0.6271  0.9124  0.9292  0.0642   58.65
   6    29263260    rs112421079   T   ?   4      0.9778      0.9778  0.9955  0.9955  0.6165    0.00
   6    29263357      rs6925072   G   ?   4      0.6716       0.868  0.9712  0.9854  0.1881   37.32
   6    29263750      rs3117434   A   ?   4      0.6944      0.6944  1.0352  1.0352  0.6266    0.00
   6    29264183      rs4711183   A   ?   4      0.8615      0.9348  0.9881  1.0081  0.1175   49.00
   6    29264655      rs4713207   G   ?   4      0.7935      0.8644  0.9813  0.9864  0.3004   18.07
   6    29264704      rs9468510   A   ?   4      0.9778      0.9778  0.9955  0.9955  0.6165    0.00
   6    29265216    rs185978654   C   ?   4      0.4766      0.4766  0.6678  0.6678  0.9454    0.00
   6    29265296      rs7771915   G   ?   4      0.3409      0.6271  0.9124  0.9292  0.0642   58.65
   6    29266091      rs6899932   T   ?   4      0.3409      0.6271  0.9124  0.9292  0.0642   58.65
   6    29266483      rs3117439   A   ?   4      0.3577      0.4653  1.1634  1.1594  0.2142   33.02
   6    29266497     rs16867628   A   ?   4      0.9605      0.9605  0.9946  0.9946  0.6336    0.00
   6    29266554     rs74834313   G   ?   4      0.4765      0.4765  1.0641  1.0641  0.4827    0.00
   6    29266883      rs7764051   C   ?   4      0.5377      0.5377  1.0630  1.0630  0.5152    0.00
   6    29266908      rs9765999   G   ?   4      0.3409      0.6271  0.9124  0.9292  0.0642   58.65
   6    29267054      rs9257686   A   ?   4      0.7787      0.9949  0.9812  1.0006  0.1192   48.71
   6    29267175      rs9257687   G   ?   4      0.8727      0.9653  0.9886  0.9963  0.2494   27.08
   6    29267865     rs41317791   A   ?   4      0.3409      0.6271  0.9124  0.9292  0.0642   58.65
   6    29268160      rs9257689   C   ?   4      0.3688      0.3688  1.0859  1.0859  0.9382    0.00
   6    29268378      rs7750414   C   ?   4       0.848      0.9528  0.9869  1.0057  0.1308   46.76
   6    29268496      rs7750305   T   ?   4       0.369       0.369  1.0858  1.0858  0.9409    0.00
   6    29268796      rs7754451   T   ?   4      0.2244      0.2244  1.1189  1.1189  0.8383    0.00
   6    29268929      rs9257691   A   ?   4       0.369       0.369  1.0858  1.0858  0.9409    0.00
   6    29269000      rs9257692   C   ?   4      0.2232      0.2232  1.1192  1.1192  0.8390    0.00
   6    29269066      rs7754926   G   ?   4      0.3409      0.6271  0.9124  0.9292  0.0642   58.65
   6    29269143      rs7755211   T   ?   4      0.3409      0.6271  0.9124  0.9292  0.0642   58.65
   6    29269781     rs35642841   A   ?   4      0.3244      0.6058  0.9154  0.9267  0.0470   62.27
   6    29270038     rs34541592   T   ?   4      0.3455      0.6193  0.9191  0.9301  0.0500   61.61
   6    29270041    rs112014151   T   ?   4      0.8099      0.8564  1.0280  1.0236  0.3020   17.78
   6    29270498      rs4594993   G   ?   4      0.3409      0.6271  0.9124  0.9292  0.0642   58.65
   6    29270795      rs9348826   C   ?   4      0.6789      0.6789  1.0456  1.0456  0.5534    0.00
   6    29270827     rs35657850   G   ?   4      0.3244      0.6058  0.9154  0.9267  0.0470   62.27
   6    29271126      rs6930876   T   ?   4      0.3244      0.6058  0.9154  0.9267  0.0470   62.27
   6    29271353    rs115662213   T   ?   4      0.4568      0.4568  0.6559  0.6559  0.9385    0.00
   6    29271573     rs16867630   C   ?   4       0.261      0.5352  0.8954  0.9137  0.0916   53.50
   6    29272012      rs3117426   T   ?   4     0.07345     0.07345  1.1333  1.1333  0.6297    0.00
   6    29272046     rs35569422   T   ?   4      0.3244      0.6058  0.9154  0.9267  0.0470   62.27
   6    29272088     rs35490225   T   ?   4       0.261      0.5352  0.8954  0.9137  0.0916   53.50
   6    29272301     rs16894709   T   ?   4      0.3244      0.6058  0.9154  0.9267  0.0470   62.27
   6    29272316     rs34778420   T   ?   4      0.3244      0.6058  0.9154  0.9267  0.0470   62.27
   6    29272420     rs36067759   A   ?   4      0.3244      0.6058  0.9154  0.9267  0.0470   62.27
   6    29272761     rs35162984   A   ?   4      0.3244      0.6058  0.9154  0.9267  0.0470   62.27
   6    29273612      rs6911350   G   ?   4      0.3244      0.6058  0.9154  0.9267  0.0470   62.27
   6    29274136      rs3117427   C   ?   4      0.3393      0.4498  1.1705  1.1662  0.2114   33.48
   6    29274294     rs41270640   T   ?   3      0.1088      0.1088  2.0809  2.0809  0.7555    0.00
   6    29274340    rs113587888   C   ?   4      0.9762      0.9762  1.0043  1.0043  0.7412    0.00
   6    29274348      rs9257693   A   ?   4      0.7198      0.7198  1.0289  1.0289  0.5251    0.00
   6    29274356      rs7774255   A   ?   4      0.8122      0.8122  1.0183  1.0183  0.7553    0.00
   6    29274486      rs9257694   C   ?   4      0.9236      0.9236  1.0068  1.0068  0.6649    0.00
   6    29275298     rs17404424   A   ?   1          NA          NA      NA      NA      NA      NA
   6    29275499      rs9257695   T   ?   4      0.5506      0.5506  0.9048  0.9048  0.6628    0.00
   6    29275507      rs9257696   C   ?   4      0.8506      0.8506  1.0130  1.0130  0.7624    0.00
   6    29276180      rs9257697   C   ?   4      0.5506      0.5506  0.9048  0.9048  0.6628    0.00
   6    29277078      rs6935047   A   ?   4      0.1717      0.1898  0.8880  0.8888  0.3616    6.30
   6    29277188      rs9368598   A   ?   3     0.03092     0.03092  2.3502  2.3502  0.9598    0.00
   6    29277329     rs78609255   T   ?   4      0.4421      0.4421  1.1361  1.1361  0.4206    0.00
   6    29277619      rs3117428   A   ?   4      0.8642      0.8889  0.9766  0.9789  0.3086   16.57
   6    29277942      rs9257699   A   ?   4      0.5506      0.5506  0.9048  0.9048  0.6628    0.00
   6    29278004      rs9257700   G   ?   4      0.5506      0.5506  0.9048  0.9048  0.6628    0.00
   6    29278037      rs9257701   C   ?   4      0.6906      0.6906  0.9349  0.9349  0.4738    0.00
   6    29278406    rs150254595   A   ?   4      0.4893      0.4893  1.0905  1.0905  0.5032    0.00
   6    29278505      rs9257703   T   ?   4      0.3103      0.3103  1.0666  1.0666  0.9479    0.00
   6    29278604      rs6942138   A   ?   4      0.1583      0.2118  0.8858  0.8878  0.3007   18.01
   6    29278605      rs9257704   G   ?   4      0.5506      0.5506  0.9048  0.9048  0.6628    0.00
   6    29279225      rs9257705   G   ?   4      0.5506      0.5506  0.9048  0.9048  0.6628    0.00
   6    29279321      rs9257706   C   ?   4      0.5506      0.5506  0.9048  0.9048  0.6628    0.00
   6    29279557      rs9257707   G   ?   4      0.5506      0.5506  0.9048  0.9048  0.6628    0.00
   6    29279567      rs3117429   A   ?   4      0.9056      0.8845  1.0204  1.0463  0.0221   68.82
   6    29279949     rs35095140   T   ?   4      0.2123      0.2739  0.8973  0.8995  0.2966   18.75
   6    29280133      rs9378186   A   ?   4      0.2026      0.3879  1.4554  1.3905  0.1918   36.73
   6    29280638      rs3117431   A   ?   4      0.9056      0.8845  1.0204  1.0463  0.0221   68.82
   6    29281235      rs3117432   G   ?   4      0.9056      0.8845  1.0204  1.0463  0.0221   68.82
   6    29281401      rs9257709   A   ?   4      0.5506      0.5506  0.9048  0.9048  0.6628    0.00
   6    29282351      rs9393954   A   ?   4      0.6461      0.6461  1.0331  1.0331  0.6804    0.00
   6    29282562     rs73743667   C   ?   4      0.8357      0.8357  0.9610  0.9610  0.8814    0.00
   6    29283443      rs9257711   A   ?   4      0.5506      0.5506  0.9048  0.9048  0.6628    0.00
   6    29283672      rs3129682   T   ?   1          NA          NA      NA      NA      NA      NA
   6    29283969     rs35087453   T   ?   4      0.2292      0.4034  0.9031  0.9073  0.1341   46.21
   6    29284351      rs1535151   T   ?   4       0.532      0.8941  1.0450  1.0143  0.0934   53.17
   6    29285189      rs9257712   C   ?   4      0.5506      0.5506  0.9048  0.9048  0.6628    0.00
   6    29285634     rs78550368   C   ?   4      0.6644      0.6644  1.0579  1.0579  0.8387    0.00
   6    29285735      rs9257714   T   ?   4       0.567       0.567  0.9078  0.9078  0.6841    0.00
   6    29286670      rs3129683   G   ?   4      0.4748      0.4748  1.0939  1.0939  0.6410    0.00
   6    29287000     rs34930832   C   ?   4      0.1583      0.2118  0.8858  0.8878  0.3007   18.01
   6    29287289      rs4713209   T   ?   4        0.63        0.63  1.0347  1.0347  0.6674    0.00
   6    29288001    rs148682985   A   ?   4      0.3884      0.3884  2.0919  2.0919  0.7660    0.00
   6    29290828    rs111660816   C   ?   4      0.8874      0.8874  1.0106  1.0106  0.7159    0.00
   6    29290889     rs77293388   C   ?   4       0.243      0.4198  1.2197  1.2957  0.0190   69.83
   6    29291108    rs147430457   A   ?   4      0.7959      0.7959  1.1626  1.1626  0.9555    0.00
   6    29291727      rs9257718   T   ?   4      0.5506      0.5506  0.9048  0.9048  0.6628    0.00
   6    29292030     rs16894722   G   ?   3     0.03092     0.03092  2.3502  2.3502  0.9598    0.00
   6    29293627      rs9257721   T   ?   4      0.5506      0.5506  0.9048  0.9048  0.6628    0.00
   6    29294845     rs57194637   C   ?   4      0.7085      0.7085  1.0268  1.0268  0.6338    0.00
   6    29294851     rs77153639   A   ?   4      0.8874      0.8874  1.0106  1.0106  0.7159    0.00
   6    29295215      rs9257722   A   ?   4      0.6774      0.6774  0.9319  0.9319  0.4706    0.00
   6    29295487      rs6937882   T   ?   4      0.1735      0.2509  0.8842  0.8870  0.2652   24.34
   6    29295601      rs9257723   G   ?   4      0.5385      0.5385  0.9019  0.9019  0.6605    0.00
   6    29295735      rs9257724   T   ?   4      0.6774      0.6774  0.9319  0.9319  0.4706    0.00
   6    29295894      rs9257725   T   ?   4      0.8669      0.8669  1.0115  1.0115  0.7556    0.00
   6    29296148     rs12660111   T   ?   4      0.1735      0.2509  0.8842  0.8870  0.2652   24.34
   6    29296923      rs9257726   T   ?   4      0.5385      0.5385  0.9019  0.9019  0.6605    0.00
   6    29297666      rs9357078   T   ?   4      0.4945      0.4945  1.1182  1.1182  0.8171    0.00
   6    29298305      rs9257727   T   ?   4       0.567       0.567  0.9078  0.9078  0.6841    0.00
   6    29298650    rs115781678   C   ?   4      0.4945      0.4945  1.1182  1.1182  0.8171    0.00
   6    29298815      rs9257728   T   ?   4      0.6124      0.6124  0.9178  0.9178  0.5967    0.00
   6    29298995      rs9257729   A   ?   4      0.5385      0.5385  0.9019  0.9019  0.6605    0.00
   6    29299027      rs9257730   G   ?   4      0.5385      0.5385  0.9019  0.9019  0.6605    0.00
   6    29299503      rs3130802   T   ?   4      0.9056      0.8845  1.0204  1.0463  0.0221   68.82
   6    29300636      rs9257732   T   ?   4      0.8669      0.8669  1.0115  1.0115  0.7556    0.00
   6    29301222      rs6930435   A   ?   4       0.338       0.338  1.0629  1.0629  0.9473    0.00
   6    29301682      rs9257734   T   ?   4      0.7905      0.7905  0.9563  0.9563  0.4820    0.00
   6    29301942     rs55885453   C   ?   4      0.4187      0.4187  1.1437  1.1437  0.4560    0.00
   6    29302030      rs6903989   A   ?   4      0.3108      0.3108  1.0669  1.0669  0.9701    0.00
   6    29302186      rs9257736   C   ?   4      0.6873      0.6873  0.9348  0.9348  0.6853    0.00
   6    29303200      rs9380119   G   ?   4      0.7236      0.7484  1.0249  1.0232  0.3718    4.20
   6    29303364      rs3117433   C   ?   4      0.4741      0.4741  1.0940  1.0940  0.6408    0.00
   6    29303735     rs56682922   C   ?   4      0.8061      0.8061  1.0173  1.0173  0.4500    0.00
   6    29303808      rs9257740   A   ?   4      0.7905      0.7905  0.9563  0.9563  0.4820    0.00
   6    29303901     rs35127065   T   ?   4      0.1399      0.1646  0.8807  0.8817  0.3464    9.33
   6    29304280      rs9257741   A   ?   4      0.6558      0.6558  0.9285  0.9285  0.6586    0.00
   6    29305537     rs35057975   A   ?   4      0.1718      0.2223  0.8877  0.8896  0.3080   16.67
   6    29306059      rs9357079   C   ?   4      0.7776      0.7776  1.0203  1.0203  0.7035    0.00
   6    29306456      rs3130805   A   ?   4      0.4305      0.4305  1.1043  1.1043  0.5945    0.00
   6    29306484      rs3130806   G   ?   4      0.9056      0.8845  1.0204  1.0463  0.0221   68.82
   6    29306656      rs9257745   T   ?   4      0.9552      0.9552  1.0038  1.0038  0.8020    0.00
   6    29306821      rs9257746   G   ?   4      0.7905      0.7905  0.9563  0.9563  0.4820    0.00
   6    29308393      rs9348827   T   ?   4      0.8921      0.9249  1.0103  1.0076  0.3509    8.45
   6    29309328     rs55657126   C   ?   4      0.3497      0.3497  0.8660  0.8660  0.8916    0.00
   6    29309769      rs9257748   C   ?   4      0.6558      0.6558  0.9285  0.9285  0.6586    0.00
   6    29310643     rs74643315   T   ?   4       0.243      0.4198  1.2197  1.2957  0.0190   69.83
   6    29310681      rs1014258   T   ?   4      0.3312      0.3312  1.0638  1.0638  0.9577    0.00
   6    29310781      rs9257750   A   ?   4      0.6558      0.6558  0.9285  0.9285  0.6586    0.00
   6    29311257     rs73407476   C   ?   4      0.6242      0.6242  1.0656  1.0656  0.8618    0.00
   6    29312478     rs34253991   C   ?   4      0.1718      0.2223  0.8877  0.8896  0.3080   16.67
   6    29313883      rs9257752   G   ?   4      0.7905      0.7905  0.9563  0.9563  0.4820    0.00
   6    29314223     rs57778150   C   ?   4      0.6837      0.6837  1.0293  1.0293  0.6269    0.00
   6    29314964      rs7745768   T   ?   4      0.4583      0.4583  1.0972  1.0972  0.6153    0.00
   6    29315295      rs9257754   G   ?   4      0.6558      0.6558  0.9285  0.9285  0.6586    0.00
   6    29315419      rs3117436   A   ?   4      0.9056      0.8845  1.0204  1.0463  0.0221   68.82
   6    29315897      rs9257755   T   ?   4      0.7905      0.7905  0.9563  0.9563  0.4820    0.00
   6    29316200      rs9257756   C   ?   4      0.6558      0.6558  0.9285  0.9285  0.6586    0.00
   6    29316324      rs9257757   T   ?   4      0.6558      0.6558  0.9285  0.9285  0.6586    0.00
   6    29316595      rs9257758   A   ?   4      0.7905      0.7905  0.9563  0.9563  0.4820    0.00
   6    29316692      rs9257759   T   ?   4      0.6558      0.6558  0.9285  0.9285  0.6586    0.00
   6    29317177    rs148466862   T   ?   4      0.2866      0.2866  2.2294  2.2294  0.8016    0.00
   6    29318166      rs9257760   T   ?   4      0.6558      0.6558  0.9285  0.9285  0.6586    0.00
   6    29318465      rs3117437   C   ?   4      0.3879      0.7071  1.0603  1.0370  0.1275   47.32
   6    29319349      rs9257761   A   ?   4      0.4352      0.4358  1.1012  1.1013  0.3901    0.34
   6    29319458     rs61568116   T   ?   4       0.448       0.448  0.8891  0.8891  0.8758    0.00
   6    29320120      rs9257763   C   ?   4      0.6558      0.6558  0.9285  0.9285  0.6586    0.00
   6    29320224      rs9257764   G   ?   4      0.6558      0.6558  0.9285  0.9285  0.6586    0.00
   6    29320241      rs9257765   A   ?   4      0.7905      0.7905  0.9563  0.9563  0.4820    0.00
   6    29320439     rs73407482   C   ?   4      0.8069      0.8069  1.0183  1.0183  0.5893    0.00
   6    29321161      rs9257767   A   ?   4      0.6558      0.6558  0.9285  0.9285  0.6586    0.00
   6    29322866      rs9357080   G   ?   4      0.3489      0.3489  1.1631  1.1631  0.8546    0.00
   6    29322872     rs77923085   G   ?   4      0.4213      0.5252  1.1483  1.2165  0.0287   66.84
   6    29322999     rs11961490   C   ?   4      0.8069      0.8069  1.0183  1.0183  0.5893    0.00
   6    29323076      rs9257769   C   ?   4      0.6558      0.6558  0.9285  0.9285  0.6586    0.00
   6    29323259      rs3117438   G   ?   4      0.9056      0.8845  1.0204  1.0463  0.0221   68.82
   6    29323276     rs61742983   T   ?   4      0.9295      0.9065  0.9931  0.9906  0.3700    4.58
   6    29323655      rs7761746   A   ?   4      0.8106      0.8106  1.0179  1.0179  0.5867    0.00
   6    29323838      rs9257770   C   ?   4      0.6558      0.6558  0.9285  0.9285  0.6586    0.00
   6    29323905      rs6930033   C   ?   4      0.1453      0.2035  0.8794  0.8823  0.2950   19.05
   6    29324599     rs10484546   C   ?   4      0.1453      0.2035  0.8794  0.8823  0.2950   19.05
   6    29325056     rs61073245   A   ?   4      0.8106      0.8106  1.0179  1.0179  0.5867    0.00
   6    29325099      rs7357041   G   ?   4      0.6558      0.6558  0.9285  0.9285  0.6586    0.00
   6    29325160      rs3129684   G   ?   4      0.8401      0.8702  0.9725  0.9752  0.3030   17.59
   6    29325191      rs7357044   A   ?   4      0.6558      0.6558  0.9285  0.9285  0.6586    0.00
   6    29325433      rs4713210   T   ?   4      0.2517      0.4541  1.4034  1.3278  0.2021   35.02
   6    29325450      rs9257771   G   ?   4      0.6558      0.6558  0.9285  0.9285  0.6586    0.00
   6    29325602      rs3129685   G   ?   4      0.8401      0.8702  0.9725  0.9752  0.3030   17.59
   6    29326544      rs9257772   G   ?   4      0.6558      0.6558  0.9285  0.9285  0.6586    0.00
   6    29327036      rs9257773   C   ?   4      0.9592      0.9592  1.0034  1.0034  0.6438    0.00
   6    29327043      rs9257774   A   ?   4      0.9592      0.9592  1.0034  1.0034  0.6438    0.00
   6    29327079      rs9257775   T   ?   4      0.9713      0.9713  1.0024  1.0024  0.6450    0.00
   6    29327096      rs9257776   G   ?   4      0.6558      0.6558  0.9285  0.9285  0.6586    0.00
   6    29327158      rs9257777   A   ?   4      0.6558      0.6558  0.9285  0.9285  0.6586    0.00
   6    29327458     rs34707346   C   ?   4       0.142      0.2189  0.8835  0.8860  0.2561   25.93
   6    29328144      rs9257778   A   ?   4      0.6558      0.6558  0.9285  0.9285  0.6586    0.00
   6    29328516      rs9257779   G   ?   4      0.3865      0.3865  1.1130  1.1130  0.4047    0.00
   6    29328834      rs7754402   C   ?   2      0.3142      0.3142  1.0877  1.0877  0.5423    0.00
   6    29328869      rs9257781   C   ?   4      0.6558      0.6558  0.9285  0.9285  0.6586    0.00
   6    29329722      rs9257783   G   ?   4      0.8225      0.8225  0.9563  0.9563  0.9521    0.00
   6    29330745      rs2394553   C   ?   4      0.1432      0.2084  0.8787  0.8819  0.2832   21.17
   6    29332623      rs9257786   C   ?   4      0.8086      0.8086  1.0177  1.0177  0.6901    0.00
   6    29332749      rs9257787   A   ?   4      0.6558      0.6558  0.9285  0.9285  0.6586    0.00
   6    29332861      rs9257788   C   ?   4      0.6558      0.6558  0.9285  0.9285  0.6586    0.00
   6    29332954      rs9257789   G   ?   4      0.6558      0.6558  0.9285  0.9285  0.6586    0.00
   6    29333407    rs115321434   C   ?   4      0.5506      0.5506  0.9048  0.9048  0.6628    0.00
   6    29334439      rs9257792   G   ?   4      0.8144      0.8144  0.9835  0.9835  0.8392    0.00
   6    29334585     rs73409562   A   ?   4      0.4814       0.758  1.0793  1.0428  0.2278   30.75
   6    29335154      rs9257793   C   ?   4       0.824       0.824  0.9842  0.9842  0.7690    0.00
   6    29335198      rs9391791   C   ?   4      0.3483      0.3483  1.1633  1.1633  0.8545    0.00
   6    29335360     rs16894771   C   ?   4     0.09139     0.09139  0.8484  0.8484  0.4764    0.00
   6    29335482     rs16894773   T   ?   4      0.5653       0.687  0.9471  0.9525  0.1856   37.73
   6    29335537      rs9380120   C   ?   4      0.3228      0.3228  1.1693  1.1693  0.9351    0.00
   6    29335557     rs73409567   C   ?   4      0.2874      0.2874  1.0977  1.0977  0.6594    0.00
   6    29335661      rs9257794   T   ?   4      0.6998      0.6998  0.9612  0.9612  0.9702    0.00
   6    29336009     rs59382990   A   ?   4      0.1205      0.1205  1.1402  1.1402  0.5967    0.00
   6    29336054      rs4713211   A   ?   4      0.6517      0.6517  1.0298  1.0298  0.7116    0.00
   6    29336745     rs73409571   A   ?   4      0.1205      0.1205  1.1402  1.1402  0.5967    0.00
   6    29337075      rs3930883   T   ?   4      0.6542      0.6542  1.0296  1.0296  0.7143    0.00
   6    29337101      rs1555244   T   ?   4      0.6542      0.6542  1.0296  1.0296  0.7143    0.00
   6    29337207      rs9257795   G   ?   4       0.614       0.614  0.9493  0.9493  0.9411    0.00
   6    29337500      rs6934993   G   ?   4       0.614       0.614  0.9493  0.9493  0.9411    0.00
   6    29337817      rs9380121   A   ?   4      0.3228      0.3228  1.1693  1.1693  0.9351    0.00
   6    29338770      rs9257797   A   ?   4      0.6707      0.6707  1.0478  1.0478  0.5252    0.00
   6    29338928     rs35990377   G   ?   4        0.32      0.5414  0.8906  0.9066  0.1340   46.23
   6    29338962      rs4713213   A   ?   4      0.8285      0.8285  1.0154  1.0154  0.6679    0.00
   6    29339019     rs73409576   A   ?   4      0.1205      0.1205  1.1402  1.1402  0.5967    0.00
   6    29339271      rs9257799   C   ?   4      0.6113      0.6113  1.0572  1.0572  0.5532    0.00
   6    29339635    rs115325324   C   ?   4      0.8297      0.8657  0.9533  0.9606  0.3491    8.80
   6    29339714     rs75278461   C   ?   4       0.134       0.134  1.1352  1.1352  0.5700    0.00
   6    29340237     rs74294662   G   ?   2     0.06343     0.06343  4.6426  4.6426  0.9725    0.00
   6    29340617    rs114535366   G   ?   4      0.3228      0.3228  1.1693  1.1693  0.9351    0.00
   6    29340625    rs113046148   C   ?   4       0.134       0.134  1.1352  1.1352  0.5700    0.00
   6    29340686     rs73409579   C   ?   4       0.134       0.134  1.1352  1.1352  0.5700    0.00
   6    29340919      rs9257801   T   ?   4      0.8973      0.9885  0.9815  1.0023  0.3173   14.94
   6    29341007      rs7772982   C   ?   4      0.4716      0.4716  1.0492  1.0492  0.5649    0.00
   6    29341041    rs141615002   C   ?   4      0.9568      0.9568  0.9891  0.9891  0.5824    0.00
   6    29341308      rs7753474   A   ?   4      0.4996      0.4996  1.0460  1.0460  0.6198    0.00
   6    29341319     rs59716966   T   ?   4      0.4809      0.4809  0.9368  0.9368  0.4509    0.00
   6    29341364      rs7773534   C   ?   4      0.5221      0.5221  1.0436  1.0436  0.5920    0.00
   6    29341623      rs7774029   C   ?   4      0.2995      0.5226  0.8860  0.9016  0.1297   46.95
   6    29341666      rs3117440   T   ?   4      0.8073      0.9577  1.0434  1.0178  0.0165   70.74
   6    29341967    rs143857272   T   ?   4      0.2866      0.2866  2.2294  2.2294  0.8016    0.00
   6    29342236      rs9380122   G   ?   4      0.4809      0.4809  0.9368  0.9368  0.4509    0.00
   6    29342630     rs34525583   T   ?   4      0.5278      0.5278  0.9203  0.9203  0.5069    0.00
   6    29342775      rs3749971   A   ?   4      0.2714      0.2714  0.8039  0.8039  0.7989    0.00
   6    29343355      rs9257802   T   ?   4      0.5641      0.5641  1.0392  1.0392  0.5295    0.00
   6    29344272     rs35878347   C   ?   4      0.8563      0.9649  0.9796  1.0073  0.1059   50.98
   6    29344395      rs9257803   T   ?   4      0.7141      0.7141  0.9747  0.9747  0.8378    0.00
   6    29345625     rs34075836   C   ?   4      0.8494       0.743  1.0190  1.0451  0.1480   43.91
   6    29345680     rs76342469   A   ?   4      0.2043      0.2043  1.2162  1.2162  0.8779    0.00
   6    29345732    rs116174200   A   ?   4      0.1838      0.1838  1.2276  1.2276  0.8749    0.00
   6    29346226       rs238883   G   ?   1          NA          NA      NA      NA      NA      NA
   6    29346329      rs9257805   G   ?   4      0.6641      0.6641  0.9700  0.9700  0.8487    0.00
   6    29347581     rs73744660   G   ?   4      0.1838      0.1838  1.2276  1.2276  0.8749    0.00
   6    29347591     rs73409596   A   ?   4      0.3761      0.8586  1.0860  1.0257  0.1048   51.17
   6    29348074      rs3117441   G   ?   4      0.5111      0.6245  1.0523  1.0430  0.3078   16.70
   6    29348297      rs3129688   C   ?   4      0.7897      0.9074  1.0449  1.0370  0.0198   69.56
   6    29348404     rs35514930   C   ?   4      0.7149      0.9152  0.9592  0.9830  0.1208   48.44
   6    29348579    rs116806591   T   ?   4      0.2009      0.2009  3.5059  3.5059  1.0000    0.00
   6    29348935      rs9405008   G   ?   4        0.32      0.4731  1.0948  1.0773  0.2988   18.37
   6    29348942      rs3094558   C   ?   4      0.4598      0.6154  1.0590  1.0460  0.2756   22.52
   6    29349091      rs3117442   G   ?   4      0.4598      0.6154  1.0590  1.0460  0.2756   22.52
   6    29349245      rs9378187   G   ?   4      0.8527      0.8568  0.9584  1.0748  0.0366   64.73
   6    29349327      rs2158280   G   ?   4      0.4762      0.6574  1.0570  1.0417  0.2548   26.15
   6    29350266     rs34843450   G   ?   4      0.7149      0.9152  0.9592  0.9830  0.1208   48.44
   6    29350854      rs1419640   T   ?   4      0.8588      0.9094  1.0112  0.9899  0.1277   47.28
   6    29351641       rs238873   G   ?   4      0.2985       0.738  1.0906  1.0442  0.0808   55.47
   6    29351873       rs238872   T   ?   4      0.5946      0.5946  0.9648  0.9648  0.9485    0.00
   6    29352297       rs238871   A   ?   4      0.5755      0.5755  0.9629  0.9629  0.9654    0.00
   6    29352324     rs34536719   C   ?   4      0.8773       0.765  1.0154  1.0410  0.1485   43.82
   6    29352631      rs3117443   G   ?   4      0.8492      0.8492  0.9879  0.9879  0.6146    0.00
   6    29352943      rs3117444   G   ?   4      0.8656       0.907  1.0107  0.9897  0.1303   46.84
   6    29353408      rs3094556   C   ?   4      0.8656       0.907  1.0107  0.9897  0.1303   46.84
   6    29353656      rs3094555   T   ?   4      0.8656       0.907  1.0107  0.9897  0.1303   46.84
   6    29354037       rs238870   T   ?   4      0.4948      0.4948  0.9546  0.9546  0.9408    0.00
   6    29354227      rs3129680   T   ?   4      0.7846      0.9546  1.0447  1.0211  0.0022   79.38
   6    29354254      rs3094554   T   ?   4      0.9609      0.8455  1.0031  0.9832  0.1412   45.04
   6    29354383      rs3129681   T   ?   4      0.9682      0.8384  1.0025  0.9824  0.1399   45.24
   6    29354455    rs116802478   A   ?   1          NA          NA      NA      NA      NA      NA
   6    29354582      rs3094553   G   ?   4      0.9985       0.808  1.0001  0.9786  0.1273   47.35
   6    29354621      rs3094552   C   ?   4       0.994       0.812  1.0005  0.9791  0.1279   47.24
   6    29354799      rs3094551   A   ?   2      0.2807      0.6073  0.9197  0.9335  0.0886   65.52
   6    29354809      rs3094550   C   ?   2      0.2807      0.6073  0.9197  0.9335  0.0886   65.52
   6    29355113       rs238869   T   ?   4      0.9993      0.9993  1.0001  1.0001  0.9550    0.00
   6    29355148      rs3094549   C   ?   1          NA          NA      NA      NA      NA      NA
   6    29355202      rs3094548   C   ?   4      0.9946      0.9946  0.9996  0.9996  0.4810    0.00
   6    29355238     rs11966698   T   ?   4      0.7093      0.7508  1.0344  0.9446  0.0145   71.52
   6    29355494      rs1419639   C   ?   4      0.8499      0.8499  1.0224  1.0224  0.5211    0.00
   6    29355519      rs1419638   T   ?   4      0.5361      0.5432  1.0524  1.0518  0.3875    0.88
   6    29355558      rs1419637   T   ?   4      0.4262      0.4262  1.0652  1.0652  0.6837    0.00
   6    29355702      rs1419636   A   ?   4      0.3977      0.7609  1.0565  1.0301  0.0963   52.66
   6    29355918      rs1419635   G   ?   4       0.926      0.7533  0.9900  0.9465  0.0743   56.68
   6    29356046      rs4711185   A   ?   4      0.9201      0.9201  1.0086  1.0086  0.6364    0.00
   6    29356118      rs9380123   T   ?   4       0.764      0.7557  0.9695  0.9671  0.3620    6.20
   6    29356297     rs60670697   G   ?   4      0.2503      0.4924  1.1300  1.0957  0.2359   29.38
   6    29356331      rs9257809   G   ?   4     0.05531     0.05531  1.3985  1.3985  0.9980    0.00
   6    29356336    rs142802637   A   ?   4       0.982      0.9798  1.0075  0.9902  0.2587   25.48
   6    29356634      rs9257810   C   ?   4      0.8587      0.8587  1.0151  1.0151  0.4042    0.00
   6    29356687       rs442694   T   ?   3           1           1  0.0000  0.0000  1.0000    0.00
   6    29356734      rs9257811   G   ?   4      0.6551      0.8917  1.0331  1.0171  0.0434   63.10
   6    29357021      rs9257812   T   ?   4      0.8224      0.8224  1.0190  1.0190  0.3966    0.00
   6    29357362      rs9257813   C   ?   4      0.8224      0.8224  1.0190  1.0190  0.3966    0.00
   6    29357389      rs9257814   C   ?   4      0.8224      0.8224  1.0190  1.0190  0.3966    0.00
   6    29357645      rs9393956   G   ?   4      0.9836      0.9746  0.9974  1.0045  0.2783   22.04
   6    29357996      rs4713214   A   ?   4      0.8224      0.8224  1.0190  1.0190  0.3966    0.00
   6    29358281    rs112846568   C   ?   4      0.8908      0.8908  0.9749  0.9749  0.8800    0.00
   6    29358676      rs1592404   C   ?   4      0.9026      0.7315  0.9865  0.9422  0.0896   53.85
   6    29358933      rs1592403   G   ?   4      0.8224      0.8224  1.0190  1.0190  0.3966    0.00
   6    29359112      rs9257816   A   ?   4      0.6741      0.8259  1.0345  1.0220  0.2414   28.45
   6    29359305     rs17183932   A   ?   4      0.2171      0.2171  0.8964  0.8964  0.6080    0.00
   6    29359410      rs9257817   G   ?   4      0.8224      0.8224  1.0190  1.0190  0.3966    0.00
   6    29359842      rs9257818   T   ?   4      0.8224      0.8224  1.0190  1.0190  0.3966    0.00
   6    29359920    rs111692788   A   ?   4      0.4488      0.7593  1.0834  1.0444  0.1826   38.23
   6    29360031      rs9348829   T   ?   4      0.9026      0.7315  0.9865  0.9422  0.0896   53.85
   6    29360183      rs9257819   C   ?   4      0.8587      0.8587  1.0151  1.0151  0.4042    0.00
   6    29360269      rs9257820   T   ?   4      0.4853      0.6982  1.0535  1.0472  0.0704   57.44
   6    29360677      rs1362065   C   ?   4      0.8587      0.8587  1.0151  1.0151  0.4042    0.00
   6    29360776      rs1362064   C   ?   4      0.6551      0.8917  1.0331  1.0171  0.0434   63.10
   6    29360915    rs116091531   T   ?   4      0.4488      0.7593  1.0834  1.0444  0.1826   38.23
   6    29361017      rs3128849   C   ?   4      0.4642      0.7343  1.1271  1.1242  0.0048   76.76
   6    29361033      rs3128850   C   ?   4      0.4642      0.7343  1.1271  1.1242  0.0048   76.76
   6    29361116      rs2022078   T   ?   4      0.8587      0.8587  1.0151  1.0151  0.4042    0.00
   6    29361124      rs2022077   T   ?   4      0.8587      0.8587  1.0151  1.0151  0.4042    0.00
   6    29361273      rs9257821   C   ?   4      0.4853      0.6982  1.0535  1.0472  0.0704   57.44
   6    29361370      rs9257822   A   ?   4      0.8587      0.8587  1.0151  1.0151  0.4042    0.00
   6    29361707     rs16894836   G   ?   4      0.2094       0.509  2.0439  1.8153  0.1131   49.75
   6    29361735      rs9257823   T   ?   4      0.8587      0.8587  1.0151  1.0151  0.4042    0.00
   6    29362068      rs7753592   T   ?   4      0.4488      0.7593  1.0834  1.0444  0.1826   38.23
   6    29362293      rs1362063   A   ?   4       0.858      0.9214  1.0146  1.0090  0.3034   17.51
   6    29362482     rs73403336   G   ?   4      0.4488      0.7593  1.0834  1.0444  0.1826   38.23
   6    29362507      rs9257824   G   ?   4      0.9386      0.8114  0.9937  0.9760  0.2224   31.65
   6    29362696      rs9257825   G   ?   4      0.8587      0.8587  1.0151  1.0151  0.4042    0.00
   6    29362701     rs79471715   C   ?   4      0.4488      0.7593  1.0834  1.0444  0.1826   38.23
   6    29362756      rs9257826   T   ?   4      0.4617      0.4617  1.0976  1.0976  0.8800    0.00
   6    29362903      rs9257827   T   ?   4      0.8594      0.8594  1.0150  1.0150  0.4046    0.00
   6    29363009     rs73403337   A   ?   4      0.4488      0.7593  1.0834  1.0444  0.1826   38.23
   6    29363298     rs73403338   C   ?   4      0.5707      0.6678  1.0691  1.0559  0.3429   10.03
   6    29363697      rs9257828   T   ?   4      0.3114      0.3336  1.0708  1.0695  0.3705    4.46
   6    29363808      rs9257829   A   ?   4      0.8594      0.8594  1.0150  1.0150  0.4046    0.00
   6    29364121      rs4713215   T   ?   4      0.8594      0.8594  1.0150  1.0150  0.4046    0.00
   6    29364135      rs3128852   T   ?   4       0.917      0.6894  1.0124  1.1100  0.0034   78.09
   6    29364147      rs4713216   G   ?   4      0.8594      0.8594  1.0150  1.0150  0.4046    0.00
   6    29364301     rs11969272   A   ?   4      0.4479      0.8654  1.0861  1.0265  0.1506   43.48
   6    29364325      rs4713217   G   ?   4      0.8594      0.8594  1.0150  1.0150  0.4046    0.00
   6    29364615      rs9257834   T   ?   4      0.8594      0.8594  1.0150  1.0150  0.4046    0.00
   6    29364643      rs4987411   C   ?   4      0.8594      0.8594  1.0150  1.0150  0.4046    0.00
   6    29364787      rs3128853   C   ?   4      0.6167      0.6167  0.7382  0.7382  0.6165    0.00
   6    29364951      rs2073151   A   ?   4      0.8594      0.8594  1.0150  1.0150  0.4046    0.00
   6    29365241      rs2073150   C   ?   4      0.4858      0.6984  1.0535  1.0472  0.0705   57.42
   6    29365325     rs36211075   G   ?   4      0.4488      0.7593  1.0834  1.0444  0.1826   38.23
   6    29365423      rs2073149   T   ?   4      0.4347      0.6941  1.0535  1.0362  0.1599   41.96
   6    29365458     rs73403344   A   ?   4      0.4488      0.7593  1.0834  1.0444  0.1826   38.23
   6    29365645      rs7770882   A   ?   4      0.4347      0.6941  1.0535  1.0362  0.1599   41.96
   6    29365974      rs4713218   A   ?   4      0.8594      0.8594  1.0150  1.0150  0.4046    0.00
   6    29366033      rs3128855   G   ?   4      0.5721      0.5721  1.0411  1.0411  0.6543    0.00
   6    29366042      rs4713219   G   ?   4      0.4858      0.6984  1.0535  1.0472  0.0705   57.42
   6    29366106      rs7775217   A   ?   4      0.4189      0.4216  0.9331  0.9203  0.2393   28.81
   6    29366265      rs2158279   T   ?   4      0.8594      0.8594  1.0150  1.0150  0.4046    0.00
   6    29366377      rs1024470   T   ?   4      0.8594      0.8594  1.0150  1.0150  0.4046    0.00
   6    29366483     rs74388068   C   ?   4      0.9366      0.9366  0.9851  0.9851  0.5261    0.00
   6    29367197      rs9257835   G   ?   4      0.6872      0.6872  1.0732  1.0732  0.6603    0.00
   6    29367383     rs73403345   T   ?   4      0.4488      0.7593  1.0834  1.0444  0.1826   38.23
   6    29367399      rs1028411   G   ?   4      0.8594      0.8594  1.0150  1.0150  0.4046    0.00
   6    29367498      rs4713220   T   ?   4      0.4858      0.6984  1.0535  1.0472  0.0705   57.42
   6    29367532      rs4711186   G   ?   4      0.4858      0.6984  1.0535  1.0472  0.0705   57.42
   6    29367590      rs4711187   T   ?   4      0.4858      0.6984  1.0535  1.0472  0.0705   57.42
   6    29367742      rs4713221   T   ?   4      0.4858      0.6984  1.0535  1.0472  0.0705   57.42
   6    29367880      rs9257836   C   ?   4      0.8594      0.8594  1.0150  1.0150  0.4046    0.00
   6    29368021      rs9257837   T   ?   4      0.6682      0.6682  1.0799  1.0799  0.6601    0.00
   6    29368134      rs9257838   A   ?   4      0.4858      0.6984  1.0535  1.0472  0.0705   57.42
   6    29368283      rs1819784   C   ?   4      0.4858      0.6984  1.0535  1.0472  0.0705   57.42
   6    29368570      rs9257842   G   ?   4      0.8594      0.8594  1.0150  1.0150  0.4046    0.00
   6    29368665      rs9257843   C   ?   4      0.4347      0.6941  1.0535  1.0362  0.1599   41.96
   6    29368813      rs9405124   G   ?   4      0.9017      0.7312  0.9864  0.9422  0.0898   53.82
   6    29368948     rs28561535   T   ?   4      0.9596      0.8529  0.9903  0.9566  0.2228   31.58
   6    29369015      rs9257845   C   ?   4      0.4772      0.6818  1.0485  1.0355  0.2018   35.08
   6    29369033      rs9257846   A   ?   4      0.8594      0.8594  1.0150  1.0150  0.4046    0.00
   6    29369108      rs9257847   T   ?   4      0.4858      0.6984  1.0535  1.0472  0.0705   57.42
   6    29369201      rs2894098   A   ?   4      0.4858      0.6984  1.0535  1.0472  0.0705   57.42
   6    29369206      rs2394603   T   ?   4      0.4858      0.6984  1.0535  1.0472  0.0705   57.42
   6    29369268      rs2394604   A   ?   4      0.4617      0.4617  1.0976  1.0976  0.8800    0.00
   6    29369320      rs2394605   C   ?   4      0.8594      0.8594  1.0150  1.0150  0.4046    0.00
   6    29369352      rs2394606   G   ?   4      0.4858      0.6984  1.0535  1.0472  0.0705   57.42
   6    29369519      rs2394607   C   ?   4      0.3114      0.3336  1.0708  1.0695  0.3705    4.46
   6    29369639     rs73403348   G   ?   4      0.4488      0.7593  1.0834  1.0444  0.1826   38.23
   6    29369672      rs1419634   T   ?   4      0.4998      0.7049  1.0517  1.0457  0.0742   56.71
   6    29369948      rs9257848   G   ?   4      0.8594      0.8594  1.0150  1.0150  0.4046    0.00
   6    29370130      rs9257849   A   ?   4      0.4858      0.6984  1.0535  1.0472  0.0705   57.42
   6    29370857      rs2894099   T   ?   4      0.4858      0.6984  1.0535  1.0472  0.0705   57.42
   6    29370993      rs2894100   A   ?   4      0.8594      0.8594  1.0150  1.0150  0.4046    0.00
   6    29371003     rs36004744   A   ?   4      0.9848      0.9735  0.9976  1.0047  0.2776   22.16
   6    29371165      rs1362061   C   ?   4      0.7517      0.7365  0.9674  0.9621  0.3262   13.25
   6    29371172     rs77659050   C   ?   4      0.4751      0.7899  1.0783  1.0386  0.1800   38.66
   6    29371415      rs1362060   A   ?   4      0.4858      0.6984  1.0535  1.0472  0.0705   57.42
   6    29371749      rs9257852   A   ?   4      0.8594      0.8594  1.0150  1.0150  0.4046    0.00
   6    29371884     rs10946988   A   ?   4      0.8068      0.6655  0.9736  0.9249  0.0672   58.05
   6    29372356       rs994321   A   ?   4      0.6748      0.6748  1.0484  1.0484  0.4762    0.00
   6    29372429      rs2394608   C   ?   4      0.3794      0.4212  0.9150  0.8970  0.1791   38.81
   6    29373213      rs1419633   T   ?   4      0.8423      0.9676  1.0134  1.0038  0.1427   44.77
   6    29373249      rs1419632   C   ?   4      0.8533        0.98  1.0124  1.0023  0.1368   45.76
   6    29373361     rs41315376   C   ?   3       0.704      0.6656  1.3022  1.6966  0.0515   66.28
   6    29373829     rs62408569   T   ?   2      0.3622      0.3622  3.3588  3.3588  1.0000    0.00
   6    29373858     rs73403350   T   ?   4      0.9956      0.9956  1.0006  1.0006  0.7163    0.00
   6    29374036    rs118117318   A   ?   4      0.2662      0.2841  1.1195  1.1204  0.3592    6.78
   6    29374043     rs74294672   A   ?   4      0.9366      0.9366  0.9851  0.9851  0.5261    0.00
   6    29375802       rs437955   C   ?   4     0.05484     0.05484  1.3787  1.3787  0.8749    0.00
   6    29376385       rs406511   G   ?   4     0.05484     0.05484  1.3787  1.3787  0.8749    0.00
   6    29377003    rs116291089   A   ?   4      0.2662      0.2841  1.1195  1.1204  0.3592    6.78
   6    29377060     rs73747309   A   ?   4      0.5051      0.4843  0.9428  0.9088  0.0798   55.65
   6    29377066      rs1592407   C   ?   4      0.8423      0.9676  1.0134  1.0038  0.1427   44.77
   6    29377296      rs3128848   A   ?   4      0.7341      0.7341  0.9765  0.9765  0.5504    0.00
   6    29377667       rs389931   C   ?   1          NA          NA      NA      NA      NA      NA
   6    29378339     rs62408571   A   ?   1          NA          NA      NA      NA      NA      NA
   6    29378439      rs2097771   G   ?   4      0.8423      0.9676  1.0134  1.0038  0.1427   44.77
   6    29378575     rs12202249   T   ?   4      0.7622      0.6339  0.9674  0.9177  0.0682   57.87
   6    29378975      rs9393957   T   ?   4      0.7622      0.6339  0.9674  0.9177  0.0682   57.87
   6    29379304      rs3117190   C   ?   4      0.8342      0.8342  0.9850  0.9850  0.6199    0.00
   6    29379648     rs12204113   T   ?   4      0.9528       0.957  1.0040  0.9953  0.1895   37.10
   6    29379891     rs12192194   G   ?   4      0.9528       0.957  1.0040  0.9953  0.1895   37.10
   6    29381906      rs1544403   G   ?   4      0.9708      0.8385  0.9941  1.0494  0.1206   48.46
   6    29382135      rs9380124   A   ?   4      0.9581      0.9461  1.0035  0.9940  0.1746   39.55
   6    29382433       rs720497   C   ?   4      0.9749      0.9749  1.0033  1.0033  0.4690    0.00
   6    29382780    rs114101505   A   ?   4      0.2436      0.2484  1.1256  1.1259  0.3826    1.93
   6    29383320      rs1362073   T   ?   4      0.9581      0.9461  1.0035  0.9940  0.1746   39.55
   6    29384131     rs10807055   C   ?   4      0.9565      0.9471  1.0037  0.9941  0.1744   39.57
   6    29385237      rs3131024   T   ?   4      0.6105      0.7337  1.0763  1.1020  0.0099   73.63
   6    29385388     rs76142796   C   ?   4      0.6572      0.6572  0.9584  0.9584  0.6605    0.00
   6    29385772      rs1011985   G   ?   4      0.9696      0.6485  0.9963  1.0974  0.0072   75.13
   6    29386387      rs9393958   G   ?   4      0.8385      0.6832  0.9779  0.9289  0.0670   58.10
   6    29386606     rs12207410   C   ?   4      0.8385      0.6832  0.9779  0.9289  0.0670   58.10
   6    29386802     rs12193979   C   ?   4      0.8385      0.6832  0.9779  0.9289  0.0670   58.10
   6    29387365     rs73403363   A   ?   4      0.6572      0.6572  0.9584  0.9584  0.6605    0.00
   6    29387603     rs74544099   G   ?   4      0.6572      0.6572  0.9584  0.9584  0.6605    0.00
   6    29387609     rs60213092   A   ?   4      0.4843      0.4972  0.9376  0.9178  0.1446   44.46
   6    29388306      rs3094562   G   ?   4      0.9735      0.9735  0.9978  0.9978  0.4196    0.00
   6    29388609    rs147568075   G   ?   4         0.2      0.2162  1.1386  1.1396  0.3609    6.43
   6    29388652      rs9393959   A   ?   4      0.8385      0.6832  0.9779  0.9289  0.0670   58.10
   6    29389130     rs11758991   T   ?   4      0.9774      0.9346  1.0019  0.9927  0.1762   39.28
   6    29389311     rs10946989   C   ?   4      0.9774      0.9346  1.0019  0.9927  0.1762   39.28
   6    29389689    rs112094193   G   ?   4      0.6572      0.6572  0.9584  0.9584  0.6605    0.00
   6    29390359     rs10807056   G   ?   4      0.9315      0.7522  0.9907  0.9441  0.0616   59.17
   6    29390440      rs2523421   G   ?   1          NA          NA      NA      NA      NA      NA
   6    29390608     rs75843183   T   ?   4      0.8681      0.8681  0.9696  0.9696  0.8587    0.00
   6    29390743      rs9368600   G   ?   4      0.6145      0.6145  0.9620  0.9620  0.8757    0.00
   6    29390833    rs115288926   T   ?   4      0.1874      0.2029  1.1430  1.1439  0.3619    6.23
   6    29391066    rs140284421   G   ?   4      0.1874      0.2029  1.1430  1.1439  0.3619    6.23
   6    29391936      rs1419643   G   ?   4      0.7335      0.6158  1.0399  1.0713  0.2734   22.91
   6    29392235      rs1419642   A   ?   4      0.7256      0.8921  0.9656  1.0209  0.0893   53.92
   6    29392503      rs7754054   G   ?   4      0.8218        0.92  1.0153  1.0088  0.1940   36.36
   6    29392519    rs116280093   C   ?   4      0.1874      0.2029  1.1430  1.1439  0.3619    6.23
   6    29392972      rs2746148   C   ?   1          NA          NA      NA      NA      NA      NA
   6    29393986     rs73403367   C   ?   4      0.9564      0.9564  0.9943  0.9943  0.7413    0.00
   6    29394267     rs75546667   T   ?   4      0.7863      0.7863  0.9514  0.9514  0.4330    0.00
   6    29394427      rs2074470   G   ?   4      0.7824      0.8063  0.9811  0.9828  0.3687    4.84
   6    29394462     rs73403369   G   ?   4      0.9886      0.9886  1.0013  1.0013  0.6174    0.00
   6    29394926      rs9257857   T   ?   4      0.3421      0.3421  1.1283  1.1283  0.6282    0.00
   6    29395180     rs61978565   G   ?   4      0.7806      0.7806  0.9737  0.9737  0.5590    0.00
   6    29395499     rs16894900   G   ?   4      0.2176      0.2176  1.1328  1.1328  0.4447    0.00
   6    29395747      rs7770592   A   ?   4      0.8388      0.9351  1.0138  1.0070  0.2082   34.02
   6    29396102      rs9393960   C   ?   4       0.979      0.7864  0.9971  0.9514  0.0577   59.97
   6    29396217      rs7757269   C   ?   4      0.8268      0.8268  0.9792  0.9792  0.5748    0.00
   6    29396646     rs10946990   C   ?   4       0.979      0.7864  0.9971  0.9514  0.0577   59.97
   6    29396678     rs16894903   C   ?   2      0.3622      0.3622  3.3588  3.3588  1.0000    0.00
   6    29396681    rs112186402   T   ?   4      0.8268      0.8268  0.9792  0.9792  0.5748    0.00
   6    29396725    rs113431375   G   ?   4      0.4908      0.4908  1.0531  1.0531  0.9440    0.00
   6    29396777     rs73403375   T   ?   4      0.8268      0.8268  0.9792  0.9792  0.5748    0.00
   6    29396874      rs3128851   T   ?   4      0.7738      0.7738  0.9807  0.9807  0.3937    0.00
   6    29397521      rs7349908   A   ?   4       0.979      0.7864  0.9971  0.9514  0.0577   59.97
   6    29397779      rs9295805   T   ?   4       0.979      0.7864  0.9971  0.9514  0.0577   59.97
   6    29398000      rs2394609   T   ?   4      0.8035      0.9282  1.0169  1.0082  0.1634   41.37
   6    29398815      rs3131025   A   ?   4      0.8035      0.8035  0.9833  0.9833  0.4346    0.00
   6    29398859      rs7349863   T   ?   4      0.6271      0.5728  0.9541  0.9133  0.0546   60.61
   6    29398938      rs3117191   T   ?   4      0.5066      0.9647  0.9515  1.0063  0.0163   70.83
   6    29398939      rs7349875   T   ?   4      0.6271      0.5728  0.9541  0.9133  0.0546   60.61
   6    29398941      rs7349876   A   ?   4       0.672      0.5907  0.9600  0.9173  0.0545   60.64
   6    29400083     rs17177605   G   ?   4      0.1508      0.1508  1.1415  1.1415  0.5066    0.00
   6    29400236      rs9257858   C   ?   4       0.218       0.218  1.0963  1.0963  0.8948    0.00
   6    29400280     rs17177618   T   ?   4      0.2928      0.2928  1.1179  1.1179  0.9663    0.00
   6    29400669     rs73403382   T   ?   4       0.413       0.413  1.0626  1.0626  0.7789    0.00
   6    29400756     rs73403384   T   ?   4       0.413       0.413  1.0626  1.0626  0.7789    0.00
   6    29400764     rs73403385   G   ?   4       0.421       0.421  1.0614  1.0614  0.7667    0.00
   6    29401416      rs3117192   T   ?   4      0.8926      0.8688  1.0213  1.0532  0.0079   74.67
   6    29401841      rs2107187   G   ?   4      0.6254      0.8015  1.0806  1.0751  0.0218   68.90
   6    29402435     rs16894908   T   ?   4      0.8174       0.981  1.0156  1.0020  0.2064   34.30
   6    29402616     rs61643900   C   ?   4      0.6488      0.6488  1.0314  1.0314  0.4833    0.00
   6    29402687     rs16894909   T   ?   4      0.8152      0.9771  1.0158  1.0024  0.2091   33.86
   6    29404157      rs3094561   T   ?   4      0.6173      0.8526  0.9529  1.0397  0.0037   77.73
   6    29404550     rs60529529   G   ?   4       0.351       0.351  1.0731  1.0731  0.6964    0.00
   6    29405298     rs77203383   T   ?   4      0.8586      0.9995  1.0120  1.0000  0.2291   30.53
   6    29405406     rs75354465   T   ?   4      0.8531      0.9769  1.0124  1.0023  0.2527   26.52
   6    29405888     rs55740552   G   ?   4      0.8359      0.8359  1.0669  1.0669  0.7379    0.00
   6    29406029     rs73398946   C   ?   4      0.3452      0.3452  1.0741  1.0741  0.6913    0.00
   6    29407378      rs9468532   C   ?   4      0.4263      0.4263  1.1866  1.1866  0.8566    0.00
   6    29407970      rs2074469   C   ?   4       0.506       0.506  1.0846  1.0846  0.4009    0.00
   6    29408270      rs2074468   T   ?   4      0.7776      0.8601  1.0190  1.0132  0.3067   16.90
   6    29408313      rs2074466   A   ?   4       0.351       0.351  1.2378  1.2378  0.5391    0.00
   6    29408554     rs10946991   C   ?   4      0.7526      0.8177  1.0212  1.0168  0.3273   13.05
   6    29409381     rs11961255   C   ?   4      0.7526      0.8177  1.0212  1.0168  0.3273   13.05
   6    29410093      rs7765791   C   ?   4      0.3463      0.3463  1.0739  1.0739  0.6810    0.00
   6    29410701     rs10946992   C   ?   4      0.7526      0.8177  1.0212  1.0168  0.3273   13.05
   6    29411104      rs2523422   A   ?   4      0.3187      0.4269  0.8263  0.8469  0.3283   12.84
   6    29411323      rs3117193   T   ?   4       0.787       0.868  0.9682  1.0438  0.0039   77.55
   6    29411432      rs1535039   C   ?   4      0.1418      0.1418  1.4236  1.4236  0.6763    0.00
   6    29411583     rs58111527   A   ?   4      0.3463      0.3463  1.0739  1.0739  0.6810    0.00
   6    29411823     rs75561942   C   ?   4       0.703      0.8746  1.0627  1.0488  0.0151   71.28
   6    29412120      rs7766002   T   ?   4       0.517      0.5669  1.0625  1.0575  0.3606    6.49
   6    29412162     rs16894916   T   ?   4      0.7526      0.8177  1.0212  1.0168  0.3273   13.05
   6    29412968      rs2021078   A   ?   4      0.4167      0.4233  1.0643  1.0637  0.3866    1.08
   6    29413003      rs2023463   T   ?   4      0.2304      0.7712  1.1540  1.0571  0.1056   51.03
   6    29413406     rs57994627   C   ?   4      0.7526      0.8177  1.0212  1.0168  0.3273   13.05
   6    29413568     rs60194987   T   ?   4      0.8705      0.9084  1.0109  1.0081  0.3498    8.66
   6    29413675     rs16894921   G   ?   4      0.7526      0.8177  1.0212  1.0168  0.3273   13.05
   6    29413976     rs16894927   C   ?   4      0.7169      0.7169  1.0244  1.0244  0.4693    0.00
   6    29414033     rs36050447   T   ?   3      0.9952      0.8578  0.9960  1.2090  0.0971   57.12
   6    29414286      rs7738722   G   ?   4      0.6705      0.6705  1.0287  1.0287  0.4543    0.00
   6    29414318      rs7738736   G   ?   4      0.6705      0.6705  1.0287  1.0287  0.4543    0.00
   6    29414613      rs7739243   G   ?   4      0.6705      0.6705  1.0287  1.0287  0.4543    0.00
   6    29414769     rs16894929   T   ?   4      0.6705      0.6705  1.0287  1.0287  0.4543    0.00
   6    29415075     rs16894932   G   ?   4      0.6705      0.6705  1.0287  1.0287  0.4543    0.00
   6    29415464      rs2523443   A   ?   4      0.1295      0.1295  1.4405  1.4405  0.7330    0.00
   6    29415636      rs6906897   T   ?   4      0.6815      0.6815  1.0277  1.0277  0.4592    0.00
   6    29415652      rs6929603   C   ?   4      0.5094      0.5094  0.9414  0.9414  0.6356    0.00
   6    29416113      rs6934737   C   ?   4      0.6815      0.6815  1.0277  1.0277  0.4592    0.00
   6    29417101    rs116042790   T   ?   4      0.3805      0.3805  1.1069  1.1069  0.5011    0.00
   6    29417817      rs2523442   C   ?   4      0.3706      0.5693  0.8431  0.8805  0.2753   22.57
   6    29417901    rs114103853   T   ?   4      0.3783      0.3783  1.1075  1.1075  0.5093    0.00
   6    29418586     rs72831442   G   ?   4      0.6084      0.6084  0.7679  0.7679  0.9866    0.00
   6    29418657      rs2523441   T   ?   4     0.08889     0.08889  0.7878  0.7878  0.4912    0.00
   6    29419239    rs146101593   G   ?   4      0.3783      0.3783  1.1075  1.1075  0.5093    0.00
   6    29420000      rs2107193   T   ?   4     0.08045     0.08045  0.7838  0.7838  0.5275    0.00
   6    29420274     rs77291711   T   ?   4      0.6198      0.6835  1.1085  1.1004  0.2915   19.69
   6    29421209      rs7738548   A   ?   4      0.4701      0.4701  1.0493  1.0493  0.5757    0.00
   6    29421943    rs116598011   A   ?   4      0.3805      0.3805  1.1069  1.1069  0.5011    0.00
   6    29422092      rs3094574   A   ?   4      0.2355      0.7405  0.8945  0.9481  0.0393   64.08
   6    29422684      rs1419647   G   ?   1          NA          NA      NA      NA      NA      NA
   6    29424235    rs144799627   T   ?   4      0.6103      0.8137  1.0846  1.0665  0.0350   65.14
   6    29425093     rs56098084   C   ?   4      0.3214      0.3214  1.0856  1.0856  0.5257    0.00
   6    29425584      rs9257863   G   ?   4      0.2427      0.2427  1.2014  1.2014  0.7636    0.00
   6    29425987    rs115205033   C   ?   4      0.8284      0.8284  0.9421  0.9421  0.9116    0.00
   6    29426008      rs3117194   T   ?   4      0.3723      0.9923  0.9145  1.0020  0.0059   75.98
   6    29426203      rs6456951   A   ?   4       0.523       0.523  1.0435  1.0435  0.5557    0.00
   6    29427446    rs116793067   T   ?   4      0.8284      0.8284  0.9421  0.9421  0.9116    0.00
   6    29427702     rs73400921   T   ?   4      0.3214      0.3214  1.0856  1.0856  0.5257    0.00
   6    29427992     rs76339218   C   ?   4       0.519       0.519  1.2262  1.2262  0.5890    0.00
   6    29428031     rs73400924   A   ?   4      0.3214      0.3214  1.0856  1.0856  0.5257    0.00
   6    29429275     rs56044937   T   ?   4      0.8284      0.8284  0.9421  0.9421  0.9116    0.00
   6    29429392      rs2021729   A   ?   4     0.07718     0.07718  0.7817  0.7817  0.5148    0.00
   6    29429732     rs61732184   C   ?   4      0.7113      0.9155  1.0358  1.0123  0.2492   27.12
   6    29429733     rs61732185   A   ?   4      0.7113      0.9155  1.0358  1.0123  0.2492   27.12
   6    29429765     rs41271553   G   ?   4      0.3783      0.3783  1.1075  1.1075  0.5093    0.00
   6    29430524    rs116701943   A   ?   4      0.8284      0.8284  0.9421  0.9421  0.9116    0.00
   6    29430891    rs116562329   G   ?   4      0.3783      0.3783  1.1075  1.1075  0.5093    0.00
   6    29431698      rs3128854   A   ?   4      0.3655      0.9992  0.9133  1.0002  0.0062   75.75
   6    29432173      rs2143668   T   ?   4      0.4126      0.4126  0.2771  0.2771  1.0000    0.00
   6    29432390      rs1345228   G   ?   4      0.5304      0.5304  1.0796  1.0796  0.4195    0.00
   6    29432937    rs114548831   G   ?   4      0.3805      0.3805  1.1069  1.1069  0.5011    0.00
   6    29433619     rs77965146   C   ?   4      0.6664      0.8363  1.0714  1.0607  0.0255   67.77
   6    29433942      rs2107192   A   ?   4       0.053       0.053  0.7639  0.7639  0.5882    0.00
   6    29434295      rs2107191   C   ?   4       0.447      0.9211  0.9266  1.0220  0.0035   77.99
   6    29434414      rs4713226   A   ?   4      0.1358      0.4014  1.6545  1.4976  0.1468   44.10
   6    29434551     rs77603039   C   ?   4      0.6198      0.6835  1.1085  1.1004  0.2915   19.69
   6    29435055    rs115795784   T   ?   4      0.8284      0.8284  0.9421  0.9421  0.9116    0.00
   6    29435355      rs2746149   C   ?   4      0.2639        0.56  1.1414  1.0936  0.2304   30.31
   6    29435670    rs116717764   G   ?   4      0.8284      0.8284  0.9421  0.9421  0.9116    0.00
   6    29436308     rs28986284   T   ?   2           1           1  0.0006  0.0006  1.0000    0.00
   6    29437033      rs2206853   T   ?   4      0.1218      0.1218  1.3859  1.3859  0.9282    0.00
   6    29437362      rs2746833   T   ?   4      0.4409      0.4409  0.9345  0.9345  0.5336    0.00
   6    29437788    rs115380437   T   ?   4      0.8284      0.8284  0.9421  0.9421  0.9116    0.00
   6    29438604      rs1362078   G   ?   4      0.2465      0.2465  0.8028  0.8028  0.4079    0.00
   6    29438733    rs116019135   C   ?   4      0.3805      0.3805  1.1069  1.1069  0.5011    0.00
   6    29439105     rs11961170   T   ?   4       0.534      0.5444  1.0494  1.0504  0.3555    7.53
   6    29439497    rs115656087   T   ?   4      0.8239      0.8239  0.9409  0.9409  0.9018    0.00
   6    29439542    rs114131878   T   ?   4      0.8239      0.8239  0.9409  0.9409  0.9018    0.00
   6    29439543     rs35724348   A   ?   4      0.6174      0.9401  0.9211  0.9798  0.0585   59.81
   6    29439779      rs3117196   C   ?   4      0.3531        0.98  0.9094  1.0058  0.0022   79.49
   6    29440741     rs12206077   A   ?   3      0.4792      0.4792  1.5733  1.5733  1.0000    0.00
   6    29440988      rs1362077   T   ?   4      0.5742      0.7839  1.0942  1.0810  0.0268   67.36
   6    29441169      rs1362076   T   ?   4      0.9225      0.9225  1.0080  1.0080  0.8372    0.00
   6    29441618      rs7751705   T   ?   4      0.7304      0.7304  1.0241  1.0241  0.4442    0.00
   6    29442701      rs2746150   T   ?   4      0.4126      0.4126  0.2771  0.2771  1.0000    0.00
   6    29442831      rs2523444   A   ?   1          NA          NA      NA      NA      NA      NA
   6    29444121      rs1233495   A   ?   4      0.5373      0.5373  1.0482  1.0482  0.4909    0.00
   6    29445238    rs112868498   G   ?   4       0.492       0.492  0.8763  0.8763  0.6787    0.00
   6    29445312     rs72500876   C   ?   4      0.5742      0.7839  1.0942  1.0810  0.0268   67.36
   6    29445702     rs72500877   T   ?   4      0.5316      0.7708  1.0515  1.0325  0.1548   42.79
   6    29446462     rs28986285   G   ?   2           1           1  0.0006  0.0006  1.0000    0.00
   6    29446632      rs3094573   G   ?   4      0.3531        0.98  0.9094  1.0058  0.0022   79.49
   6    29446689      rs6925744   T   ?   4      0.5316      0.7708  1.0515  1.0325  0.1548   42.79
   6    29448128    rs114406136   G   ?   4      0.8852      0.8852  1.0460  1.0460  0.7746    0.00
   6    29449411      rs9257867   T   ?   4      0.3915      0.3915  1.2159  1.2159  0.5782    0.00
   6    29449453      rs3117197   T   ?   4      0.3582      0.8572  0.8857  0.9448  0.0009   81.85
   6    29449840      rs2189371   C   ?   4      0.3305      0.9957  0.9054  0.9988  0.0025   79.09
   6    29452136      rs1234844   G   ?   4      0.1295      0.1295  1.4405  1.4405  0.7330    0.00
   6    29452411     rs17415601   G   ?   4      0.8852      0.8852  1.0460  1.0460  0.7746    0.00
   6    29452553     rs17415649   T   ?   4      0.8852      0.8852  1.0460  1.0460  0.7746    0.00
   6    29452958     rs16894964   C   ?   4       0.741       0.741  1.0228  1.0228  0.4368    0.00
   6    29453219      rs1233494   C   ?   4      0.1218      0.1218  1.3859  1.3859  0.9282    0.00
   6    29455465     rs61730668   A   ?   4      0.5742      0.7839  1.0942  1.0810  0.0268   67.36
   6    29455599     rs17184114   G   ?   4       0.741       0.741  1.0228  1.0228  0.4368    0.00
   6    29456021      rs9348832   A   ?   3      0.4285      0.7346  1.4270  1.3902  0.0161   75.78
   6    29456120    rs142217749   T   ?   4      0.6198      0.6835  1.1085  1.1004  0.2915   19.69
   6    29456172      rs9257869   T   ?   4      0.3915      0.3915  1.2159  1.2159  0.5782    0.00
   6    29458241      rs1233493   G   ?   4      0.7036      0.9184  1.0351  0.9856  0.0783   55.93
   6    29458477      rs1233492   G   ?   4       0.053       0.053  0.7639  0.7639  0.5882    0.00
   6    29459260      rs3128844   G   ?   4      0.3305      0.9957  0.9054  0.9988  0.0025   79.09
   6    29459769     rs56783728   G   ?   4      0.8262      0.8712  1.0157  1.0121  0.3609    6.43
   6    29461730      rs1233491   C   ?   4      0.9116      0.9116  1.1338  1.1338  1.0000    0.00
   6    29461914      rs1233490   G   ?   4      0.2465      0.2465  0.8028  0.8028  0.4079    0.00
   6    29462051     rs73400979   C   ?   4      0.7472      0.7744  1.0229  1.0209  0.3738    3.78
   6    29463043      rs1233489   A   ?   4      0.4126      0.4126  0.2771  0.2771  1.0000    0.00
   6    29463280     rs11961131   A   ?   4      0.7472      0.7744  1.0229  1.0209  0.3738    3.78
   6    29463892      rs6906307   G   ?   4      0.7402      0.7504  1.0236  1.0228  0.3851    1.40
   6    29463968      rs6926506   A   ?   4      0.7402      0.7504  1.0236  1.0228  0.3851    1.40
   6    29464365      rs6907220   C   ?   4      0.7402      0.7504  1.0236  1.0228  0.3851    1.40
   6    29464658     rs57140181   C   ?   4       0.911       0.911  1.0127  1.0127  0.7441    0.00
   6    29465123     rs77135854   G   ?   4      0.6198      0.6835  1.1085  1.1004  0.2915   19.69
   6    29465713     rs73400985   G   ?   4      0.4304      0.4304  1.0540  1.0540  0.4944    0.00
   6    29466608      rs2746147   A   ?   4      0.2465      0.2465  0.8028  0.8028  0.4079    0.00
   6    29466956      rs1345227   C   ?   4      0.4903      0.8567  0.9073  0.9506  0.0092   73.98
   6    29467719      rs1233488   A   ?   4      0.1295      0.1295  1.4405  1.4405  0.7330    0.00
   6    29468006      rs7766082   C   ?   4      0.4304      0.4304  1.0540  1.0540  0.4944    0.00
   6    29468091     rs35634518   A   ?   4      0.6174      0.9401  0.9211  0.9798  0.0585   59.81
   6    29468304      rs7746356   G   ?   4      0.4304      0.4304  1.0540  1.0540  0.4944    0.00
   6    29468809      rs1233487   G   ?   4      0.5406      0.5406  1.0479  1.0479  0.4460    0.00
   6    29468968      rs9257873   G   ?   4      0.2356      0.2356  1.2046  1.2046  0.7529    0.00
   6    29469652      rs1233486   A   ?   4       0.053       0.053  0.7639  0.7639  0.5882    0.00
   6    29469940      rs1234843   C   ?   4       0.235      0.3017  0.9101  0.9138  0.3161   15.17
   6    29470208      rs1233485   C   ?   4      0.8006      0.8006  0.9837  0.9837  0.5064    0.00
   6    29470985      rs3131019   C   ?   4      0.3289      0.5439  0.9266  0.9430  0.2182   32.35
   6    29471872     rs16894986   G   ?   4      0.5961      0.7958  1.0886  1.0748  0.0312   66.14
   6    29471934     rs11961013   T   ?   4      0.7557      0.9209  1.0301  1.0112  0.2741   22.78
   6    29472868    rs116924297   A   ?   4      0.5238      0.7615  1.1067  1.0880  0.0305   66.33
   6    29472916       rs757256   C   ?   4      0.9784      0.9784  1.0017  1.0017  0.9328    0.00
   6    29473501      rs3130858   C   ?   4      0.9436      0.9764  0.9876  0.9903  0.0185   70.01
   6    29474220     rs73401000   T   ?   4      0.9275      0.9275  1.0104  1.0104  0.7551    0.00
   6    29474238      rs1005597   T   ?   4       0.948       0.948  1.0042  1.0042  0.9698    0.00
   6    29474341      rs9257874   T   ?   4      0.6127      0.6127  1.0940  1.0940  0.4949    0.00
   6    29474414      rs7451197   T   ?   4      0.6127      0.6127  1.0940  1.0940  0.4949    0.00
   6    29474415      rs7454176   A   ?   4      0.6127      0.6127  1.0940  1.0940  0.4949    0.00
   6    29474662       rs734959   G   ?   4      0.3495      0.5142  0.9294  0.9418  0.2600   25.26
   6    29474824       rs734962   T   ?   4      0.6307      0.6307  0.9685  0.9685  0.9008    0.00
   6    29475039       rs734961   T   ?   4      0.6127      0.6127  1.0940  1.0940  0.4949    0.00
   6    29475142       rs734960   T   ?   4      0.6127      0.6127  1.0940  1.0940  0.4949    0.00
   6    29475467      rs1002187   G   ?   4      0.9676      0.9676  0.9974  0.9974  0.9957    0.00
   6    29475682      rs1233482   A   ?   4     0.06425     0.06425  0.7733  0.7733  0.5458    0.00
   6    29475902      rs3131020   C   ?   4      0.5024      0.5024  0.9574  0.9574  0.8411    0.00
   6    29476142      rs3131021   A   ?   4      0.7167      0.7167  0.9761  0.9761  0.8084    0.00
   6    29476325      rs3128847   T   ?   4      0.5333      0.6137  0.9525  0.9582  0.3246   13.56
   6    29476382     rs75068079   T   ?   4      0.6439      0.6439  1.0645  1.0645  0.5379    0.00
   6    29476508      rs9257877   T   ?   4      0.8246      0.8246  1.0223  1.0223  0.9622    0.00
   6    29476684      rs3131022   C   ?   4      0.5504      0.5504  1.0391  1.0391  0.8265    0.00
   6    29476832     rs35174396   C   ?   4      0.7784      0.9597  0.9553  1.0150  0.0373   64.55
   6    29477133     rs35617617   A   ?   4      0.7862      0.9566  0.9569  1.0161  0.0381   64.36
   6    29477240      rs1557820   C   ?   4      0.8037      0.8037  1.0164  1.0164  0.5161    0.00
   6    29477273      rs1557819   A   ?   4       0.859       0.859  0.9881  0.9881  0.7219    0.00
   6    29477295      rs4959120   C   ?   2      0.1275      0.6887  3.0271  1.8122  0.0726   68.97
   6    29477414      rs1233480   T   ?   4      0.4873      0.8972  1.0538  1.0152  0.0825   55.15
   6    29477762    rs114162477   A   ?   4      0.5627      0.8572  1.0872  1.0610  0.0023   79.34
   6    29477783      rs2158281   C   ?   4      0.8635      0.8635  0.9885  0.9885  0.7207    0.00
   6    29477821      rs1233478   G   ?   3      0.4266      0.6338  0.9457  0.9560  0.1738   42.84
   6    29477857      rs9357082   C   ?   4      0.7113      0.9876  0.9415  0.9956  0.0540   60.74
   6    29478170      rs2285792   G   ?   4      0.6345      0.6345  1.1173  1.1173  0.6184    0.00
   6    29478301      rs2285791   T   ?   4      0.2733      0.2733  0.8638  0.8638  0.9206    0.00
   6    29478428     rs74294675   C   ?   4      0.5627      0.8572  1.0872  1.0610  0.0023   79.34
   6    29479512      rs1233477   T   ?   4      0.5269      0.5269  0.8959  0.8959  0.4372    0.00
   6    29479533      rs1010408   T   ?   4      0.8386      0.9662  0.9865  0.9963  0.1751   39.46
   6    29480224       rs385816   A   ?   4      0.5271      0.9013  1.0466  1.0143  0.0673   58.03
   6    29480556      rs3130849   A   ?   4      0.4541      0.4541  0.9380  0.9380  0.7450    0.00
   6    29480822     rs79210184   A   ?   4      0.5627      0.8572  1.0872  1.0610  0.0023   79.34
   6    29480993      rs3094572   T   ?   4      0.5353      0.6146  0.9518  0.9569  0.3120   15.92
   6    29481032     rs78015807   C   ?   4      0.7251      0.7831  1.0740  1.0622  0.3321   12.13
   6    29481876      rs2107190   A   ?   4      0.8386      0.9662  0.9865  0.9963  0.1751   39.46
   6    29481948      rs1010409   G   ?   4      0.8386      0.9662  0.9865  0.9963  0.1751   39.46
   6    29482128      rs1362075   A   ?   4      0.5353      0.6146  0.9518  0.9569  0.3120   15.92
   6    29482133     rs17184164   T   ?   4      0.9541      0.9541  0.9818  0.9818  0.8373    0.00
   6    29482432      rs2523433   T   ?   4      0.5269      0.5269  0.8959  0.8959  0.4372    0.00
   6    29483019      rs9257879   G   ?   4      0.2733      0.2733  0.8638  0.8638  0.9206    0.00
   6    29483193      rs3094571   G   ?   4      0.8331      0.9591  0.9861  0.9955  0.1793   38.76
   6    29483200      rs3094570   G   ?   4       0.919      0.8765  1.0066  1.0113  0.3027   17.64
   6    29483598      rs3130852   A   ?   4      0.5353      0.6146  0.9518  0.9569  0.3120   15.92
   6    29483620      rs3094569   T   ?   4      0.5757      0.9167  1.0412  1.0117  0.0812   55.40
   6    29483651     rs74866266   G   ?   4      0.7668      0.8905  1.0271  1.0142  0.2939   19.25
   6    29483839      rs1592412   T   ?   4      0.8486      0.9407  0.9863  0.9935  0.2357   29.41
   6    29483911      rs1592411   C   ?   4      0.8855      0.8429  1.0094  1.0146  0.2922   19.56
   6    29483968      rs1592410   C   ?   4      0.8897      0.8471  1.0090  1.0142  0.2938   19.28
   6    29484110      rs2523432   A   ?   4      0.6184      0.8739  1.0371  1.0164  0.1318   46.59
   6    29484215      rs2523431   T   ?   4     0.08515     0.08515  1.4551  1.4551  0.6254    0.00
   6    29484381      rs3094566   G   ?   4      0.8897      0.8471  1.0090  1.0142  0.2938   19.28
   6    29484666      rs1015869   G   ?   4      0.8897      0.8471  1.0090  1.0142  0.2938   19.28
   6    29484721      rs9257886   C   ?   4      0.2733      0.2733  0.8638  0.8638  0.9206    0.00
   6    29484912     rs75855465   T   ?   4      0.5627      0.8572  1.0872  1.0610  0.0023   79.34
   6    29485289      rs9257887   A   ?   4      0.6091      0.9195  1.0454  1.0148  0.0553   60.46
   6    29485373      rs1015868   C   ?   4      0.8897      0.8471  1.0090  1.0142  0.2938   19.28
   6    29485879     rs28986287   C   ?   2           1           1  0.0006  0.0006  1.0000    0.00
   6    29486065      rs2189372   A   ?   4      0.8343      0.9626  0.9861  0.9959  0.1758   39.34
   6    29486070      rs3130854   A   ?   4       0.541      0.6225  0.9524  0.9577  0.3093   16.42
   6    29486299      rs3094565   G   ?   4      0.8197      0.9502  0.9849  0.9946  0.1781   38.97
   6    29486303      rs9257888   T   ?   4      0.5916      0.9117  1.0477  1.0162  0.0545   60.64
   6    29486345      rs3094564   C   ?   4      0.5131      0.6018  0.9492  0.9549  0.3031   17.58
   6    29486568      rs9257889   G   ?   4      0.6345      0.6345  1.1173  1.1173  0.6184    0.00
   6    29486613     rs16894996   A   ?   4      0.5695      0.8644  1.0856  1.0579  0.0022   79.43
   6    29486908      rs9257890   T   ?   4      0.4652      0.4652  1.1611  1.1611  0.9740    0.00
   6    29487282      rs2523430   G   ?   4      0.7547      0.7547  0.9749  0.9749  0.9259    0.00
   6    29487328     rs77224469   T   ?   4      0.6757      0.8635  1.0598  1.0562  0.0023   79.30
   6    29487535      rs9468541   A   ?   4      0.4248      0.5963  1.0539  1.0562  0.0723   57.06
   6    29487968     rs12210150   T   ?   3      0.1202      0.1202  4.1247  4.1247  1.0000    0.00
   6    29488249      rs2745400   A   ?   4      0.6551      0.8391  0.9705  1.0309  0.0027   78.78
   6    29488416      rs2523429   G   ?   4      0.9328      0.6858  1.0056  1.0480  0.0363   64.83
   6    29488478      rs2745401   G   ?   4      0.2385      0.4318  1.0849  1.0722  0.1929   36.54
   6    29489048       rs724078   G   ?   4      0.9063      0.9063  0.9922  0.9922  0.6363    0.00
   6    29489344     rs73402729   T   ?   4      0.2129      0.8767  1.0936  1.0205  0.0314   66.08
   6    29489972     rs73402731   C   ?   4     0.09878      0.3458  1.1255  1.0953  0.1663   40.90
   6    29490669     rs61538888   A   ?   4      0.3911      0.6512  1.0659  1.0438  0.2071   34.19
   6    29491034      rs2745402   G   ?   4      0.3752      0.6596  0.9200  0.9400  0.0863   54.46
   6    29491923      rs1592409   G   ?   4      0.2247      0.2771  0.9145  0.9169  0.3204   14.36
   6    29493008      rs2523427   C   ?   4      0.9737      0.7752  1.0022  1.0301  0.0750   56.55
   6    29493086    rs115286515   G   ?   3      0.2476      0.2476  4.4755  4.4755  1.0000    0.00
   6    29493144      rs3131023   C   ?   4      0.5519      0.7562  0.9038  0.9165  0.0466   62.37
   6    29493171      rs2745403   G   ?   4      0.1881      0.5706  0.8599  0.8949  0.0352   65.09
   6    29493261     rs58008302   A   ?   4       0.444      0.8797  1.0732  1.0287  0.0095   73.83
   6    29493331     rs28757225   A   ?   2           1           1  0.0000  0.0000  1.0000    0.00
   6    29493770      rs1073339   A   ?   4      0.9737      0.7752  1.0022  1.0301  0.0750   56.55
   6    29493984      rs1073340   A   ?   4      0.9737      0.7752  1.0022  1.0301  0.0750   56.55
   6    29494241      rs2523425   T   ?   4      0.5458      0.8613  0.9489  0.9721  0.0182   70.12
   6    29494897       rs969931   T   ?   4      0.9737      0.7752  1.0022  1.0301  0.0750   56.55
   6    29495280      rs6933331   A   ?   4       0.444      0.8797  1.0732  1.0287  0.0095   73.83
   6    29496083      rs2745406   C   ?   1          NA          NA      NA      NA      NA      NA
   6    29496664      rs1233427   T   ?   4      0.6915      0.8985  0.9681  0.9831  0.0546   60.62
   6    29496876      rs9257901   G   ?   3     0.07345      0.3865  4.0886  2.7788  0.3033   16.19
   6    29498102      rs1233426   T   ?   4      0.6915      0.8985  0.9681  0.9831  0.0546   60.62
   6    29498423      rs6908631   A   ?   4       0.444      0.8797  1.0732  1.0287  0.0095   73.83
   6    29498497      rs1233425   G   ?   4      0.8807       0.817  0.9900  1.0309  0.0130   72.17
   6    29498975      rs3025673   T   ?   4      0.6722      0.6722  1.0856  1.0856  0.6123    0.00
   6    29499301      rs1233423   T   ?   4      0.3963      0.6767  0.8989  0.9280  0.1125   49.85
   6    29499416       rs362546   C   ?   4      0.6562      0.8619  0.9643  0.9778  0.0680   57.90
   6    29499505       rs909968   T   ?   4      0.1529      0.5353  0.8481  0.8842  0.0332   65.61
   6    29499537       rs909967   T   ?   4      0.8807       0.817  0.9900  1.0309  0.0130   72.17
   6    29500091     rs73402748   C   ?   4      0.3586      0.8634  1.0918  1.0361  0.0048   76.80
   6    29500225       rs886381   T   ?   4      0.5521      0.5521  0.8853  0.8853  0.4821    0.00
   6    29500287       rs362544   T   ?   4      0.8807       0.817  0.9900  1.0309  0.0130   72.17
   6    29500291      rs6920668   A   ?   4      0.3586      0.8634  1.0918  1.0361  0.0048   76.80
   6    29500346      rs9257902   T   ?   3     0.07345      0.3865  4.0886  2.7788  0.3033   16.19
   6    29500412      rs1233422   C   ?   4      0.7411      0.9203  0.9735  0.9875  0.0779   56.00
   6    29500643      rs2745407   T   ?   4      0.6006      0.6006  0.9026  0.9026  0.5086    0.00
   6    29501037         rs9968   G   ?   4      0.3901      0.8089  0.9341  0.9683  0.0447   62.80
   6    29501220     rs16895022   A   ?   4      0.6146      0.7768  1.0777  1.0664  0.0799   55.64
   6    29501299      rs1052477   G   ?   4      0.5326      0.5326  1.2584  1.2584  0.6746    0.00
   6    29501514      rs1233421   A   ?   1          NA          NA      NA      NA      NA      NA
   6    29501920      rs2745408   G   ?   4      0.3725      0.7205  0.9280  0.9539  0.0653   58.44
   6    29502568      rs7739905   A   ?   4       0.233      0.7853  1.1146  1.0539  0.0062   75.76
   6    29502630      rs7739937   C   ?   4      0.1343      0.3972  1.1160  1.0903  0.1376   45.62
   6    29503323      rs1233420   A   ?   4      0.6398      0.9457  0.9659  0.9930  0.1424   44.83
   6    29504206      rs2223611   A   ?   4      0.8854      0.9284  0.9903  0.9933  0.3151   15.34
   6    29504513      rs1233419   T   ?   4      0.2619      0.5903  0.9115  0.9348  0.0827   55.11
   6    29505144      rs1233418   T   ?   4      0.5907      0.8889  0.9610  0.9859  0.1540   42.92
   6    29505769       rs419957   C   ?   4      0.3684      0.6918  0.9270  0.9500  0.0764   56.30
   6    29506127      rs3025671   A   ?   3           1           1  0.0000  0.0000  1.0000    0.00
   6    29506260       rs414282   C   ?   4      0.3478      0.4879  0.8661  0.8824  0.2556   26.01
   6    29506300       rs422241   C   ?   4      0.5718      0.9029  0.9590  0.9871  0.1231   48.04
   6    29506431      rs3025669   G   ?   4       0.197      0.7637  1.1243  1.0597  0.0060   75.90
   6    29506932     rs73402766   A   ?   4      0.6305      0.6305  1.0438  1.0438  0.4704    0.00
   6    29507310       rs362514   T   ?   4      0.9332      0.9897  0.9943  0.9990  0.2812   21.53
   6    29507426       rs446198   T   ?   4      0.2808      0.6149  0.9147  0.9388  0.0818   55.28
   6    29507571      rs6931702   A   ?   4       0.197      0.7637  1.1243  1.0597  0.0060   75.90
   6    29508130     rs73402770   A   ?   4       0.196      0.7621  1.1246  1.0600  0.0061   75.84
   6    29509596     rs17177816   A   ?   4      0.5704      0.5704  1.2317  1.2317  0.6507    0.00
   6    29509698      rs2534796   T   ?   4      0.3565      0.3565  1.1026  1.1026  0.4004    0.00
   6    29509874       rs414390   G   ?   4      0.5364       0.855  0.9553  0.9811  0.1361   45.88
   6    29510325       rs362540   G   ?   4      0.5226      0.8377  0.9538  0.9791  0.1429   44.75
   6    29510630       rs362538   C   ?   2      0.2995      0.2995  3.7565  3.7565  1.0000    0.00
   6    29510862       rs422302   G   ?   4      0.6412      0.9738  0.9662  0.9964  0.1102   50.24
   6    29510901       rs394075   T   ?   4      0.2808      0.6149  0.9147  0.9388  0.0818   55.28
   6    29511216      rs3025657   C   ?   4       0.197      0.7637  1.1243  1.0597  0.0060   75.90
   6    29511341      rs2534795   T   ?   4      0.5731      0.5731  0.8909  0.8909  0.4832    0.00
   6    29511556     rs60219685   G   ?   4       0.241      0.8031  1.1135  1.0494  0.0064   75.62
   6    29511850      rs1233417   C   ?   4      0.4625      0.4625  1.0508  1.0508  0.4539    0.00
   6    29512328      rs3130856   T   ?   4      0.8696      0.8696  0.9846  0.9846  0.5710    0.00
   6    29512482       rs426595   A   ?   4      0.2967       0.648  0.9173  0.9432  0.0725   57.02
   6    29513151      rs1233416   A   ?   4      0.2145      0.4319  0.8625  0.8830  0.1593   42.05
   6    29513209      rs1233415   G   ?   4      0.6186      0.9734  0.9646  0.9962  0.0819   55.27
   6    29513582      rs1233413   A   ?   4      0.5945      0.9271  0.9613  0.9903  0.1263   47.51
   6    29513807       rs407161   A   ?   4      0.9783      0.8648  1.0018  1.0181  0.0725   57.03
   6    29514230       rs398616   T   ?   4        0.28      0.6264  0.9146  0.9397  0.0736   56.81
   6    29514560     rs76366649   C   ?   4      0.6273      0.6273  1.0990  1.0990  0.5863    0.00
   6    29514883     rs73402788   C   ?   4       0.197      0.7637  1.1243  1.0597  0.0060   75.90
   6    29514923     rs41317798   A   ?   4      0.1668      0.1701  0.8150  0.8152  0.3870    1.00
   6    29515494      rs1233410   C   ?   4      0.9272      0.9696  0.9938  0.9972  0.3128   15.78
   6    29515802      rs3094575   T   ?   4      0.5069      0.6783  1.0484  1.0442  0.1124   49.87
   6    29516175      rs2523445   C   ?   4      0.8011      0.8011  0.9537  0.9537  0.5586    0.00
   6    29516180       rs387659   G   ?   4      0.8392      0.8392  0.9864  0.9864  0.4666    0.00
   6    29516242      rs3094576   A   ?   4      0.3802      0.3787  1.1037  1.1550  0.1424   44.84
   6    29517093       rs376681   G   ?   4       0.226      0.5901  0.9037  0.9306  0.0595   59.60
   6    29517958       rs365488   A   ?   4      0.6617      0.9656  0.9683  0.9956  0.1478   43.95
   6    29517977      rs2534792   A   ?   4      0.8011      0.8011  0.9537  0.9537  0.5586    0.00
   6    29518442      rs2745411   G   ?   4      0.7205      0.9535  0.9768  1.0064  0.0522   61.13
   6    29518472       rs417374   C   ?   4      0.6649      0.9665  0.9686  0.9957  0.1493   43.69
   6    29518665      rs9368606   C   ?   4      0.9713      0.9713  0.9958  0.9958  0.9850    0.00
   6    29519173     rs17351888   C   ?   3      0.2476      0.2476  4.4755  4.4755  1.0000    0.00
   6    29519321       rs399166   C   ?   4      0.2527      0.6208  0.9089  0.9356  0.0559   60.35
   6    29519391     rs16895053   A   ?   4      0.6273      0.6273  1.0990  1.0990  0.5863    0.00
   6    29519554       rs408623   T   ?   4           1           1  0.0000  0.0000  1.0000    0.00
   6    29519848       rs453658   G   ?   4      0.2527      0.6208  0.9089  0.9356  0.0559   60.35
   6    29521125     rs16895058   T   ?   4      0.5805      0.7589  1.0856  1.0736  0.0709   57.34
   6    29521319        rs11724   C   ?   4      0.2527      0.6208  0.9089  0.9356  0.0559   60.35
   6    29521445       rs389419   T   ?   4           1           1  0.0000  0.0000  1.0000    0.00
   6    29522207       rs378956   C   ?   4      0.7228      0.9953  0.9743  0.9994  0.1645   41.19
   6    29523342    rs115079185   A   ?   1          NA          NA      NA      NA      NA      NA
   6    29523646       rs444013   G   ?   4      0.2547      0.6399  0.9094  0.9377  0.0478   62.10
   6    29523957       rs404240   G   ?   4      0.2299      0.2299  5.8711  5.8711  1.0000    0.00
   6    29524168      rs2534790   T   ?   4      0.8011      0.8011  0.9537  0.9537  0.5586    0.00
   6    29524401      rs2745412   T   ?   1          NA          NA      NA      NA      NA      NA
   6    29524593       rs402528   T   ?   4      0.2362      0.6351  0.9060  0.9356  0.0413   63.60
   6    29524594       rs370731   A   ?   4      0.2362      0.6351  0.9060  0.9356  0.0413   63.60
   6    29526562       rs413670   A   ?   4      0.2299      0.2299  5.8711  5.8711  1.0000    0.00
   6    29526940       rs362536   C   ?   4      0.5912      0.7822  0.9612  0.9758  0.2487   27.19
   6    29527621       rs362535   C   ?   4      0.6273      0.6273  1.0990  1.0990  0.5863    0.00
   6    29528318       rs362513   G   ?   4      0.4467      0.7823  0.9112  0.9503  0.0841   54.86
   6    29528581     rs28986290   T   ?   2           1           1  0.0006  0.0006  1.0000    0.00
   6    29528616     rs11962004   G   ?   4      0.4429      0.4429  1.0698  1.0698  0.6690    0.00
   6    29528897       rs362533   C   ?   4      0.5021      0.7408  0.8911  0.9045  0.0290   66.75
   6    29529137       rs995185   T   ?   4      0.5859        0.62  0.9588  0.9611  0.3651    5.57
   6    29529411     rs17184311   A   ?   2           1           1  0.0006  0.0006  1.0000    0.00
   6    29529754      rs1233405   A   ?   4      0.3072      0.7539  0.9187  0.9555  0.0316   66.03
   6    29530455       rs362531   A   ?   4        0.13      0.3444  1.1178  1.0951  0.1813   38.44
   6    29530628       rs362512   G   ?   4      0.5145      0.5775  0.9534  0.9576  0.3462    9.38
   6    29530845       rs362530   A   ?   4     0.05168      0.2972  1.1348  1.1031  0.1145   49.50
   6    29530850       rs362511   G   ?   4     0.08589      0.3411  1.1180  1.0902  0.1358   45.92
   6    29530868       rs362529   T   ?   4       0.478       0.478  0.9550  0.9550  0.7673    0.00
   6    29530944       rs422878   T   ?   4     0.08608      0.3702  1.1160  1.0858  0.1176   48.99
   6    29530974    rs115070292   G   ?   4      0.3934      0.5135  1.0852  1.0795  0.2330   29.87
   6    29531253       rs459970   A   ?   4      0.6531      0.7237  1.0544  1.0510  0.2405   28.60
   6    29531288    rs148589791   T   ?   4      0.3488      0.3488  1.2927  1.2927  0.5652    0.00
   6    29531818       rs362527   G   ?   4       0.523       0.523  1.1262  1.1262  0.4610    0.00
   6    29531860      rs3025654   T   ?   1          NA          NA      NA      NA      NA      NA
   6    29532739      rs2523447   A   ?   4      0.7774      0.7774  1.1026  1.1026  0.7282    0.00
   6    29533295       rs388234   T   ?   1          NA          NA      NA      NA      NA      NA
   6    29533870      rs3094577   A   ?   4      0.9321      0.9321  0.9940  0.9940  0.4230    0.00
   6    29534057      rs3094578   A   ?   4        0.61      0.8592  1.0639  1.0300  0.1997   35.42
   6    29534240      rs3117072   T   ?   4      0.9912      0.9912  0.9992  0.9992  0.7539    0.00
   6    29534591      rs2523448   T   ?   4      0.2992      0.9379  1.1261  0.9831  0.0485   61.94
   6    29534615       rs413082   A   ?   4      0.6857      0.6857  0.9604  0.9604  0.4519    0.00
   6    29534695     rs17177937   A   ?   4      0.9942      0.9942  0.9994  0.9994  0.7540    0.00
   6    29535190       rs411666   T   ?   4      0.6857      0.6857  0.9604  0.9604  0.4519    0.00
   6    29535217     rs12525160   A   ?   4      0.9317      0.9317  1.0069  1.0069  0.7682    0.00
   6    29535702      rs4449657   C   ?   4      0.9777      0.9777  1.0022  1.0022  0.8136    0.00
   6    29536358     rs28893510   C   ?   4      0.9777      0.9777  1.0022  1.0022  0.8136    0.00
   6    29536380     rs28893511   A   ?   4      0.9777      0.9777  1.0022  1.0022  0.8136    0.00
   6    29536462     rs12174271   T   ?   4      0.4588      0.8464  0.8544  0.9317  0.0741   56.71
   6    29536465     rs28986291   T   ?   4      0.7125      0.7125  1.1428  1.1428  0.6209    0.00
   6    29536498     rs35787014   C   ?   2           1           1  0.0000  0.0000  1.0000    0.00
   6    29536685      rs1119080   A   ?   1          NA          NA      NA      NA      NA      NA
   6    29536717      rs1119079   T   ?   1          NA          NA      NA      NA      NA      NA
   6    29537224      rs1235162   G   ?   4      0.5755      0.5755  1.1886  1.1886  0.6131    0.00
   6    29537357     rs75825862   T   ?   4      0.9924      0.9924  0.9983  0.9983  0.6717    0.00
   6    29537426     rs12527959   C   ?   4      0.2546      0.2546  1.0821  1.0821  0.8049    0.00
   6    29537975      rs1233400   A   ?   4      0.7946      0.7946  0.9727  0.9727  0.6766    0.00
   6    29538403      rs1003582   C   ?   3      0.7384      0.7392  0.9763  0.9760  0.3591    2.35
   6    29539482      rs1233399   A   ?   4      0.6708      0.6708  0.9585  0.9585  0.4353    0.00
   6    29539765      rs3025652   A   ?   4      0.9595      0.9595  1.0041  1.0041  0.8017    0.00
   6    29539914      rs3025651   G   ?   4      0.2606      0.4012  0.8624  0.8716  0.2086   33.94
   6    29540092     rs28986293   T   ?   4      0.9595      0.9595  1.0041  1.0041  0.8017    0.00
   6    29540204      rs1003581   A   ?   4      0.3311      0.6638  1.0719  1.0435  0.1526   43.15
   6    29540522       rs982558   A   ?   4      0.5849      0.9558  0.8937  1.0214  0.0444   62.88
   6    29540745       rs362510   T   ?   4      0.6708      0.6708  0.9585  0.9585  0.4353    0.00
   6    29540861       rs362509   A   ?   1          NA          NA      NA      NA      NA      NA
   6    29541566     rs72507814   G   ?   4      0.8703      0.8703  1.0153  1.0153  0.7232    0.00
   6    29542445      rs1233398   T   ?   4      0.6708      0.6708  0.9585  0.9585  0.4353    0.00
   6    29542806     rs28986295   A   ?   4      0.6019      0.6019  1.2015  1.2015  0.5442    0.00
   6    29542947      rs3025650   C   ?   4      0.8703      0.8703  1.0153  1.0153  0.7232    0.00
   6    29543646       rs362525   G   ?   4       0.991       0.991  0.9992  0.9992  0.7855    0.00
   6    29544551     rs12528017   C   ?   4      0.7018      0.7018  0.9383  0.9383  0.5928    0.00
   6    29544825      rs3117073   G   ?   4      0.4984      0.4984  0.7963  0.7963  0.5910    0.00
   6    29545208       rs362522   T   ?   4       0.231       0.462  0.8683  0.8798  0.0937   53.12
   6    29545232      rs3025649   A   ?   4      0.4912      0.4912  0.8875  0.8875  0.7525    0.00
   6    29545284       rs362523   A   ?   4      0.2637      0.3386  1.1057  1.1174  0.2046   34.60
   6    29545494     rs34927823   G   ?   3     0.02205     0.03409  3.1534  3.0812  0.3314    9.46
   6    29545715      rs1233397   G   ?   4      0.1976      0.1976  1.1018  1.1018  0.5774    0.00
   6    29546004     rs28986296   G   ?   4      0.5185      0.5185  0.8941  0.8941  0.7940    0.00
   6    29546229      rs6922798   G   ?   4      0.5364      0.5364  1.1548  1.1548  0.8202    0.00
   6    29546799      rs1233396   A   ?   4      0.4174      0.4174  0.9310  0.9310  0.7285    0.00
   6    29546945      rs1233395   C   ?   4      0.1976      0.1976  1.1018  1.1018  0.5774    0.00
   6    29547465    rs113663086   G   ?   3     0.06312     0.06312  4.8500  4.8500  0.9944    0.00
   6    29547764     rs28986297   C   ?   4      0.7089      0.7089  1.0432  1.0432  0.6253    0.00
   6    29548309      rs9257921   C   ?   3           1           1  0.0000  0.0000  1.0000    0.00
   6    29548644     rs28986298   T   ?   4       0.625       0.625  1.0568  1.0568  0.5618    0.00
   6    29548662     rs28986299   A   ?   4      0.5538      0.5538  1.2314  1.2314  0.6143    0.00
   6    29548775      rs6936331   T   ?   3     0.06312     0.06312  4.8500  4.8500  0.9944    0.00
   6    29549261      rs1233394   A   ?   4      0.9838      0.9838  0.9979  0.9979  0.7321    0.00
   6    29549443     rs12530421   C   ?   4      0.6318      0.6318  1.0556  1.0556  0.5673    0.00
   6    29549653      rs1233393   G   ?   4      0.9132      0.9132  0.9537  0.9537  0.6479    0.00
   6    29549898     rs28359960   T   ?   4      0.2829      0.2829  0.7950  0.7950  0.9021    0.00
   6    29550416      rs1233392   A   ?   4      0.9838      0.9838  0.9979  0.9979  0.7321    0.00
   6    29550618      rs1233391   C   ?   4      0.1976      0.1976  1.1018  1.1018  0.5774    0.00
   6    29550896     rs28986300   G   ?   4      0.1642      0.1642  1.1449  1.1449  0.6887    0.00
   6    29550934     rs28986301   T   ?   4      0.6245      0.6245  0.9193  0.9193  0.7493    0.00
   6    29551210     rs28359961   G   ?   4      0.9424      0.9814  0.9877  0.9952  0.2288   30.58
   6    29551333      rs2023497   T   ?   4      0.9218      0.9218  0.9933  0.9933  0.6363    0.00
   6    29551416     rs12524535   G   ?   4      0.6318      0.6318  1.0556  1.0556  0.5673    0.00
   6    29551861      rs1233390   A   ?   4      0.2784      0.3638  1.1026  1.1201  0.1546   42.83
   6    29552891     rs75475328   G   ?   4      0.9039      0.9039  0.9737  0.9737  0.9713    0.00
   6    29553274    rs115090910   A   ?   4      0.6461      0.6461  1.0996  1.0996  0.4829    0.00
   6    29553727      rs1233388   G   ?   4      0.1825      0.1825  1.1054  1.1054  0.6215    0.00
   6    29554829    rs114383434   C   ?   4       0.163      0.4502  0.7758  0.7803  0.0219   68.86
   6    29555573     rs17184360   T   ?   3     0.05881     0.05881  7.6494  7.6494  1.0000    0.00
   6    29555585     rs17184367   G   ?   4       0.714      0.8275  0.9662  0.9710  0.1221   48.22
   6    29555778      rs2235698   G   ?   4      0.9477      0.9981  0.9936  0.9997  0.1182   48.87
   6    29555864      rs1233387   T   ?   4      0.2255      0.2255  1.0916  1.0916  0.7003    0.00
   6    29556759       rs362521   T   ?   4      0.5533      0.5533  0.8873  0.8873  0.6983    0.00
   6    29557642    rs115503606   A   ?   3      0.2476      0.2476  4.4755  4.4755  1.0000    0.00
   6    29558190      rs1233386   T   ?   4      0.9203      0.9203  0.9894  0.9894  0.7878    0.00
   6    29558364       rs362520   G   ?   4      0.2121      0.5154  0.7982  0.7934  0.0094   73.86
   6    29559238      rs1233385   C   ?   4      0.5727      0.5727  0.7803  0.7803  0.8509    0.00
   6    29559295      rs1233384   T   ?   4      0.9203      0.9203  0.9894  0.9894  0.7878    0.00
   6    29560289     rs28893512   C   ?   4      0.7705      0.7705  0.9522  0.9522  0.8075    0.00
   6    29560480      rs3095274   A   ?   4      0.8982      0.8982  0.9504  0.9504  0.8721    0.00
   6    29560515     rs73404745   T   ?   4        0.79        0.79  0.9699  0.9699  0.9555    0.00
   6    29562588     rs28359962   T   ?   4      0.5511      0.5511  0.8477  0.8477  0.7597    0.00
   6    29563067     rs17508548   G   ?   4     0.01145     0.01145  1.2515  1.2515  0.5533    0.00
   6    29563261     rs28986303   A   ?   4      0.6184      0.6184  0.9093  0.9093  0.5773    0.00
   6    29563858     rs28893513   G   ?   4     0.01145     0.01145  1.2515  1.2515  0.5533    0.00
   6    29563964     rs62406582   A   ?   4      0.1983      0.3898  1.2014  1.3029  0.0423   63.37
   6    29564486     rs28893514   G   ?   4     0.03581      0.3963  1.2475  1.1550  0.0953   52.84
   6    29564740     rs28893515   G   ?   4     0.03581      0.3963  1.2475  1.1550  0.0953   52.84
   6    29564762     rs56020557   T   ?   4      0.2022      0.3909  1.1999  1.2737  0.0740   56.74
   6    29564911     rs28893516   T   ?   4     0.03581      0.3963  1.2475  1.1550  0.0953   52.84
   6    29565287      rs9468559   C   ?   4       0.611       0.611  0.9609  0.9609  0.8792    0.00
   6    29565373     rs28893517   G   ?   4     0.03581      0.3963  1.2475  1.1550  0.0953   52.84
   6    29565825      rs1233383   A   ?   4      0.9758      0.9758  0.9968  0.9968  0.7497    0.00
   6    29565889     rs35532419   A   ?   2           1           1  0.0000  0.0000  1.0000    0.00
   6    29566082     rs28986304   C   ?   4     0.01156     0.01156  1.2512  1.2512  0.5496    0.00
   6    29566369      rs3095273   A   ?   4      0.8982      0.8982  0.9504  0.9504  0.8721    0.00
   6    29566842      rs3025646   C   ?   4      0.8115      0.8115  0.9621  0.9621  0.7219    0.00
   6    29566948     rs28986305   G   ?   4       0.914       0.914  0.9828  0.9828  0.7269    0.00
   6    29567315     rs28986306   A   ?   4      0.8115      0.8115  0.9621  0.9621  0.7219    0.00
   6    29567621      rs3025645   A   ?   4       0.914       0.914  0.9828  0.9828  0.7269    0.00
   6    29567638       rs362518   C   ?   4     0.01156     0.01156  1.2512  1.2512  0.5496    0.00
   6    29567786     rs28986307   G   ?   4       0.914       0.914  0.9828  0.9828  0.7269    0.00
   6    29568068     rs28986308   G   ?   4      0.5616      0.5616  1.2264  1.2264  0.6035    0.00
   6    29568082     rs62406584   A   ?   4      0.1995      0.3931  1.2008  1.3013  0.0415   63.54
   6    29569045       rs362517   A   ?   4      0.1995      0.3931  1.2008  1.3013  0.0415   63.54
   6    29569532       rs362515   A   ?   4      0.1995      0.3931  1.2008  1.3013  0.0415   63.54
   6    29569955      rs3025643   A   ?   4      0.3768      0.5158  0.8895  0.8871  0.1741   39.62
   6    29570665      rs3025640   T   ?   4     0.01741      0.4516  1.3216  1.1780  0.0441   62.94
   6    29570841      rs2267633   G   ?   4     0.01156     0.01156  1.2512  1.2512  0.5496    0.00
   6    29571577     rs55941866   A   ?   4      0.5072      0.5072  0.8715  0.8715  0.5982    0.00
   6    29571609     rs10946999   T   ?   4      0.3424      0.3424  0.6233  0.6233  0.9651    0.00
   6    29572064     rs56106029   A   ?   4      0.1995      0.3931  1.2008  1.3013  0.0415   63.54
   6    29572160     rs12525400   C   ?   4      0.7705      0.7705  0.9522  0.9522  0.8075    0.00
   6    29574476     rs28359963   C   ?   4     0.01333     0.01333  1.2272  1.2272  0.8921    0.00
   6    29574631       rs740884   T   ?   4    0.003781    0.003781  1.2990  1.2990  0.6557    0.00
   6    29575003        rs29267   A   ?   4     0.01211     0.01211  1.2494  1.2494  0.5561    0.00
   6    29575279        rs29266   G   ?   4      0.1995      0.3931  1.2008  1.3013  0.0415   63.54
   6    29575405       rs740883   T   ?   4      0.1907      0.2019  1.1641  1.2031  0.2402   28.66
   6    29575456       rs740882   T   ?   4      0.1907      0.2019  1.1641  1.2031  0.2402   28.66
   6    29575567       rs740881   A   ?   4      0.1907      0.2019  1.1641  1.2031  0.2402   28.66
   6    29575858        rs29229   G   ?   4      0.1907      0.2019  1.1641  1.2031  0.2402   28.66
   6    29575860        rs29264   C   ?   4      0.8231      0.8231  0.9747  0.9747  0.9545    0.00
   6    29575962      rs3025636   G   ?   4      0.5511      0.5511  0.8477  0.8477  0.7597    0.00
   6    29576047       rs881284   T   ?   4      0.1907      0.2019  1.1641  1.2031  0.2402   28.66
   6    29576096     rs41286283   C   ?   4      0.7138      0.7138  0.9396  0.9396  0.6979    0.00
   6    29576198        rs29261   G   ?   4      0.1907      0.2019  1.1641  1.2031  0.2402   28.66
   6    29576590        rs29263   A   ?   4      0.1907      0.2019  1.1641  1.2031  0.2402   28.66
   6    29576592        rs29262   G   ?   4      0.1907      0.2019  1.1641  1.2031  0.2402   28.66
   6    29577193     rs17177979   C   ?   4      0.9071      0.9071  1.0201  1.0201  0.6437    0.00
   6    29577617        rs29258   T   ?   4      0.1907      0.2019  1.1641  1.2031  0.2402   28.66
   6    29577938        rs29259   G   ?   4      0.0134      0.0134  1.2271  1.2271  0.8925    0.00
   6    29578030        rs29257   G   ?   4      0.1907      0.2019  1.1641  1.2031  0.2402   28.66
   6    29578052        rs29256   C   ?   4      0.1995      0.3931  1.2008  1.3013  0.0415   63.54
   6    29578126     rs28359965   C   ?   4      0.5511      0.5511  0.8477  0.8477  0.7597    0.00
   6    29578144     rs28359966   T   ?   4      0.5511      0.5511  0.8477  0.8477  0.7597    0.00
   6    29579544        rs29255   C   ?   4       0.748       0.748  0.9474  0.9474  0.8129    0.00
   6    29579790      rs2057012   A   ?   4      0.1995      0.3931  1.2008  1.3013  0.0415   63.54
   6    29579918      rs2057011   G   ?   4      0.1907      0.2019  1.1641  1.2031  0.2402   28.66
   6    29579991     rs41286287   A   ?   4     0.02991      0.4022  1.2566  1.1572  0.0825   55.15
   6    29579999      rs2057009   A   ?   4     0.00831     0.00831  1.2446  1.2446  0.8398    0.00
   6    29580265     rs28359967   T   ?   4      0.1148      0.1197  1.2013  1.2113  0.3551    7.61
   6    29580436        rs29253   G   ?   4      0.1148      0.1197  1.2013  1.2113  0.3551    7.61
   6    29580588        rs29227   T   ?   4      0.1148      0.1197  1.2013  1.2113  0.3551    7.61
   6    29581011        rs29226   G   ?   4      0.1148      0.1197  1.2013  1.2113  0.3551    7.61
   6    29581041        rs29225   G   ?   4      0.1148      0.1197  1.2013  1.2113  0.3551    7.61
   6    29581110     rs17854217   G   ?   4      0.1148      0.1197  1.2013  1.2113  0.3551    7.61
   6    29581113     rs17854216   G   ?   4      0.1148      0.1197  1.2013  1.2113  0.3551    7.61
   6    29581343        rs29224   A   ?   4      0.1148      0.1197  1.2013  1.2113  0.3551    7.61
   6    29581757        rs29251   G   ?   4      0.1148      0.1197  1.2013  1.2113  0.3551    7.61
   6    29582300      rs3025632   T   ?   4      0.5431      0.7691  1.1305  1.0936  0.0815   55.33
   6    29582607      rs2058326   T   ?   4      0.1148      0.1197  1.2013  1.2113  0.3551    7.61
   6    29582629      rs2058325   A   ?   4      0.1037      0.3188  1.2623  1.3380  0.0596   59.57
   6    29582645     rs74294678   T   ?   4      0.8242      0.8242  0.9470  0.9470  0.8082    0.00
   6    29582657     rs28359968   A   ?   4      0.5431      0.7691  1.1305  1.0936  0.0815   55.33
   6    29583047     rs28749523   T   ?   4      0.5431      0.7691  1.1305  1.0936  0.0815   55.33
   6    29583260     rs28749524   G   ?   4      0.1148      0.1197  1.2013  1.2113  0.3551    7.61
   6    29583342     rs28749525   T   ?   4      0.1195      0.1285  1.1995  1.2142  0.3344   11.68
   6    29583423     rs55871431   T   ?   4      0.1077      0.2749  1.2597  1.3280  0.1114   50.04
   6    29583424      rs9468561   T   ?   4      0.8758      0.8758  0.9894  0.9894  0.6073    0.00
   6    29583750     rs28749527   A   ?   4      0.1148      0.1197  1.2013  1.2113  0.3551    7.61
   6    29583846     rs28749528   T   ?   4      0.1148      0.1197  1.2013  1.2113  0.3551    7.61
   6    29584200     rs28749529   T   ?   4      0.1148      0.1197  1.2013  1.2113  0.3551    7.61
   6    29584221     rs28749530   G   ?   4      0.1148      0.1197  1.2013  1.2113  0.3551    7.61
   6    29584338      rs1233381   C   ?   4      0.8677      0.8677  0.9836  0.9836  0.8794    0.00
   6    29584448    rs114536520   T   ?   3           1           1  0.0000  0.0000  1.0000    0.00
   6    29584546     rs28359969   G   ?   4      0.1148      0.1197  1.2013  1.2113  0.3551    7.61
   6    29584580     rs28359970   C   ?   4    0.007488    0.007488  1.2479  1.2479  0.8245    0.00
   6    29584663     rs41291758   A   ?   4      0.1651      0.1651  0.7151  0.7151  0.8647    0.00
   6    29584752     rs41291762   A   ?   4       0.748       0.748  0.9474  0.9474  0.8129    0.00
   6    29584888     rs28359971   C   ?   4      0.1148      0.1197  1.2013  1.2113  0.3551    7.61
   6    29585204     rs28359972   G   ?   4      0.1148      0.1197  1.2013  1.2113  0.3551    7.61
   6    29585383     rs16867690   T   ?   4      0.1148      0.1197  1.2013  1.2113  0.3551    7.61
   6    29585540     rs28359973   T   ?   4      0.1148      0.1197  1.2013  1.2113  0.3551    7.61
   6    29585684     rs28359974   C   ?   4      0.1148      0.1197  1.2013  1.2113  0.3551    7.61
   6    29585743     rs72831507   T   ?   4      0.1037      0.3188  1.2623  1.3380  0.0596   59.57
   6    29586182     rs28359975   G   ?   4      0.1148      0.1197  1.2013  1.2113  0.3551    7.61
   6    29586384     rs17842396   C   ?   4      0.1148      0.1197  1.2013  1.2113  0.3551    7.61
   6    29586717     rs28359976   G   ?   4      0.1148      0.1197  1.2013  1.2113  0.3551    7.61
   6    29586812     rs28359977   A   ?   4      0.1148      0.1197  1.2013  1.2113  0.3551    7.61
   6    29586986     rs41291766   T   ?   4       0.748       0.748  0.9474  0.9474  0.8129    0.00
   6    29587874      rs6919973   T   ?   4      0.1148      0.1197  1.2013  1.2113  0.3551    7.61
   6    29588146        rs29246   G   ?   4      0.5431      0.7691  1.1305  1.0936  0.0815   55.33
   6    29588240      rs6920935   A   ?   4      0.2796      0.2796  1.1162  1.1162  0.6350    0.00
   6    29588241      rs6900577   C   ?   4      0.2796      0.2796  1.1162  1.1162  0.6350    0.00
   6    29588544        rs29223   C   ?   4      0.1148      0.1197  1.2013  1.2113  0.3551    7.61
   6    29589124        rs29221   G   ?   4      0.2356      0.4702  0.8707  0.8847  0.0996   52.09
   6    29589666        rs29220   G   ?   4      0.6331      0.6331  0.9685  0.9685  0.6135    0.00
   6    29590000      rs3025629   T   ?   4      0.6742      0.6808  0.9066  0.8976  0.2923   19.54
   6    29590597        rs29245   T   ?   4      0.1125      0.1187  1.2028  1.2148  0.3470    9.22
   6    29590715      rs3828923   T   ?   4      0.5616      0.5616  1.2264  1.2264  0.6035    0.00
   6    29590952        rs29222   C   ?   4      0.1125      0.1187  1.2028  1.2148  0.3470    9.22
   6    29591864      rs3025626   A   ?   4      0.1292      0.1292  1.1835  1.1835  0.3997    0.00
   6    29592431      rs2267635   C   ?   4       0.748       0.748  0.9474  0.9474  0.8129    0.00
   6    29592532    rs112092209   A   ?   1          NA          NA      NA      NA      NA      NA
   6    29592645     rs28359982   C   ?   4      0.1125      0.1187  1.2028  1.2148  0.3470    9.22
   6    29592679     rs28359983   A   ?   4      0.1125      0.1187  1.2028  1.2148  0.3470    9.22
   6    29592690     rs28359984   A   ?   4      0.1125      0.1187  1.2028  1.2148  0.3470    9.22
   6    29593039     rs17178007   A   ?   4      0.5511      0.5511  0.8477  0.8477  0.7597    0.00
   6    29593093     rs17178014   G   ?   4      0.1125      0.1187  1.2028  1.2148  0.3470    9.22
   6    29593206     rs17178028   G   ?   4       0.748       0.748  0.9474  0.9474  0.8129    0.00
   6    29593478     rs17184416   G   ?   4      0.1125      0.1187  1.2028  1.2148  0.3470    9.22
   6    29593645     rs55888673   G   ?   4     0.02483      0.1844  1.3551  1.3580  0.1352   46.03
   6    29593788       rs715044   T   ?   4       0.748       0.748  0.9474  0.9474  0.8129    0.00
   6    29594265     rs41291770   C   ?   4     0.02773      0.4031  1.2601  1.1581  0.0789   55.83
   6    29594449     rs28359987   C   ?   4      0.1125      0.1187  1.2028  1.2148  0.3470    9.22
   6    29598092        rs29241   C   ?   4       0.101       0.317  1.2648  1.3420  0.0575   60.01
   6    29598119      rs2021749   A   ?   4      0.1125      0.1187  1.2028  1.2148  0.3470    9.22
   6    29598869        rs29242   C   ?   4      0.5385      0.5385  0.8815  0.8815  0.5462    0.00
   6    29599102        rs29243   A   ?   4       0.473       0.473  1.0720  1.0720  0.5221    0.00
   6    29600054     rs28359988   C   ?   4      0.1149      0.1217  1.2014  1.2146  0.3422   10.16
   6    29600104      rs1805056   A   ?   4      0.3924      0.5333  1.1603  1.1872  0.0631   58.86
   6    29600329     rs55701059   T   ?   4     0.05011      0.0589  1.2851  1.3327  0.2885   20.22
   6    29600552     rs62392941   T   ?   4      0.1153      0.3329  1.2551  1.3361  0.0525   61.07
   6    29601560     rs28359990   A   ?   4     0.01597      0.4508  1.3256  1.1791  0.0426   63.29
   6    29601590    rs118158289   C   ?   4      0.2074      0.1883  1.2054  1.2789  0.2321   30.01
   6    29601591     rs72831515   A   ?   4      0.2074      0.1883  1.2054  1.2789  0.2321   30.01
   6    29601938     rs62392942   C   ?   4       0.555      0.4847  1.1094  1.2208  0.1549   42.77
   6    29602062     rs62392943   T   ?   4      0.3338      0.3221  1.1702  1.1870  0.3471    9.21
   6    29602067     rs28359991   A   ?   4     0.01597      0.4508  1.3256  1.1791  0.0426   63.29
   6    29602442     rs55971964   G   ?   4      0.5433      0.4751  1.1130  1.2291  0.1494   43.68
   6    29602717     rs28749531   T   ?   4      0.0934      0.5281  1.1795  1.0990  0.1163   49.21
   6    29602936      rs3130248   T   ?   4     0.04656     0.04656  0.8786  0.8786  0.7533    0.00
   6    29603512    rs111508444   G   ?   4       0.185       0.185  0.8795  0.8795  0.5649    0.00
   6    29603600      rs1233379   A   ?   4      0.7431      0.7431  0.9625  0.9625  0.7789    0.00
   6    29604124      rs1233378   A   ?   4      0.7558      0.7558  1.0363  1.0363  0.5074    0.00
   6    29604264      rs9461540   G   ?   4      0.8863      0.8227  0.9882  0.9760  0.1713   40.08
   6    29604683      rs3129081   C   ?   4      0.5516      0.5516  1.0990  1.0990  0.6088    0.00
   6    29605306    rs113914990   A   ?   4      0.1852        0.43  0.8680  0.8906  0.1376   45.63
   6    29605387      rs1233377   T   ?   4      0.9544      0.9217  1.0066  1.0118  0.3587    6.89
   6    29605407    rs142743386   A   ?   4      0.1852        0.43  0.8680  0.8906  0.1376   45.63
   6    29605489      rs1233376   T   ?   4      0.2273      0.2273  0.8972  0.8972  0.6576    0.00
   6    29605935       rs444189   G   ?   4      0.3547      0.5062  0.9409  0.9452  0.1857   37.73
   6    29606020    rs140941628   T   ?   4      0.1017      0.1017  0.8254  0.8254  0.4640    0.00
   6    29606145      rs3095269   T   ?   4      0.8754      0.8754  0.9805  0.9805  0.8813    0.00
   6    29606203    rs188687779   T   ?   3      0.5838      0.5838  1.8983  1.8983  1.0000    0.00
   6    29606301    rs149205637   T   ?   3      0.5838      0.5838  1.8983  1.8983  1.0000    0.00
   6    29606794      rs3131857   T   ?   4      0.0851      0.3436  1.1204  1.1019  0.0795   55.71
   6    29606832    rs147147780   A   ?   4     0.08864     0.08864  0.8184  0.8184  0.4219    0.00
   6    29607046      rs3095267   C   ?   4      0.8556      0.8554  1.0160  1.0161  0.3909    0.15
   6    29607047      rs3095266   A   ?   4      0.8534      0.8534  0.9771  0.9771  0.8782    0.00
   6    29607078      rs6928280   G   ?   4      0.4244      0.5652  1.1019  1.0841  0.2796   21.81
   6    29607101      rs3131856   C   ?   4      0.4663      0.4663  0.7134  0.7134  0.8991    0.00
   6    29607429        rs29218   G   ?   4      0.8465      0.8465  1.0170  1.0170  0.3920    0.00
   6    29607476        rs29240   G   ?   4      0.1861      0.4702  0.8677  0.8938  0.1049   51.16
   6    29607747      rs3025623   A   ?   4      0.1861      0.4702  0.8677  0.8938  0.1049   51.16
   6    29607873    rs139150367   A   ?   3      0.5838      0.5838  1.8983  1.8983  1.0000    0.00
   6    29608250        rs29238   C   ?   4      0.1861      0.4702  0.8677  0.8938  0.1049   51.16
   6    29608534     rs76219426   T   ?   4      0.0976      0.0976  0.8235  0.8235  0.4534    0.00
   6    29608557      rs1233375   T   ?   4      0.9897      0.8913  0.9985  1.0192  0.2465   27.58
[truncated: 5,122,053 more chars]
