# Supplementary material for: Human leukocyte antigen-DQA1*04:01 and rs2040406 variants are associated with elevated risk of childhood Burkitt lymphoma
Source: Commun Biol. 2024 Jan 5;7:41. doi: 10.1038/s42003-023-05701-5 (PMC10770398; doi:10.1038/s42003-023-05701-5)
Supplement: Supplementary file 4 — Supplementary Data 1 [file 42003_2023_5701_MOESM4_ESM.zip › Figure 2 Supplementary Data/Figure2c.meta]

 CHR          BP            SNP  A1  A2   N           P        P(R)      OR   OR(R)       Q       I
   6    28000361      rs1529749   C   ?   4      0.8196      0.4826  1.0372  1.1990  0.1095   50.37
   6    28000610     rs17765491   A   ?   4      0.9096      0.5261  1.0197  1.2085  0.0816   55.31
   6    28001003     rs17708949   C   ?   1          NA          NA      NA      NA      NA      NA
   6    28001033       rs149941   C   ?   4     0.09423     0.09423  0.8983  0.8983  0.4179    0.00
   6    28001610       rs149942   C   ?   4     0.09423     0.09423  0.8983  0.8983  0.4179    0.00
   6    28002045      rs9393873   A   ?   4       0.907      0.6094  1.0187  1.1232  0.1725   39.89
   6    28002139     rs77234126   A   ?   4      0.9597      0.8807  0.9847  0.9480  0.2602   25.22
   6    28002388       rs149943   A   ?   4       0.709       0.709  0.9656  0.9656  0.8852    0.00
   6    28002818       rs149944   T   ?   4      0.1025      0.1265  0.9005  0.9021  0.3519    8.25
   6    28002853       rs149945   C   ?   4      0.1037      0.1046  0.9010  0.9010  0.3901    0.33
   6    28002963     rs17709097   G   ?   4      0.9096      0.5261  1.0197  1.2085  0.0816   55.31
   6    28003222    rs184084677   T   ?   4      0.8196      0.4826  1.0372  1.1990  0.1095   50.37
   6    28003228     rs13193295   G   ?   4    0.007794      0.1797  3.2391  2.8790  0.0514   61.30
   6    28003275     rs17709109   G   ?   4      0.8196      0.4826  1.0372  1.1990  0.1095   50.37
   6    28004059       rs156736   C   ?   4     0.07998     0.07998  0.8919  0.8919  0.4247    0.00
   6    28004133    rs147762891   T   ?   4      0.9463      0.9463  1.0291  1.0291  0.9739    0.00
   6    28004134      rs9380039   A   ?   4      0.8196      0.4826  1.0372  1.1990  0.1095   50.37
   6    28004556     rs17709145   G   ?   1          NA          NA      NA      NA      NA      NA
   6    28005112      rs9393874   G   ?   4      0.8196      0.4826  1.0372  1.1990  0.1095   50.37
   6    28006042      rs9393875   G   ?   4      0.8196      0.4826  1.0372  1.1990  0.1095   50.37
   6    28006179     rs17709192   G   ?   1          NA          NA      NA      NA      NA      NA
   6    28006650       rs149897   G   ?   4     0.09549      0.1284  0.8985  0.9007  0.3361   11.34
   6    28007357       rs156734   C   ?   4     0.09662      0.1062  0.8990  0.8996  0.3746    3.62
   6    28007419      rs2030009   T   ?   4      0.8196      0.4826  1.0372  1.1990  0.1095   50.37
   6    28007930     rs10046419   A   ?   4      0.3035      0.4143  0.9085  0.8901  0.0972   52.50
   6    28007949     rs10046154   G   ?   4      0.3079      0.3867  0.9113  0.9013  0.1866   37.57
   6    28007953     rs10046424   C   ?   4      0.3024      0.4134  0.9082  0.8897  0.0971   52.52
   6    28008023    rs145522116   G   ?   4      0.2665      0.2665  1.1576  1.1576  0.5020    0.00
   6    28008248      rs2030008   T   ?   4      0.8196      0.4826  1.0372  1.1990  0.1095   50.37
   6    28008331      rs2394044   C   ?   4      0.8196      0.4826  1.0372  1.1990  0.1095   50.37
   6    28009502     rs76583990   C   ?   4      0.8196      0.4826  1.0372  1.1990  0.1095   50.37
   6    28009667      rs9393876   T   ?   4      0.9096      0.5261  1.0197  1.2085  0.0816   55.31
   6    28009920      rs9368546   T   ?   4      0.8196      0.4826  1.0372  1.1990  0.1095   50.37
   6    28010078       rs169431   C   ?   4     0.09383       0.129  0.8980  0.9004  0.3320   12.14
   6    28011146      rs9357059   G   ?   4      0.9354      0.5939  1.0142  1.1658  0.1045   51.23
   6    28011516       rs149949   C   ?   4      0.6133      0.6133  0.9529  0.9529  0.8580    0.00
   6    28011551       rs202908   G   ?   4     0.07044      0.1756  0.8897  0.8949  0.2016   35.10
   6    28011585       rs175954   G   ?   4      0.0854      0.0866  0.8936  0.8936  0.3885    0.68
   6    28011652       rs202906   C   ?   4      0.6575      0.6482  0.9615  0.9563  0.3088   16.52
   6    28013186     rs75867934   T   ?   4      0.9354      0.5939  1.0142  1.1658  0.1045   51.23
   6    28013198    rs138524617   C   ?   4      0.8921      0.8921  0.9213  0.9213  0.9945    0.00
   6    28013280      rs9380041   A   ?   4      0.7928      0.7486  0.9238  0.8954  0.2779   22.12
   6    28013303     rs77077093   C   ?   4      0.8277      0.4847  1.0354  1.1987  0.1077   50.68
   6    28013410       rs156739   A   ?   4     0.07895      0.1853  0.8924  0.8982  0.2122   33.34
   6    28013608     rs75518771   C   ?   4      0.8277      0.4847  1.0354  1.1987  0.1077   50.68
   6    28013617       rs149958   C   ?   4     0.07895      0.1853  0.8924  0.8982  0.2122   33.34
   6    28013854       rs149959   C   ?   4     0.07828      0.2116  0.8921  0.8997  0.1809   38.51
   6    28014025       rs156738   C   ?   4     0.07895      0.1853  0.8924  0.8982  0.2122   33.34
   6    28014093      rs9380042   T   ?   4      0.8277      0.4847  1.0354  1.1987  0.1077   50.68
   6    28014577     rs16893601   A   ?   4      0.7928      0.7486  0.9238  0.8954  0.2779   22.12
   6    28014597       rs149900   T   ?   4     0.05024      0.1197  0.8774  0.8773  0.2051   34.52
   6    28014616     rs77735438   T   ?   4      0.8277      0.4847  1.0354  1.1987  0.1077   50.68
   6    28015293       rs149960   C   ?   1          NA          NA      NA      NA      NA      NA
   6    28015355      rs7739987   A   ?   4      0.2094      0.2094  1.0933  1.0933  0.9723    0.00
   6    28015569       rs149961   C   ?   4     0.05024      0.1197  0.8774  0.8773  0.2051   34.52
   6    28015589      rs9393878   C   ?   1          NA          NA      NA      NA      NA      NA
   6    28015918       rs149962   A   ?   4     0.05733      0.1895  0.8836  0.8915  0.1591   42.09
   6    28016099     rs17709523   T   ?   4       0.796      0.5269  1.0396  1.1569  0.1123   49.89
   6    28016886     rs77254770   T   ?   4      0.3982      0.3982  1.0801  1.0801  0.5740    0.00
   6    28017034      rs9468269   G   ?   4      0.3982      0.3982  1.0801  1.0801  0.5740    0.00
   6    28017250     rs13200214   T   ?   4     0.01907      0.2045  2.9288  2.7200  0.0575   60.00
   6    28018353    rs116117737   T   ?   1          NA          NA      NA      NA      NA      NA
   6    28018469       rs149964   G   ?   4     0.05163      0.1186  0.8781  0.8782  0.2137   33.10
   6    28018689       rs149965   A   ?   4     0.05758      0.2422  0.8835  0.8952  0.1108   50.14
   6    28018944      rs9393879   A   ?   4      0.9185      0.5284  1.0177  1.2079  0.0803   55.56
   6    28019979       rs149899   T   ?   4     0.05123      0.1187  0.8779  0.8780  0.2121   33.37
   6    28020065     rs74537235   C   ?   1          NA          NA      NA      NA      NA      NA
   6    28020814       rs172165   G   ?   4     0.05123      0.1187  0.8779  0.8780  0.2121   33.37
   6    28020820       rs172166   G   ?   4     0.05123      0.1187  0.8779  0.8780  0.2121   33.37
   6    28021589       rs203888   A   ?   4     0.05123      0.1187  0.8779  0.8780  0.2121   33.37
   6    28021768      rs9468270   T   ?   4      0.4505      0.5156  0.9330  0.9244  0.1863   37.62
   6    28021775       rs203889   G   ?   4     0.05123      0.1187  0.8779  0.8780  0.2121   33.37
   6    28022215      rs9348785   C   ?   4      0.9444      0.5967  1.0122  1.1651  0.1027   51.53
   6    28022217    rs114563774   G   ?   4      0.5784      0.5784  0.8945  0.8945  0.7822    0.00
   6    28022248       rs203890   C   ?   4     0.05123      0.1187  0.8779  0.8780  0.2121   33.37
   6    28022723     rs12173797   A   ?   4     0.05239      0.1914  0.8813  0.8908  0.1514   43.34
   6    28023008     rs66529373   A   ?   4      0.0464      0.0998  0.8755  0.8756  0.2376   29.10
   6    28023751      rs9393881   G   ?   4     0.04689      0.1001  0.8757  0.8759  0.2385   28.94
   6    28024026     rs79457853   A   ?   4       0.796      0.5269  1.0396  1.1569  0.1123   49.89
   6    28024408     rs41375446   G   ?   4      0.5879      0.7572  0.8477  0.8758  0.2029   34.89
   6    28024422      rs9393882   T   ?   4      0.7928      0.7486  0.9238  0.8954  0.2779   22.12
   6    28024486      rs9357060   G   ?   4     0.04689      0.1001  0.8757  0.8759  0.2385   28.94
   6    28024570      rs9468271   G   ?   4     0.04689      0.1001  0.8757  0.8759  0.2385   28.94
   6    28025279      rs9380045   G   ?   4     0.04689      0.1001  0.8757  0.8759  0.2385   28.94
   6    28025486      rs9348789   T   ?   4     0.04689      0.1001  0.8757  0.8759  0.2385   28.94
   6    28025768      rs9468272   A   ?   4     0.04689      0.1001  0.8757  0.8759  0.2385   28.94
   6    28025926     rs35949109   C   ?   4      0.2434      0.2434  0.8884  0.8884  0.7998    0.00
   6    28026045    rs139507334   C   ?   4      0.8921      0.8921  0.9213  0.9213  0.9945    0.00
   6    28026077      rs9468274   T   ?   4     0.04689      0.1001  0.8757  0.8759  0.2385   28.94
   6    28026136      rs9468275   T   ?   4     0.04689      0.1001  0.8757  0.8759  0.2385   28.94
   6    28027688      rs9468276   C   ?   4     0.04689      0.1001  0.8757  0.8759  0.2385   28.94
   6    28028067      rs9368547   G   ?   4     0.05337      0.1919  0.8818  0.8911  0.1532   43.05
   6    28028390      rs9468277   A   ?   4     0.04689      0.1001  0.8757  0.8759  0.2385   28.94
   6    28028482      rs9468278   T   ?   4     0.04689      0.1001  0.8757  0.8759  0.2385   28.94
   6    28029243      rs6910545   G   ?   4      0.6033      0.6033  1.0523  1.0523  0.4900    0.00
   6    28029837     rs13218430   C   ?   4     0.04689      0.1001  0.8757  0.8759  0.2385   28.94
   6    28030499      rs9380046   C   ?   4     0.05217      0.1189  0.8783  0.8784  0.2146   32.95
   6    28031494      rs9348790   C   ?   4      0.9185      0.5284  1.0177  1.2079  0.0803   55.56
   6    28031838       rs183244   A   ?   4     0.05904       0.219  0.8843  0.8943  0.1344   46.15
   6    28033039       rs149950   G   ?   4     0.05904       0.219  0.8843  0.8943  0.1344   46.15
   6    28033058     rs74721605   T   ?   4      0.8489      0.9518  0.9425  0.9748  0.2248   31.24
   6    28033087       rs149951   C   ?   4     0.05904       0.219  0.8843  0.8943  0.1344   46.15
   6    28033174      rs9295755   G   ?   4     0.04784      0.2195  0.8719  0.8737  0.0666   58.17
   6    28033396      rs9295756   A   ?   4     0.04784      0.2195  0.8719  0.8737  0.0666   58.17
   6    28033505      rs7741570   C   ?   4      0.3374      0.3374  1.0903  1.0903  0.7149    0.00
   6    28033523     rs10484403   G   ?   4     0.04784      0.2195  0.8719  0.8737  0.0666   58.17
   6    28033885       rs149952   T   ?   4      0.9505      0.8559  1.0077  1.0309  0.1522   43.21
   6    28034035      rs4713132   G   ?   4     0.04784      0.2195  0.8719  0.8737  0.0666   58.17
   6    28034041      rs4713133   C   ?   4     0.04784      0.2195  0.8719  0.8737  0.0666   58.17
   6    28034084      rs7746388   G   ?   4      0.3374      0.3374  1.0903  1.0903  0.7149    0.00
   6    28034121      rs4713134   C   ?   4     0.04784      0.2195  0.8719  0.8737  0.0666   58.17
   6    28034691       rs149953   T   ?   4      0.9505      0.8559  1.0077  1.0309  0.1522   43.21
   6    28034737      rs9368548   G   ?   4     0.04784      0.2195  0.8719  0.8737  0.0666   58.17
   6    28035246       rs149954   A   ?   4     0.05904       0.219  0.8843  0.8943  0.1344   46.15
   6    28036225       rs149955   C   ?   4     0.05904       0.219  0.8843  0.8943  0.1344   46.15
   6    28036692      rs9468282   T   ?   4      0.5784      0.5784  0.8945  0.8945  0.7822    0.00
   6    28037020       rs149957   T   ?   4      0.8341      0.7859  1.0264  1.0503  0.1107   50.15
   6    28037032     rs61471148   A   ?   4     0.02992     0.05286  0.8620  0.8632  0.3058   17.08
   6    28037893      rs9380047   T   ?   4       0.202      0.2239  0.9130  0.9131  0.3527    8.08
   6    28038117       rs203881   G   ?   4      0.1497      0.4059  0.8524  0.8810  0.1620   41.60
   6    28038929     rs71559070   A   ?   3           1           1  0.0000  0.0000  1.0000    0.00
   6    28038966      rs9348791   T   ?   4      0.8174      0.7787  1.0290  1.0510  0.1212   48.36
   6    28039015      rs7755442   C   ?   4       0.277      0.3609  0.9255  0.9255  0.2485   27.24
   6    28039586      rs4713135   A   ?   4       0.202      0.2239  0.9130  0.9131  0.3527    8.08
   6    28040581     rs16893638   C   ?   4      0.9386      0.8108  0.9860  0.9447  0.1916   36.76
   6    28040695       rs203868   G   ?   4      0.9455      0.8523  1.0084  1.0315  0.1548   42.78
   6    28041857       rs203870   A   ?   4      0.8174      0.7787  1.0290  1.0510  0.1212   48.36
   6    28042014       rs203871   G   ?   4      0.2682      0.6196  0.8891  0.9286  0.1407   45.11
   6    28042274      rs9348792   T   ?   4      0.4426      0.4426  0.8941  0.8941  0.5693    0.00
   6    28042287       rs203872   C   ?   4      0.2761      0.6428  0.8908  0.9321  0.1312   46.69
   6    28043024       rs203875   C   ?   4      0.9455      0.8523  1.0084  1.0315  0.1548   42.78
   6    28043828     rs34712084   G   ?   4      0.6642      0.6891  0.9419  0.9382  0.2767   22.33
   6    28044337     rs55747925   C   ?   4       0.202      0.2239  0.9130  0.9131  0.3527    8.08
   6    28044482     rs56310871   G   ?   4       0.202      0.2239  0.9130  0.9131  0.3527    8.08
   6    28044756      rs6913038   A   ?   4     0.03046     0.03046  1.2846  1.2846  0.9394    0.00
   6    28045449     rs57349346   T   ?   4      0.8174      0.7787  1.0290  1.0510  0.1212   48.36
   6    28046169     rs34716816   A   ?   4       0.202      0.2239  0.9130  0.9131  0.3527    8.08
   6    28046478       rs172164   G   ?   4      0.1347      0.4191  0.8459  0.8795  0.1391   45.38
   6    28046673       rs203876   C   ?   4     0.05135      0.2094  0.8802  0.8921  0.1371   45.71
   6    28046789      rs9393884   G   ?   4      0.2914      0.4005  0.9281  0.9293  0.2191   32.20
   6    28047468    rs139360152   A   ?   4      0.2859      0.2859  1.1687  1.1687  0.5673    0.00
   6    28048535      rs9380049   G   ?   4       0.202      0.2239  0.9130  0.9131  0.3527    8.08
   6    28048538      rs9380050   G   ?   4       0.202      0.2239  0.9130  0.9131  0.3527    8.08
   6    28048618     rs61743041   C   ?   4      0.8405      0.8405  0.9599  0.9599  0.6105    0.00
   6    28048624       rs203877   C   ?   4     0.05135      0.2094  0.8802  0.8921  0.1371   45.71
   6    28050039      rs9393886   G   ?   4     0.09657     0.09657  0.8869  0.8869  0.4233    0.00
   6    28050047      rs9368549   A   ?   4     0.09657     0.09657  0.8869  0.8869  0.4233    0.00
   6    28050439      rs1770133   A   ?   4      0.1347      0.4191  0.8459  0.8795  0.1391   45.38
   6    28050762     rs56364346   G   ?   4      0.1026      0.1111  0.8875  0.8878  0.3731    3.92
   6    28051264    rs114543248   A   ?   4     0.09355     0.09355  0.4801  0.4801  0.9260    0.00
   6    28051772      rs9357061   G   ?   4      0.1026      0.1111  0.8875  0.8878  0.3731    3.92
   6    28051803      rs9368550   A   ?   4      0.1026      0.1111  0.8875  0.8878  0.3731    3.92
   6    28052823      rs1321505   C   ?   4      0.6936      0.7174  0.9471  0.9433  0.2677   23.91
   6    28053097      rs2295594   A   ?   4      0.1026      0.1111  0.8875  0.8878  0.3731    3.92
   6    28054198     rs17767294   G   ?   4      0.4672      0.4672  0.9183  0.9183  0.5635    0.00
   6    28054404      rs9357062   A   ?   4      0.1026      0.1111  0.8875  0.8878  0.3731    3.92
   6    28054707     rs16893666   C   ?   4      0.1026      0.1111  0.8875  0.8878  0.3731    3.92
   6    28055495     rs10484404   T   ?   4      0.1795      0.1795  1.0996  1.0996  0.9359    0.00
   6    28056250     rs17710827   T   ?   1          NA          NA      NA      NA      NA      NA
   6    28056646     rs35027728   G   ?   4     0.09355     0.09355  0.4801  0.4801  0.9260    0.00
   6    28057486       rs203865   C   ?   4      0.9656      0.8741  1.0053  1.0260  0.1720   39.97
   6    28057594      rs2273564   T   ?   4      0.1026      0.1111  0.8875  0.8878  0.3731    3.92
   6    28058179    rs114348712   A   ?   4      0.7635      0.7635  1.1252  1.1252  0.5412    0.00
   6    28058365       rs427348   C   ?   4      0.8375      0.7961  1.0257  1.0457  0.1350   46.06
   6    28058635      rs1853097   G   ?   4      0.1026      0.1111  0.8875  0.8878  0.3731    3.92
   6    28058949     rs35902873   C   ?   4      0.0122      0.0122  4.1645  4.1645  0.6930    0.00
   6    28059020      rs9393887   A   ?   4       0.162      0.2552  0.9039  0.9062  0.2412   28.47
   6    28059217      rs9393888   C   ?   4      0.1026      0.1111  0.8875  0.8878  0.3731    3.92
   6    28059437      rs3734573   C   ?   4      0.1026      0.1111  0.8875  0.8878  0.3731    3.92
   6    28059458      rs3734572   C   ?   4      0.8464      0.8464  0.9152  0.9152  0.8721    0.00
   6    28059766     rs28366687   C   ?   4      0.3522      0.3522  1.0871  1.0871  0.4194    0.00
   6    28059913    rs143257546   G   ?   1          NA          NA      NA      NA      NA      NA
   6    28059960     rs75911928   A   ?   4      0.6772      0.7707  1.0814  1.0732  0.1926   36.58
   6    28060005      rs9357063   A   ?   4      0.1026      0.1111  0.8875  0.8878  0.3731    3.92
   6    28060239     rs13197574   C   ?   4      0.0122      0.0122  4.1645  4.1645  0.6930    0.00
   6    28060398     rs56355079   C   ?   4      0.3111      0.3111  1.0693  1.0693  0.9070    0.00
   6    28061174       rs203894   T   ?   4      0.9656      0.8741  1.0053  1.0260  0.1720   39.97
   6    28061295      rs3734571   T   ?   4        0.47        0.47  0.9003  0.9003  0.6473    0.00
   6    28061744      rs3823180   A   ?   4      0.1026      0.1111  0.8875  0.8878  0.3731    3.92
   6    28061792      rs9368551   G   ?   4      0.1026      0.1111  0.8875  0.8878  0.3731    3.92
   6    28061947      rs9393889   G   ?   4        0.47        0.47  0.9003  0.9003  0.6473    0.00
   6    28062066       rs203893   A   ?   4     0.02269      0.1774  0.8594  0.8744  0.0937   53.11
   6    28062866      rs9366714   C   ?   1          NA          NA      NA      NA      NA      NA
   6    28063855      rs9393890   T   ?   4      0.1026      0.1111  0.8875  0.8878  0.3731    3.92
   6    28064623      rs9380052   C   ?   4      0.1026      0.1111  0.8875  0.8878  0.3731    3.92
   6    28064633      rs9366715   G   ?   4      0.1026      0.1111  0.8875  0.8878  0.3731    3.92
   6    28064736       rs169433   A   ?   4      0.9656      0.8741  1.0053  1.0260  0.1720   39.97
   6    28065038     rs62401434   A   ?   4     0.01603     0.07785  0.5496  0.5656  0.2745   22.72
   6    28065801     rs34166054   C   ?   4      0.0122      0.0122  4.1645  4.1645  0.6930    0.00
   6    28065888       rs476167   C   ?   4     0.02269      0.1774  0.8594  0.8744  0.0937   53.11
   6    28065993     rs34466819   C   ?   4      0.1755      0.2735  0.9068  0.9093  0.2386   28.93
   6    28066223     rs73396575   G   ?   4      0.6614      0.6566  0.9532  0.9450  0.2777   22.16
   6    28067099     rs79870311   T   ?   4      0.3005      0.3005  1.1637  1.1637  0.5615    0.00
   6    28067196       rs203892   C   ?   4     0.02269      0.1774  0.8594  0.8744  0.0937   53.11
   6    28067537      rs9380054   A   ?   4      0.1026      0.1111  0.8875  0.8878  0.3731    3.92
   6    28067798       rs203891   T   ?   4      0.9656      0.8741  1.0053  1.0260  0.1720   39.97
   6    28067951      rs2116981   G   ?   4      0.1026      0.1111  0.8875  0.8878  0.3731    3.92
   6    28068426      rs9368552   G   ?   4      0.1026      0.1111  0.8875  0.8878  0.3731    3.92
   6    28070189    rs148688688   A   ?   4       0.922       0.922  1.0212  1.0212  0.9310    0.00
   6    28070374       rs370266   G   ?   4      0.9656      0.8741  1.0053  1.0260  0.1720   39.97
   6    28070921    rs115474522   T   ?   4      0.7635      0.7635  1.1252  1.1252  0.5412    0.00
   6    28070998     rs13437444   T   ?   4      0.6933      0.7201  0.9479  0.9445  0.2650   24.38
   6    28071119     rs13437126   T   ?   4        0.47        0.47  0.9003  0.9003  0.6473    0.00
   6    28071393       rs188105   T   ?   4     0.02269      0.1774  0.8594  0.8744  0.0937   53.11
   6    28072354     rs73742609   T   ?   4      0.9656      0.8741  1.0053  1.0260  0.1720   39.97
   6    28072602      rs2281588   A   ?   4      0.1026      0.1111  0.8875  0.8878  0.3731    3.92
   6    28073464     rs10946952   C   ?   4      0.5277      0.6027  1.0634  1.0557  0.3443    9.74
   6    28073881     rs34662244   A   ?   1          NA          NA      NA      NA      NA      NA
   6    28074519    rs150614878   G   ?   4       0.163      0.2555  0.9041  0.9063  0.2422   28.31
   6    28074901     rs35952432   T   ?   2      0.1154      0.1154  3.4111  3.4111  1.0000    0.00
   6    28074925     rs35576511   A   ?   4      0.2623      0.2623  0.9272  0.9272  0.9098    0.00
   6    28074927    rs144581086   A   ?   4      0.3504      0.5141  1.1288  1.1156  0.2037   34.76
   6    28075000     rs34131763   C   ?   4      0.1026      0.1111  0.8875  0.8878  0.3731    3.92
   6    28075871     rs73396594   T   ?   4      0.3504      0.5141  1.1288  1.1156  0.2037   34.76
   6    28075911    rs112615652   A   ?   4     0.09289      0.1119  0.8844  0.8849  0.3495    8.72
   6    28076270     rs35193936   G   ?   4      0.1026      0.1111  0.8875  0.8878  0.3731    3.92
   6    28076886       rs203885   T   ?   4      0.9656      0.8741  1.0053  1.0260  0.1720   39.97
   6    28077374       rs203884   A   ?   4     0.02269      0.1774  0.8594  0.8744  0.0937   53.11
   6    28077602     rs17711344   A   ?   4      0.1026      0.1111  0.8875  0.8878  0.3731    3.92
   6    28078032     rs36078605   C   ?   4      0.1026      0.1111  0.8875  0.8878  0.3731    3.92
   6    28078251       rs169432   G   ?   4      0.9656      0.8741  1.0053  1.0260  0.1720   39.97
   6    28078303      rs6932109   A   ?   4       0.162      0.2552  0.9039  0.9062  0.2412   28.47
   6    28078356       rs203883   G   ?   4     0.02269      0.1774  0.8594  0.8744  0.0937   53.11
   6    28078411      rs6931858   T   ?   4      0.1026      0.1111  0.8875  0.8878  0.3731    3.92
   6    28078502       rs203882   A   ?   4     0.02269      0.1774  0.8594  0.8744  0.0937   53.11
   6    28079160      rs9393891   T   ?   4      0.1178      0.1738  0.8926  0.8934  0.2823   21.33
   6    28079428      rs9468286   T   ?   4      0.1026      0.1111  0.8875  0.8878  0.3731    3.92
   6    28079598     rs13203816   C   ?   4      0.0122      0.0122  4.1645  4.1645  0.6930    0.00
   6    28079741      rs9468287   A   ?   4      0.6642      0.6891  0.9419  0.9382  0.2767   22.33
   6    28079946      rs7739216   T   ?   4      0.1026      0.1111  0.8875  0.8878  0.3731    3.92
   6    28079953     rs35512245   C   ?   4      0.1026      0.1111  0.8875  0.8878  0.3731    3.92
   6    28080628     rs34588114   A   ?   4      0.0122      0.0122  4.1645  4.1645  0.6930    0.00
   6    28080777     rs68188794   C   ?   4      0.0122      0.0122  4.1645  4.1645  0.6930    0.00
   6    28081230     rs78368010   A   ?   4     0.03046     0.03046  1.2846  1.2846  0.9394    0.00
   6    28081387     rs75889632   A   ?   4      0.2468      0.2468  1.0869  1.0869  0.9481    0.00
   6    28081394      rs9393892   G   ?   4     0.09272     0.09389  0.8847  0.8847  0.3890    0.56
   6    28081497      rs1770130   T   ?   4      0.9656      0.8741  1.0053  1.0260  0.1720   39.97
   6    28081629      rs9380055   G   ?   4      0.1026      0.1111  0.8875  0.8878  0.3731    3.92
   6    28081758     rs34371502   C   ?   4      0.0122      0.0122  4.1645  4.1645  0.6930    0.00
   6    28082265      rs9368553   C   ?   4      0.1026      0.1111  0.8875  0.8878  0.3731    3.92
   6    28082366      rs6924324   C   ?   4      0.3383      0.3719  1.1279  1.1256  0.3566    7.29
   6    28082711      rs9368554   C   ?   4      0.1026      0.1111  0.8875  0.8878  0.3731    3.92
   6    28083521      rs4713137   G   ?   4      0.1026      0.1111  0.8875  0.8878  0.3731    3.92
   6    28083537      rs4713138   A   ?   4        0.47        0.47  0.9003  0.9003  0.6473    0.00
   6    28084189      rs9348793   A   ?   4      0.1026      0.1111  0.8875  0.8878  0.3731    3.92
   6    28084616    rs139757732   C   ?   4      0.8369      0.8369  1.0905  1.0905  0.9004    0.00
   6    28084733    rs200633730   T   ?   4      0.1026      0.1111  0.8875  0.8878  0.3731    3.92
   6    28085173     rs77975121   A   ?   4       0.803      0.8962  1.1343  0.9156  0.2908   19.81
   6    28086413      rs1770131   T   ?   4     0.02269      0.1774  0.8594  0.8744  0.0937   53.11
   6    28086478      rs6905516   G   ?   4      0.1026      0.1111  0.8875  0.8878  0.3731    3.92
   6    28086479      rs6905522   C   ?   4      0.1026      0.1111  0.8875  0.8878  0.3731    3.92
   6    28086883      rs9461432   C   ?   4      0.6933      0.7201  0.9479  0.9445  0.2650   24.38
   6    28087443    rs115829483   T   ?   4      0.5618      0.5618  0.9308  0.9308  0.5494    0.00
   6    28087674      rs9468290   T   ?   4      0.1026      0.1111  0.8875  0.8878  0.3731    3.92
   6    28087721      rs1613149   G   ?   4      0.9656      0.8741  1.0053  1.0260  0.1720   39.97
   6    28089300    rs141247360   A   ?   4      0.5618      0.5618  0.9308  0.9308  0.5494    0.00
   6    28089472      rs1654778   T   ?   4      0.9656      0.8741  1.0053  1.0260  0.1720   39.97
   6    28089481     rs71559072   T   ?   4      0.0122      0.0122  4.1645  4.1645  0.6930    0.00
   6    28089699      rs1631552   A   ?   4     0.02269      0.1774  0.8594  0.8744  0.0937   53.11
   6    28089973      rs1654777   G   ?   4      0.9656      0.8741  1.0053  1.0260  0.1720   39.97
   6    28090562     rs76440886   C   ?   4      0.9386      0.8108  0.9860  0.9447  0.1916   36.76
   6    28090662      rs7747772   C   ?   4       0.922       0.922  1.0212  1.0212  0.9310    0.00
   6    28090931      rs6934769   G   ?   4      0.1026      0.1111  0.8875  0.8878  0.3731    3.92
   6    28091580     rs35345226   G   ?   4      0.0122      0.0122  4.1645  4.1645  0.6930    0.00
   6    28092306       rs539474   C   ?   4      0.9656      0.8741  1.0053  1.0260  0.1720   39.97
   6    28092307     rs17711801   G   ?   4      0.1026      0.1111  0.8875  0.8878  0.3731    3.92
   6    28092603       rs536704   G   ?   4     0.08102      0.1872  0.8930  0.9010  0.2319   30.06
   6    28092685      rs4713139   T   ?   4      0.6933      0.7201  0.9479  0.9445  0.2650   24.38
   6    28092795     rs73398516   C   ?   4      0.2995      0.4166  1.1576  1.1720  0.1500   43.58
   6    28093840      rs9468291   A   ?   4      0.3884      0.5031  1.0813  1.0702  0.3052   17.18
   6    28094366      rs6922063   A   ?   4       0.162      0.2552  0.9039  0.9062  0.2412   28.47
   6    28094432     rs12055625   C   ?   4      0.6547      0.6337  0.9106  0.8684  0.1170   49.08
   6    28094731      rs2275508   C   ?   4       0.162      0.2552  0.9039  0.9062  0.2412   28.47
   6    28095146      rs1770129   T   ?   4      0.7774      0.7613  1.0356  1.0533  0.1430   44.73
   6    28095172      rs9461433   T   ?   4      0.1026      0.1111  0.8875  0.8878  0.3731    3.92
   6    28095355      rs9468292   A   ?   4      0.1026      0.1111  0.8875  0.8878  0.3731    3.92
   6    28096196      rs9468293   T   ?   4      0.3884      0.5031  1.0813  1.0702  0.3052   17.18
   6    28098925      rs1233784   T   ?   4      0.9656      0.8741  1.0053  1.0260  0.1720   39.97
   6    28099344      rs1947863   A   ?   4      0.1019      0.1109  0.8874  0.8876  0.3721    4.14
   6    28099351      rs1225711   C   ?   4      0.9656      0.8741  1.0053  1.0260  0.1720   39.97
   6    28101678      rs4713141   C   ?   4      0.1026      0.1111  0.8875  0.8878  0.3731    3.92
   6    28102378     rs34130214   T   ?   4      0.6933      0.7201  0.9479  0.9445  0.2650   24.38
   6    28103648      rs1225709   C   ?   4      0.8393      0.8393  1.0224  1.0224  0.6354    0.00
   6    28103691      rs1340004   T   ?   4      0.1026      0.1111  0.8875  0.8878  0.3731    3.92
   6    28104476      rs9380056   T   ?   4      0.1026      0.1111  0.8875  0.8878  0.3731    3.92
   6    28104634      rs9380057   T   ?   4      0.1026      0.1111  0.8875  0.8878  0.3731    3.92
   6    28105196      rs1947862   T   ?   4      0.1084      0.1156  0.8891  0.8893  0.3764    3.24
   6    28106141      rs6941992   C   ?   4      0.1084      0.1156  0.8891  0.8893  0.3764    3.24
   6    28106347      rs4713142   G   ?   4      0.1084      0.1156  0.8891  0.8893  0.3764    3.24
   6    28106759      rs4713143   C   ?   4      0.1084      0.1156  0.8891  0.8893  0.3764    3.24
   6    28106790      rs4713144   G   ?   4      0.1084      0.1156  0.8891  0.8893  0.3764    3.24
   6    28106827      rs4713145   C   ?   4      0.1084      0.1156  0.8891  0.8893  0.3764    3.24
   6    28107282      rs1480646   A   ?   4      0.9656      0.8741  1.0053  1.0260  0.1720   39.97
   6    28107357      rs3757188   C   ?   4      0.6933      0.7201  0.9479  0.9445  0.2650   24.38
   6    28107654      rs3757187   C   ?   4      0.1084      0.1156  0.8891  0.8893  0.3764    3.24
   6    28107662      rs3757186   T   ?   4       0.588       0.588  0.9346  0.9346  0.5700    0.00
   6    28107776      rs3757185   A   ?   4     0.09176        0.12  0.8835  0.8839  0.3268   13.15
   6    28108085      rs1904841   T   ?   4      0.3505      0.4159  0.9342  0.9355  0.2947   19.11
   6    28108232      rs1904840   T   ?   4      0.2433      0.2433  0.9174  0.9174  0.4373    0.00
   6    28108788      rs2791332   T   ?   4      0.1861      0.2728  0.9180  0.9231  0.2950   19.04
   6    28108967      rs9368555   C   ?   4      0.2286      0.2286  0.9149  0.9149  0.4223    0.00
   6    28109262      rs9393893   C   ?   4      0.2286      0.2286  0.9149  0.9149  0.4223    0.00
   6    28109633      rs2277103   T   ?   4      0.8385      0.8243  0.9777  0.9728  0.3055   17.14
   6    28109960      rs1871695   G   ?   4      0.8375      0.7961  1.0257  1.0457  0.1350   46.06
   6    28110478      rs1890809   G   ?   4      0.2792      0.2792  1.0743  1.0743  0.9151    0.00
   6    28111536      rs4713146   T   ?   4      0.2286      0.2286  0.9149  0.9149  0.4223    0.00
   6    28111555      rs1416997   G   ?   4      0.9566      0.9189  0.9933  1.0171  0.1563   42.54
   6    28111902     rs57507433   T   ?   4      0.8042      0.6942  1.0770  0.8182  0.0594   59.62
   6    28112562      rs9393894   G   ?   4      0.2286      0.2286  0.9149  0.9149  0.4223    0.00
   6    28112713      rs9468295   C   ?   4      0.2286      0.2286  0.9149  0.9149  0.4223    0.00
   6    28112842      rs9357064   C   ?   4        0.47        0.47  0.9003  0.9003  0.6473    0.00
   6    28113730      rs9468296   G   ?   4      0.2286      0.2286  0.9149  0.9149  0.4223    0.00
   6    28113746      rs1225716   C   ?   4     0.05152      0.2519  0.8780  0.8935  0.1028   51.52
   6    28114507    rs115870904   G   ?   1          NA          NA      NA      NA      NA      NA
   6    28114818     rs35749575   T   ?   1          NA          NA      NA      NA      NA      NA
   6    28114820      rs2791334   T   ?   4      0.9566      0.9189  0.9933  1.0171  0.1563   42.54
   6    28114852     rs77851971   A   ?   4      0.8385      0.8243  0.9777  0.9728  0.3055   17.14
   6    28115156      rs4711164   T   ?   4      0.2286      0.2286  0.9149  0.9149  0.4223    0.00
   6    28115184      rs4711165   G   ?   4      0.2286      0.2286  0.9149  0.9149  0.4223    0.00
   6    28115921      rs4713148   A   ?   4      0.2286      0.2286  0.9149  0.9149  0.4223    0.00
   6    28117105      rs2622321   T   ?   4      0.8869      0.9574  0.9826  1.0092  0.1415   44.98
   6    28117162      rs6910942   G   ?   4      0.3205      0.5103  1.0944  1.0750  0.2417   28.39
   6    28117331     rs62620225   T   ?   4      0.8369      0.8369  1.0905  1.0905  0.9004    0.00
   6    28117757      rs9348794   A   ?   4      0.2286      0.2286  0.9149  0.9149  0.4223    0.00
   6    28118874      rs9468297   T   ?   4      0.2286      0.2286  0.9149  0.9149  0.4223    0.00
   6    28119055     rs72846780   C   ?   4     0.04473     0.04473  2.9486  2.9486  0.5695    0.00
   6    28120348     rs17712613   A   ?   4      0.2286      0.2286  0.9149  0.9149  0.4223    0.00
   6    28120401      rs2622319   C   ?   4     0.04693      0.2586  0.8757  0.8922  0.0889   53.98
   6    28120663      rs9295758   G   ?   4      0.2286      0.2286  0.9149  0.9149  0.4223    0.00
   6    28120724      rs9348795   C   ?   4      0.8869      0.9574  0.9826  1.0092  0.1415   44.98
   6    28120898     rs17774663   A   ?   4      0.2286      0.2286  0.9149  0.9149  0.4223    0.00
   6    28121828      rs6908414   G   ?   4      0.3154      0.4412  1.1521  1.1667  0.1342   46.19
   6    28122345      rs9468298   G   ?   4      0.2286      0.2286  0.9149  0.9149  0.4223    0.00
   6    28122349      rs6932313   C   ?   4      0.3826       0.591  1.0892  1.0661  0.2470   27.49
   6    28124114     rs13205911   T   ?   4     0.04473     0.04473  2.9486  2.9486  0.5695    0.00
   6    28124469      rs9295759   T   ?   4      0.2286      0.2286  0.9149  0.9149  0.4223    0.00
   6    28125449      rs6928131   C   ?   4      0.3663       0.546  1.1243  1.1098  0.1831   38.14
   6    28126202      rs9348796   G   ?   4      0.2286      0.2286  0.9149  0.9149  0.4223    0.00
   6    28126570     rs12333002   T   ?   4      0.3826       0.591  1.0892  1.0661  0.2470   27.49
   6    28126834     rs11552219   T   ?   4      0.2286      0.2286  0.9149  0.9149  0.4223    0.00
   6    28126840      rs9468300   T   ?   4      0.6437      0.6834  0.9392  0.9368  0.2615   24.99
   6    28127444      rs9380058   C   ?   4       0.265      0.2906  0.9215  0.9219  0.3516    8.30
   6    28127703      rs9393896   T   ?   4      0.2286      0.2286  0.9149  0.9149  0.4223    0.00
   6    28127710      rs9393897   T   ?   4      0.2286      0.2286  0.9149  0.9149  0.4223    0.00
   6    28127839     rs76655036   A   ?   4     0.03097     0.03097  1.2837  1.2837  0.9416    0.00
   6    28129231     rs13197175   T   ?   1          NA          NA      NA      NA      NA      NA
   6    28129232     rs13197176   T   ?   4     0.04473     0.04473  2.9486  2.9486  0.5695    0.00
   6    28129580      rs9357065   C   ?   4      0.2286      0.2286  0.9149  0.9149  0.4223    0.00
   6    28129593    rs114627468   C   ?   4       0.588       0.588  0.9346  0.9346  0.5700    0.00
   6    28129831      rs9357066   C   ?   4      0.2286      0.2286  0.9149  0.9149  0.4223    0.00
   6    28130089     rs13201308   T   ?   4     0.04473     0.04473  2.9486  2.9486  0.5695    0.00
   6    28130194     rs16893731   A   ?   4      0.7744      0.7744  0.9696  0.9696  0.4731    0.00
   6    28130235     rs59910759   G   ?   4      0.6318      0.6318  0.9447  0.9447  0.5429    0.00
   6    28130359      rs1150669   G   ?   4      0.6673      0.6673  1.0384  1.0384  0.4505    0.00
   6    28130376      rs9393898   T   ?   4       0.265      0.2906  0.9215  0.9219  0.3516    8.30
   6    28130450     rs34765154   A   ?   1          NA          NA      NA      NA      NA      NA
   6    28131043      rs1150671   A   ?   4      0.6673      0.6673  1.0384  1.0384  0.4505    0.00
   6    28131153      rs9368556   C   ?   4      0.2286      0.2286  0.9149  0.9149  0.4223    0.00
   6    28131537      rs9368557   C   ?   4      0.2286      0.2286  0.9149  0.9149  0.4223    0.00
   6    28131622      rs1150672   T   ?   4      0.9879      0.8816  1.0019  1.0273  0.1122   49.90
   6    28132358      rs9380059   C   ?   4      0.2286      0.2286  0.9149  0.9149  0.4223    0.00
   6    28132426      rs1564442   A   ?   4      0.8385      0.8243  0.9777  0.9728  0.3055   17.14
   6    28132603      rs9380060   A   ?   4      0.2286      0.2286  0.9149  0.9149  0.4223    0.00
   6    28132726     rs35227624   G   ?   4      0.2286      0.2286  0.9149  0.9149  0.4223    0.00
   6    28132803      rs9380061   C   ?   4      0.2286      0.2286  0.9149  0.9149  0.4223    0.00
   6    28133239     rs34505829   T   ?   4     0.04473     0.04473  2.9486  2.9486  0.5695    0.00
   6    28133306      rs9368558   G   ?   4      0.2286      0.2286  0.9149  0.9149  0.4223    0.00
   6    28133528      rs9393899   C   ?   4      0.2286      0.2286  0.9149  0.9149  0.4223    0.00
   6    28134047     rs73400515   A   ?   4      0.6318      0.6318  0.9447  0.9447  0.5429    0.00
   6    28134106      rs6929559   C   ?   4      0.3553      0.3553  1.0733  1.0733  0.7526    0.00
   6    28134221     rs35098436   C   ?   4     0.04473     0.04473  2.9486  2.9486  0.5695    0.00
   6    28134368      rs1150674   G   ?   4     0.08977      0.3764  0.8263  0.8644  0.1185   48.83
   6    28134582     rs16893735   T   ?   4        0.47        0.47  0.9003  0.9003  0.6473    0.00
   6    28135660      rs9283884   C   ?   4      0.2286      0.2286  0.9149  0.9149  0.4223    0.00
   6    28136212      rs4713150   A   ?   4      0.2286      0.2286  0.9149  0.9149  0.4223    0.00
   6    28136356      rs4713151   A   ?   4      0.2286      0.2286  0.9149  0.9149  0.4223    0.00
   6    28136797      rs9393901   G   ?   4      0.2286      0.2286  0.9149  0.9149  0.4223    0.00
   6    28137027      rs3173443   G   ?   4      0.2286      0.2286  0.9149  0.9149  0.4223    0.00
   6    28137454      rs4713152   A   ?   4      0.2286      0.2286  0.9149  0.9149  0.4223    0.00
   6    28137499     rs72846794   A   ?   4     0.04473     0.04473  2.9486  2.9486  0.5695    0.00
   6    28137533      rs9348797   C   ?   4      0.2286      0.2286  0.9149  0.9149  0.4223    0.00
   6    28137569      rs9380062   A   ?   4      0.2286      0.2286  0.9149  0.9149  0.4223    0.00
   6    28137730      rs9393902   G   ?   4        0.47        0.47  0.9003  0.9003  0.6473    0.00
   6    28137853      rs9380063   G   ?   4      0.2286      0.2286  0.9149  0.9149  0.4223    0.00
   6    28138658    rs115651187   G   ?   1          NA          NA      NA      NA      NA      NA
   6    28138798     rs74980997   A   ?   4      0.8363      0.8363  0.9534  0.9534  0.9460    0.00
   6    28139645      rs1150676   A   ?   4     0.08977      0.3764  0.8263  0.8644  0.1185   48.83
   6    28139710     rs13217984   T   ?   1          NA          NA      NA      NA      NA      NA
   6    28141460      rs8180562   A   ?   4      0.6437      0.6834  0.9392  0.9368  0.2615   24.99
   6    28141548     rs12332979   G   ?   4      0.2286      0.2286  0.9149  0.9149  0.4223    0.00
   6    28142276      rs1150678   T   ?   4     0.05257      0.2819  0.8785  0.8963  0.0848   54.72
   6    28142587     rs67878650   C   ?   4      0.2286      0.2286  0.9149  0.9149  0.4223    0.00
   6    28143011      rs9348798   A   ?   4      0.2286      0.2286  0.9149  0.9149  0.4223    0.00
   6    28143118      rs9380064   G   ?   4      0.6437      0.6834  0.9392  0.9368  0.2615   24.99
   6    28143562     rs73400525   A   ?   4      0.3826       0.591  1.0892  1.0661  0.2470   27.49
   6    28143857      rs9468301   C   ?   4        0.47        0.47  0.9003  0.9003  0.6473    0.00
   6    28144686     rs58909320   T   ?   4      0.8869      0.9574  0.9826  1.0092  0.1415   44.98
   6    28144751      rs9380065   G   ?   4      0.2286      0.2286  0.9149  0.9149  0.4223    0.00
   6    28144832     rs35781323   C   ?   4     0.04473     0.04473  2.9486  2.9486  0.5695    0.00
   6    28146674      rs1233667   T   ?   4      0.4271      0.4809  1.0682  1.0644  0.3393   10.72
   6    28146972      rs9468305   T   ?   4      0.3417      0.4823  1.0902  1.0762  0.2810   21.58
   6    28147385      rs9295760   A   ?   4     0.04996      0.2709  0.8772  0.8945  0.0874   54.25
   6    28147855     rs62401437   A   ?   4       0.797      0.8107  1.0791  1.0832  0.3081   16.66
   6    28147987      rs9295761   G   ?   4      0.2201      0.2201  0.9133  0.9133  0.4107    0.00
   6    28148110     rs73400532   T   ?   4      0.6812      0.6812  0.9570  0.9570  0.4504    0.00
   6    28148752      rs1225591   A   ?   4     0.04996      0.2709  0.8772  0.8945  0.0874   54.25
   6    28149112    rs113329756   A   ?   4      0.3653      0.5685  1.0926  1.0702  0.2477   27.37
   6    28150242      rs1225592   G   ?   1          NA          NA      NA      NA      NA      NA
   6    28150592     rs62401438   T   ?   2     0.01603     0.01603  7.4307  7.4307  1.0000    0.00
   6    28150878     rs34832585   T   ?   4     0.04473     0.04473  2.9486  2.9486  0.5695    0.00
   6    28150998      rs9380067   A   ?   4      0.6461      0.6461  0.9709  0.9709  0.8261    0.00
   6    28151100      rs1225594   A   ?   4      0.9516      0.9086  0.9926  1.0199  0.1343   46.18
   6    28151340      rs1225595   A   ?   1          NA          NA      NA      NA      NA      NA
   6    28152567      rs2622315   A   ?   4        0.41        0.41  1.0548  1.0548  0.8588    0.00
   6    28152583      rs6901017   C   ?   4      0.6111      0.6111  0.9678  0.9678  0.8200    0.00
   6    28153282    rs114799031   T   ?   4      0.8956      0.7411  0.9754  0.9192  0.1632   41.41
   6    28153897      rs1233691   T   ?   1          NA          NA      NA      NA      NA      NA
   6    28154796      rs1150680   T   ?   4      0.1115      0.4252  0.8366  0.8767  0.1150   49.43
   6    28155314      rs1150683   T   ?   4      0.9516      0.9086  0.9926  1.0199  0.1343   46.18
   6    28155418      rs9295762   C   ?   4      0.5885      0.5885  0.9656  0.9656  0.6281    0.00
   6    28155442      rs9461439   C   ?   4      0.4404      0.4404  0.8940  0.8940  0.6829    0.00
   6    28156313      rs1150684   C   ?   4      0.9516      0.9086  0.9926  1.0199  0.1343   46.18
   6    28157285     rs16893761   G   ?   4      0.7132      0.7109  0.9604  0.9545  0.2897   20.01
   6    28158954      rs1237873   G   ?   4     0.08677       0.419  0.8255  0.8709  0.0950   52.90
   6    28159740      rs9468306   A   ?   4       0.372      0.4847  1.0837  1.0726  0.3083   16.61
   6    28159960      rs9368560   C   ?   4      0.6497      0.6497  0.9710  0.9710  0.5953    0.00
   6    28160799      rs1225598   G   ?   4      0.7859      0.7859  0.9827  0.9827  0.5987    0.00
   6    28162051     rs10946953   G   ?   4      0.4076      0.6982  0.8888  0.9242  0.1454   44.33
   6    28162087      rs1225597   C   ?   1          NA          NA      NA      NA      NA      NA
   6    28162620      rs1225596   C   ?   4      0.7859      0.7859  0.9827  0.9827  0.5987    0.00
   6    28163394    rs148013783   T   ?   4      0.3022      0.3022  1.1563  1.1563  0.7335    0.00
   6    28164414     rs73740569   A   ?   4      0.5053      0.7422  0.9094  0.9378  0.1720   39.97
   6    28164692     rs73740570   T   ?   4      0.6172      0.8224  0.9301  0.9534  0.1275   47.31
   6    28165099      rs1150689   C   ?   4      0.7859      0.7859  0.9827  0.9827  0.5987    0.00
   6    28165190      rs1225599   T   ?   4      0.7859      0.7859  0.9827  0.9827  0.5987    0.00
   6    28166447      rs1233705   G   ?   4      0.7859      0.7859  0.9827  0.9827  0.5987    0.00
   6    28166783     rs73400551   C   ?   4      0.7132      0.7109  0.9604  0.9545  0.2897   20.01
   6    28166923      rs1233704   T   ?   4      0.7859      0.7859  0.9827  0.9827  0.5987    0.00
   6    28167635      rs1071893   G   ?   2      0.1061      0.1061  1.1414  1.1414  0.6939    0.00
   6    28168103      rs9393905   G   ?   4     0.02371      0.1617  0.7514  0.7844  0.1855   37.75
   6    28168343      rs9368561   T   ?   4      0.5201      0.5344  0.9147  0.9134  0.3525    8.13
   6    28168726      rs1233701   G   ?   4      0.7859      0.7859  0.9827  0.9827  0.5987    0.00
   6    28169158      rs1233699   A   ?   4      0.7859      0.7859  0.9827  0.9827  0.5987    0.00
   6    28169241     rs13195291   A   ?   1          NA          NA      NA      NA      NA      NA
   6    28169623      rs1233698   C   ?   4      0.2235      0.3228  1.1175  1.1063  0.3041   17.39
   6    28170297       rs735765   A   ?   4      0.5157      0.5157  1.0504  1.0504  0.4434    0.00
   6    28171327     rs77865829   A   ?   4      0.2258      0.2258  1.1754  1.1754  0.8157    0.00
   6    28172263      rs1233697   A   ?   4      0.7859      0.7859  0.9827  0.9827  0.5987    0.00
   6    28172953      rs1233707   A   ?   4      0.7859      0.7859  0.9827  0.9827  0.5987    0.00
   6    28173010      rs1237875   T   ?   4      0.7859      0.7859  0.9827  0.9827  0.5987    0.00
   6    28173219      rs1233708   G   ?   2      0.0699      0.0699  1.1596  1.1596  0.5948    0.00
   6    28173957      rs1150692   G   ?   4      0.7859      0.7859  0.9827  0.9827  0.5987    0.00
   6    28174024     rs16893801   C   ?   4      0.9561      0.9027  0.9940  0.9827  0.1849   37.86
   6    28174402      rs9368562   T   ?   4      0.5636      0.7539  0.9261  0.9507  0.2528   26.49
   6    28174590      rs1150693   C   ?   4      0.7705      0.7705  0.9813  0.9813  0.5118    0.00
   6    28174757     rs13197633   A   ?   4     0.03731     0.03731  3.0982  3.0982  0.5754    0.00
   6    28175549      rs1150696   C   ?   4      0.8088      0.8088  1.0157  1.0157  0.4137    0.00
   6    28175636      rs1150697   G   ?   4      0.5576      0.5576  1.0391  1.0391  0.9936    0.00
   6    28177854     rs73740584   C   ?   4      0.3604      0.6742  0.9381  0.9593  0.1273   47.34
   6    28178204      rs9295765   A   ?   4      0.4854      0.4854  0.9036  0.9036  0.6233    0.00
   6    28178636     rs16893817   G   ?   4      0.9449       0.881  1.0049  1.0120  0.2952   19.01
   6    28179286      rs9295766   C   ?   4      0.4854      0.4854  0.9036  0.9036  0.6233    0.00
   6    28179523     rs73400572   A   ?   4      0.7152      0.7152  1.0321  1.0321  0.9208    0.00
   6    28179560     rs78270345   G   ?   4      0.7724      0.6963  0.9457  0.9111  0.2207   31.93
   6    28180496     rs76466385   T   ?   4       0.856       0.856  1.0434  1.0434  0.9481    0.00
   6    28181994     rs75617846   G   ?   4      0.7119      0.9372  1.1323  1.0345  0.2017   35.09
   6    28182450      rs9295767   A   ?   4      0.4854      0.4854  0.9036  0.9036  0.6233    0.00
   6    28182896     rs72849211   G   ?   3      0.8169      0.8169  0.8324  0.8324  0.9287    0.00
   6    28183886      rs1150701   C   ?   4     0.08991      0.2654  1.1233  1.1018  0.2028   34.90
   6    28184097      rs1150702   T   ?   4     0.08991      0.2654  1.1233  1.1018  0.2028   34.90
   6    28184260      rs1150703   T   ?   4      0.9466      0.9466  1.0058  1.0058  0.7941    0.00
   6    28184308     rs73400575   C   ?   4      0.7012      0.7012  0.9634  0.9634  0.9582    0.00
   6    28185554     rs73400579   C   ?   4       0.896       0.896  1.0172  1.0172  0.6673    0.00
   6    28186978      rs1736892   C   ?   4      0.0855      0.0855  1.1605  1.1605  0.4601    0.00
   6    28187632     rs35001169   G   ?   4     0.03731     0.03731  3.0982  3.0982  0.5754    0.00
   6    28187719     rs73740587   G   ?   4      0.8796      0.9188  0.9893  0.9924  0.3529    8.04
   6    28188614     rs11967622   A   ?   4      0.4607      0.4607  1.1021  1.1021  0.6456    0.00
   6    28188774     rs79615215   A   ?   4       0.786       0.786  1.0212  1.0212  0.8636    0.00
   6    28189663       rs993619   C   ?   4      0.2627      0.5527  0.9242  0.9445  0.1487   43.80
   6    28190830      rs9393908   A   ?   4      0.5402      0.5615  0.9184  0.9166  0.3317   12.20
   6    28191057      rs9366717   T   ?   4      0.5402      0.5615  0.9184  0.9166  0.3317   12.20
   6    28191288     rs35656932   T   ?   4     0.03731     0.03731  3.0982  3.0982  0.5754    0.00
   6    28191718     rs73400580   C   ?   4      0.5298      0.5298  1.0859  1.0859  0.6652    0.00
   6    28192122     rs77793619   G   ?   4      0.8901      0.9294  0.9902  0.9934  0.3528    8.06
   6    28193102     rs34243448   A   ?   4     0.03731     0.03731  3.0982  3.0982  0.5754    0.00
   6    28193131      rs1233712   A   ?   4       0.177      0.2645  1.0968  1.0880  0.3129   15.77
   6    28193467     rs73400581   A   ?   4      0.5709      0.5709  1.0486  1.0486  0.8019    0.00
   6    28194598     rs78793798   G   ?   4      0.7706      0.7837  0.9474  0.9289  0.1161   49.24
   6    28194629      rs9461443   T   ?   4      0.3487      0.3487  0.9349  0.9349  0.9740    0.00
   6    28196454     rs17776284   A   ?   4      0.5309      0.8758  0.9173  0.9657  0.0811   55.41
   6    28196718      rs2299031   C   ?   4      0.5309      0.8758  0.9173  0.9657  0.0811   55.41
   6    28197186     rs34477097   T   ?   4      0.3487      0.3487  0.9349  0.9349  0.9740    0.00
   6    28197469     rs16893827   C   ?   4      0.6769      0.6769  1.0410  1.0410  0.9533    0.00
   6    28197752     rs34024998   G   ?   3      0.2651      0.4224  1.0821  1.0704  0.2520   27.46
   6    28197886     rs34787248   T   ?   4      0.9643      0.9643  0.9967  0.9967  0.9177    0.00
   6    28197963     rs73400590   C   ?   4      0.5298      0.5298  1.0859  1.0859  0.6652    0.00
   6    28198122     rs76542212   T   ?   1          NA          NA      NA      NA      NA      NA
   6    28198456      rs9468317   C   ?   4      0.3276      0.3276  0.9322  0.9322  0.9833    0.00
   6    28198755      rs2299030   C   ?   4      0.3608      0.3608  0.6053  0.6053  0.9995    0.00
   6    28198828    rs116289313   T   ?   4      0.1513      0.1513  1.1756  1.1756  0.9365    0.00
   6    28198831      rs2299029   A   ?   4      0.3313      0.3313  0.9327  0.9327  0.9833    0.00
   6    28199600      rs1679723   T   ?   4     0.08345     0.08345  1.1606  1.1606  0.4860    0.00
   6    28199764     rs11967137   G   ?   4      0.3313      0.3313  0.9327  0.9327  0.9833    0.00
   6    28199866    rs142255256   C   ?   4      0.8642      0.8908  0.9879  0.9900  0.3664    5.32
   6    28199937     rs11962305   C   ?   4      0.3313      0.3313  0.9327  0.9327  0.9833    0.00
   6    28201364      rs6917759   G   ?   4      0.8004      0.8004  1.0197  1.0197  0.8864    0.00
   6    28201531     rs13204012   A   ?   1          NA          NA      NA      NA      NA      NA
   6    28202912     rs66487884   G   ?   4       0.499       0.499  1.0606  1.0606  0.7324    0.00
   6    28203056     rs13205211   G   ?   1          NA          NA      NA      NA      NA      NA
   6    28203300      rs9380069   G   ?   4     0.03879     0.03879  0.8101  0.8101  0.8828    0.00
   6    28204793     rs11752073   T   ?   4      0.8906      0.8906  1.0107  1.0107  0.9205    0.00
   6    28205502      rs9366718   T   ?   4      0.3313      0.3313  0.9327  0.9327  0.9833    0.00
   6    28205826    rs112421400   T   ?   4      0.7196      0.7196  1.0303  1.0303  0.7366    0.00
   6    28205827      rs1150708   A   ?   4      0.1663      0.2059  1.0992  1.0949  0.3542    7.79
   6    28206813     rs80136959   T   ?   4      0.8642      0.8908  0.9879  0.9900  0.3664    5.32
   6    28207200      rs9393909   T   ?   4      0.3057      0.3057  0.9291  0.9291  0.9927    0.00
   6    28207737     rs11758148   C   ?   4      0.8642      0.8908  0.9879  0.9900  0.3664    5.32
   6    28207991     rs56057304   G   ?   4      0.8289      0.8289  0.8781  0.8781  0.9909    0.00
   6    28208192      rs9393910   G   ?   4      0.3057      0.3057  0.9291  0.9291  0.9927    0.00
   6    28208558      rs9368563   G   ?   4      0.3057      0.3057  0.9291  0.9291  0.9927    0.00
   6    28209102      rs9295768   A   ?   4      0.3057      0.3057  0.9291  0.9291  0.9927    0.00
   6    28209197      rs7769054   G   ?   4      0.8642      0.8908  0.9879  0.9900  0.3664    5.32
   6    28209531      rs9468318   A   ?   4      0.3057      0.3057  0.9291  0.9291  0.9927    0.00
   6    28210293      rs9357067   G   ?   4      0.3126      0.3126  0.9301  0.9301  0.9929    0.00
   6    28210688       rs967005   T   ?   4      0.3057      0.3057  0.9291  0.9291  0.9927    0.00
   6    28211457     rs60913498   A   ?   4      0.5344      0.5344  0.9504  0.9504  0.8909    0.00
   6    28212489      rs7757215   A   ?   4      0.4029      0.4029  1.0783  1.0783  0.8941    0.00
   6    28214698     rs17720293   T   ?   4      0.8364      0.8364  0.9642  0.9642  0.7599    0.00
   6    28215446      rs1233710   T   ?   4      0.2203      0.3823  1.0854  1.0715  0.2573   25.72
   6    28215641      rs2235359   G   ?   4      0.9221      0.9221  1.0066  1.0066  0.6116    0.00
   6    28215941     rs73402513   C   ?   4      0.2864       0.308  0.8931  0.8950  0.3734    3.86
   6    28216027      rs2235358   G   ?   3      0.4534      0.4545  0.6344  0.6179  0.3391    7.54
   6    28216486      rs7740487   G   ?   4      0.2732      0.2732  0.9127  0.9127  0.7713    0.00
   6    28217831    rs115815993   T   ?   4      0.6325      0.7056  0.9130  0.9090  0.1709   40.14
   6    28217931    rs112863641   T   ?   4      0.6616      0.6616  1.0365  1.0365  0.7787    0.00
   6    28218199     rs13200462   C   ?   4        0.27        0.27  0.9122  0.9122  0.7682    0.00
   6    28219695     rs62638680   A   ?   4      0.2918      0.3065  0.8945  0.8957  0.3789    2.71
   6    28220243     rs74409018   C   ?   4      0.8731      0.8731  1.0189  1.0189  0.9520    0.00
   6    28221264      rs1679732   G   ?   4      0.2008      0.2008  0.9059  0.9059  0.7592    0.00
   6    28221689    rs147550448   A   ?   3      0.4534      0.4545  0.6344  0.6179  0.3391    7.54
   6    28221816     rs10456362   A   ?   4      0.1842      0.1842  0.8988  0.8988  0.5350    0.00
   6    28222980      rs2185955   G   ?   4      0.7021      0.7021  1.0261  1.0261  0.6960    0.00
   6    28223680      rs7750106   A   ?   4      0.5546       0.699  1.0394  1.0300  0.2646   24.45
   6    28224525      rs9468321   G   ?   4      0.5699      0.5699  0.9159  0.9159  0.7742    0.00
   6    28225053    rs140272569   T   ?   1          NA          NA      NA      NA      NA      NA
   6    28225311     rs13208096   G   ?   1          NA          NA      NA      NA      NA      NA
   6    28226282    rs140619608   G   ?   4      0.4758      0.7051  1.1380  1.0954  0.1622   41.58
   6    28226283    rs145676979   C   ?   4      0.4758      0.7051  1.1380  1.0954  0.1622   41.58
   6    28227145     rs41269289   C   ?   1          NA          NA      NA      NA      NA      NA
   6    28227604         rs1635   A   ?   4      0.5546       0.699  1.0394  1.0300  0.2646   24.45
   6    28227633      rs9461446   T   ?   4      0.5699      0.5699  0.9159  0.9159  0.7742    0.00
   6    28227860      rs3734564   A   ?   4      0.7531      0.8365  1.0447  1.0334  0.2738   22.85
   6    28228342      rs1679709   A   ?   4      0.2052      0.2052  0.9071  0.9071  0.8545    0.00
   6    28228747     rs17720687   G   ?   4        0.84      0.7196  0.9615  0.9115  0.1697   40.34
   6    28229411      rs1778511   G   ?   4      0.2267      0.2267  0.9134  0.9134  0.8835    0.00
   6    28229529     rs11751702   C   ?   4      0.7073      0.7073  1.0256  1.0256  0.6957    0.00
   6    28229690      rs1778510   C   ?   4      0.2222      0.2222  1.1106  1.1106  0.4712    0.00
   6    28229795      rs1600621   T   ?   4      0.2131      0.2131  1.1130  1.1130  0.4742    0.00
   6    28229881      rs1778508   C   ?   4      0.2052      0.2052  0.9094  0.9094  0.8767    0.00
   6    28230717      rs1778507   T   ?   4      0.4443      0.4443  0.9214  0.9214  0.4742    0.00
   6    28231243      rs9468322   A   ?   4      0.6762      0.6762  0.9457  0.9457  0.4188    0.00
   6    28232278      rs2799076   T   ?   4      0.9063      0.9063  0.9877  0.9877  0.4077    0.00
   6    28233781     rs11966237   G   ?   4      0.2633      0.2633  0.8885  0.8885  0.3937    0.00
   6    28234014     rs76983085   G   ?   4      0.7409      0.7568  0.9406  0.9224  0.1331   46.38
   6    28234402      rs4713155   T   ?   4      0.8913      0.8913  1.0162  1.0162  0.9524    0.00
   6    28234423     rs61127718   C   ?   4      0.9456      0.8753  0.9878  0.9632  0.1526   43.14
   6    28234597      rs2799077   T   ?   4      0.2188      0.2188  0.9119  0.9119  0.8918    0.00
   6    28235176      rs2799079   C   ?   4      0.2188      0.2188  0.9119  0.9119  0.8918    0.00
   6    28235468     rs73742509   A   ?   4      0.6642      0.7467  1.0502  1.0598  0.0989   52.20
   6    28237110     rs78224691   G   ?   4      0.9479      0.9479  0.9958  0.9958  0.6741    0.00
   6    28237172     rs16893889   A   ?   4      0.9522      0.9522  0.9962  0.9962  0.6726    0.00
   6    28237445      rs1225600   C   ?   4      0.2293      0.2293  1.1088  1.1088  0.4341    0.00
   6    28238059     rs67998226   C   ?   4      0.6224      0.6685  1.1003  1.0927  0.3439    9.83
   6    28238969      rs2179174   A   ?   4      0.9522      0.9522  0.9962  0.9962  0.6726    0.00
   6    28239741     rs76463649   G   ?   4      0.2293      0.2293  1.1088  1.1088  0.4341    0.00
   6    28239873     rs16893892   G   ?   4      0.8913      0.8913  1.0162  1.0162  0.9524    0.00
   6    28239943     rs11965542   A   ?   4      0.8458      0.8458  1.0218  1.0218  0.4215    0.00
   6    28241081      rs2743555   A   ?   4       0.215       0.215  0.9114  0.9114  0.9000    0.00
   6    28241263      rs7741443   T   ?   4      0.8998      0.8998  0.9920  0.9920  0.8684    0.00
   6    28242705     rs78765006   T   ?   4      0.2633      0.2633  0.8885  0.8885  0.3937    0.00
   6    28242794      rs1419183   C   ?   4      0.2387      0.2387  0.9157  0.9157  0.8617    0.00
   6    28243700      rs1150725   C   ?   4      0.2198      0.2198  1.1112  1.1112  0.4361    0.00
   6    28247221      rs6920512   G   ?   4       0.522       0.522  0.9342  0.9342  0.5027    0.00
   6    28247477     rs79355918   G   ?   4       0.482      0.5138  1.1970  1.1980  0.3330   11.96
   6    28250179     rs34878803   C   ?   4      0.6224      0.6685  1.1003  1.0927  0.3439    9.83
   6    28250913      rs2142731   G   ?   4      0.8913      0.8913  1.0162  1.0162  0.9524    0.00
   6    28250955     rs34396849   C   ?   4      0.6224      0.6685  1.1003  1.0927  0.3439    9.83
   6    28250984      rs6901575   A   ?   4      0.2218      0.2218  0.9126  0.9126  0.8485    0.00
   6    28250985      rs9468325   T   ?   4      0.6654      0.6654  0.9441  0.9441  0.4540    0.00
   6    28251716      rs1150723   A   ?   4      0.2534      0.2677  1.1031  1.1016  0.3788    2.73
   6    28252859     rs11756111   C   ?   4      0.9022      0.9022  1.0079  1.0079  0.7860    0.00
   6    28253532      rs1150722   G   ?   4      0.3086      0.3086  1.0963  1.0963  0.4321    0.00
   6    28254988     rs16901846   C   ?   4      0.9949      0.9949  0.9995  0.9995  0.9927    0.00
   6    28255085     rs73385806   G   ?   4       0.582       0.582  1.0748  1.0748  0.7080    0.00
   6    28255277     rs11755032   T   ?   4      0.9499      0.9935  1.0061  1.0011  0.1578   42.30
   6    28255531     rs73385807   A   ?   4      0.2633      0.2633  0.8885  0.8885  0.3937    0.00
   6    28255749      rs1150720   A   ?   4      0.5846      0.5846  0.9656  0.9656  0.5038    0.00
   6    28256472     rs73385810   T   ?   4      0.2633      0.2633  0.8885  0.8885  0.3937    0.00
   6    28256622      rs1150719   G   ?   4      0.5846      0.5846  0.9656  0.9656  0.5038    0.00
   6    28257013     rs74478410   T   ?   2      0.0579      0.7604  4.3143  1.7545  0.0845   66.41
   6    28257377     rs13211507   C   ?   4      0.6224      0.6685  1.1003  1.0927  0.3439    9.83
   6    28257720      rs7744788   G   ?   4      0.9949      0.9949  0.9995  0.9995  0.9927    0.00
   6    28258208     rs34691223   A   ?   4       0.608      0.6581  1.1047  1.0964  0.3407   10.45
   6    28259533     rs11757730   A   ?   4      0.9215      0.9215  0.9935  0.9935  0.7031    0.00
   6    28259597      rs1150717   T   ?   4      0.4469      0.4469  0.9525  0.9525  0.4203    0.00
   6    28260443     rs11758337   G   ?   4      0.9914      0.9914  1.0007  1.0007  0.7438    0.00
   6    28260632     rs79093134   T   ?   4      0.5895      0.6298  1.0651  1.0951  0.1004   51.94
   6    28261497     rs77986494   G   ?   4      0.9679      0.9925  1.0036  1.0011  0.2104   33.65
   6    28262655      rs6905368   C   ?   4      0.7281      0.7281  1.0255  1.0255  0.4424    0.00
   6    28262686      rs6905391   A   ?   4      0.3413      0.3413  0.9362  0.9362  0.4773    0.00
   6    28262742      rs1150715   A   ?   4      0.2101      0.2256  1.1137  1.1121  0.3758    3.36
   6    28262869      rs1150714   T   ?   4      0.4831      0.4969  0.9561  0.9566  0.3752    3.49
   6    28263107      rs1150713   A   ?   4      0.4831      0.4969  0.9561  0.9566  0.3752    3.49
   6    28263388     rs55831267   A   ?   4       0.722       0.722  1.0261  1.0261  0.4423    0.00
   6    28263721      rs9461448   G   ?   4      0.9835      0.9594  0.9980  0.9934  0.1537   42.97
   6    28264053     rs75911870   G   ?   4      0.9203      0.9203  0.9883  0.9883  0.9465    0.00
   6    28264681      rs3800324   A   ?   4      0.9679      0.9925  1.0036  1.0011  0.2104   33.65
   6    28264692      rs3800325   C   ?   4      0.4556      0.4556  0.9534  0.9534  0.4028    0.00
   6    28264717      rs3800326   T   ?   4      0.9034      0.7634  1.0168  1.0595  0.1920   36.68
   6    28264823     rs73385818   A   ?   4      0.2097      0.2097  0.8760  0.8760  0.4910    0.00
   6    28264928      rs3800327   C   ?   4      0.2981      0.2981  1.0744  1.0744  0.7002    0.00
   6    28265218     rs75621300   G   ?   4      0.9373      0.9373  1.0067  1.0067  0.9613    0.00
   6    28265318      rs9468328   T   ?   4      0.1815      0.2329  1.1215  1.1158  0.3373   11.11
   6    28265547      rs6923170   G   ?   4      0.4556      0.4556  0.9534  0.9534  0.4028    0.00
   6    28265570     rs74294002   G   ?   4      0.1815      0.2329  1.1215  1.1158  0.3373   11.11
   6    28265572     rs13207345   T   ?   4     0.03731     0.03731  3.0982  3.0982  0.5754    0.00
   6    28265954     rs72854513   T   ?   4     0.03731     0.03731  3.0982  3.0982  0.5754    0.00
   6    28267108     rs74830143   T   ?   4      0.7162      0.7162  1.0985  1.0985  0.7214    0.00
   6    28267116     rs56053755   C   ?   4      0.4556      0.4556  0.9534  0.9534  0.4028    0.00
   6    28268452      rs1936365   C   ?   4      0.3165      0.3165  0.9329  0.9329  0.5192    0.00
   6    28268497      rs2281043   C   ?   4      0.4503      0.4503  0.9529  0.9529  0.4021    0.00
   6    28268824     rs33932084   G   ?   4      0.9587      0.9587  1.0100  1.0100  0.8845    0.00
   6    28269407     rs16893917   A   ?   4      0.9508      0.9797  1.0056  1.0029  0.2109   33.57
   6    28270047      rs6456811   C   ?   4      0.4556      0.4556  0.9534  0.9534  0.4028    0.00
   6    28270064      rs9461449   A   ?   4      0.9835      0.9594  0.9980  0.9934  0.1537   42.97
   6    28270251      rs1062169   G   ?   4      0.4556      0.4556  0.9534  0.9534  0.4028    0.00
   6    28270300      rs7767897   C   ?   4      0.1815      0.2329  1.1215  1.1158  0.3373   11.11
   6    28270817     rs16893929   T   ?   4      0.9508      0.9797  1.0056  1.0029  0.2109   33.57
   6    28271602      rs1339899   C   ?   4      0.7732      0.8436  0.9755  0.9776  0.1612   41.73
   6    28271973     rs56189111   A   ?   4     0.03731     0.03731  3.0982  3.0982  0.5754    0.00
   6    28272868     rs16893937   A   ?   4      0.6857      0.6857  1.0297  1.0297  0.4774    0.00
   6    28273827    rs114124258   T   ?   4      0.1786      0.1786  1.1651  1.1651  0.9267    0.00
   6    28274651     rs75426794   A   ?   4      0.9968      0.9968  1.0003  1.0003  0.4070    0.00
   6    28274653    rs115041649   C   ?   4      0.9508      0.9797  1.0056  1.0029  0.2109   33.57
   6    28275158      rs9468335   G   ?   4      0.1735      0.2214  1.1239  1.1185  0.3400   10.59
   6    28275625      rs1936364   T   ?   4      0.9968      0.9968  1.0003  1.0003  0.4070    0.00
   6    28276584    rs150027890   A   ?   4      0.8712      0.8712  0.9261  0.9261  0.8465    0.00
   6    28276743     rs76825012   C   ?   4       0.769      0.7697  1.0189  1.0188  0.3905    0.24
   6    28277671     rs13191786   G   ?   1          NA          NA      NA      NA      NA      NA
   6    28278688     rs34950484   A   ?   4       0.608      0.6581  1.1047  1.0964  0.3407   10.45
   6    28279058      rs6932394   A   ?   4      0.8195      0.8195  1.0256  1.0256  0.4515    0.00
   6    28279100       rs853694   T   ?   4      0.3165      0.3165  0.9329  0.9329  0.5192    0.00
   6    28280057     rs79567170   T   ?   4      0.9508      0.9797  1.0056  1.0029  0.2109   33.57
   6    28281541     rs35072899   T   ?   1          NA          NA      NA      NA      NA      NA
   6    28281894     rs34661125   A   ?   4       0.608      0.6581  1.1047  1.0964  0.3407   10.45
   6    28282831    rs145130687   G   ?   4      0.9938      0.9938  0.9951  0.9951  0.9962    0.00
   6    28282863      rs7759855   G   ?   4      0.9198      0.9096  0.9896  0.9862  0.2573   25.72
   6    28283772      rs4713159   A   ?   4      0.9679      0.9925  1.0036  1.0011  0.2104   33.65
   6    28284721     rs16893947   A   ?   4      0.8421      0.8421  1.0127  1.0127  0.4066    0.00
   6    28285985     rs13190888   A   ?   4       0.608      0.6581  1.1047  1.0964  0.3407   10.45
   6    28286328     rs77076406   A   ?   4      0.1703      0.2317  1.1250  1.1180  0.3258   13.34
   6    28287069     rs76132620   T   ?   4      0.2009      0.2009  1.1520  1.1520  0.8729    0.00
   6    28288135     rs56152789   G   ?   4       0.838       0.838  1.0131  1.0131  0.4039    0.00
   6    28288137       rs853687   T   ?   4       0.767      0.8416  0.9748  0.9774  0.1620   41.61
   6    28288525      rs9461450   G   ?   4      0.1703      0.2317  1.1250  1.1180  0.3258   13.34
   6    28288785       rs853685   T   ?   4      0.3133      0.3133  0.9325  0.9325  0.5167    0.00
   6    28288928     rs74986168   A   ?   4      0.9427      0.9427  0.9916  0.9916  0.9411    0.00
   6    28288929     rs78682950   T   ?   4      0.9427      0.9427  0.9916  0.9916  0.9411    0.00
   6    28289178     rs28475822   A   ?   4      0.1703      0.2317  1.1250  1.1180  0.3258   13.34
   6    28290328     rs56075693   G   ?   4     0.03731     0.03731  3.0982  3.0982  0.5754    0.00
   6    28290600      rs1076639   G   ?   4      0.9912      0.9879  1.0011  0.9981  0.1640   41.28
   6    28290647     rs34218844   C   ?   4     0.03731     0.03731  3.0982  3.0982  0.5754    0.00
   6    28290714       rs742107   G   ?   4      0.8606      0.9101  1.0153  1.0116  0.2588   25.46
   6    28292686     rs76182675   T   ?   4         0.2      0.3293  1.1161  1.1034  0.2608   25.12
   6    28294888      rs4711167   C   ?   4      0.8606      0.9101  1.0153  1.0116  0.2588   25.46
   6    28295310      rs6922302   G   ?   4         0.2      0.3293  1.1161  1.1034  0.2608   25.12
   6    28295337      rs6922161   G   ?   4         0.2      0.3293  1.1161  1.1034  0.2608   25.12
   6    28295533      rs6902583   C   ?   4         0.2      0.3293  1.1161  1.1034  0.2608   25.12
   6    28295750      rs9461452   G   ?   4         0.2      0.3293  1.1161  1.1034  0.2608   25.12
   6    28295840      rs9461453   C   ?   4         0.2      0.3293  1.1161  1.1034  0.2608   25.12
   6    28295875       rs853682   C   ?   4      0.3256      0.3256  0.9339  0.9339  0.5289    0.00
   6    28296053     rs11969150   A   ?   4      0.2097      0.2097  0.8760  0.8760  0.4910    0.00
   6    28296315    rs141928748   G   ?   3      0.9938      0.9938  0.9951  0.9951  0.9707    0.00
   6    28296650       rs853681   A   ?   4      0.3256      0.3256  0.9339  0.9339  0.5289    0.00
   6    28296658      rs9468341   A   ?   4      0.2221      0.3316  1.1104  1.1001  0.2825   21.29
   6    28296842    rs144436694   T   ?   3      0.9938      0.9938  0.9951  0.9951  0.9707    0.00
   6    28296863       rs853679   A   ?   4      0.3256      0.3256  0.9339  0.9339  0.5289    0.00
   6    28298604      rs9468342   C   ?   4       0.514       0.514  0.9169  0.9169  0.5440    0.00
   6    28299295     rs16893970   T   ?   4      0.8668      0.8668  1.0108  1.0108  0.4752    0.00
   6    28299687       rs853676   T   ?   4      0.3765      0.3765  0.9393  0.9393  0.4789    0.00
   6    28299882      rs6456812   C   ?   4      0.2032      0.2475  1.1140  1.1088  0.3512    8.38
   6    28300079     rs73385870   T   ?   4       0.541       0.541  1.0835  1.0835  0.7425    0.00
   6    28300316      rs6910120   A   ?   4      0.2525      0.4105  1.1032  1.0892  0.2387   28.91
   6    28300336     rs17312661   G   ?   4      0.6012      0.6012  1.0456  1.0456  0.8637    0.00
   6    28301099      rs7752448   G   ?   4       0.923       0.923  1.0065  1.0065  0.4063    0.00
   6    28301143      rs7772827   T   ?   4      0.5263      0.5263  1.0434  1.0434  0.5672    0.00
   6    28301167      rs7752721   T   ?   4      0.5081      0.5081  1.0573  1.0573  0.5410    0.00
   6    28302113     rs16893973   T   ?   4      0.7337      0.7337  0.9724  0.9724  0.4890    0.00
   6    28302278     rs16893975   C   ?   4      0.7337      0.7337  0.9724  0.9724  0.4890    0.00
   6    28302884      rs1416919   G   ?   4      0.7337      0.7337  0.9724  0.9724  0.4890    0.00
   6    28302925     rs73742535   A   ?   4      0.7337      0.7337  0.9724  0.9724  0.4890    0.00
   6    28303243     rs73742536   A   ?   4      0.7415      0.7415  0.9732  0.9732  0.4873    0.00
   6    28303464     rs11970439   G   ?   4      0.7511      0.7511  0.9795  0.9795  0.9672    0.00
   6    28303600     rs59598126   C   ?   4      0.7415      0.7415  0.9732  0.9732  0.4873    0.00
   6    28303845      rs2281041   C   ?   4      0.7415      0.7415  0.9732  0.9732  0.4873    0.00
   6    28303887      rs2281040   T   ?   4      0.7415      0.7415  0.9732  0.9732  0.4873    0.00
   6    28304016     rs58019071   C   ?   4      0.7415      0.7415  0.9732  0.9732  0.4873    0.00
   6    28304384     rs67340775   C   ?   4       0.734      0.8213  1.0722  1.0560  0.2737   22.86
   6    28304569      rs9295769   G   ?   4      0.2122      0.3906  1.1067  1.0913  0.2122   33.35
   6    28304841       rs723475   G   ?   4      0.7415      0.7415  0.9732  0.9732  0.4873    0.00
   6    28305104       rs723476   T   ?   4      0.7415      0.7415  0.9732  0.9732  0.4873    0.00
   6    28305471     rs73742539   T   ?   4      0.7415      0.7415  0.9732  0.9732  0.4873    0.00
   6    28305493      rs6908459   A   ?   4      0.2122      0.3906  1.1067  1.0913  0.2122   33.35
   6    28305508     rs35030260   A   ?   4     0.03731     0.03731  3.0982  3.0982  0.5754    0.00
   6    28306264     rs78184384   T   ?   4      0.2122      0.3906  1.1067  1.0913  0.2122   33.35
   6    28306671     rs13217619   C   ?   4     0.03731     0.03731  3.0982  3.0982  0.5754    0.00
   6    28306908       rs213244   C   ?   4      0.7811      0.8486  0.9745  0.9754  0.1323   46.51
   6    28307107     rs79419345   C   ?   4      0.3118      0.3118  0.6172  0.6172  0.9618    0.00
   6    28307892     rs77983937   G   ?   4      0.7766      0.7768  0.9500  0.9500  0.3913    0.08
   6    28308034     rs17301128   G   ?   4       0.468       0.468  0.9537  0.9537  0.9229    0.00
   6    28308786       rs213243   C   ?   4      0.7811      0.8486  0.9745  0.9754  0.1323   46.51
   6    28309511     rs60568488   C   ?   4      0.7415      0.7415  0.9732  0.9732  0.4873    0.00
   6    28309590      rs6912584   C   ?   4      0.5169      0.5169  0.9586  0.9586  0.9236    0.00
   6    28309753     rs10484542   A   ?   4      0.7415      0.7415  0.9732  0.9732  0.4873    0.00
   6    28310615     rs73742541   C   ?   4      0.7415      0.7415  0.9732  0.9732  0.4873    0.00
   6    28310935      rs7739389   A   ?   4      0.1556      0.1556  0.8664  0.8664  0.6383    0.00
   6    28310997      rs7759845   G   ?   4      0.9372      0.9372  0.9916  0.9916  0.6002    0.00
   6    28311069     rs73742542   A   ?   4      0.8331      0.8331  1.0147  1.0147  0.8977    0.00
   6    28311119      rs6901001   G   ?   4      0.1795      0.3747  1.1145  1.0969  0.1901   36.99
   6    28312356     rs75885713   A   ?   4      0.9138      0.9145  1.0139  1.0139  0.3893    0.49
   6    28312456      rs6918631   T   ?   4      0.3295      0.3295  1.0792  1.0792  0.4465    0.00
   6    28312680    rs112479513   A   ?   4      0.1499      0.1499  0.8645  0.8645  0.6153    0.00
   6    28313020       rs213241   G   ?   4       0.858      0.9087  0.9835  0.9855  0.1474   44.00
   6    28313802      rs6929449   C   ?   4      0.3295      0.3295  1.0792  1.0792  0.4465    0.00
   6    28314422      rs6456817   T   ?   4      0.4311      0.4311  1.0627  1.0627  0.6019    0.00
   6    28314547      rs9468345   C   ?   4      0.5551      0.5789  0.9208  0.9139  0.2747   22.69
   6    28314880     rs35016036   T   ?   4     0.03731     0.03731  3.0982  3.0982  0.5754    0.00
   6    28315825    rs191028229   G   ?   4      0.3295      0.3295  1.0792  1.0792  0.4465    0.00
   6    28316045     rs60698636   G   ?   4      0.5218      0.5218  0.9458  0.9458  0.6922    0.00
   6    28317238     rs77914337   G   ?   4      0.9541      0.9171  0.9944  0.9857  0.1298   46.93
   6    28317536     rs73742544   A   ?   4      0.7451      0.7451  0.9716  0.9716  0.7623    0.00
   6    28317582     rs80028957   A   ?   4      0.8368      0.9645  0.9408  1.0202  0.1743   39.59
   6    28317714      rs9468346   A   ?   4      0.6707      0.6707  0.9194  0.9194  0.4037    0.00
   6    28318166     rs73387810   A   ?   4      0.1346      0.1346  0.8595  0.8595  0.6535    0.00
   6    28318331     rs35744819   T   ?   1          NA          NA      NA      NA      NA      NA
   6    28318481       rs213239   G   ?   4       0.858      0.9087  0.9835  0.9855  0.1474   44.00
   6    28319023     rs73742545   G   ?   4      0.5351      0.5351  0.9475  0.9475  0.6963    0.00
   6    28320308       rs758397   T   ?   4      0.6703      0.6703  0.9615  0.9615  0.4440    0.00
   6    28320339    rs116186273   C   ?   1          NA          NA      NA      NA      NA      NA
   6    28320677     rs56131013   G   ?   1          NA          NA      NA      NA      NA      NA
   6    28320965      rs2077474   T   ?   4      0.5351      0.5351  0.9475  0.9475  0.6963    0.00
   6    28321544      rs1474589   T   ?   4      0.4807      0.4807  1.0497  1.0497  0.8195    0.00
   6    28321836     rs79144650   T   ?   4      0.4088      0.4088  1.0676  1.0676  0.5891    0.00
   6    28322120      rs6903652   C   ?   1          NA          NA      NA      NA      NA      NA
   6    28322193     rs78787804   T   ?   4      0.4088      0.4088  1.0676  1.0676  0.5891    0.00
   6    28322296      rs6903823   A   ?   1          NA          NA      NA      NA      NA      NA
   6    28323108     rs79885202   G   ?   4      0.5306      0.5543  0.9159  0.9107  0.2957   18.92
   6    28323338     rs75521677   A   ?   4      0.4557      0.4557  0.9065  0.9065  0.6736    0.00
   6    28323702     rs13198809   A   ?   1          NA          NA      NA      NA      NA      NA
   6    28323938       rs213237   T   ?   4      0.2363      0.2363  1.0894  1.0894  0.5796    0.00
   6    28324378     rs35353359   T   ?   4     0.03731     0.03731  3.0982  3.0982  0.5754    0.00
   6    28324397       rs213236   T   ?   4      0.6212      0.6212  1.0386  1.0386  0.9141    0.00
   6    28324757       rs213235   A   ?   4      0.7316      0.7124  0.9714  0.9589  0.1743   39.59
   6    28325201      rs6921919   G   ?   4      0.6501      0.6501  1.0311  1.0311  0.9089    0.00
   6    28325308      rs6922111   T   ?   4      0.6501      0.6501  1.0311  1.0311  0.9089    0.00
   6    28326431    rs116406755   A   ?   4      0.5589      0.5589  1.0534  1.0534  0.8031    0.00
   6    28326490       rs213232   A   ?   4      0.6212      0.6212  1.0386  1.0386  0.9141    0.00
   6    28326988       rs213231   T   ?   4      0.6646      0.6674  0.9681  0.9653  0.3181   14.79
   6    28327371       rs733743   C   ?   4      0.5327      0.5327  0.9237  0.9237  0.7640    0.00
   6    28328064     rs78769075   T   ?   4      0.5476      0.5476  0.8089  0.8089  0.9409    0.00
   6    28328293     rs78512949   A   ?   4      0.5379      0.5932  0.8736  0.8800  0.3236   13.75
   6    28328683      rs1555047   A   ?   4       0.901       0.901  0.9851  0.9851  0.9064    0.00
   6    28329037      rs1555046   G   ?   4      0.8663      0.9739  0.9695  0.9914  0.1203   48.52
   6    28329625     rs11751487   T   ?   4      0.9293      0.9489  0.9910  0.9928  0.3204   14.35
   6    28329677    rs112181044   T   ?   4       0.901       0.901  0.9851  0.9851  0.9064    0.00
   6    28329731      rs9461455   C   ?   3       0.854       0.854  0.9872  0.9872  0.4793    0.00
   6    28330053     rs59457415   C   ?   4       0.935       0.935  1.0106  1.0106  0.7713    0.00
   6    28330264       rs213230   G   ?   4      0.9723      0.9723  1.0022  1.0022  0.9045    0.00
   6    28330431     rs60184496   G   ?   4       0.901       0.901  0.9851  0.9851  0.9064    0.00
   6    28331094     rs17856167   A   ?   4      0.9153      0.9336  0.9892  0.9908  0.3321   12.12
   6    28331127     rs13201752   A   ?   3       0.854       0.854  0.9872  0.9872  0.4793    0.00
   6    28331128     rs13201753   A   ?   3       0.854       0.854  0.9872  0.9872  0.4793    0.00
   6    28331252       rs213228   A   ?   4      0.9382      0.9382  1.0055  1.0055  0.8855    0.00
   6    28331573       rs213227   A   ?   4      0.7316      0.7124  0.9714  0.9589  0.1743   39.59
   6    28331818     rs35875412   T   ?   4      0.6451      0.6451  1.0316  1.0316  0.9149    0.00
   6    28331834     rs13199081   C   ?   4      0.7488      0.7488  1.0206  1.0206  0.5943    0.00
   6    28332006     rs34924864   T   ?   3      0.9904      0.9543  0.9992  0.9956  0.3059   15.57
   6    28332141     rs13214023   A   ?   4     0.03731     0.03731  3.0982  3.0982  0.5754    0.00
   6    28332453     rs16894011   A   ?   4      0.9977      0.9757  1.0003  1.0039  0.2206   31.94
   6    28332698      rs2027362   C   ?   4      0.8469      0.8469  0.9757  0.9757  0.6417    0.00
   6    28333396     rs17313059   C   ?   4      0.8469      0.8469  0.9757  0.9757  0.6417    0.00
   6    28334831     rs35191424   T   ?   3      0.8758      0.8188  0.9890  0.9789  0.1910   39.60
   6    28335007     rs57204212   A   ?   4      0.7838      0.7838  0.9655  0.9655  0.5966    0.00
   6    28335378     rs11751928   T   ?   4      0.6084      0.6084  1.0335  1.0335  0.6413    0.00
   6    28335903     rs11752496   C   ?   3      0.9407      0.8829  0.9948  0.9865  0.1965   38.54
   6    28336004      rs7750526   T   ?   4      0.6751      0.6751  1.0272  1.0272  0.6000    0.00
   6    28336742      rs1054372   G   ?   3      0.9407      0.8829  0.9948  0.9865  0.1965   38.54
   6    28337241      rs9295770   A   ?   4      0.8149      0.8252  0.9749  0.9702  0.2000   35.36
   6    28337472     rs73401666   G   ?   4      0.9828      0.9828  0.9977  0.9977  0.5093    0.00
   6    28337749     rs17313276   A   ?   4      0.7838      0.7838  0.9655  0.9655  0.5966    0.00
   6    28337769     rs12661831   A   ?   1          NA          NA      NA      NA      NA      NA
   6    28337801      rs9468354   T   ?   3      0.9407      0.8829  0.9948  0.9865  0.1965   38.54
   6    28338473     rs76043707   C   ?   4      0.7403      0.7747  0.9284  0.9319  0.3197   14.48
   6    28339253     rs78620132   C   ?   4      0.8174      0.8174  0.9505  0.9505  0.4274    0.00
   6    28339478    rs116537337   G   ?   4      0.3884      0.3884  0.7577  0.7577  0.6041    0.00
   6    28339952     rs73742547   A   ?   4      0.7838      0.7838  0.9655  0.9655  0.5966    0.00
   6    28340245     rs16894020   A   ?   4      0.2671      0.2671  0.8772  0.8772  0.4862    0.00
   6    28340316      rs7773051   G   ?   3      0.9407      0.8829  0.9948  0.9865  0.1965   38.54
   6    28341099     rs12697938   T   ?   3      0.9407      0.8829  0.9948  0.9865  0.1965   38.54
   6    28341188     rs76413176   T   ?   4      0.4107      0.6336  1.3080  1.2632  0.1120   49.93
   6    28341535     rs13437294   C   ?   3      0.9407      0.8829  0.9948  0.9865  0.1965   38.54
   6    28341877      rs9468355   T   ?   3      0.9771      0.9016  0.9980  0.9883  0.1787   41.93
   6    28341976      rs9468356   A   ?   4      0.6909      0.6909  1.0259  1.0259  0.6505    0.00
   6    28342053      rs9468357   T   ?   3      0.9771      0.9016  0.9980  0.9883  0.1787   41.93
   6    28342612     rs73742550   G   ?   4      0.7838      0.7838  0.9655  0.9655  0.5966    0.00
   6    28342745      rs9468358   C   ?   4      0.6909      0.6909  1.0259  1.0259  0.6505    0.00
   6    28342884     rs73742551   C   ?   4      0.7838      0.7838  0.9655  0.9655  0.5966    0.00
   6    28342921      rs6916243   T   ?   4      0.9424      0.8198  0.9940  0.9691  0.0596   59.58
   6    28343343     rs34513104   G   ?   3      0.9407      0.8829  0.9948  0.9865  0.1965   38.54
   6    28343501     rs77753393   A   ?   4      0.9067      0.9496  0.9882  0.9915  0.1798   38.69
   6    28343547     rs79130209   A   ?   4      0.4922      0.4922  1.0965  1.0965  0.6639    0.00
   6    28343733      rs6938371   C   ?   4      0.6687      0.6687  1.0350  1.0350  0.6809    0.00
   6    28343816      rs9461456   A   ?   3      0.9407      0.8829  0.9948  0.9865  0.1965   38.54
   6    28344438      rs9468360   T   ?   3      0.9407      0.8829  0.9948  0.9865  0.1965   38.54
   6    28345026     rs16894021   C   ?   3      0.9407      0.8829  0.9948  0.9865  0.1965   38.54
   6    28345083     rs11751693   C   ?   3      0.9407      0.8829  0.9948  0.9865  0.1965   38.54
   6    28345212     rs76773322   C   ?   4      0.7838      0.7838  0.9655  0.9655  0.5966    0.00
   6    28345226    rs150790220   T   ?   1          NA          NA      NA      NA      NA      NA
   6    28345282     rs35017208   T   ?   4      0.9546      0.9711  1.0141  0.9899  0.3137   15.61
   6    28345343      rs9461457   A   ?   4      0.6838      0.6838  1.0333  1.0333  0.6973    0.00
   6    28345403     rs11754208   T   ?   3      0.9407      0.8829  0.9948  0.9865  0.1965   38.54
   6    28346318      rs9468361   T   ?   3      0.9407      0.8829  0.9948  0.9865  0.1965   38.54
   6    28346769      rs7774788   T   ?   4      0.7307      0.7307  0.9614  0.9614  0.5528    0.00
   6    28346910      rs7774981   C   ?   4      0.6751      0.6751  1.0272  1.0272  0.6000    0.00
   6    28346945      rs7754960   C   ?   4      0.6751      0.6751  1.0272  1.0272  0.6000    0.00
   6    28347013      rs7775132   T   ?   3      0.9407      0.8829  0.9948  0.9865  0.1965   38.54
   6    28347713     rs73742555   T   ?   4      0.7838      0.7838  0.9655  0.9655  0.5966    0.00
   6    28348418      rs2072318   G   ?   4      0.7838      0.7838  0.9655  0.9655  0.5966    0.00
   6    28348660      rs2072319   C   ?   4      0.7838      0.7838  0.9655  0.9655  0.5966    0.00
   6    28349264      rs2531825   C   ?   4      0.4868      0.4868  1.0554  1.0554  0.7325    0.00
   6    28349698     rs13213152   G   ?   4     0.03731     0.03731  3.0982  3.0982  0.5754    0.00
   6    28349725      rs3734563   A   ?   3      0.9407      0.8829  0.9948  0.9865  0.1965   38.54
   6    28349730      rs3734562   G   ?   4      0.7838      0.7838  0.9655  0.9655  0.5966    0.00
   6    28349926      rs1556957   G   ?   4      0.7838      0.7838  0.9655  0.9655  0.5966    0.00
   6    28350239      rs2232440   T   ?   4      0.9828      0.9828  0.9977  0.9977  0.5093    0.00
   6    28350240      rs2232439   G   ?   4      0.9828      0.9828  0.9977  0.9977  0.5093    0.00
   6    28350479      rs2232438   C   ?   4      0.7838      0.7838  0.9655  0.9655  0.5966    0.00
   6    28350576      rs9654587   C   ?   4      0.6742      0.6742  1.0344  1.0344  0.6870    0.00
   6    28351728      rs1591913   C   ?   3      0.9407      0.8829  0.9948  0.9865  0.1965   38.54
   6    28352657      rs3799500   G   ?   4      0.6607      0.6607  1.0286  1.0286  0.6908    0.00
   6    28353434      rs7759191   A   ?   3      0.9407      0.8829  0.9948  0.9865  0.1965   38.54
   6    28353858      rs2531826   A   ?   4      0.9424      0.8198  0.9940  0.9691  0.0596   59.58
   6    28354250      rs3799499   T   ?   4      0.6751      0.6751  1.0272  1.0272  0.6000    0.00
   6    28354533      rs7764722   C   ?   3      0.9407      0.8829  0.9948  0.9865  0.1965   38.54
   6    28354615      rs7764737   A   ?   3      0.9407      0.8829  0.9948  0.9865  0.1965   38.54
   6    28354835     rs67981811   G   ?   4      0.9546      0.9711  1.0141  0.9899  0.3137   15.61
   6    28354946     rs17314224   C   ?   4      0.7838      0.7838  0.9655  0.9655  0.5966    0.00
   6    28355671     rs74525464   T   ?   4      0.4729      0.4729  1.0653  1.0653  0.9466    0.00
   6    28355711      rs9468364   A   ?   4      0.8768      0.9281  0.9843  0.9877  0.1673   40.74
   6    28355731     rs75349236   A   ?   4      0.2779      0.2779  0.8736  0.8736  0.6535    0.00
   6    28355875      rs9461458   C   ?   3      0.9407      0.8829  0.9948  0.9865  0.1965   38.54
   6    28357807     rs36092177   T   ?   4      0.9546      0.9711  1.0141  0.9899  0.3137   15.61
   6    28357966      rs9468365   A   ?   3      0.9407      0.8829  0.9948  0.9865  0.1965   38.54
   6    28358009     rs13213986   A   ?   4     0.03731     0.03731  3.0982  3.0982  0.5754    0.00
   6    28358195      rs2859379   T   ?   4      0.9162      0.9397  0.9929  0.9926  0.1188   48.77
   6    28358320      rs1361385   A   ?   3      0.9407      0.8829  0.9948  0.9865  0.1965   38.54
   6    28358893      rs2232434   C   ?   4      0.7838      0.7838  0.9655  0.9655  0.5966    0.00
   6    28359186      rs2232430   T   ?   4      0.2671      0.2671  0.8772  0.8772  0.4862    0.00
   6    28359632      rs2232429   G   ?   4      0.9546      0.9711  1.0141  0.9899  0.3137   15.61
   6    28359700      rs2232428   T   ?   4        0.57        0.57  1.0400  1.0400  0.9084    0.00
   6    28359709      rs2232427   G   ?   4      0.6751      0.6751  1.0272  1.0272  0.6000    0.00
   6    28360246      rs9468367   C   ?   3      0.9976      0.9407  1.0002  0.9934  0.2219   33.57
   6    28360439     rs73742558   G   ?   4      0.7838      0.7838  0.9655  0.9655  0.5966    0.00
   6    28360571     rs17392982   T   ?   4      0.7838      0.7838  0.9655  0.9655  0.5966    0.00
   6    28360659      rs2232426   C   ?   4      0.9546      0.9711  1.0141  0.9899  0.3137   15.61
   6    28361916      rs9461459   T   ?   3      0.9407      0.8829  0.9948  0.9865  0.1965   38.54
   6    28362308     rs56295386   T   ?   4       0.516       0.516  1.0457  1.0457  0.8969    0.00
   6    28362309     rs34546986   A   ?   4     0.03731     0.03731  3.0982  3.0982  0.5754    0.00
   6    28362329     rs28360638   C   ?   3      0.9449      0.8868  0.9951  0.9870  0.1995   37.97
   6    28362471     rs16894060   C   ?   4      0.9718      0.9718  1.0023  1.0023  0.4534    0.00
   6    28362558     rs57071502   A   ?   4      0.6643      0.6643  1.0283  1.0283  0.6945    0.00
   6    28362708      rs2859359   G   ?   4      0.9424      0.8198  0.9940  0.9691  0.0596   59.58
   6    28362987    rs111669150   T   ?   4      0.7403      0.7747  0.9284  0.9319  0.3197   14.48
   6    28364232     rs34871267   A   ?   4     0.03731     0.03731  3.0982  3.0982  0.5754    0.00
   6    28364793     rs17393066   G   ?   4      0.8174      0.8174  0.9505  0.9505  0.4274    0.00
   6    28364949      rs9468368   G   ?   3      0.9449      0.8868  0.9951  0.9870  0.1995   37.97
   6    28365515      rs2041230   T   ?   3      0.9061      0.8544  0.9917  0.9829  0.1854   40.65
   6    28366151      rs2232423   G   ?   4      0.9546      0.9711  1.0141  0.9899  0.3137   15.61
   6    28366262      rs2232422   A   ?   4      0.4729      0.4729  1.0653  1.0653  0.9466    0.00
   6    28367623      rs1005126   G   ?   4      0.6838      0.6838  1.0264  1.0264  0.6052    0.00
   6    28367658      rs1005127   G   ?   3      0.9449      0.8868  0.9951  0.9870  0.1995   37.97
   6    28367663      rs4580862   T   ?   3      0.9449      0.8868  0.9951  0.9870  0.1995   37.97
   6    28367683      rs4357130   T   ?   3      0.9728      0.9039  0.9976  0.9887  0.1882   40.13
   6    28367745      rs2232420   C   ?   4      0.8145      0.8145  1.0810  1.0810  0.4026    0.00
   6    28367768      rs2232419   A   ?   4      0.7403      0.7747  0.9284  0.9319  0.3197   14.48
   6    28368106     rs78264909   C   ?   4      0.4729      0.4729  1.0653  1.0653  0.9466    0.00
   6    28368508     rs35883476   C   ?   1          NA          NA      NA      NA      NA      NA
   6    28368861     rs11966042   G   ?   4      0.2904      0.2904  0.9008  0.9008  0.4850    0.00
   6    28368940      rs9468370   C   ?   3      0.9747      0.9056  0.9978  0.9889  0.1880   40.17
   6    28369537     rs11755942   A   ?   3      0.9747      0.9056  0.9978  0.9889  0.1880   40.17
   6    28370078     rs13196606   A   ?   4      0.6838      0.6838  1.0264  1.0264  0.6052    0.00
   6    28370246      rs6907950   C   ?   3      0.9689       0.895  0.9973  0.9876  0.1816   41.38
   6    28370393      rs6908137   A   ?   3      0.8614      0.8373  0.9877  0.9787  0.1287   51.22
   6    28370778     rs73399084   C   ?   4      0.3005      0.3005  0.9029  0.9029  0.5121    0.00
   6    28371125     rs59732975   A   ?   4      0.8138      0.8138  0.9704  0.9704  0.5901    0.00
   6    28371184     rs78749293   C   ?   4      0.8095      0.8851  1.0281  1.0234  0.1386   45.46
   6    28371346     rs10484541   C   ?   4      0.7874      0.8034  0.9413  0.9434  0.3600    6.61
   6    28371402      rs4254981   C   ?   2      0.5346      0.5346  0.9491  0.9491  0.5453    0.00
   6    28371521      rs9717944   T   ?   4      0.8138      0.8138  0.9704  0.9704  0.5901    0.00
   6    28371794     rs58020991   A   ?   4      0.5141      0.5141  1.0432  1.0432  0.5991    0.00
   6    28372069     rs71559081   A   ?   4      0.5141      0.5141  1.0432  1.0432  0.5991    0.00
   6    28372192     rs71559082   T   ?   4      0.5913      0.5913  1.0375  1.0375  0.8442    0.00
   6    28372483      rs6931359   T   ?   4      0.5504      0.5504  1.0394  1.0394  0.5651    0.00
   6    28372563    rs146325284   G   ?   4      0.8138      0.8138  0.9704  0.9704  0.5901    0.00
   6    28373155     rs13217326   A   ?   4      0.5141      0.5141  1.0432  1.0432  0.5991    0.00
   6    28373346    rs113089261   A   ?   4      0.8138      0.8138  0.9704  0.9704  0.5901    0.00
   6    28373510     rs79887558   A   ?   1          NA          NA      NA      NA      NA      NA
   6    28373790      rs2531828   C   ?   4      0.9999      0.8426  1.0000  0.9726  0.0531   60.94
   6    28374603     rs73740607   C   ?   4      0.9194      0.9194  0.9908  0.9908  0.9659    0.00
   6    28374902      rs6905380   G   ?   4      0.1559      0.1559  1.0954  1.0954  0.8099    0.00
   6    28375209      rs6928771   T   ?   3      0.2458      0.2458  0.9209  0.9209  0.5777    0.00
   6    28375210      rs6928773   T   ?   3      0.2458      0.2458  0.9209  0.9209  0.5777    0.00
   6    28375851     rs16901847   A   ?   4      0.5791      0.5791  1.0388  1.0388  0.8437    0.00
   6    28376023     rs17393342   A   ?   4      0.8138      0.8138  0.9704  0.9704  0.5901    0.00
   6    28376510      rs6912921   A   ?   4      0.8083      0.8083  0.9796  0.9796  0.6629    0.00
   6    28376981     rs17314865   C   ?   4      0.8138      0.8138  0.9704  0.9704  0.5901    0.00
   6    28378131     rs72854550   A   ?   4       0.204      0.2812  0.8747  0.8728  0.2597   25.30
   6    28378542     rs80340004   A   ?   4      0.8138      0.8138  0.9704  0.9704  0.5901    0.00
   6    28378544     rs75431337   T   ?   4      0.7042      0.7993  1.0448  1.0417  0.1379   45.57
   6    28378959      rs6929825   G   ?   2      0.5407      0.5407  0.9498  0.9498  0.5496    0.00
   6    28379031      rs2859362   G   ?   4        0.59      0.8085  1.0427  1.0270  0.1366   45.79
   6    28379360      rs9468371   A   ?   4      0.9381      0.9381  1.0063  1.0063  0.7139    0.00
   6    28379361      rs9468372   T   ?   4      0.9381      0.9381  1.0063  1.0063  0.7139    0.00
   6    28379663     rs35599905   T   ?   2      0.5407      0.5407  0.9498  0.9498  0.5496    0.00
   6    28380248      rs1124131   C   ?   2      0.5407      0.5407  0.9498  0.9498  0.5496    0.00
   6    28380931    rs116511049   T   ?   4      0.5262      0.5262  1.0581  1.0581  0.7949    0.00
   6    28381140      rs6899389   A   ?   2      0.5407      0.5407  0.9498  0.9498  0.5496    0.00
   6    28381272      rs6922374   C   ?   2      0.5407      0.5407  0.9498  0.9498  0.5496    0.00
   6    28381305      rs6899603   G   ?   2      0.5407      0.5407  0.9498  0.9498  0.5496    0.00
   6    28381345      rs6922429   C   ?   2      0.5407      0.5407  0.9498  0.9498  0.5496    0.00
   6    28381360     rs73401012   T   ?   4      0.3005      0.3005  0.9029  0.9029  0.5121    0.00
   6    28381999      rs3757180   A   ?   4      0.3288      0.5456  1.3818  1.3447  0.1226   48.13
   6    28382262      rs1558205   C   ?   4      0.3637      0.3637  0.9378  0.9378  0.9209    0.00
   6    28382410     rs13203055   A   ?   4      0.5504      0.5504  1.0394  1.0394  0.5651    0.00
   6    28382494      rs7451726   G   ?   2      0.5346      0.5346  0.9491  0.9491  0.5453    0.00
   6    28382932      rs6922169   A   ?   2      0.5346      0.5346  0.9491  0.9491  0.5453    0.00
   6    28383038     rs17314991   A   ?   4      0.8138      0.8138  0.9704  0.9704  0.5901    0.00
   6    28383418     rs17393506   C   ?   4      0.8138      0.8138  0.9704  0.9704  0.5901    0.00
   6    28383842     rs13210866   A   ?   2      0.5346      0.5346  0.9491  0.9491  0.5453    0.00
   6    28384240    rs115741159   C   ?   4      0.8095      0.8851  1.0281  1.0234  0.1386   45.46
   6    28385529     rs36018474   G   ?   2      0.5346      0.5346  0.9491  0.9491  0.5453    0.00
   6    28385551     rs13201726   A   ?   2      0.5346      0.5346  0.9491  0.9491  0.5453    0.00
   6    28385957      rs6940744   A   ?   4      0.5504      0.5504  1.0394  1.0394  0.5651    0.00
   6    28386739     rs11760133   A   ?   3      0.5938      0.5766  0.9628  0.9485  0.1879   40.18
   6    28387294     rs73740609   T   ?   4      0.8138      0.8138  0.9704  0.9704  0.5901    0.00
   6    28387443     rs10484540   C   ?   4      0.7918       0.964  0.9536  0.9882  0.1140   49.59
   6    28388308      rs2027361   G   ?   2      0.5346      0.5346  0.9491  0.9491  0.5453    0.00
   6    28388765      rs2531831   G   ?   4      0.9309      0.9309  1.0070  1.0070  0.7068    0.00
   6    28388870     rs77176537   A   ?   4      0.9325      0.9685  0.9846  1.0102  0.1315   46.64
   6    28389174     rs56241479   T   ?   4      0.8138      0.8138  0.9704  0.9704  0.5901    0.00
   6    28389251      rs4642462   C   ?   2      0.5346      0.5346  0.9491  0.9491  0.5453    0.00
   6    28390137     rs16894091   A   ?   4      0.5563      0.5563  1.0388  1.0388  0.5690    0.00
   6    28390230     rs16894095   T   ?   4      0.5763      0.5763  1.0380  1.0380  0.6747    0.00
   6    28390526      rs1015690   T   ?   4      0.8138      0.8138  0.9704  0.9704  0.5901    0.00
   6    28390843      rs3800328   T   ?   2      0.5346      0.5346  0.9491  0.9491  0.5453    0.00
   6    28391465      rs2859365   A   ?   4      0.8763      0.8763  1.0127  1.0127  0.6897    0.00
   6    28391987     rs67211468   C   ?   2      0.5346      0.5346  0.9491  0.9491  0.5453    0.00
   6    28392743     rs13193272   A   ?   4      0.5135      0.5135  1.0433  1.0433  0.6101    0.00
   6    28393021     rs79618926   A   ?   4       0.744       0.744  0.9590  0.9590  0.5295    0.00
   6    28393698     rs80123514   G   ?   4      0.3288      0.5456  1.3818  1.3447  0.1226   48.13
   6    28394216     rs77968067   A   ?   4      0.9067      0.9067  0.9894  0.9894  0.9676    0.00
   6    28394631     rs10807030   T   ?   4      0.8095      0.8851  1.0281  1.0234  0.1386   45.46
   6    28394650     rs10807031   T   ?   4      0.8095      0.8851  1.0281  1.0234  0.1386   45.46
   6    28394680     rs13201681   T   ?   1          NA          NA      NA      NA      NA      NA
   6    28395437     rs35560946   T   ?   2      0.5346      0.5346  0.9491  0.9491  0.5453    0.00
   6    28395460     rs75555497   G   ?   4       0.744       0.744  0.9590  0.9590  0.5295    0.00
   6    28395506      rs1339898   C   ?   4      0.3999      0.3999  0.9423  0.9423  0.9552    0.00
   6    28396190     rs13209596   A   ?   4      0.5135      0.5135  1.0433  1.0433  0.6101    0.00
   6    28396270     rs17393786   G   ?   4       0.744       0.744  0.9590  0.9590  0.5295    0.00
   6    28396444     rs74409142   G   ?   4       0.209      0.2317  0.8716  0.8727  0.3644    5.71
   6    28397103     rs17315340   A   ?   4       0.744       0.744  0.9590  0.9590  0.5295    0.00
   6    28397787       rs740621   G   ?   2      0.5346      0.5346  0.9491  0.9491  0.5453    0.00
   6    28397951      rs2247002   G   ?   4      0.8763      0.8763  1.0127  1.0127  0.6897    0.00
   6    28398286     rs11970404   T   ?   4      0.6045      0.6045  1.0787  1.0787  0.4185    0.00
   6    28398291       rs740622   C   ?   2      0.5346      0.5346  0.9491  0.9491  0.5453    0.00
   6    28398748      rs9969098   T   ?   4      0.5563      0.5563  1.0388  1.0388  0.5690    0.00
   6    28398984     rs72854558   G   ?   4      0.2074      0.2805  0.8755  0.8742  0.2696   23.59
   6    28399124       rs728122   G   ?   4      0.8723      0.8723  1.0131  1.0131  0.6858    0.00
   6    28399246      rs7740429   A   ?   4      0.5135      0.5135  1.0433  1.0433  0.6101    0.00
   6    28399412      rs7740351   A   ?   3      0.7132      0.7056  0.9744  0.9656  0.1960   38.64
   6    28399713     rs17393918   G   ?   4      0.7062      0.7062  0.9556  0.9556  0.5092    0.00
   6    28399962     rs17393939   A   ?   4      0.7062      0.7062  0.9556  0.9556  0.5092    0.00
   6    28400077     rs61540948   A   ?   4      0.6045      0.6045  1.0787  1.0787  0.4185    0.00
   6    28400295      rs7765989   C   ?   4      0.5906      0.5906  1.0376  1.0376  0.8530    0.00
   6    28400339     rs16894106   A   ?   4      0.5563      0.5563  1.0388  1.0388  0.5690    0.00
   6    28400538      rs7766356   C   ?   4      0.4859      0.4859  1.0625  1.0625  0.7668    0.00
   6    28401790     rs16894108   G   ?   2      0.5346      0.5346  0.9491  0.9491  0.5453    0.00
   6    28402260     rs17315648   C   ?   4      0.7062      0.7062  0.9556  0.9556  0.5092    0.00
   6    28403225      rs2071965   C   ?   3      0.7132      0.7056  0.9744  0.9656  0.1960   38.64
   6    28403603     rs11752919   T   ?   3      0.7059      0.6988  0.9737  0.9648  0.1966   38.52
   6    28403629     rs57126418   C   ?   4      0.7062      0.7062  0.9556  0.9556  0.5092    0.00
   6    28404353       rs719370   T   ?   4       0.595      0.8108  1.0421  1.0266  0.1379   45.58
   6    28404697      rs2531801   T   ?   4      0.9938      0.8402  0.9994  0.9722  0.0536   60.83
   6    28404850     rs73740620   T   ?   4      0.7062      0.7062  0.9556  0.9556  0.5092    0.00
   6    28405796     rs17315739   G   ?   4      0.7921      0.9964  0.9501  0.9986  0.0834   54.98
   6    28405935     rs66542396   A   ?   3      0.7059      0.6988  0.9737  0.9648  0.1966   38.52
   6    28405959     rs79325481   T   ?   4      0.7042      0.7993  1.0448  1.0417  0.1379   45.57
   6    28406087     rs57366176   G   ?   4       0.744       0.744  0.9590  0.9590  0.5295    0.00
   6    28406136     rs13215476   A   ?   2      0.5346      0.5346  0.9491  0.9491  0.5453    0.00
   6    28406165     rs56787378   T   ?   4       0.744       0.744  0.9590  0.9590  0.5295    0.00
   6    28406449     rs60660967   A   ?   4       0.744       0.744  0.9590  0.9590  0.5295    0.00
   6    28406515     rs56001748   A   ?   4       0.744       0.744  0.9590  0.9590  0.5295    0.00
   6    28406603      rs2531802   T   ?   4      0.3049      0.3049  0.8816  0.8816  0.4104    0.00
   6    28406821      rs6917130   A   ?   3      0.6877      0.6854  0.9720  0.9636  0.2041   37.08
   6    28408258       rs916403   A   ?   4      0.8402      0.8402  1.0164  1.0164  0.7085    0.00
   6    28408351       rs758396   A   ?   4       0.744       0.744  0.9590  0.9590  0.5295    0.00
   6    28410755     rs77987369   C   ?   4      0.8095      0.8851  1.0281  1.0234  0.1386   45.46
   6    28411219     rs73740621   A   ?   4       0.744       0.744  0.9590  0.9590  0.5295    0.00
   6    28411220      rs2531803   T   ?   4      0.8402      0.8402  1.0164  1.0164  0.7085    0.00
   6    28411244     rs13190937   A   ?   4      0.5143      0.5143  1.0432  1.0432  0.5937    0.00
   6    28411303      rs2531804   A   ?   4       0.417       0.417  0.9443  0.9443  0.9553    0.00
   6    28411941     rs67381177   C   ?   1          NA          NA      NA      NA      NA      NA
   6    28412075     rs35908902   G   ?   4      0.7042      0.7993  1.0448  1.0417  0.1379   45.57
   6    28412171     rs73740622   C   ?   4      0.7062      0.7062  0.9556  0.9556  0.5092    0.00
   6    28412253     rs73740623   T   ?   4       0.744       0.744  0.9590  0.9590  0.5295    0.00
   6    28412291     rs79471697   G   ?   4      0.8145      0.8145  1.0810  1.0810  0.4026    0.00
   6    28412687      rs2108923   G   ?   4      0.8095      0.8851  1.0281  1.0234  0.1386   45.46
   6    28412929      rs1361387   T   ?   4      0.8607      0.8607  1.0143  1.0143  0.6936    0.00
   6    28413587     rs13207208   A   ?   3      0.6877      0.6854  0.9720  0.9636  0.2041   37.08
   6    28414166      rs2859367   G   ?   4       0.267       0.267  0.9032  0.9032  0.4613    0.00
   6    28414817     rs79379459   A   ?   4      0.2052      0.2361  0.8706  0.8720  0.3535    7.93
   6    28414967     rs16894116   T   ?   4      0.5914      0.5914  1.0375  1.0375  0.8259    0.00
   6    28415572     rs13215804   G   ?   4      0.5571      0.5571  1.0387  1.0387  0.5594    0.00
   6    28415601    rs140427260   C   ?   4       0.349       0.349  0.7529  0.7529  0.6685    0.00
   6    28415686      rs6915122   C   ?   4      0.7062      0.7062  0.9556  0.9556  0.5092    0.00
   6    28415885      rs6939966   A   ?   3      0.6877      0.6854  0.9720  0.9636  0.2041   37.08
   6    28416034     rs11755387   A   ?   4      0.7042      0.7993  1.0448  1.0417  0.1379   45.57
   6    28416049     rs17316033   A   ?   4       0.744       0.744  0.9590  0.9590  0.5295    0.00
   6    28417222      rs6903535   G   ?   2      0.5256      0.5256  0.9480  0.9480  0.6018    0.00
   6    28417385      rs9468378   A   ?   4      0.6602      0.6602  0.9628  0.9628  0.7504    0.00
   6    28417737      rs6927229   A   ?   2      0.5256      0.5256  0.9480  0.9480  0.6018    0.00
   6    28417885     rs76099817   C   ?   4       0.744       0.744  0.9590  0.9590  0.5295    0.00
   6    28418039      rs2859368   T   ?   4      0.8586      0.8586  1.0145  1.0145  0.6367    0.00
   6    28418750     rs73740625   T   ?   4       0.744       0.744  0.9590  0.9590  0.5295    0.00
   6    28419162     rs61289879   A   ?   4       0.548       0.548  1.0420  1.0420  0.8246    0.00
   6    28419202     rs78934412   G   ?   4       0.744       0.744  0.9590  0.9590  0.5295    0.00
   6    28419920     rs66939811   C   ?   4      0.4917      0.4917  0.9345  0.9345  0.6523    0.00
   6    28420013      rs2531807   G   ?   4      0.3045      0.3847  0.8929  0.8979  0.2993   18.27
   6    28420497      rs9461462   T   ?   4       0.195      0.2224  0.8684  0.8695  0.3564    7.34
   6    28420784      rs2531808   T   ?   4      0.3641      0.5261  1.0828  1.0770  0.1686   40.52
   6    28421049    rs114656233   G   ?   4      0.7874      0.8034  0.9413  0.9434  0.3600    6.61
   6    28421765      rs2531810   G   ?   4       0.729      0.9205  1.0338  1.0167  0.0431   63.16
   6    28422043     rs80317073   A   ?   4       0.838       0.838  0.9828  0.9828  0.6300    0.00
   6    28422906      rs2394100   T   ?   4       0.195      0.2224  0.8684  0.8695  0.3564    7.34
   6    28422921     rs78359265   A   ?   4       0.453      0.6034  1.1617  1.1461  0.1637   41.32
   6    28423599      rs7766749   C   ?   4      0.5785      0.5785  1.0507  1.0507  0.8107    0.00
   6    28424046      rs2531812   C   ?   4      0.3641      0.5261  1.0828  1.0770  0.1686   40.52
   6    28424055    rs116860142   A   ?   4      0.7874      0.8034  0.9413  0.9434  0.3600    6.61
   6    28424492     rs74778138   G   ?   4      0.3301      0.5056  1.4198  1.3770  0.1929   36.53
   6    28425026    rs116522944   C   ?   2           1           1  0.0000  0.0000  1.0000    0.00
   6    28425617      rs2859371   A   ?   4      0.3641      0.5261  1.0828  1.0770  0.1686   40.52
   6    28425973      rs2159274   C   ?   4      0.3641      0.5261  1.0828  1.0770  0.1686   40.52
   6    28426851    rs115041825   T   ?   4      0.7968      0.8117  0.9439  0.9459  0.3612    6.36
   6    28431184      rs9468379   T   ?   4      0.1934      0.2244  0.8680  0.8693  0.3519    8.24
   6    28431407     rs75188865   C   ?   4      0.5283      0.5352  0.9328  0.9298  0.3490    8.82
   6    28431484     rs16894121   T   ?   4      0.5063      0.5404  0.9327  0.9233  0.2362   29.34
   6    28431924    rs114289137   A   ?   4       0.476       0.476  1.1008  1.1008  0.5972    0.00
   6    28432405    rs112739781   A   ?   4      0.5109      0.6012  0.9308  0.9269  0.1953   36.13
   6    28432686     rs75754786   A   ?   4      0.3288      0.5456  1.3818  1.3447  0.1226   48.13
   6    28433135      rs6456820   G   ?   4      0.7375      0.7375  0.9693  0.9693  0.4241    0.00
   6    28433382     rs72844216   C   ?   4      0.1933      0.2635  0.8724  0.8707  0.2699   23.52
   6    28433720      rs2859376   A   ?   4      0.3641      0.5261  1.0828  1.0770  0.1686   40.52
   6    28434220      rs6899512   C   ?   4       0.715       0.715  0.9695  0.9695  0.5913    0.00
   6    28435684      rs9468380   T   ?   4      0.1934      0.2244  0.8680  0.8693  0.3519    8.24
   6    28435945      rs2859377   C   ?   4      0.3641      0.5261  1.0828  1.0770  0.1686   40.52
   6    28436034     rs77103463   G   ?   4      0.5283      0.5352  0.9328  0.9298  0.3490    8.82
   6    28436061      rs2859378   A   ?   4      0.3641      0.5261  1.0828  1.0770  0.1686   40.52
   6    28436145     rs55690788   C   ?   1          NA          NA      NA      NA      NA      NA
   6    28436256     rs79611915   A   ?   4      0.6853      0.7873  1.1474  1.1063  0.3166   15.07
   6    28436585    rs113317594   A   ?   4      0.5382      0.5876  0.9313  0.9281  0.2745   22.72
   6    28436784     rs10080420   T   ?   4       0.715       0.715  0.9695  0.9695  0.5913    0.00
   6    28438650    rs113145976   C   ?   4      0.7064      0.7157  1.0835  1.1103  0.1577   42.31
   6    28439398      rs2191036   G   ?   4       0.715       0.715  0.9695  0.9695  0.5913    0.00
   6    28439478     rs55751523   T   ?   4      0.9412      0.9412  1.0064  1.0064  0.9851    0.00
   6    28440077    rs115379090   G   ?   2           1           1  0.0000  0.0000  1.0000    0.00
   6    28440102    rs148920235   G   ?   4       0.715       0.715  0.9695  0.9695  0.5913    0.00
   6    28440952     rs78096195   T   ?   4      0.1934      0.2244  0.8680  0.8693  0.3519    8.24
   6    28441634     rs12663002   T   ?   4      0.1347      0.3053  0.8874  0.8724  0.0595   59.60
   6    28441855     rs78069590   G   ?   4      0.7632       0.774  0.9680  0.9641  0.2514   26.73
   6    28442106      rs2531816   G   ?   4      0.3437      0.3437  0.8902  0.8902  0.4400    0.00
   6    28442703     rs78980600   T   ?   4       0.715       0.715  0.9695  0.9695  0.5913    0.00
   6    28444165     rs16894128   G   ?   4      0.7475      0.8693  1.0376  1.0284  0.1028   51.52
   6    28447519      rs2394101   G   ?   4      0.2485      0.2485  0.8783  0.8783  0.8188    0.00
   6    28447750      rs1015810   A   ?   4      0.9648      0.9648  1.0039  1.0039  0.9034    0.00
   6    28447915      rs1029328   C   ?   4      0.9458      0.9458  1.0050  1.0050  0.6749    0.00
   6    28450288     rs80067717   T   ?   4      0.7734      0.7943  0.9371  0.9397  0.3491    8.80
   6    28450437      rs7770236   A   ?   4      0.2817      0.2817  0.8864  0.8864  0.8817    0.00
   6    28451141     rs79157584   A   ?   4      0.6963      0.7187  0.9558  0.9535  0.3035   17.50
   6    28451382      rs6941222   T   ?   4      0.8317      0.7953  0.9823  0.9745  0.2498   27.01
   6    28451402      rs2859349   A   ?   4      0.9573      0.9573  1.0052  1.0052  0.5761    0.00
   6    28451640     rs77204498   A   ?   4      0.7108      0.7108  1.0550  1.0550  0.4021    0.00
   6    28452736    rs150021957   T   ?   4      0.4264      0.4264  0.9099  0.9099  0.7752    0.00
   6    28453102      rs2531818   C   ?   4      0.9573      0.9573  1.0052  1.0052  0.5761    0.00
   6    28453153      rs2859350   A   ?   4      0.9573      0.9573  1.0052  1.0052  0.5761    0.00
   6    28453618     rs34676049   G   ?   1          NA          NA      NA      NA      NA      NA
   6    28454035     rs72844223   G   ?   4      0.2817      0.2817  0.8864  0.8864  0.8817    0.00
   6    28454065      rs2531819   C   ?   4      0.9573      0.9573  1.0052  1.0052  0.5761    0.00
   6    28454221      rs6927023   A   ?   4      0.8317      0.7953  0.9823  0.9745  0.2498   27.01
   6    28454395     rs79291185   A   ?   4      0.6943      0.7172  0.9555  0.9531  0.3008   18.00
   6    28454795     rs34302671   G   ?   4      0.7559      0.8435  1.0384  1.0308  0.2112   33.51
   6    28456855      rs2859353   T   ?   4      0.9584      0.9584  1.0050  1.0050  0.5722    0.00
   6    28458102     rs72844224   A   ?   4     0.07734     0.07734  0.7627  0.7627  0.6061    0.00
   6    28458169     rs72844225   G   ?   4     0.07734     0.07734  0.7627  0.7627  0.6061    0.00
   6    28459244      rs2859354   T   ?   4      0.7068      0.7068  0.9565  0.9565  0.6916    0.00
   6    28462667     rs62402370   C   ?   4      0.6925      0.6925  1.0383  1.0383  0.5047    0.00
   6    28465483     rs79538898   A   ?   4      0.6958      0.6917  0.9673  0.9659  0.3677    5.05
   6    28466442     rs12661782   G   ?   4      0.9124      0.9937  0.9790  0.9976  0.0655   58.39
   6    28467361     rs16894139   C   ?   4      0.8286      0.7018  0.9853  0.9675  0.2081   34.03
   6    28467606     rs35889911   A   ?   1          NA          NA      NA      NA      NA      NA
   6    28468429      rs6937042   G   ?   4      0.6958      0.6917  0.9673  0.9659  0.3677    5.05
   6    28469422      rs7759252   C   ?   4       0.385       0.385  0.9457  0.9457  0.5295    0.00
   6    28469458      rs7739305   A   ?   4      0.6958      0.6917  0.9673  0.9659  0.3677    5.05
   6    28469479     rs35999889   T   ?   1          NA          NA      NA      NA      NA      NA
   6    28469904    rs190524260   A   ?   4      0.2326      0.2624  0.7585  0.7627  0.3609    6.42
   6    28470061    rs182434748   T   ?   4      0.3178      0.3178  0.7394  0.7394  0.6090    0.00
   6    28470173    rs187072824   A   ?   3      0.3856      0.3856  1.5971  1.5971  0.5838    0.00
   6    28470258      rs4711172   C   ?   4       0.385       0.385  0.9457  0.9457  0.5442    0.00
   6    28470909    rs199565243   A   ?   4      0.6877      0.6833  0.9664  0.9649  0.3655    5.50
   6    28471297     rs35604709   A   ?   4      0.7808      0.8007  0.9392  0.9416  0.3502    8.58
   6    28471560     rs35921765   C   ?   4      0.9079      0.9079  1.0107  1.0107  0.5745    0.00
   6    28471612      rs9468385   T   ?   4      0.7942      0.6705  0.9824  0.9633  0.1933   36.47
   6    28472656      rs4713166   T   ?   4      0.5631      0.6235  1.1281  1.1488  0.1581   42.25
   6    28473325      rs2071966   G   ?   4      0.5022      0.5022  0.9289  0.9289  0.3957    0.00
   6    28474617     rs34358978   G   ?   4      0.6877      0.6833  0.9664  0.9649  0.3655    5.50
   6    28474855     rs34151610   G   ?   3      0.3856      0.3856  1.5971  1.5971  0.5838    0.00
   6    28475368      rs7743046   G   ?   4      0.3231      0.3231  1.0685  1.0685  0.6039    0.00
   6    28475977     rs12660763   A   ?   4      0.9124      0.9937  0.9790  0.9976  0.0655   58.39
   6    28476497      rs2078422   C   ?   4      0.9314      0.9314  1.0099  1.0099  0.5840    0.00
   6    28477582     rs35403242   A   ?   4      0.7808      0.8007  0.9392  0.9416  0.3502    8.58
   6    28477682     rs10428759   T   ?   4      0.9822      0.9822  0.9983  0.9983  0.9042    0.00
   6    28477895      rs4713167   T   ?   4      0.6154      0.6154  1.0352  1.0352  0.4851    0.00
   6    28478555     rs35062161   T   ?   4      0.1658      0.1658  0.7853  0.7853  0.4403    0.00
   6    28479800      rs6933732   T   ?   4      0.5631      0.6235  1.1281  1.1488  0.1581   42.25
   6    28479934    rs186403935   A   ?   4      0.1658      0.1658  0.7853  0.7853  0.4403    0.00
   6    28479944    rs111595762   C   ?   4      0.7173      0.7173  1.0330  1.0330  0.9349    0.00
   6    28479990     rs57884406   A   ?   4      0.7173      0.7173  1.0330  1.0330  0.9349    0.00
   6    28480023     rs34668037   A   ?   4       0.591       0.592  0.9404  0.9402  0.3857    1.28
   6    28480467     rs34560199   C   ?   4       0.591       0.592  0.9404  0.9402  0.3857    1.28
   6    28480494    rs115381250   T   ?   1          NA          NA      NA      NA      NA      NA
   6    28480610      rs6935589   A   ?   4      0.6877      0.6833  0.9664  0.9649  0.3655    5.50
   6    28480931       rs400987   T   ?   4      0.9059      0.9059  1.0137  1.0137  0.5877    0.00
   6    28481009     rs72844228   C   ?   1          NA          NA      NA      NA      NA      NA
   6    28481096     rs35758328   G   ?   4      0.1542      0.1542  0.7801  0.7801  0.4356    0.00
   6    28481346      rs9461464   G   ?   4      0.6877      0.6833  0.9664  0.9649  0.3655    5.50
   6    28481390     rs35327256   A   ?   4      0.5631      0.6235  1.1281  1.1488  0.1581   42.25
   6    28481418       rs385908   C   ?   4      0.9314      0.9314  1.0099  1.0099  0.5840    0.00
   6    28481823     rs72844230   A   ?   4      0.5022      0.5022  0.9289  0.9289  0.3957    0.00
   6    28482890      rs3886843   G   ?   4       0.591       0.592  0.9404  0.9402  0.3857    1.28
   6    28482917     rs13191038   C   ?   2      0.6417      0.6417  1.4630  1.4630  1.0000    0.00
   6    28482967      rs2078439   T   ?   4      0.7942      0.6705  0.9824  0.9633  0.1933   36.47
   6    28483150       rs722788   C   ?   4      0.9822      0.9822  0.9983  0.9983  0.9042    0.00
   6    28483590      rs6921021   G   ?   4      0.7538      0.7209  0.9797  0.9757  0.3482    8.98
   6    28483691    rs116523144   T   ?   4      0.7313      0.7313  0.5562  0.5562  1.0000    0.00
   6    28484869     rs11757000   C   ?   4      0.9783      0.9783  0.9980  0.9980  0.9034    0.00
   6    28485279       rs403774   A   ?   4      0.9314      0.9314  1.0099  1.0099  0.5840    0.00
   6    28485477    rs114283908   A   ?   4       0.157       0.157  0.7813  0.7813  0.4370    0.00
   6    28485680       rs423118   C   ?   4      0.9059      0.9059  1.0137  1.0137  0.5877    0.00
   6    28486098      rs6456823   A   ?   4      0.3136      0.3136  1.0700  1.0700  0.5897    0.00
   6    28486822      rs1003359   T   ?   4      0.3136      0.3136  1.0700  1.0700  0.5897    0.00
   6    28488034      rs2078035   T   ?   4      0.7942      0.6705  0.9824  0.9633  0.1933   36.47
   6    28488800     rs13216508   C   ?   4      0.9783      0.9783  0.9980  0.9980  0.9034    0.00
   6    28489279     rs11757235   T   ?   4      0.5784      0.5784  0.9385  0.9385  0.3919    0.00
   6    28489694     rs74294612   C   ?   4      0.6363      0.6393  0.9499  0.9477  0.3468    9.26
   6    28489894     rs11757839   A   ?   4      0.9783      0.9783  0.9980  0.9980  0.9034    0.00
   6    28490440     rs75266522   A   ?   1          NA          NA      NA      NA      NA      NA
   6    28490915    rs149045429   C   ?   3      0.8591      0.8591  1.1093  1.1093  0.6095    0.00
   6    28491075     rs71559087   T   ?   1          NA          NA      NA      NA      NA      NA
   6    28491950       rs377514   C   ?   4      0.7983      0.6713  0.9827  0.9632  0.1874   37.44
   6    28492107       rs442174   A   ?   4      0.6877      0.6833  0.9664  0.9649  0.3655    5.50
   6    28492482     rs28382586   G   ?   4      0.9652      0.9652  1.0033  1.0033  0.8939    0.00
   6    28492579     rs28382587   A   ?   4      0.5983      0.6004  0.9413  0.9405  0.3760    3.32
   6    28492645     rs28745594   A   ?   4      0.1488      0.1488  0.7775  0.7775  0.4291    0.00
   6    28493585     rs28382590   G   ?   4      0.2553      0.2553  0.8934  0.8934  0.9455    0.00
   6    28494225     rs35901019   A   ?   1          NA          NA      NA      NA      NA      NA
   6    28494327       rs445870   A   ?   4      0.5232      0.5232  1.0418  1.0418  0.5650    0.00
   6    28494622     rs28382592   T   ?   4      0.7229      0.7229  0.9704  0.9704  0.6956    0.00
   6    28495240     rs28382595   G   ?   4      0.2553      0.2553  0.8934  0.8934  0.9455    0.00
   6    28495721     rs72844244   A   ?   4      0.2553      0.2553  0.8934  0.8934  0.9455    0.00
   6    28495962      rs2064424   G   ?   4       0.449      0.4513  0.9202  0.9195  0.3818    2.10
   6    28496990    rs113787419   A   ?   4      0.5258      0.8446  1.1014  1.0494  0.1030   51.49
   6    28497075     rs16894143   T   ?   4      0.4155      0.4155  1.1163  1.1163  0.4184    0.00
   6    28497977     rs28382599   A   ?   4      0.2553      0.2553  0.8934  0.8934  0.9455    0.00
   6    28498807     rs28382602   G   ?   4      0.4264      0.4264  0.9208  0.9208  0.6427    0.00
   6    28498866     rs28382603   A   ?   4      0.3567      0.3567  0.9074  0.9074  0.6016    0.00
   6    28499079     rs28382604   T   ?   4      0.7211      0.7211  1.0304  1.0304  0.7481    0.00
   6    28499236       rs440481   C   ?   4      0.5291      0.5291  0.9604  0.9604  0.7530    0.00
   6    28499350     rs28382606   C   ?   4      0.3288      0.5456  1.3818  1.3447  0.1226   48.13
   6    28499879      rs2273106   G   ?   4      0.7143      0.7143  1.0312  1.0312  0.7438    0.00
   6    28500235       rs769189   C   ?   4      0.4556      0.4579  0.9213  0.9205  0.3811    2.25
   6    28500449       rs380879   G   ?   4      0.9928      0.8876  0.9994  0.9892  0.2753   22.58
   6    28500796       rs418898   T   ?   4      0.7251      0.7251  0.9704  0.9704  0.4696    0.00
   6    28501006       rs448450   C   ?   4      0.9928      0.8876  0.9994  0.9892  0.2753   22.58
   6    28501230     rs58078500   A   ?   4      0.3567      0.3567  0.9074  0.9074  0.6016    0.00
   6    28502188       rs426922   T   ?   4      0.7251      0.7251  0.9704  0.9704  0.4696    0.00
   6    28502757     rs28382614   A   ?   4      0.3567      0.3567  0.9074  0.9074  0.6016    0.00
   6    28502794     rs13215054   A   ?   4      0.2249      0.2249  1.1069  1.1069  0.8789    0.00
   6    28503705     rs72850077   A   ?   4      0.3668      0.3668  0.9094  0.9094  0.5833    0.00
   6    28504639       rs392230   G   ?   4      0.9192      0.8653  1.0069  0.9847  0.1662   40.91
   6    28506185     rs56043329   C   ?   4        0.36        0.36  0.9082  0.9082  0.5756    0.00
   6    28506856      rs2143766   A   ?   4      0.9192      0.8653  1.0069  0.9847  0.1662   40.91
   6    28507379       rs389118   A   ?   4      0.3856      0.3856  1.0574  1.0574  0.4982    0.00
   6    28507446     rs62402376   C   ?   4      0.2412      0.2737  0.9111  0.9118  0.3463    9.35
   6    28507991       rs399558   G   ?   4      0.5163      0.8883  1.0514  1.0181  0.0519   61.20
   6    28508095    rs116756717   T   ?   1          NA          NA      NA      NA      NA      NA
   6    28510471     rs73402976   C   ?   4      0.3205      0.3205  0.9044  0.9044  0.4263    0.00
   6    28510978      rs6940168   T   ?   4      0.6552       0.694  1.0665  1.0676  0.2637   24.62
   6    28511239      rs7774808   T   ?   4      0.3205      0.3205  0.9044  0.9044  0.4263    0.00
   6    28511647    rs115739320   T   ?   4      0.4907      0.4907  1.3150  1.3150  0.3972    0.00
   6    28512017      rs2394102   G   ?   4      0.6107      0.6107  1.0484  1.0484  0.7160    0.00
   6    28512960     rs73402978   T   ?   4      0.3205      0.3205  0.9044  0.9044  0.4263    0.00
   6    28513135      rs6456824   C   ?   4      0.5448      0.5411  0.9368  0.9323  0.3503    8.57
   6    28513843       rs384399   C   ?   4      0.8169      0.7919  0.9774  0.9727  0.3448    9.66
   6    28514143     rs62402378   G   ?   4      0.8572      0.8934  1.0332  1.0363  0.1224   48.16
   6    28514583      rs4711173   C   ?   4      0.1967      0.1967  0.9008  0.9008  0.3969    0.00
   6    28514612      rs9791301   C   ?   4      0.3205      0.3205  0.9044  0.9044  0.4263    0.00
   6    28515997     rs73402982   A   ?   4      0.3205      0.3205  0.9044  0.9044  0.4263    0.00
   6    28516725     rs79848291   A   ?   4    0.002693    0.002693  3.9640  3.9640  0.7555    0.00
   6    28516880     rs73402983   T   ?   4      0.3205      0.3205  0.9044  0.9044  0.4263    0.00
   6    28518299    rs115709379   A   ?   4      0.6107      0.6107  1.0484  1.0484  0.7160    0.00
   6    28518311       rs389603   A   ?   4      0.6914      0.6914  0.9603  0.9603  0.4104    0.00
   6    28521316       rs393414   T   ?   4      0.2395      0.2496  0.9264  0.9262  0.3740    3.74
   6    28521781      rs6942252   T   ?   4      0.8572      0.8934  1.0332  1.0363  0.1224   48.16
   6    28522436     rs75927726   A   ?   4      0.6154      0.6154  0.9503  0.9503  0.4627    0.00
   6    28522496      rs6923163   A   ?   4      0.6154      0.6154  0.9503  0.9503  0.4627    0.00
   6    28523308     rs78738523   C   ?   4        0.33        0.33  1.0763  1.0763  0.4670    0.00
   6    28523314     rs11758822   C   ?   4      0.3466      0.3466  0.9092  0.9092  0.4215    0.00
   6    28524642     rs76779517   C   ?   4      0.3383      0.4889  1.3519  1.3646  0.1837   38.05
   6    28525012       rs404343   C   ?   4      0.7043      0.7043  0.9620  0.9620  0.3995    0.00
   6    28526156       rs434636   A   ?   4      0.7043      0.7043  0.9620  0.9620  0.3995    0.00
   6    28527094     rs78492683   G   ?   2           1           1  0.5056  0.5056  1.0000    0.00
   6    28527406       rs422089   C   ?   4      0.7043      0.7043  0.9620  0.9620  0.3995    0.00
   6    28528970       rs429875   C   ?   4      0.7043      0.7043  0.9620  0.9620  0.3995    0.00
   6    28529994     rs12110753   C   ?   4      0.3466      0.3466  0.9092  0.9092  0.4215    0.00
   6    28531538     rs62402381   C   ?   4      0.9309      0.9405  0.9802  0.9808  0.3072   16.81
   6    28532839       rs443924   G   ?   4      0.6206      0.6334  0.9474  0.9408  0.2590   25.43
   6    28532960      rs4711174   A   ?   4      0.9309      0.9405  0.9802  0.9808  0.3072   16.81
   6    28534833    rs139582054   G   ?   3      0.6958      0.6958  0.7852  0.7852  0.9360    0.00
   6    28535240       rs424426   A   ?   4      0.7043      0.7043  0.9620  0.9620  0.3995    0.00
   6    28535685      rs7742957   C   ?   4      0.2071      0.2071  0.9228  0.9228  0.4787    0.00
   6    28537251       rs454746   G   ?   4      0.7043      0.7043  0.9620  0.9620  0.3995    0.00
   6    28537908    rs139410431   C   ?   3      0.6958      0.6958  0.7852  0.7852  0.9360    0.00
   6    28538474       rs394772   T   ?   4      0.6137      0.5654  0.9525  0.9295  0.1720   39.97
   6    28538712     rs55965649   T   ?   4      0.6672      0.6672  1.0478  1.0478  0.7491    0.00
   6    28539308       rs449074   C   ?   4      0.6137      0.5654  0.9525  0.9295  0.1720   39.97
   6    28542104     rs73402995   C   ?   4      0.3043      0.3043  1.0805  1.0805  0.4675    0.00
   6    28543089     rs41270593   T   ?   4      0.6672      0.6672  1.0478  1.0478  0.7491    0.00
   6    28543264     rs17336532   T   ?   4      0.3814      0.3814  1.0722  1.0722  0.8717    0.00
   6    28545384     rs56958518   G   ?   4      0.2958      0.3276  0.8994  0.9002  0.3434    9.93
   6    28546876       rs408255   C   ?   4      0.7902      0.7616  0.9738  0.9678  0.3285   12.82
   6    28546952     rs16901848   G   ?   4      0.2169      0.2169  0.9245  0.9245  0.5106    0.00
   6    28547422     rs73404956   T   ?   4      0.2887      0.2887  1.0831  1.0831  0.4651    0.00
   6    28548029     rs59653352   A   ?   4      0.6482      0.6482  1.0508  1.0508  0.7415    0.00
   6    28548614    rs115727950   G   ?   4      0.7794       0.755  0.9724  0.9672  0.3366   11.25
   6    28548674    rs146918648   A   ?   3      0.6958      0.6958  0.7852  0.7852  0.9360    0.00
   6    28549265     rs77360117   G   ?   4      0.2324        0.34  0.8873  0.8913  0.2342   29.67
   6    28550741      rs9468394   C   ?   4       0.637      0.5397  0.9548  0.9123  0.0861   54.50
   6    28551925    rs116170212   A   ?   4      0.4308      0.4362  1.1128  1.1132  0.3781    2.88
   6    28552234     rs72850094   A   ?   4       0.663       0.663  1.0485  1.0485  0.7454    0.00
   6    28553499       rs418628   T   ?   4      0.7028      0.5761  0.9638  0.9191  0.0756   56.44
   6    28553779     rs35480587   A   ?   4      0.1804      0.1804  0.9132  0.9132  0.6415    0.00
   6    28554543     rs41270599   T   ?   4      0.5187      0.5187  1.0544  1.0544  0.8678    0.00
   6    28555450       rs411538   T   ?   4      0.8348      0.7091  0.9790  0.9507  0.1657   41.00
   6    28555998       rs420436   G   ?   4      0.7028      0.5761  0.9638  0.9191  0.0756   56.44
   6    28556051     rs13217047   G   ?   4      0.3289      0.3289  1.0859  1.0859  0.8213    0.00
   6    28556054       rs420463   C   ?   4      0.7028      0.5761  0.9638  0.9191  0.0756   56.44
   6    28557129     rs73740747   G   ?   4      0.7695       0.712  0.9234  0.8972  0.3377   11.05
   6    28557140    rs115158741   G   ?   1          NA          NA      NA      NA      NA      NA
   6    28557145    rs116739834   T   ?   2           1           1  0.0000  0.0000  1.0000    0.00
   6    28557312      rs7738979   A   ?   4       0.278      0.3707  0.8971  0.9008  0.2614   25.02
   6    28557813     rs75831139   G   ?   4      0.2023      0.2579  1.6146  1.6198  0.3213   14.18
   6    28558259       rs381493   C   ?   4      0.7636      0.6658  0.9694  0.9433  0.1795   38.74
   6    28558636     rs11969304   C   ?   4      0.4685      0.4685  1.1113  1.1113  0.4150    0.00
   6    28558890     rs35546888   G   ?   4      0.2001      0.2001  0.9216  0.9216  0.4647    0.00
   6    28559247       rs392471   C   ?   4      0.9757      0.9383  1.0024  0.9931  0.2878   20.35
   6    28560071     rs11963067   A   ?   4      0.2001      0.2001  0.9216  0.9216  0.4647    0.00
   6    28560286       rs402426   G   ?   4      0.7636      0.6658  0.9694  0.9433  0.1795   38.74
   6    28562589     rs35257859   A   ?   4      0.3289      0.3289  1.0859  1.0859  0.8213    0.00
   6    28564370     rs16894166   C   ?   4      0.8572      0.8934  1.0332  1.0363  0.1224   48.16
   6    28565827      rs6901724   C   ?   4      0.1154      0.1437  1.1110  1.1151  0.3054   17.16
   6    28565986     rs73404965   C   ?   4      0.2003      0.2887  0.8785  0.8819  0.2563   25.89
   6    28566522      rs6923110   C   ?   4       0.177       0.177  0.9174  0.9174  0.4813    0.00
   6    28569297     rs11753292   G   ?   4      0.3396      0.3569  0.8959  0.8945  0.3501    8.60
   6    28569338      rs6941188   C   ?   4      0.1847      0.1847  0.9187  0.9187  0.4671    0.00
   6    28570416      rs4711175   G   ?   4      0.9309      0.9405  0.9802  0.9808  0.3072   16.81
   6    28571114     rs11962141   G   ?   4      0.2495      0.2495  1.0900  1.0900  0.4712    0.00
   6    28571243     rs55920503   T   ?   4      0.7297      0.7297  1.0382  1.0382  0.6159    0.00
   6    28571284     rs11754599   C   ?   4      0.3133      0.4038  0.9037  0.9077  0.2698   23.54
   6    28574415       rs911178   T   ?   4      0.9389      0.8318  1.0059  0.9770  0.1241   47.88
   6    28575172      rs1474986   T   ?   4      0.9186       0.741  1.0093  0.9500  0.0452   62.68
   6    28575928      rs7381750   G   ?   4      0.9856      0.7195  1.0017  0.9470  0.0538   60.78
   6    28576023      rs4947335   A   ?   4      0.6984      0.7009  1.0459  1.0480  0.3456    9.49
   6    28576125      rs7381746   A   ?   4      0.7149      0.5812  0.9644  0.9222  0.1031   51.47
   6    28576143      rs4947336   A   ?   2      0.6417      0.6417  1.4630  1.4630  1.0000    0.00
   6    28576265     rs73404986   G   ?   4      0.8679      0.8679  0.9861  0.9861  0.8158    0.00
   6    28577730      rs7382159   A   ?   4      0.7149      0.5812  0.9644  0.9222  0.1031   51.47
   6    28578286     rs34388845   A   ?   4      0.3751      0.3751  0.9440  0.9440  0.9256    0.00
   6    28578834    rs114904171   C   ?   4      0.2691      0.2691  1.3084  1.3084  0.4062    0.00
   6    28579589     rs11753996   C   ?   2           1           1  0.0000  0.0000  1.0000    0.00
   6    28579728     rs10434846   A   ?   4      0.7149      0.5812  0.9644  0.9222  0.1031   51.47
   6    28580526    rs115969539   A   ?   3           1           1  0.0000  0.0000  1.0000    0.00
   6    28581728     rs55963280   T   ?   4      0.7068      0.7089  1.0445  1.0469  0.3399   10.62
   6    28583715     rs62402390   T   ?   4      0.8089      0.9999  0.9804  1.0000  0.1030   51.49
   6    28584580      rs4435933   T   ?   4      0.2832       0.385  0.8978  0.9026  0.2556   26.02
   6    28584775     rs34556183   A   ?   4      0.3751      0.3751  0.9440  0.9440  0.9256    0.00
   6    28585642    rs113130862   G   ?   4      0.2832       0.385  0.8978  0.9026  0.2556   26.02
   6    28586282     rs36103239   T   ?   4      0.3751      0.3751  0.9440  0.9440  0.9256    0.00
   6    28586320     rs62402392   A   ?   4      0.7068      0.7089  1.0445  1.0469  0.3399   10.62
   6    28586694      rs6937826   T   ?   4      0.8162      0.8162  1.0293  1.0293  0.5259    0.00
   6    28587402     rs11965972   C   ?   4      0.3751      0.3751  0.9440  0.9440  0.9256    0.00
   6    28588217     rs62402394   C   ?   4      0.7068      0.7089  1.0445  1.0469  0.3399   10.62
   6    28588581      rs6906826   C   ?   4      0.7089      0.5781  0.9637  0.9219  0.1052   51.10
   6    28588630     rs73405002   A   ?   4      0.3245      0.3245  1.0769  1.0769  0.5029    0.00
   6    28590786    rs373126870   G   ?   4      0.2958      0.4069  0.9003  0.9055  0.2443   27.94
   6    28591385    rs372300033   T   ?   4       0.694       0.694  0.8028  0.8028  0.7691    0.00
   6    28591726    rs150488579   T   ?   4      0.3245      0.3245  1.0769  1.0769  0.5029    0.00
   6    28594342     rs12206581   C   ?   4      0.3945      0.3945  0.9459  0.9459  0.8545    0.00
   6    28595064     rs35051649   A   ?   4       0.603       0.603  1.0479  1.0479  0.8517    0.00
   6    28595107     rs11970409   T   ?   4      0.3865      0.3865  0.9453  0.9453  0.9269    0.00
   6    28595938     rs11758055   C   ?   4      0.7089      0.5781  0.9637  0.9219  0.1052   51.10
   6    28595980     rs10807032   T   ?   4      0.7089      0.5781  0.9637  0.9219  0.1052   51.10
   6    28596420      rs7741058   A   ?   4      0.3761      0.7528  0.9389  0.9647  0.0597   59.56
   6    28597364    rs142953436   A   ?   1          NA          NA      NA      NA      NA      NA
   6    28599028      rs4711176   G   ?   4      0.7623      0.6163  0.9705  0.9318  0.1263   47.52
   6    28599105     rs35778344   A   ?   4       0.603       0.603  1.0479  1.0479  0.8517    0.00
   6    28599676     rs13220637   G   ?   4      0.3551      0.3551  0.9417  0.9417  0.9110    0.00
   6    28599990      rs7762047   C   ?   4      0.4629      0.4629  1.1124  1.1124  0.4310    0.00
   6    28600128     rs13209646   A   ?   3      0.2571      0.2571  4.2913  4.2913  1.0000    0.00
   6    28600492      rs7742658   A   ?   4      0.3505      0.3505  1.0727  1.0727  0.4337    0.00
   6    28600576    rs114782284   G   ?   4      0.7762      0.8503  1.0543  1.0539  0.0961   52.70
   6    28600778      rs7746909   G   ?   4      0.3054      0.6264  0.9240  0.9440  0.0740   56.73
   6    28600787      rs7767144   G   ?   4      0.3054      0.6264  0.9240  0.9440  0.0740   56.73
   6    28600911     rs16894169   A   ?   4      0.3534      0.7256  0.9304  0.9557  0.0439   62.99
   6    28601283     rs36069097   G   ?   4      0.3968      0.3968  0.9463  0.9463  0.8982    0.00
   6    28601789     rs62402400   G   ?   4      0.8186      0.8186  1.0289  1.0289  0.5256    0.00
   6    28602272     rs16894171   A   ?   4      0.7166      0.7183  1.0429  1.0454  0.3363   11.31
   6    28604865     rs78579247   C   ?   1          NA          NA      NA      NA      NA      NA
   6    28605039     rs73407126   C   ?   4      0.9008      0.9008  0.9897  0.9897  0.8801    0.00
   6    28606018     rs56227726   A   ?   4      0.3217      0.6917  0.9261  0.9487  0.0346   65.25
   6    28606603     rs10738069   T   ?   4      0.3144      0.3144  0.9346  0.9346  0.7568    0.00
   6    28606607     rs77160755   A   ?   4      0.2235      0.2547  1.0930  1.0965  0.3096   16.38
   6    28606752    rs116699970   A   ?   4      0.6115      0.7759  1.0985  1.0937  0.0421   63.41
   6    28606951      rs4713172   T   ?   4      0.7089      0.5781  0.9637  0.9219  0.1052   51.10
   6    28606988      rs4713173   A   ?   4      0.6837      0.6909  1.0480  1.0534  0.2765   22.36
   6    28607103      rs7771490   T   ?   4      0.7089      0.5781  0.9637  0.9219  0.1052   51.10
   6    28607253     rs10807037   G   ?   4      0.3387      0.3387  0.9379  0.9379  0.6845    0.00
   6    28607995     rs34470113   T   ?   4      0.6003      0.6003  1.0483  1.0483  0.8541    0.00
   6    28608453     rs79124765   C   ?   4      0.6677      0.6677  1.0413  1.0413  0.7684    0.00
   6    28608931    rs148390159   T   ?   3           1           1  0.0000  0.0000  1.0000    0.00
   6    28610154      rs2057295   C   ?   4      0.8079      0.7034  0.9751  0.9514  0.2064   34.31
   6    28610296      rs2057296   A   ?   4      0.7201      0.7201  1.0454  1.0454  0.4473    0.00
   6    28610361      rs6933018   G   ?   4      0.3162      0.3162  0.9350  0.9350  0.6784    0.00
   6    28610362      rs6912479   T   ?   4       0.321       0.321  0.9356  0.9356  0.6730    0.00
   6    28610746     rs74316384   T   ?   1          NA          NA      NA      NA      NA      NA
   6    28611334      rs7773193   C   ?   4      0.8079      0.7034  0.9751  0.9514  0.2064   34.31
   6    28612596     rs10807039   T   ?   4      0.3367      0.3367  0.9376  0.9376  0.6719    0.00
   6    28613097     rs62406542   C   ?   4      0.6837      0.6909  1.0480  1.0534  0.2765   22.36
   6    28614188     rs77830670   T   ?   4    0.003901    0.003901  3.8031  3.8031  0.6303    0.00
   6    28614400      rs7760867   C   ?   4      0.1862      0.1862  0.9139  0.9139  0.6837    0.00
   6    28614610      rs7743296   A   ?   4      0.7201      0.7201  1.0454  1.0454  0.4473    0.00
   6    28616327       rs732395   A   ?   4      0.1862      0.1862  0.9139  0.9139  0.6837    0.00
   6    28618751      rs1884936   A   ?   4      0.2058      0.2058  0.9207  0.9207  0.6916    0.00
   6    28619353     rs34724414   G   ?   2      0.6417      0.6417  1.4630  1.4630  1.0000    0.00
   6    28620197      rs7382309   A   ?   4      0.8079      0.7034  0.9751  0.9514  0.2064   34.31
   6    28621603     rs11968771   A   ?   4      0.4692      0.4692  1.1109  1.1109  0.4294    0.00
   6    28622277      rs7775683   G   ?   4       0.352       0.352  0.9415  0.9415  0.7687    0.00
   6    28622337      rs2893966   G   ?   4       0.339       0.339  0.9399  0.9399  0.7891    0.00
   6    28622484     rs12662929   C   ?   4      0.6837      0.6909  1.0480  1.0534  0.2765   22.36
   6    28622914     rs13193532   G   ?   4      0.2803      0.2803  1.1339  1.1339  0.4482    0.00
   6    28623724      rs1884937   A   ?   4      0.3428      0.3428  0.9404  0.9404  0.7922    0.00
   6    28623755     rs79219202   A   ?   4      0.9264      0.9264  1.0077  1.0077  0.8511    0.00
   6    28624894     rs11970339   T   ?   4      0.3428      0.3428  0.9404  0.9404  0.7922    0.00
   6    28625086     rs76007449   C   ?   1          NA          NA      NA      NA      NA      NA
   6    28626098      rs7382583   G   ?   4      0.8079      0.7034  0.9751  0.9514  0.2064   34.31
   6    28627469      rs9295775   G   ?   4      0.3218      0.7049  0.9262  0.9496  0.0272   67.27
   6    28627517      rs2394119   T   ?   4      0.8079      0.7034  0.9751  0.9514  0.2064   34.31
   6    28628800     rs16894183   T   ?   4       0.822      0.7126  0.9372  0.8855  0.3083   16.61
   6    28629510     rs34177106   T   ?   4      0.3424      0.3424  0.9403  0.9403  0.7671    0.00
   6    28630691     rs13194504   A   ?   2      0.6417      0.6417  1.4630  1.4630  1.0000    0.00
   6    28630793      rs7767008   T   ?   4      0.1556      0.1556  0.9114  0.9114  0.7202    0.00
   6    28631731     rs16894184   C   ?   4      0.8002      0.8002  0.9544  0.9544  0.5293    0.00
   6    28632561     rs10755647   G   ?   4      0.7089      0.5781  0.9637  0.9219  0.1052   51.10
   6    28633274     rs58490223   T   ?   4      0.6767      0.6844  1.0492  1.0543  0.2814   21.50
   6    28634891     rs56389860   G   ?   4      0.3424      0.3424  0.9403  0.9403  0.7671    0.00
   6    28635351      rs4713174   T   ?   4      0.8079      0.7034  0.9751  0.9514  0.2064   34.31
   6    28635592      rs4713175   A   ?   4      0.4262      0.4262  1.1057  1.1057  0.4484    0.00
   6    28635780     rs35128564   C   ?   4      0.5671      0.5671  1.0557  1.0557  0.9164    0.00
   6    28636643     rs61229539   T   ?   4      0.3696      0.3696  0.9435  0.9435  0.8010    0.00
   6    28636660     rs73409118   T   ?   4      0.2226      0.2379  1.0955  1.0962  0.3606    6.49
   6    28637061     rs55860825   C   ?   4      0.8079      0.7034  0.9751  0.9514  0.2064   34.31
   6    28637299     rs34211304   C   ?   4      0.1376      0.3796  0.8708  0.8788  0.0636   58.77
   6    28638532     rs79709894   A   ?   4      0.2116       0.381  1.5348  1.4893  0.2035   34.79
   6    28638847     rs10807040   A   ?   4      0.7089      0.5781  0.9637  0.9219  0.1052   51.10
   6    28640521     rs73409121   A   ?   4       0.256      0.4256  0.8917  0.8944  0.1311   46.71
   6    28641134     rs16894189   T   ?   4      0.8002      0.8002  0.9544  0.9544  0.5293    0.00
   6    28641233     rs78992434   T   ?   1          NA          NA      NA      NA      NA      NA
   6    28641689     rs16894191   G   ?   4      0.6863      0.6933  1.0476  1.0531  0.2747   22.68
   6    28641694     rs76948677   G   ?   1          NA          NA      NA      NA      NA      NA
   6    28641735    rs115444115   A   ?   1          NA          NA      NA      NA      NA      NA
   6    28642509      rs7761914   G   ?   4      0.8079      0.7034  0.9751  0.9514  0.2064   34.31
   6    28643856     rs73409123   A   ?   4      0.9082      0.9082  1.0102  1.0102  0.8757    0.00
   6    28643988     rs62406553   A   ?   4      0.3422      0.7132  0.9293  0.9522  0.0328   65.70
   6    28645995     rs73409125   C   ?   4      0.1533       0.382  0.8757  0.8835  0.0791   55.79
   6    28647984    rs149912748   A   ?   4      0.7712      0.7712  1.4802  1.4802  1.0000    0.00
   6    28648083     rs16894194   T   ?   4      0.3609      0.3609  0.9425  0.9425  0.8064    0.00
   6    28648271     rs16894197   C   ?   4       0.334       0.334  0.9393  0.9393  0.7727    0.00
   6    28648320     rs35466817   T   ?   4      0.3422      0.3422  0.9403  0.9403  0.8018    0.00
   6    28648631      rs4121090   T   ?   4      0.6314      0.5578  0.9506  0.9069  0.0729   56.95
   6    28649304     rs73409134   G   ?   4      0.5087      0.5087  1.1005  1.1005  0.4437    0.00
   6    28650523      rs4486067   C   ?   4      0.3345      0.3345  1.0982  1.0982  0.4330    0.00
   6    28650690      rs5007575   T   ?   4      0.8079      0.7034  0.9751  0.9514  0.2064   34.31
   6    28651091     rs13202664   G   ?   4      0.3674      0.3674  1.0922  1.0922  0.4767    0.00
   6    28651098     rs57147168   G   ?   4     0.09887      0.2283  1.1675  1.1748  0.1313   46.67
   6    28651237     rs73409140   C   ?   4      0.2833      0.4324  0.8977  0.9003  0.1601   41.92
   6    28651733      rs3852211   T   ?   4      0.8179      0.8926  1.0238  0.9784  0.0746   56.62
   6    28651780      rs6910361   A   ?   4      0.2147      0.2147  1.1364  1.1364  0.6098    0.00
   6    28652494     rs10733177   T   ?   4      0.8079      0.7034  0.9751  0.9514  0.2064   34.31
   6    28653482      rs3999023   G   ?   4      0.7257      0.6543  0.9616  0.9339  0.1498   43.60
   6    28654613      rs4711178   T   ?   4       0.999      0.9874  0.9998  1.0022  0.3013   17.90
   6    28654789    rs112285225   C   ?   1          NA          NA      NA      NA      NA      NA
   6    28654994     rs11754112   T   ?   4      0.2833      0.4324  0.8977  0.9003  0.1601   41.92
   6    28655340     rs11966949   C   ?   4     0.09887      0.2283  1.1675  1.1748  0.1313   46.67
   6    28655385      rs9393922   T   ?   4      0.8079      0.7034  0.9751  0.9514  0.2064   34.31
   6    28655388     rs11966966   T   ?   4      0.4444      0.4444  0.9512  0.9512  0.9249    0.00
   6    28655947      rs9366723   A   ?   4      0.8079      0.7034  0.9751  0.9514  0.2064   34.31
   6    28656109     rs11967609   T   ?   4      0.2681      0.2681  0.9294  0.9294  0.9169    0.00
   6    28656452      rs2394120   A   ?   4      0.6314      0.6314  0.9692  0.9692  0.9875    0.00
   6    28656489      rs2394121   T   ?   4      0.3869      0.3869  0.9445  0.9445  0.9845    0.00
   6    28656754     rs34020953   C   ?   4      0.3617      0.3617  0.9416  0.9416  0.9744    0.00
   6    28657280    rs138010458   T   ?   4      0.7683      0.7683  0.9472  0.9472  0.5429    0.00
   6    28657458     rs34953859   G   ?   4      0.3309      0.3309  1.1010  1.1010  0.6180    0.00
   6    28658554      rs2394122   G   ?   4      0.5072      0.7423  0.9525  0.9677  0.1450   44.40
   6    28658753      rs2893967   T   ?   4      0.3345       0.446  0.9060  0.9077  0.2091   33.87
   6    28659407      rs7748643   G   ?   4      0.3279      0.3279  0.9337  0.9337  0.7309    0.00
   6    28659564    rs112053680   A   ?   4      0.3345       0.446  0.9060  0.9077  0.2091   33.87
   6    28659863      rs7752875   C   ?   4      0.3345      0.3345  0.9346  0.9346  0.7304    0.00
   6    28660006      rs9393923   A   ?   4       0.796      0.6904  0.9738  0.9494  0.2012   35.17
   6    28660101     rs60583357   T   ?   4      0.7683      0.7683  0.9472  0.9472  0.5429    0.00
   6    28660515     rs55776584   C   ?   4      0.9997      0.9924  1.0001  1.0012  0.3373   11.13
   6    28662390      rs1319076   T   ?   4      0.3345       0.446  0.9060  0.9077  0.2091   33.87
   6    28662521      rs1319075   T   ?   4      0.4346      0.4346  0.9352  0.9352  0.4531    0.00
   6    28663410      rs6902736   A   ?   4      0.3802      0.3802  0.9405  0.9405  0.6827    0.00
   6    28663530      rs6456831   C   ?   4      0.6562      0.6562  0.9700  0.9700  0.5800    0.00
   6    28663538      rs6925718   C   ?   4      0.6282      0.7857  1.0936  1.0875  0.0478   62.09
   6    28664213     rs16894216   C   ?   3     0.05684     0.05684  4.9045  4.9045  0.9742    0.00
   6    28664631      rs4143771   A   ?   4      0.3156      0.3156  0.9322  0.9322  0.6492    0.00
   6    28665080     rs73391123   T   ?   4      0.4141       0.546  0.9202  0.9220  0.1633   41.39
   6    28665109      rs7382112   A   ?   4      0.6311      0.6311  0.9676  0.9676  0.6288    0.00
   6    28665902    rs115043233   C   ?   4      0.4781      0.5198  0.9283  0.9288  0.3142   15.51
   6    28665944      rs1337585   G   ?   4      0.3637      0.3637  0.9393  0.9393  0.7447    0.00
   6    28667448     rs12111360   A   ?   4      0.5001       0.571  0.9330  0.9338  0.2518   26.67
   6    28668072      rs7381993   T   ?   4      0.3986      0.3986  0.9417  0.9417  0.5476    0.00
   6    28668480      rs7383248   A   ?   4      0.4423      0.4423  0.9473  0.9473  0.5751    0.00
   6    28668830     rs60137363   T   ?   4      0.1279      0.2337  1.1515  1.1532  0.1949   36.21
   6    28669315      rs6939576   G   ?   4      0.5979      0.5979  0.9645  0.9645  0.9421    0.00
   6    28669427      rs6939297   A   ?   4      0.4546      0.4546  0.9117  0.9117  0.4407    0.00
   6    28669610    rs143144207   G   ?   4      0.4701       0.538  0.9279  0.9300  0.2838   21.06
   6    28670609     rs73391136   C   ?   4      0.8092      0.8664  1.0338  1.0267  0.2969   18.70
   6    28671343      rs6908726   G   ?   4      0.5958      0.5958  0.9550  0.9550  0.5319    0.00
   6    28671422      rs1107160   T   ?   4      0.5084       0.491  1.0887  1.1421  0.1014   51.76
   6    28671651      rs1107158   G   ?   4      0.5084       0.491  1.0887  1.1421  0.1014   51.76
   6    28671723      rs1107159   C   ?   4      0.5084       0.491  1.0887  1.1421  0.1014   51.76
   6    28671762     rs73391137   T   ?   4      0.9139      0.9139  0.9861  0.9861  0.4350    0.00
   6    28671898      rs2893974   T   ?   4      0.5084       0.491  1.0887  1.1421  0.1014   51.76
   6    28672688      rs1107294   C   ?   4      0.5084       0.491  1.0887  1.1421  0.1014   51.76
   6    28672826     rs74686052   A   ?   4      0.5084       0.491  1.0887  1.1421  0.1014   51.76
   6    28672892     rs75197152   A   ?   4      0.5084       0.491  1.0887  1.1421  0.1014   51.76
   6    28672897     rs56092796   A   ?   4      0.5922      0.5922  0.9579  0.9579  0.9482    0.00
   6    28673401    rs115125105   C   ?   4      0.5084       0.491  1.0887  1.1421  0.1014   51.76
   6    28673434     rs35243068   A   ?   1          NA          NA      NA      NA      NA      NA
   6    28673997      rs9969087   T   ?   4      0.1972      0.3356  0.8633  0.8696  0.1900   37.01
   6    28673998      rs4713177   A   ?   4      0.6324      0.6324  0.9427  0.9427  0.4449    0.00
   6    28674119    rs111593707   C   ?   4      0.4645      0.4661  1.0987  1.1478  0.1131   49.75
   6    28674322      rs7772289   T   ?   4      0.3144      0.3144  0.9190  0.9190  0.3934    0.00
   6    28674494      rs7754365   G   ?   4      0.5084       0.491  1.0887  1.1421  0.1014   51.76
   6    28674628      rs7772373   G   ?   4      0.5084       0.491  1.0887  1.1421  0.1014   51.76
   6    28674675      rs7772482   G   ?   4      0.5084       0.491  1.0887  1.1421  0.1014   51.76
   6    28674798      rs7738101   C   ?   4      0.5084       0.491  1.0887  1.1421  0.1014   51.76
   6    28675236     rs34509358   T   ?   2      0.2571      0.2571  4.2913  4.2913  1.0000    0.00
   6    28675286    rs113335053   T   ?   4      0.5084       0.491  1.0887  1.1421  0.1014   51.76
   6    28675347      rs6900797   A   ?   4      0.4206      0.4381  1.1101  1.1640  0.0973   52.48
   6    28675630      rs6901325   A   ?   4      0.5084       0.491  1.0887  1.1421  0.1014   51.76
   6    28675860      rs6906105   A   ?   4      0.5084       0.491  1.0887  1.1421  0.1014   51.76
   6    28676013      rs6905871   G   ?   4      0.5084       0.491  1.0887  1.1421  0.1014   51.76
   6    28676074      rs6906506   C   ?   4      0.5084       0.491  1.0887  1.1421  0.1014   51.76
   6    28676193      rs9368570   A   ?   4      0.5922      0.5922  0.9579  0.9579  0.9482    0.00
   6    28676215     rs76799171   T   ?   4      0.5084       0.491  1.0887  1.1421  0.1014   51.76
   6    28676394      rs9366724   T   ?   4      0.1276      0.1276  0.3464  0.3464  1.0000    0.00
   6    28676458      rs9357072   T   ?   4      0.1276      0.1276  0.3464  0.3464  1.0000    0.00
   6    28677514     rs61657599   G   ?   4      0.5084       0.491  1.0887  1.1421  0.1014   51.76
   6    28677758      rs9368571   G   ?   4      0.7678      0.7678  0.9664  0.9664  0.5822    0.00
   6    28677931    rs116246293   G   ?   1          NA          NA      NA      NA      NA      NA
   6    28677996     rs75780051   A   ?   4      0.7415      0.6794  1.0379  1.0570  0.2524   26.57
   6    28678293     rs79872226   T   ?   3       0.198       0.198  2.4703  2.4703  0.4132    0.00
   6    28678357      rs7775835   C   ?   4      0.5501      0.5501  0.9625  0.9625  0.4280    0.00
   6    28678387     rs77679360   G   ?   3       0.198       0.198  2.4703  2.4703  0.4132    0.00
   6    28678607    rs140041878   C   ?   4      0.4785      0.4785  0.8628  0.8628  0.5952    0.00
   6    28678912     rs80053558   A   ?   4      0.7415      0.6794  1.0379  1.0570  0.2524   26.57
   6    28679016     rs75844181   C   ?   4      0.7415      0.6794  1.0379  1.0570  0.2524   26.57
   6    28679620      rs1891757   A   ?   4      0.7415      0.6794  1.0379  1.0570  0.2524   26.57
   6    28679868      rs1539586   C   ?   4      0.4805      0.4805  0.9489  0.9489  0.4540    0.00
   6    28679944      rs1539585   T   ?   4      0.7456      0.7456  0.9698  0.9698  0.6241    0.00
   6    28679945      rs1539584   C   ?   4      0.4369      0.4369  0.9259  0.9259  0.9481    0.00
   6    28680103    rs115582688   T   ?   4       0.188       0.188  1.2404  1.2404  0.6653    0.00
   6    28680106     rs73391145   T   ?   4      0.5826      0.6476  0.9375  0.9433  0.3217   14.11
   6    28680173      rs1573970   G   ?   4      0.7415      0.6794  1.0379  1.0570  0.2524   26.57
   6    28680285      rs1573969   T   ?   4      0.7415      0.6794  1.0379  1.0570  0.2524   26.57
   6    28680467    rs112771452   G   ?   4      0.7415      0.6794  1.0379  1.0570  0.2524   26.57
   6    28680776    rs185053056   T   ?   4      0.1825      0.3037  1.1019  1.0975  0.2235   31.47
   6    28680892     rs72844382   T   ?   4      0.2542      0.2542  0.9042  0.9042  0.8301    0.00
   6    28680975     rs56384403   G   ?   4      0.7415      0.6794  1.0379  1.0570  0.2524   26.57
   6    28681415     rs13217472   A   ?   1          NA          NA      NA      NA      NA      NA
   6    28681510      rs6937342   T   ?   4        0.35        0.35  0.8905  0.8905  0.5532    0.00
   6    28682372     rs76024870   T   ?   4      0.7524      0.6889  1.0363  1.0550  0.2549   26.14
   6    28682406    rs145097508   C   ?   4      0.6815      0.8637  1.2442  1.1189  0.2732   22.95
   6    28682442      rs9393925   T   ?   4      0.3181      0.3181  0.9286  0.9286  0.8022    0.00
   6    28682725      rs9393926   G   ?   4      0.5146      0.5146  0.9449  0.9449  0.5637    0.00
   6    28682763      rs9380085   C   ?   4      0.3453      0.3453  0.8962  0.8962  0.5510    0.00
   6    28683693    rs142193829   A   ?   4       0.188       0.188  1.2404  1.2404  0.6653    0.00
   6    28683843      rs9767343   G   ?   4      0.7524      0.6889  1.0363  1.0550  0.2549   26.14
   6    28684132    rs115397636   T   ?   4      0.5342      0.7943  0.9111  0.9422  0.0781   55.96
   6    28684286      rs9767359   G   ?   4      0.7524      0.6889  1.0363  1.0550  0.2549   26.14
   6    28684360     rs79179143   A   ?   4      0.7524      0.6889  1.0363  1.0550  0.2549   26.14
   6    28684506    rs114051421   A   ?   4      0.6461      0.6461  0.9025  0.9025  0.5128    0.00
   6    28684630    rs114383240   T   ?   4      0.1775      0.1775  1.2568  1.2568  0.7874    0.00
   6    28684714     rs74749613   A   ?   4      0.7524      0.6889  1.0363  1.0550  0.2549   26.14
   6    28684754     rs76302449   A   ?   4      0.7524      0.6889  1.0363  1.0550  0.2549   26.14
   6    28685118     rs61208746   C   ?   4      0.7524      0.6889  1.0363  1.0550  0.2549   26.14
   6    28685279     rs58238888   T   ?   4      0.7524      0.6889  1.0363  1.0550  0.2549   26.14
   6    28685902     rs57693980   G   ?   4      0.7524      0.6889  1.0363  1.0550  0.2549   26.14
   6    28686006    rs115499539   G   ?   4      0.6815      0.8637  1.2442  1.1189  0.2732   22.95
   6    28686084    rs115162286   G   ?   4      0.3756       0.605  1.1384  1.0960  0.2811   21.54
   6    28686185     rs79050600   C   ?   4      0.7524      0.6889  1.0363  1.0550  0.2549   26.14
   6    28686298    rs113823147   G   ?   4      0.7524      0.6889  1.0363  1.0550  0.2549   26.14
   6    28686390    rs150120410   A   ?   4      0.5342      0.7943  0.9111  0.9422  0.0781   55.96
   6    28686592      rs9393928   T   ?   4      0.4542      0.4542  0.9453  0.9453  0.8034    0.00
   6    28686819      rs9380086   G   ?   4      0.4542      0.4542  0.9453  0.9453  0.8034    0.00
   6    28687469     rs56404349   A   ?   4      0.3453      0.3453  0.8962  0.8962  0.5510    0.00
   6    28687489    rs116575156   G   ?   4      0.1775      0.1775  1.2568  1.2568  0.7874    0.00
   6    28687499    rs111467285   A   ?   4      0.8583      0.8583  1.0178  1.0178  0.6523    0.00
   6    28687699    rs140029671   C   ?   4      0.1308      0.1308  0.7389  0.7389  0.7079    0.00
   6    28687765      rs9688414   G   ?   4      0.7524      0.6889  1.0363  1.0550  0.2549   26.14
   6    28687865    rs115174302   T   ?   4      0.4917      0.4917  0.6900  0.6900  0.6113    0.00
   6    28688315      rs9348812   T   ?   4      0.3341      0.3341  0.8939  0.8939  0.5542    0.00
   6    28688438    rs112712202   T   ?   4      0.7524      0.6889  1.0363  1.0550  0.2549   26.14
   6    28688843     rs77050371   C   ?   4      0.7524      0.6889  1.0363  1.0550  0.2549   26.14
   6    28688921      rs6909960   A   ?   4      0.7524      0.6889  1.0363  1.0550  0.2549   26.14
   6    28689004     rs73391152   T   ?   4      0.3452      0.4488  1.0664  1.0698  0.1773   39.10
   6    28689232     rs56296645   T   ?   4      0.7524      0.6889  1.0363  1.0550  0.2549   26.14
   6    28689290     rs73391153   C   ?   4     0.03688      0.1609  1.1610  1.1671  0.0810   55.43
   6    28689661     rs80326437   C   ?   4      0.7524      0.6889  1.0363  1.0550  0.2549   26.14
   6    28689712     rs74901699   A   ?   4      0.7524      0.6889  1.0363  1.0550  0.2549   26.14
   6    28689758     rs77413278   T   ?   4      0.7524      0.6889  1.0363  1.0550  0.2549   26.14
   6    28689980     rs77531101   T   ?   4      0.7524      0.6889  1.0363  1.0550  0.2549   26.14
   6    28690649     rs76968338   C   ?   4      0.7524      0.6889  1.0363  1.0550  0.2549   26.14
   6    28692468    rs116665653   A   ?   4      0.1775      0.1775  1.2568  1.2568  0.7874    0.00
   6    28692512    rs114469207   G   ?   4      0.7524      0.6889  1.0363  1.0550  0.2549   26.14
   6    28692540     rs78615644   C   ?   4      0.7524      0.6889  1.0363  1.0550  0.2549   26.14
   6    28692738    rs113085175   G   ?   4      0.7524      0.6889  1.0363  1.0550  0.2549   26.14
   6    28692823     rs73391154   G   ?   4      0.5826      0.6476  0.9375  0.9433  0.3217   14.11
   6    28693026    rs115592443   T   ?   4       0.188       0.188  1.2404  1.2404  0.6653    0.00
   6    28693765    rs114108993   A   ?   4      0.6057      0.6089  1.2284  1.2292  0.3819    2.08
   6    28693883     rs12660605   G   ?   4      0.3453      0.3453  0.8962  0.8962  0.5510    0.00
   6    28693903     rs79046736   G   ?   4      0.3364      0.3384  1.1028  1.1067  0.3609    6.44
   6    28694392      rs1419094   T   ?   4      0.3756       0.605  1.1384  1.0960  0.2811   21.54
   6    28694770     rs60311527   T   ?   4      0.7524      0.6889  1.0363  1.0550  0.2549   26.14
   6    28694814     rs61703239   A   ?   4      0.7524      0.6889  1.0363  1.0550  0.2549   26.14
   6    28695149      rs1954407   G   ?   4      0.1775      0.1775  1.2568  1.2568  0.7874    0.00
   6    28695299      rs7772111   C   ?   4      0.7524      0.6889  1.0363  1.0550  0.2549   26.14
   6    28695430      rs7751884   C   ?   4      0.8013      0.7397  1.0284  1.0427  0.2943   19.17
   6    28695668      rs7772682   A   ?   4      0.7524      0.6889  1.0363  1.0550  0.2549   26.14
   6    28696063      rs9393929   A   ?   4       0.524       0.524  0.9461  0.9461  0.5592    0.00
   6    28696524    rs113279711   A   ?   4      0.7125       0.676  1.0426  1.0536  0.3121   15.91
   6    28696772    rs150814685   G   ?   4       0.605       0.605  0.8960  0.8960  0.7763    0.00
   6    28696794    rs114339006   T   ?   4      0.7125       0.676  1.0426  1.0536  0.3121   15.91
   6    28696816    rs114807698   A   ?   4       0.647       0.647  1.3129  1.3129  0.4809    0.00
   6    28696844    rs114950784   T   ?   4      0.7125       0.676  1.0426  1.0536  0.3121   15.91
   6    28697064     rs11963986   G   ?   4      0.5679      0.7834  1.0702  1.0417  0.2240   31.39
   6    28697086      rs2893973   C   ?   4      0.1999      0.1999  0.8890  0.8890  0.5416    0.00
   6    28697625     rs17280797   G   ?   4      0.7125       0.676  1.0426  1.0536  0.3121   15.91
   6    28697751     rs17280818   T   ?   4      0.7125       0.676  1.0426  1.0536  0.3121   15.91
   6    28697832     rs17346574   A   ?   4      0.7125       0.676  1.0426  1.0536  0.3121   15.91
   6    28697964     rs16894234   C   ?   4      0.3756       0.605  1.1384  1.0960  0.2811   21.54
   6    28698080    rs114766711   A   ?   4      0.7125       0.676  1.0426  1.0536  0.3121   15.91
   6    28698668      rs2211495   A   ?   4       0.188       0.188  1.2404  1.2404  0.6653    0.00
   6    28698908     rs16894237   T   ?   4      0.1775      0.1775  1.2568  1.2568  0.7874    0.00
   6    28699369      rs7755641   C   ?   4      0.7125       0.676  1.0426  1.0536  0.3121   15.91
   6    28699691     rs10498733   A   ?   4      0.7125       0.676  1.0426  1.0536  0.3121   15.91
   6    28700089      rs9257110   C   ?   4      0.2056      0.2056  0.8836  0.8836  0.9723    0.00
   6    28700147      rs1936180   A   ?   4      0.7125       0.676  1.0426  1.0536  0.3121   15.91
   6    28700457    rs148584123   C   ?   4       0.647       0.647  1.3129  1.3129  0.4809    0.00
   6    28700500      rs9257111   T   ?   4      0.2056      0.2056  0.8836  0.8836  0.9723    0.00
   6    28700574     rs73391160   T   ?   4      0.5982      0.6828  0.9412  0.9485  0.2958   18.92
   6    28701492      rs6456835   G   ?   4       0.524       0.524  0.9461  0.9461  0.5592    0.00
   6    28701516     rs17281186   A   ?   4      0.9026      0.9026  1.0141  1.0141  0.4927    0.00
   6    28702113      rs9257112   T   ?   4       0.495       0.495  0.9181  0.9181  0.5671    0.00
   6    28702601     rs74294627   C   ?   4      0.9153      0.9153  0.9498  0.9498  0.9081    0.00
   6    28702829    rs147485707   T   ?   4      0.1775      0.1775  1.2568  1.2568  0.7874    0.00
   6    28703149      rs7748319   G   ?   4      0.9026      0.9026  1.0141  1.0141  0.4927    0.00
   6    28703281      rs2893970   C   ?   4      0.2997      0.2997  0.8993  0.8993  0.9194    0.00
   6    28703432      rs7766599   T   ?   4      0.9026      0.9026  1.0141  1.0141  0.4927    0.00
   6    28703672    rs116232681   C   ?   4      0.1775      0.1775  1.2568  1.2568  0.7874    0.00
   6    28704010     rs55891766   C   ?   4      0.9026      0.9026  1.0141  1.0141  0.4927    0.00
   6    28704775      rs2394130   A   ?   4       0.495       0.495  0.9181  0.9181  0.5671    0.00
   6    28705033     rs72500863   T   ?   4      0.5546      0.6039  1.1503  1.1466  0.3029   17.61
   6    28705056    rs111639548   T   ?   4      0.5982      0.6828  0.9412  0.9485  0.2958   18.92
   6    28705074      rs1311911   T   ?   4       0.524       0.524  0.9461  0.9461  0.5592    0.00
   6    28705222    rs115975470   T   ?   4      0.1775      0.1775  1.2568  1.2568  0.7874    0.00
   6    28706535      rs3869043   A   ?   4      0.4982      0.4982  0.9320  0.9320  0.9043    0.00
   6    28706663     rs59959723   C   ?   4      0.9026      0.9026  1.0141  1.0141  0.4927    0.00
   6    28706891    rs116118793   A   ?   4      0.5538      0.5538  1.0972  1.0972  0.9122    0.00
   6    28707453      rs9257115   A   ?   4      0.4982      0.4982  0.9320  0.9320  0.9043    0.00
   6    28707599     rs73391164   T   ?   4      0.5629      0.7734  1.0711  1.0434  0.2294   30.48
   6    28707805    rs116776976   C   ?   4      0.5406      0.5406  1.1041  1.1041  0.9530    0.00
   6    28708055      rs3873209   G   ?   4      0.9026      0.9026  1.0141  1.0141  0.4927    0.00
   6    28708629    rs148076211   G   ?   4      0.9026      0.9026  1.0141  1.0141  0.4927    0.00
   6    28709313     rs61094745   A   ?   4      0.9026      0.9026  1.0141  1.0141  0.4927    0.00
   6    28710227      rs7765829   T   ?   4      0.9026      0.9026  1.0141  1.0141  0.4927    0.00
   6    28710300    rs181266933   T   ?   4      0.5546      0.6039  1.1503  1.1466  0.3029   17.61
   6    28710562    rs114955469   G   ?   4      0.9026      0.9026  1.0141  1.0141  0.4927    0.00
   6    28711074     rs11754985   T   ?   4      0.4198      0.4198  0.9356  0.9356  0.7143    0.00
   6    28711334      rs3905240   G   ?   4      0.9026      0.9026  1.0141  1.0141  0.4927    0.00
   6    28711662    rs114359523   A   ?   4      0.5406      0.5406  1.1041  1.1041  0.9530    0.00
   6    28712008     rs58104924   G   ?   4      0.9026      0.9026  1.0141  1.0141  0.4927    0.00
   6    28712663      rs1233579   G   ?   4      0.6048      0.6048  0.9342  0.9342  0.5012    0.00
   6    28713035      rs9257117   A   ?   4       0.495       0.495  0.9181  0.9181  0.5671    0.00
   6    28713725      rs1233580   C   ?   4      0.6048      0.6048  0.9342  0.9342  0.5012    0.00
   6    28713847      rs1233581   T   ?   4      0.6048      0.6048  0.9342  0.9342  0.5012    0.00
   6    28713877    rs116776021   T   ?   4      0.5538      0.5538  1.0972  1.0972  0.9122    0.00
   6    28714044      rs1233582   G   ?   4      0.7664      0.7664  0.9736  0.9736  0.9370    0.00
   6    28714204     rs57876318   C   ?   4       0.239      0.5782  1.1019  1.1020  0.0063   75.69
   6    28714424    rs115592698   T   ?   4      0.5406      0.5406  1.1041  1.1041  0.9530    0.00
   6    28714723      rs9257124   T   ?   4      0.4685      0.4685  0.9273  0.9273  0.9132    0.00
   6    28714761      rs7763390   C   ?   4      0.6651      0.6651  1.0420  1.0420  0.6115    0.00
   6    28714944     rs73391166   A   ?   4      0.5361      0.7647  1.0762  1.0460  0.2172   32.52
   6    28715516    rs116157862   G   ?   4      0.5538      0.5538  1.0972  1.0972  0.9122    0.00
   6    28715537      rs6909102   C   ?   4      0.6724      0.6724  1.0410  1.0410  0.6101    0.00
   6    28715566      rs1233583   A   ?   4      0.6048      0.6048  0.9342  0.9342  0.5012    0.00
   6    28715583    rs114227105   T   ?   4      0.5676      0.5676  1.0937  1.0937  0.9165    0.00
   6    28715604      rs1233584   G   ?   4      0.7871      0.8439  0.9801  0.9831  0.2721   23.13
   6    28715639     rs73391168   T   ?   4      0.4774      0.4774  0.9437  0.9437  0.6112    0.00
   6    28716235     rs73391169   A   ?   4      0.8497      0.8532  1.0260  1.0255  0.3872    0.95
   6    28716345      rs1233585   G   ?   4      0.7664      0.7664  0.9736  0.9736  0.9370    0.00
   6    28716551     rs77875080   C   ?   4      0.9327      0.9327  0.9599  0.9599  0.9039    0.00
   6    28716675     rs75888590   C   ?   4      0.8583      0.8583  1.0207  1.0207  0.5264    0.00
   6    28716854      rs1311912   T   ?   4      0.6048      0.6048  0.9342  0.9342  0.5012    0.00
   6    28716962    rs111836343   A   ?   4      0.8583      0.8583  1.0207  1.0207  0.5264    0.00
   6    28717178      rs1311913   C   ?   4      0.6048      0.6048  0.9342  0.9342  0.5012    0.00
   6    28717256     rs72847135   G   ?   4      0.6362      0.6362  1.0460  1.0460  0.6322    0.00
   6    28717617    rs116561036   C   ?   1          NA          NA      NA      NA      NA      NA
   6    28718300      rs9257128   A   ?   4      0.4613      0.4613  0.9119  0.9119  0.5629    0.00
   6    28718402      rs7742889   A   ?   4      0.8583      0.8583  1.0207  1.0207  0.5264    0.00
   6    28719066      rs9257129   G   ?   4      0.4685      0.4685  0.9273  0.9273  0.9132    0.00
   6    28719469     rs55641015   T   ?   4      0.8583      0.8583  1.0207  1.0207  0.5264    0.00
   6    28719755      rs1233587   T   ?   4      0.9443      0.9443  1.0057  1.0057  0.8847    0.00
   6    28719976      rs1233588   C   ?   4      0.6048      0.6048  0.9342  0.9342  0.5012    0.00
   6    28720609    rs116740683   G   ?   4      0.4977      0.4977  1.5010  1.5010  0.6038    0.00
   6    28721039     rs55795312   T   ?   4      0.6282      0.6282  1.0464  1.0464  0.6210    0.00
   6    28721254     rs60252997   C   ?   4      0.4795      0.4795  0.9440  0.9440  0.6138    0.00
   6    28721495      rs9257131   C   ?   4      0.6467      0.7009  0.9332  0.9364  0.2835   21.12
   6    28721534      rs1742741   T   ?   4      0.9181      0.9181  1.0084  1.0084  0.8713    0.00
   6    28721815    rs116573972   G   ?   4      0.5406      0.5406  1.1041  1.1041  0.9530    0.00
   6    28722076     rs62408379   T   ?   4      0.9116      0.9188  0.9805  0.9818  0.3745    3.63
   6    28722114     rs72847141   T   ?   4      0.6362      0.6362  1.0460  1.0460  0.6322    0.00
   6    28722296    rs147743910   A   ?   4      0.5538      0.5538  1.0972  1.0972  0.9122    0.00
   6    28722799     rs17338569   C   ?   4      0.6362      0.6362  1.0460  1.0460  0.6322    0.00
   6    28722860      rs9257132   C   ?   4      0.4613      0.4613  0.9119  0.9119  0.5629    0.00
   6    28722929     rs75492882   G   ?   4      0.8583      0.8583  1.0207  1.0207  0.5264    0.00
   6    28723421      rs9257133   T   ?   4      0.6048      0.6048  0.9342  0.9342  0.5012    0.00
   6    28723499    rs138113368   C   ?   4      0.5538      0.5538  1.0972  1.0972  0.9122    0.00
   6    28723723     rs57780419   A   ?   4      0.6362      0.6362  1.0460  1.0460  0.6322    0.00
   6    28723841      rs9257136   C   ?   4      0.6048      0.6048  0.9342  0.9342  0.5012    0.00
   6    28723949      rs9257137   C   ?   4      0.6048      0.6048  0.9342  0.9342  0.5012    0.00
   6    28723960      rs1238262   T   ?   4      0.6048      0.6048  0.9342  0.9342  0.5012    0.00
   6    28723986     rs57170714   C   ?   4      0.8583      0.8583  1.0207  1.0207  0.5264    0.00
   6    28724079      rs1742742   T   ?   4      0.6192      0.7108  0.9635  0.9674  0.2490   27.15
   6    28724082      rs1742743   T   ?   4      0.6048      0.6048  0.9342  0.9342  0.5012    0.00
   6    28724852     rs17398081   C   ?   4      0.6402      0.6402  0.9057  0.9057  0.8303    0.00
   6    28725240    rs148545514   T   ?   4      0.6733      0.6733  0.9143  0.9143  0.8155    0.00
   6    28725415     rs59233561   T   ?   4      0.8583      0.8583  1.0207  1.0207  0.5264    0.00
   6    28725620     rs59475656   G   ?   4      0.8583      0.8583  1.0207  1.0207  0.5264    0.00
   6    28725704     rs61173069   G   ?   4      0.6263      0.6263  1.0478  1.0478  0.5959    0.00
   6    28726173     rs56003969   A   ?   4      0.8583      0.8583  1.0207  1.0207  0.5264    0.00
   6    28726568     rs73403142   G   ?   4      0.4582      0.7364  1.0913  1.0536  0.1901   36.99
   6    28726815      rs1233593   T   ?   4      0.6048      0.6048  0.9342  0.9342  0.5012    0.00
   6    28727121      rs9257140   A   ?   1          NA          NA      NA      NA      NA      NA
   6    28727343      rs1233594   G   ?   4      0.6048      0.6048  0.9342  0.9342  0.5012    0.00
   6    28727547     rs57748269   T   ?   4      0.8583      0.8583  1.0207  1.0207  0.5264    0.00
   6    28727596     rs58288624   A   ?   4      0.8618      0.6314  1.0258  1.1145  0.0937   53.12
   6    28728329      rs1233597   T   ?   4      0.9405      0.9405  1.0061  1.0061  0.9002    0.00
   6    28728871    rs116670707   A   ?   4      0.5406      0.5406  1.1041  1.1041  0.9530    0.00
   6    28729330     rs78286488   A   ?   4      0.8785      0.8785  1.0150  1.0150  0.5195    0.00
   6    28729634    rs114202915   T   ?   4      0.5493      0.5493  1.1025  1.1025  0.9521    0.00
   6    28729812    rs115169585   T   ?   4      0.5173      0.7739  0.9075  0.9370  0.0830   55.07
   6    28729835     rs74637441   C   ?   4      0.8785      0.8785  1.0150  1.0150  0.5195    0.00
   6    28729981      rs9257144   C   ?   4      0.6612      0.7121  0.9360  0.9392  0.2886   20.20
   6    28731086     rs56098960   T   ?   4      0.8458      0.8458  1.0226  1.0226  0.5234    0.00
   6    28731188      rs1233599   G   ?   4       0.686       0.686  0.9480  0.9480  0.5721    0.00
   6    28731263     rs79800940   T   ?   4      0.8458      0.8458  1.0226  1.0226  0.5234    0.00
   6    28731385     rs76587225   G   ?   4      0.8458      0.8458  1.0226  1.0226  0.5234    0.00
   6    28731671     rs77084790   T   ?   4      0.8458      0.8458  1.0226  1.0226  0.5234    0.00
   6    28731809      rs9257148   C   ?   4      0.5361      0.6795  0.9013  0.9146  0.1836   38.06
   6    28731925      rs9257149   C   ?   4      0.2871      0.2871  0.9000  0.9000  0.8430    0.00
   6    28731960      rs9257150   C   ?   4      0.2871      0.2871  0.9000  0.9000  0.8430    0.00
   6    28732127    rs116612399   G   ?   4      0.8822      0.8822  1.0172  1.0172  0.4945    0.00
   6    28732209    rs116450899   A   ?   4      0.5011      0.5011  1.1158  1.1158  0.9580    0.00
   6    28732294     rs73403150   T   ?   4      0.4657      0.4657  0.9422  0.9422  0.6058    0.00
   6    28732364      rs3852213   A   ?   4      0.8822      0.8822  1.0172  1.0172  0.4945    0.00
   6    28732514      rs1233600   G   ?   4       0.686       0.686  0.9480  0.9480  0.5721    0.00
   6    28732806     rs75525270   A   ?   4      0.8822      0.8822  1.0172  1.0172  0.4945    0.00
   6    28732869     rs77057108   T   ?   4      0.8822      0.8822  1.0172  1.0172  0.4945    0.00
   6    28733212      rs1233601   G   ?   4      0.7644      0.8242  0.9780  0.9811  0.2753   22.58
   6    28733298     rs73403152   T   ?   4      0.4657      0.4657  0.9422  0.9422  0.6058    0.00
   6    28733724     rs58258185   T   ?   4      0.8822      0.8822  1.0172  1.0172  0.4945    0.00
   6    28733787     rs57965355   G   ?   4      0.8822      0.8822  1.0172  1.0172  0.4945    0.00
   6    28734676      rs1233604   A   ?   4       0.686       0.686  0.9480  0.9480  0.5721    0.00
   6    28734806      rs1233605   G   ?   4      0.4826      0.4826  0.9535  0.9535  0.9492    0.00
   6    28735192     rs78195322   T   ?   4      0.8822      0.8822  1.0172  1.0172  0.4945    0.00
   6    28735200     rs11751023   T   ?   4      0.4657      0.4657  0.9422  0.9422  0.6058    0.00
   6    28735247     rs73403155   G   ?   4     0.03735      0.1925  1.1793  1.1654  0.1030   51.49
   6    28735357     rs74969965   C   ?   4      0.8822      0.8822  1.0172  1.0172  0.4945    0.00
   6    28735375     rs73403156   G   ?   4      0.5406        0.89  1.0759  1.0243  0.1256   47.63
   6    28735842      rs1233607   C   ?   4      0.7177      0.8103  0.9733  0.9782  0.2260   31.04
   6    28736070    rs111616018   G   ?   4      0.8822      0.8822  1.0172  1.0172  0.4945    0.00
   6    28736189      rs1233608   G   ?   4      0.8429      0.8429  0.9822  0.9822  0.9405    0.00
   6    28736201      rs1233609   A   ?   4       0.686       0.686  0.9480  0.9480  0.5721    0.00
   6    28736211    rs116299896   G   ?   4      0.8822      0.8822  1.0172  1.0172  0.4945    0.00
   6    28736484      rs9257157   T   ?   4      0.2671      0.2671  0.8961  0.8961  0.8295    0.00
   6    28736485    rs112001540   A   ?   4      0.8822      0.8822  1.0172  1.0172  0.4945    0.00
   6    28736597    rs112033028   T   ?   4      0.8822      0.8822  1.0172  1.0172  0.4945    0.00
   6    28736648     rs75265644   T   ?   4      0.8822      0.8822  1.0172  1.0172  0.4945    0.00
   6    28736965    rs145949361   G   ?   4      0.5011      0.5011  1.1158  1.1158  0.9580    0.00
   6    28736973      rs9257158   G   ?   4      0.5081      0.5081  0.9480  0.9480  0.7994    0.00
   6    28736988      rs1233610   G   ?   4       0.686       0.686  0.9480  0.9480  0.5721    0.00
   6    28737054      rs1233611   G   ?   4       0.686       0.686  0.9480  0.9480  0.5721    0.00
   6    28737906    rs113488442   G   ?   1          NA          NA      NA      NA      NA      NA
   6    28737976     rs78086507   C   ?   4      0.8822      0.8822  1.0172  1.0172  0.4945    0.00
   6    28737988     rs75042255   T   ?   4      0.8822      0.8822  1.0172  1.0172  0.4945    0.00
   6    28738320     rs60252686   G   ?   4      0.8822      0.8822  1.0172  1.0172  0.4945    0.00
   6    28738429      rs1233612   T   ?   4       0.686       0.686  0.9480  0.9480  0.5721    0.00
   6    28738559     rs73403159   T   ?   4     0.03735      0.1925  1.1793  1.1654  0.1030   51.49
   6    28738609      rs1233613   G   ?   4      0.4722      0.4722  0.9525  0.9525  0.9495    0.00
   6    28739132      rs6923795   G   ?   4      0.8822      0.8822  1.0172  1.0172  0.4945    0.00
   6    28739322      rs1233614   G   ?   4      0.8429      0.8429  0.9822  0.9822  0.9405    0.00
   6    28739584      rs1233615   C   ?   4      0.7064      0.8042  0.9722  0.9773  0.2216   31.78
   6    28739867     rs73403160   G   ?   4      0.4657      0.4657  0.9422  0.9422  0.6058    0.00
   6    28739884      rs1233616   T   ?   4      0.7064      0.8042  0.9722  0.9773  0.2216   31.78
   6    28740151     rs58025129   T   ?   4     0.04108      0.2018  1.1758  1.1611  0.1050   51.14
   6    28740425     rs56165011   C   ?   4      0.8822      0.8822  1.0172  1.0172  0.4945    0.00
   6    28740500     rs55659253   G   ?   4      0.8822      0.8822  1.0172  1.0172  0.4945    0.00
   6    28740622     rs55764335   C   ?   4      0.8822      0.8822  1.0172  1.0172  0.4945    0.00
   6    28741162      rs1233617   T   ?   4      0.5111      0.6592  0.9488  0.9584  0.2451   27.81
   6    28741734      rs9257167   A   ?   4      0.2857      0.2857  1.9445  1.9445  0.9999    0.00
   6    28741954      rs9257168   A   ?   4      0.5129      0.5901  0.9029  0.9061  0.2558   25.98
   6    28742086      rs1311914   C   ?   4       0.686       0.686  0.9480  0.9480  0.5721    0.00
   6    28742331     rs79128439   C   ?   4      0.8822      0.8822  1.0172  1.0172  0.4945    0.00
   6    28742340      rs1311915   G   ?   4      0.7396      0.8234  0.9755  0.9800  0.2361   29.34
   6    28742592     rs78142681   A   ?   4      0.8822      0.8822  1.0172  1.0172  0.4945    0.00
   6    28742792     rs74358341   A   ?   4      0.8822      0.8822  1.0172  1.0172  0.4945    0.00
   6    28742850      rs1233618   A   ?   4       0.686       0.686  0.9480  0.9480  0.5721    0.00
   6    28743567     rs11754275   G   ?   4      0.3074      0.3074  0.9185  0.9185  0.6554    0.00
   6    28744021      rs9257171   A   ?   4      0.5011      0.5011  1.1158  1.1158  0.9580    0.00
   6    28744045    rs113931894   G   ?   4      0.8822      0.8822  1.0172  1.0172  0.4945    0.00
   6    28744305      rs9257172   A   ?   4      0.2671      0.2671  0.8961  0.8961  0.8295    0.00
   6    28744614    rs113224044   C   ?   4      0.8822      0.8822  1.0172  1.0172  0.4945    0.00
   6    28744668     rs77557831   A   ?   4      0.8604      0.8604  1.0204  1.0204  0.5024    0.00
   6    28744828     rs77371395   A   ?   4      0.8604      0.8604  1.0204  1.0204  0.5024    0.00
   6    28744888     rs73403165   T   ?   4     0.02966      0.1831  1.1911  1.1746  0.0975   52.45
   6    28745450     rs74629108   C   ?   4     0.02966      0.1831  1.1911  1.1746  0.0975   52.45
   6    28745452      rs1233619   A   ?   4       0.686       0.686  0.9480  0.9480  0.5721    0.00
   6    28745638    rs148092311   T   ?   4      0.7519      0.7519  0.9358  0.9358  0.5249    0.00
   6    28746171      rs1233620   A   ?   4       0.686       0.686  0.9480  0.9480  0.5721    0.00
   6    28746801      rs2154025   C   ?   4      0.8604      0.8604  1.0204  1.0204  0.5024    0.00
   6    28746841      rs2154026   G   ?   4      0.8604      0.8604  1.0204  1.0204  0.5024    0.00
   6    28746906    rs113354497   G   ?   4      0.8845      0.8845  1.0201  1.0201  0.4566    0.00
   6    28746945      rs9257175   G   ?   4      0.3233      0.3233  0.9070  0.9070  0.7903    0.00
   6    28747228     rs79363797   T   ?   1          NA          NA      NA      NA      NA      NA
   6    28747413    rs114087466   C   ?   4      0.5599      0.5599  1.0995  1.0995  0.9384    0.00
   6    28747614    rs116414370   G   ?   4        0.68      0.7184  1.0732  1.1057  0.0515   61.28
   6    28747858      rs9257176   G   ?   4      0.3233      0.3233  0.9070  0.9070  0.7903    0.00
   6    28747902      rs1233622   T   ?   4      0.7555      0.8347  0.9770  0.9815  0.2464   27.59
   6    28747985      rs6916286   A   ?   4      0.8604      0.8604  1.0204  1.0204  0.5024    0.00
   6    28747997     rs57791058   T   ?   4      0.8604      0.8604  1.0204  1.0204  0.5024    0.00
   6    28748281      rs1233623   T   ?   4       0.686       0.686  0.9480  0.9480  0.5721    0.00
   6    28748282      rs2394124   A   ?   1          NA          NA      NA      NA      NA      NA
   6    28748715    rs114507697   C   ?   4      0.5599      0.5599  1.0995  1.0995  0.9384    0.00
   6    28749012      rs7758798   T   ?   4      0.8604      0.8604  1.0204  1.0204  0.5024    0.00
   6    28749460     rs79141865   A   ?   4      0.8604      0.8604  1.0204  1.0204  0.5024    0.00
   6    28749477    rs113122071   T   ?   4      0.8604      0.8604  1.0204  1.0204  0.5024    0.00
   6    28750265      rs1233624   C   ?   4       0.686       0.686  0.9480  0.9480  0.5721    0.00
   6    28750541    rs112145933   G   ?   4      0.3578      0.3578  0.9263  0.9263  0.6754    0.00
   6    28751041      rs1311917   T   ?   4       0.686       0.686  0.9480  0.9480  0.5721    0.00
   6    28751979    rs113651343   C   ?   4      0.8604      0.8604  1.0204  1.0204  0.5024    0.00
   6    28751985    rs113904352   C   ?   4      0.8604      0.8604  1.0204  1.0204  0.5024    0.00
   6    28752048     rs75659458   C   ?   4      0.8604      0.8604  1.0204  1.0204  0.5024    0.00
   6    28752701     rs61270555   T   ?   4      0.5173      0.7739  0.9075  0.9370  0.0830   55.07
   6    28752883      rs7751451   G   ?   4      0.8604      0.8604  1.0204  1.0204  0.5024    0.00
   6    28752989    rs116437220   T   ?   4      0.5599      0.5599  1.0995  1.0995  0.9384    0.00
   6    28753165     rs73403171   T   ?   4      0.3828      0.3828  0.9307  0.9307  0.6078    0.00
   6    28753646      rs1311918   T   ?   4       0.686       0.686  0.9480  0.9480  0.5721    0.00
   6    28753752    rs114965386   T   ?   4      0.5599      0.5599  1.0995  1.0995  0.9384    0.00
   6    28753779     rs57558053   A   ?   4      0.7273      0.7273  1.0431  1.0431  0.8776    0.00
   6    28753907    rs112886535   C   ?   4      0.4151      0.4151  0.9352  0.9352  0.5780    0.00
   6    28753927     rs11963410   C   ?   4     0.04618      0.2646  1.1748  1.1548  0.0692   57.67
   6    28753990     rs80084812   A   ?   4      0.8323      0.8323  1.0246  1.0246  0.4606    0.00
   6    28754072    rs114607660   A   ?   4      0.5599      0.5599  1.0995  1.0995  0.9384    0.00
   6    28754111     rs11968277   G   ?   4     0.04618      0.2646  1.1748  1.1548  0.0692   57.67
   6    28754237     rs76761992   A   ?   4      0.8323      0.8323  1.0246  1.0246  0.4606    0.00
   6    28754430     rs78213451   C   ?   4      0.8323      0.8323  1.0246  1.0246  0.4606    0.00
   6    28754459    rs111621381   G   ?   4      0.8323      0.8323  1.0246  1.0246  0.4606    0.00
   6    28754520      rs9257181   T   ?   4      0.5961      0.5961  0.9582  0.9582  0.7718    0.00
   6    28754817      rs9257182   A   ?   4      0.8907      0.8907  0.9876  0.9876  0.9391    0.00
   6    28755532     rs73403176   T   ?   4      0.4116      0.4116  0.9344  0.9344  0.6622    0.00
   6    28755612     rs73403179   A   ?   4      0.6686      0.9494  1.0567  1.0105  0.2261   31.04
   6    28755650    rs116358919   T   ?   4      0.8175      0.8145  1.0266  1.0272  0.3878    0.83
   6    28755896    rs115174438   A   ?   4      0.8175      0.8145  1.0266  1.0272  0.3878    0.83
   6    28756008      rs9257183   T   ?   4      0.6933      0.6933  0.9493  0.9493  0.5793    0.00
   6    28756088      rs9257184   T   ?   4      0.6933      0.6933  0.9493  0.9493  0.5793    0.00
   6    28756136    rs115092703   A   ?   4      0.8175      0.8145  1.0266  1.0272  0.3878    0.83
   6    28756394     rs74511984   A   ?   1          NA          NA      NA      NA      NA      NA
   6    28756405      rs9257185   G   ?   4      0.6367      0.6367  0.9430  0.9430  0.4783    0.00
   6    28756483      rs9257186   C   ?   4      0.3771      0.3771  0.9166  0.9166  0.5832    0.00
   6    28756902      rs9257187   T   ?   4      0.6933      0.6933  0.9493  0.9493  0.5793    0.00
   6    28756995      rs6938988   G   ?   4      0.8175      0.8145  1.0266  1.0272  0.3878    0.83
   6    28757489      rs9257188   C   ?   4      0.6933      0.6933  0.9493  0.9493  0.5793    0.00
   6    28757555      rs9257189   G   ?   4      0.6933      0.6933  0.9493  0.9493  0.5793    0.00
   6    28757560    rs114273285   T   ?   4     0.09345      0.5437  1.1774  1.1216  0.0199   69.53
   6    28757573      rs6939948   G   ?   4      0.8175      0.8145  1.0266  1.0272  0.3878    0.83
   6    28757581    rs142332238   T   ?   4      0.5231      0.5231  1.4790  1.4790  0.5380    0.00
   6    28758828      rs9380090   C   ?   4      0.6091      0.6091  0.9566  0.9566  0.8268    0.00
   6    28759594    rs116010379   T   ?   4      0.5543      0.5543  1.1010  1.1010  0.9389    0.00
   6    28759854    rs116361574   C   ?   4      0.5599      0.5599  1.0995  1.0995  0.9384    0.00
   6    28760601      rs2754761   A   ?   4      0.8175      0.8145  1.0266  1.0272  0.3878    0.83
   6    28761208      rs2765223   T   ?   4      0.8175      0.8145  1.0266  1.0272  0.3878    0.83
   6    28761471      rs2754762   A   ?   4      0.8175      0.8145  1.0266  1.0272  0.3878    0.83
   6    28761683      rs9378107   G   ?   4      0.3771      0.3771  0.9166  0.9166  0.5832    0.00
   6    28761844    rs150530886   C   ?   4      0.5231      0.5231  1.4790  1.4790  0.5380    0.00
   6    28762581     rs56030816   G   ?   4      0.8175      0.8145  1.0266  1.0272  0.3878    0.83
   6    28762605     rs56374518   C   ?   4      0.8175      0.8145  1.0266  1.0272  0.3878    0.83
   6    28762999      rs1810750   G   ?   4      0.8175      0.8145  1.0266  1.0272  0.3878    0.83
   6    28763736    rs115174831   T   ?   4      0.8175      0.8145  1.0266  1.0272  0.3878    0.83
   6    28763796    rs116520285   T   ?   4      0.8175      0.8145  1.0266  1.0272  0.3878    0.83
   6    28763800     rs73403189   A   ?   4      0.9419      0.9419  1.0103  1.0103  0.7097    0.00
   6    28764097    rs140619884   C   ?   4      0.8175      0.8145  1.0266  1.0272  0.3878    0.83
   6    28764103      rs7764642   A   ?   4      0.6933      0.6933  0.9493  0.9493  0.5793    0.00
   6    28764464    rs112156380   G   ?   4     0.08874      0.5406  1.1802  1.1231  0.0192   69.77
   6    28764668    rs114741267   G   ?   4      0.8175      0.8145  1.0266  1.0272  0.3878    0.83
   6    28764817     rs28381660   A   ?   4      0.3749      0.3749  0.9163  0.9163  0.5820    0.00
   6    28764974      rs9257190   G   ?   4      0.9014      0.9014  0.9889  0.9889  0.8640    0.00
   6    28765033    rs114847130   T   ?   4      0.8175      0.8145  1.0266  1.0272  0.3878    0.83
   6    28765098      rs9257191   G   ?   4      0.5371      0.5371  0.9204  0.9204  0.4602    0.00
   6    28765346      rs9257192   C   ?   4      0.6933      0.6933  0.9493  0.9493  0.5793    0.00
   6    28766237      rs9380092   A   ?   4      0.6312      0.6312  0.9608  0.9608  0.9936    0.00
   6    28766845    rs146674992   A   ?   4      0.8175      0.8145  1.0266  1.0272  0.3878    0.83
   6    28766865     rs11961493   A   ?   4     0.08874      0.5406  1.1802  1.1231  0.0192   69.77
   6    28767076      rs2765222   T   ?   4      0.8175      0.8145  1.0266  1.0272  0.3878    0.83
   6    28767135     rs28381661   A   ?   4      0.4376      0.4376  0.9302  0.9302  0.9509    0.00
   6    28767254      rs2754763   C   ?   4      0.8007      0.5739  1.0341  1.1237  0.1009   51.86
   6    28767482      rs7761321   A   ?   4      0.6933      0.6933  0.9493  0.9493  0.5793    0.00
   6    28768052    rs113478549   A   ?   4      0.4116      0.4116  0.9344  0.9344  0.6622    0.00
   6    28768267      rs7766699   A   ?   4      0.6933      0.6933  0.9493  0.9493  0.5793    0.00
   6    28768484      rs2765221   G   ?   4      0.8175      0.8145  1.0266  1.0272  0.3878    0.83
   6    28768698      rs7767099   T   ?   4      0.6933      0.6933  0.9493  0.9493  0.5793    0.00
   6    28768932      rs9257217   T   ?   4      0.6933      0.6933  0.9493  0.9493  0.5793    0.00
   6    28769275      rs2754765   T   ?   4      0.8175      0.8145  1.0266  1.0272  0.3878    0.83
   6    28769671      rs2765220   C   ?   4      0.9014      0.9014  0.9889  0.9889  0.8640    0.00
   6    28770683      rs7739915   T   ?   4      0.8233      0.8233  0.9795  0.9795  0.8648    0.00
   6    28770731     rs57491524   C   ?   4      0.8894       0.716  1.0168  1.0595  0.1746   39.54
   6    28770908      rs7763940   C   ?   4      0.3749      0.3749  0.9163  0.9163  0.5820    0.00
   6    28771198      rs2013652   C   ?   4      0.3811      0.3811  0.9372  0.9372  0.6409    0.00
   6    28771300    rs142395667   A   ?   4      0.5903      0.5903  0.8950  0.8950  0.7097    0.00
   6    28771388     rs35045623   A   ?   1          NA          NA      NA      NA      NA      NA
   6    28771414      rs9378149   C   ?   4      0.3318      0.3318  0.9086  0.9086  0.6650    0.00
   6    28772128    rs114060013   C   ?   4      0.8894       0.716  1.0168  1.0595  0.1746   39.54
   6    28772350      rs9368576   A   ?   4      0.4116      0.4116  0.9223  0.9223  0.6169    0.00
   6    28772441     rs56110474   C   ?   4      0.8894       0.716  1.0168  1.0595  0.1746   39.54
   6    28772493     rs11968644   C   ?   4      0.0633       0.293  1.1615  1.1417  0.0778   56.01
   6    28772691     rs11758303   A   ?   4      0.4116      0.4116  0.9344  0.9344  0.6622    0.00
   6    28773355      rs3132373   T   ?   4      0.6933      0.6933  0.9493  0.9493  0.5793    0.00
   6    28773482     rs28381663   C   ?   4      0.7052      0.7052  0.9667  0.9667  0.7956    0.00
   6    28773496      rs3132372   C   ?   4      0.7275      0.7275  0.9680  0.9680  0.8693    0.00
   6    28773983      rs3132371   A   ?   4      0.7776      0.8104  0.9791  0.9809  0.3350   11.57
   6    28774130    rs115967007   T   ?   4      0.8894       0.716  1.0168  1.0595  0.1746   39.54
   6    28774210     rs59303422   C   ?   4      0.4116      0.4116  0.9344  0.9344  0.6622    0.00
   6    28774422    rs115385935   T   ?   4      0.8894       0.716  1.0168  1.0595  0.1746   39.54
   6    28774593      rs9404976   T   ?   4      0.3749      0.3749  0.9163  0.9163  0.5820    0.00
   6    28775155    rs115307364   G   ?   4      0.8894       0.716  1.0168  1.0595  0.1746   39.54
   6    28775322      rs3131344   A   ?   4      0.8233      0.8233  0.9795  0.9795  0.8648    0.00
   6    28775564      rs3131343   A   ?   4      0.6933      0.6933  0.9493  0.9493  0.5793    0.00
   6    28775664      rs7776376   T   ?   4      0.3953      0.3953  0.9196  0.9196  0.5592    0.00
   6    28775667     rs56308612   G   ?   4      0.8894       0.716  1.0168  1.0595  0.1746   39.54
   6    28775982      rs1011094   G   ?   4      0.7776      0.8104  0.9791  0.9809  0.3350   11.57
   6    28776117      rs4324798   A   ?   4      0.6933      0.6933  0.9493  0.9493  0.5793    0.00
   6    28776140     rs11756140   G   ?   4      0.4116      0.4116  0.9344  0.9344  0.6622    0.00
   6    28776172    rs116160920   T   ?   4      0.5599      0.5599  1.0995  1.0995  0.9384    0.00
   6    28776234       rs209206   C   ?   4      0.7313      0.6372  1.0429  1.0757  0.2046   34.61
   6    28776242    rs115894206   G   ?   4      0.5599      0.5599  1.0995  1.0995  0.9384    0.00
   6    28776303       rs453020   A   ?   4      0.8894       0.716  1.0168  1.0595  0.1746   39.54
   6    28776317      rs9257223   C   ?   4      0.6933      0.6933  0.9493  0.9493  0.5793    0.00
   6    28776360     rs28381664   G   ?   4      0.4221      0.4221  0.6167  0.6167  0.5561    0.00
   6    28776391       rs172331   G   ?   4      0.8894       0.716  1.0168  1.0595  0.1746   39.54
   6    28777336       rs209204   C   ?   4      0.8894       0.716  1.0168  1.0595  0.1746   39.54
   6    28777384     rs80355632   C   ?   4      0.9327      0.9327  0.9599  0.9599  0.9039    0.00
   6    28777691       rs209202   A   ?   4      0.8894       0.716  1.0168  1.0595  0.1746   39.54
   6    28777991    rs114741805   A   ?   4      0.5903      0.5903  0.8950  0.8950  0.7097    0.00
   6    28778364       rs209201   T   ?   4      0.8894       0.716  1.0168  1.0595  0.1746   39.54
   6    28778614       rs169682   G   ?   4      0.8894       0.716  1.0168  1.0595  0.1746   39.54
   6    28778872       rs185984   G   ?   4      0.8894       0.716  1.0168  1.0595  0.1746   39.54
   6    28779423       rs417919   G   ?   4      0.8233      0.8233  0.9795  0.9795  0.8648    0.00
   6    28779721       rs209200   T   ?   4      0.8894       0.716  1.0168  1.0595  0.1746   39.54
   6    28779756      rs9393932   A   ?   4      0.3931      0.3931  0.9193  0.9193  0.5685    0.00
   6    28779887      rs1041881   G   ?   3      0.8948      0.8948  1.2813  1.2813  1.0000    0.00
   6    28779928       rs209199   A   ?   4      0.8894       0.716  1.0168  1.0595  0.1746   39.54
   6    28779933      rs9393933   A   ?   4      0.3931      0.3931  0.9193  0.9193  0.5685    0.00
   6    28780479      rs9468423   G   ?   2      0.2685      0.7966  0.9097  0.9538  0.0425   75.71
   6    28780514       rs209198   A   ?   4      0.8235      0.5931  1.0326  1.1342  0.0673   58.04
   6    28780608       rs209197   A   ?   4      0.8894       0.716  1.0168  1.0595  0.1746   39.54
   6    28780672      rs6909419   C   ?   4      0.3931      0.3931  0.9193  0.9193  0.5685    0.00
   6    28780817       rs209196   C   ?   4      0.8894       0.716  1.0168  1.0595  0.1746   39.54
   6    28780822    rs113074871   C   ?   4      0.4116      0.4116  0.9344  0.9344  0.6622    0.00
   6    28781277      rs4713180   A   ?   4      0.5599      0.5599  1.0995  1.0995  0.9384    0.00
   6    28781438       rs209195   G   ?   4      0.8894       0.716  1.0168  1.0595  0.1746   39.54
   6    28781479       rs209194   G   ?   4      0.8825      0.7131  1.0178  1.0599  0.1776   39.04
   6    28781873     rs67829526   G   ?   1          NA          NA      NA      NA      NA      NA
   6    28782092    rs117311607   A   ?   4      0.8637      0.8637  1.0248  1.0248  0.9433    0.00
   6    28782148    rs114029915   C   ?   4      0.7758      0.7758  1.0418  1.0418  0.9573    0.00
   6    28782160      rs3132397   A   ?   4      0.6933      0.6933  0.9493  0.9493  0.5793    0.00
   6    28782217       rs209193   T   ?   4      0.8825      0.7131  1.0178  1.0599  0.1776   39.04
   6    28782249       rs209192   C   ?   4      0.8825      0.7131  1.0178  1.0599  0.1776   39.04
   6    28782310      rs3132396   C   ?   4      0.6933      0.6933  0.9493  0.9493  0.5793    0.00
   6    28782334       rs209191   C   ?   4      0.8825      0.7131  1.0178  1.0599  0.1776   39.04
   6    28782363       rs209190   C   ?   4      0.8825      0.7131  1.0178  1.0599  0.1776   39.04
   6    28782511       rs209189   A   ?   4      0.8825      0.7131  1.0178  1.0599  0.1776   39.04
   6    28782601       rs209188   A   ?   4      0.8825      0.7131  1.0178  1.0599  0.1776   39.04
   6    28782732       rs423261   A   ?   4      0.8825      0.7131  1.0178  1.0599  0.1776   39.04
   6    28782734       rs372943   T   ?   4      0.8825      0.7131  1.0178  1.0599  0.1776   39.04
   6    28782794     rs28381665   T   ?   4      0.3889      0.3889  0.9186  0.9186  0.5661    0.00
   6    28782795     rs28381666   T   ?   4      0.3889      0.3889  0.9186  0.9186  0.5661    0.00
   6    28782978       rs209187   A   ?   4      0.8825      0.7131  1.0178  1.0599  0.1776   39.04
   6    28782998     rs16897420   T   ?   4      0.8389      0.9172  0.9699  0.9799  0.1737   39.70
   6    28783735     rs28381667   G   ?   4      0.4999      0.4999  0.6686  0.6686  0.4486    0.00
   6    28783772    rs147374376   C   ?   4      0.5231      0.5231  1.4790  1.4790  0.5380    0.00
   6    28784031       rs398795   C   ?   4      0.8825      0.7131  1.0178  1.0599  0.1776   39.04
   6    28785085      rs3118362   C   ?   2      0.2571      0.2571  4.2913  4.2913  1.0000    0.00
   6    28785894     rs28400868   T   ?   4      0.3889      0.3889  0.9186  0.9186  0.5661    0.00
   6    28786003     rs73407222   A   ?   4      0.3962      0.3962  0.9312  0.9312  0.5801    0.00
   6    28786147     rs73407223   C   ?   4     0.09249      0.4971  1.1773  1.1246  0.0399   63.93
   6    28786884       rs172330   A   ?   4      0.8825      0.7131  1.0178  1.0599  0.1776   39.04
   6    28787095      rs6939310   A   ?   4      0.3962      0.3962  0.9312  0.9312  0.5801    0.00
   6    28787152       rs185982   A   ?   4      0.8825      0.7131  1.0178  1.0599  0.1776   39.04
   6    28787193      rs9257226   G   ?   4       0.829       0.829  0.9802  0.9802  0.8686    0.00
   6    28787384      rs9257227   C   ?   4      0.6933      0.6933  0.9493  0.9493  0.5793    0.00
   6    28787766      rs6924101   G   ?   4      0.3962      0.3962  0.9312  0.9312  0.5801    0.00
   6    28788769      rs3135294   A   ?   4      0.6933      0.6933  0.9493  0.9493  0.5793    0.00
   6    28789266       rs172329   C   ?   4       0.829       0.829  0.9802  0.9802  0.8686    0.00
   6    28790397      rs9257229   G   ?   4      0.6546      0.6546  0.9579  0.9579  0.6929    0.00
   6    28790528       rs172328   T   ?   4       0.829       0.829  0.9802  0.9802  0.8686    0.00
   6    28791016      rs9348814   C   ?   4      0.3889      0.3889  0.9186  0.9186  0.5661    0.00
   6    28791077    rs112534153   G   ?   4      0.2912      0.2912  0.8713  0.8713  0.4599    0.00
   6    28791150     rs28400869   C   ?   4      0.3889      0.3889  0.9186  0.9186  0.5661    0.00
   6    28791202     rs10484543   T   ?   4      0.3889      0.3889  0.9186  0.9186  0.5661    0.00
   6    28791481    rs148397607   A   ?   4      0.6001      0.6001  0.8976  0.8976  0.7164    0.00
   6    28791681     rs67662386   T   ?   4      0.8389      0.8389  0.9813  0.9813  0.8677    0.00
   6    28792012       rs209183   C   ?   4      0.8905      0.7159  1.0166  1.0595  0.1748   39.51
   6    28792030      rs3118360   A   ?   2       0.148       0.148  3.9720  3.9720  1.0000    0.00
   6    28792477       rs209181   A   ?   4       0.829       0.829  0.9802  0.9802  0.8686    0.00
   6    28792483     rs78027219   T   ?   4      0.2912      0.2912  0.8713  0.8713  0.4599    0.00
   6    28793250     rs56271755   T   ?   4      0.8455      0.8455  0.9578  0.9578  0.6957    0.00
   6    28793605       rs209180   T   ?   4      0.3953      0.3953  0.9391  0.9391  0.6265    0.00
   6    28793779       rs880157   G   ?   4      0.1513      0.1513  0.8723  0.8723  0.8612    0.00
   6    28793853       rs209179   C   ?   4       0.795       0.795  0.9752  0.9752  0.6883    0.00
   6    28793915      rs3135295   C   ?   4      0.6933      0.6933  0.9493  0.9493  0.5793    0.00
   6    28794273     rs11966708   C   ?   4      0.1494      0.1494  1.1057  1.1057  0.4506    0.00
   6    28795856      rs3135296   T   ?   4      0.6933      0.6933  0.9493  0.9493  0.5793    0.00
   6    28796071      rs3131337   C   ?   4      0.6933      0.6933  0.9493  0.9493  0.5793    0.00
   6    28796455    rs145661222   C   ?   4      0.8825      0.7131  1.0178  1.0599  0.1776   39.04
   6    28796769    rs115979269   C   ?   4      0.5666      0.5666  1.0891  1.0891  0.9763    0.00
   6    28796842     rs75343821   C   ?   4      0.2912      0.2912  0.8713  0.8713  0.4599    0.00
   6    28797097    rs114146785   G   ?   4      0.5231      0.5231  1.4790  1.4790  0.5380    0.00
   6    28797720     rs72500865   C   ?   4      0.4739      0.4739  1.1810  1.1810  0.4039    0.00
   6    28797903    rs149902743   G   ?   4      0.5666      0.5666  1.0891  1.0891  0.9763    0.00
   6    28798002     rs11759022   T   ?   4      0.2817      0.3157  1.0848  1.0825  0.3578    7.06
   6    28798610      rs9357073   C   ?   4      0.5511      0.8385  0.9529  0.9780  0.1568   42.46
   6    28798650      rs9366727   A   ?   4      0.3905      0.3905  0.9174  0.9174  0.5750    0.00
   6    28800281    rs150548387   G   ?   4      0.6374      0.8841  0.9321  0.9651  0.0505   61.51
   6    28801168      rs3132376   A   ?   4      0.6933      0.6933  0.9493  0.9493  0.5793    0.00
   6    28801442     rs56678427   A   ?   4      0.8725      0.7777  1.0188  1.0384  0.2839   21.04
   6    28802149      rs3118357   A   ?   4      0.6933      0.6933  0.9493  0.9493  0.5793    0.00
   6    28802436       rs184094   G   ?   4      0.4943      0.8272  0.9461  0.9753  0.1247   47.78
   6    28803103       rs209177   A   ?   4      0.5448      0.8366  0.9522  0.9777  0.1539   42.93
   6    28803291      rs9257248   T   ?   4      0.6933      0.6933  0.9493  0.9493  0.5793    0.00
   6    28803331     rs73407231   T   ?   4      0.2912      0.2912  0.8713  0.8713  0.4599    0.00
   6    28803504      rs9257249   C   ?   4      0.6933      0.6933  0.9493  0.9493  0.5793    0.00
   6    28803633      rs9257250   T   ?   4      0.6933      0.6933  0.9493  0.9493  0.5793    0.00
   6    28804688      rs3135297   A   ?   4      0.6933      0.6933  0.9493  0.9493  0.5793    0.00
   6    28805630    rs142630735   T   ?   4      0.5666      0.5666  1.0891  1.0891  0.9763    0.00
   6    28806218       rs209174   G   ?   4      0.8159      0.8159  0.9778  0.9778  0.6973    0.00
   6    28806629     rs73407237   C   ?   4      0.2912      0.2912  0.8713  0.8713  0.4599    0.00
   6    28808973     rs11753443   T   ?   4      0.2817      0.3157  1.0848  1.0825  0.3578    7.06
   6    28808992      rs3132395   G   ?   4      0.6933      0.6933  0.9493  0.9493  0.5793    0.00
   6    28809038      rs3132394   G   ?   4      0.6933      0.6933  0.9493  0.9493  0.5793    0.00
   6    28809196    rs116390607   T   ?   4      0.1716      0.1716  0.8288  0.8288  0.6600    0.00
   6    28809598      rs3132393   C   ?   4      0.6933      0.6933  0.9493  0.9493  0.5793    0.00
   6    28810145     rs77707491   A   ?   1          NA          NA      NA      NA      NA      NA
   6    28810817       rs422331   T   ?   4      0.4062      0.4062  0.9404  0.9404  0.6318    0.00
   6    28811280     rs73407240   A   ?   4      0.2912      0.2912  0.8713  0.8713  0.4599    0.00
   6    28814098    rs115531818   G   ?   4      0.7718      0.7718  0.9474  0.9474  0.6857    0.00
   6    28814446      rs3131335   C   ?   4      0.6933      0.6933  0.9493  0.9493  0.5793    0.00
   6    28815213       rs526983   T   ?   4      0.8159      0.8159  0.9778  0.9778  0.6973    0.00
   6    28815523    rs116550725   A   ?   4      0.5124      0.5124  1.1038  1.1038  0.9921    0.00
   6    28815952       rs209172   A   ?   4      0.5448      0.8366  0.9522  0.9777  0.1539   42.93
   6    28816061      rs9257260   A   ?   4      0.6316      0.7699  0.9226  0.9392  0.1858   37.70
   6    28817300       rs209171   A   ?   4      0.8159      0.8159  0.9778  0.9778  0.6973    0.00
   6    28817590      rs9257262   T   ?   4      0.6933      0.6933  0.9493  0.9493  0.5793    0.00
   6    28817794    rs150600314   A   ?   4       0.856       0.856  1.0265  1.0265  0.9910    0.00
   6    28817897      rs7760313   C   ?   4      0.6933      0.6933  0.9493  0.9493  0.5793    0.00
   6    28817942       rs209170   A   ?   4      0.5448      0.8366  0.9522  0.9777  0.1539   42.93
   6    28818924    rs141384069   T   ?   4      0.5537      0.5537  1.0933  1.0933  0.9916    0.00
   6    28818951    rs147406886   G   ?   4      0.9825      0.9825  1.0043  1.0043  0.6949    0.00
   6    28819204    rs140690185   T   ?   4      0.9454      0.9454  1.0078  1.0078  0.8235    0.00
   6    28821095      rs9257270   G   ?   4       0.402       0.402  0.9208  0.9208  0.5874    0.00
   6    28821169    rs138092393   A   ?   4      0.8825      0.7131  1.0178  1.0599  0.1776   39.04
   6    28821676      rs9257271   A   ?   4      0.6933      0.6933  0.9493  0.9493  0.5793    0.00
   6    28821735      rs9257272   C   ?   4      0.6933      0.6933  0.9493  0.9493  0.5793    0.00
   6    28822257     rs11965253   A   ?   4      0.7878      0.7878  1.0393  1.0393  0.6049    0.00
   6    28822663    rs138044664   T   ?   4      0.5537      0.5537  1.0933  1.0933  0.9916    0.00
   6    28822847    rs115763085   T   ?   4      0.5537      0.5537  1.0933  1.0933  0.9916    0.00
   6    28823999      rs3132384   A   ?   4      0.6933      0.6933  0.9493  0.9493  0.5793    0.00
   6    28824397      rs3135300   A   ?   4      0.6933      0.6933  0.9493  0.9493  0.5793    0.00
   6    28824621     rs77730005   T   ?   4      0.2912      0.2912  0.8713  0.8713  0.4599    0.00
   6    28824974      rs3132385   T   ?   2       0.148       0.148  3.9720  3.9720  1.0000    0.00
   6    28825571      rs3131345   A   ?   4      0.6933      0.6933  0.9493  0.9493  0.5793    0.00
   6    28825573      rs3132387   A   ?   4       0.732       0.732  0.9563  0.9563  0.4837    0.00
   6    28825930    rs113321751   T   ?   1          NA          NA      NA      NA      NA      NA
   6    28826031    rs111493337   A   ?   4      0.2788      0.3127  1.0853  1.0830  0.3579    7.04
   6    28826069     rs28986280   T   ?   1          NA          NA      NA      NA      NA      NA
   6    28826239    rs114512486   G   ?   4      0.5537      0.5537  1.0933  1.0933  0.9916    0.00
   6    28826262      rs9257274   C   ?   4       0.402       0.402  0.9208  0.9208  0.5874    0.00
   6    28826405       rs176461   G   ?   4      0.8859      0.7155  1.0173  1.0593  0.1778   39.01
   6    28826852    rs115439209   T   ?   4      0.8617      0.8617  1.0283  1.0283  0.9452    0.00
   6    28827663     rs73407247   G   ?   4      0.2912      0.2912  0.8713  0.8713  0.4599    0.00
   6    28827879      rs3132388   T   ?   4      0.4719      0.4719  0.9113  0.9113  0.5670    0.00
   6    28828010    rs116380322   C   ?   4      0.7667      0.7667  0.9462  0.9462  0.6883    0.00
   6    28828808    rs115623594   C   ?   4      0.4687      0.7278  1.2418  1.1556  0.1519   43.26
   6    28829486       rs209165   C   ?   4       0.543      0.8352  0.9520  0.9775  0.1536   42.98
   6    28829637      rs3135302   C   ?   4      0.6933      0.6933  0.9493  0.9493  0.5793    0.00
   6    28830022      rs6456858   G   ?   4      0.1716      0.1716  0.8288  0.8288  0.6600    0.00
   6    28830191      rs2038887   C   ?   4      0.6374      0.8841  0.9321  0.9651  0.0505   61.51
   6    28830477    rs115009016   C   ?   4      0.5537      0.5537  1.0933  1.0933  0.9916    0.00
   6    28831535     rs58958115   G   ?   4      0.6043      0.6043  0.9491  0.9491  0.8516    0.00
   6    28831611      rs3131336   T   ?   2       0.148       0.148  3.9720  3.9720  1.0000    0.00
   6    28833442       rs413158   A   ?   4      0.8745      0.8745  0.9849  0.9849  0.7423    0.00
   6    28833507      rs9257280   T   ?   4     0.03818     0.03818  0.8342  0.8342  0.5543    0.00
   6    28833508    rs115986935   T   ?   4      0.8617      0.8617  1.0283  1.0283  0.9452    0.00
   6    28833512     rs73741203   A   ?   4      0.7835      0.7835  0.9684  0.9684  0.8253    0.00
   6    28833518    rs113537161   C   ?   4      0.2912      0.2912  0.8713  0.8713  0.4599    0.00
   6    28833549      rs9257281   G   ?   4       0.402       0.402  0.9208  0.9208  0.5874    0.00
   6    28833696    rs115626731   A   ?   4      0.8617      0.8617  1.0283  1.0283  0.9452    0.00
   6    28834287     rs11759525   A   ?   4      0.1658      0.1658  1.1015  1.1015  0.4970    0.00
   6    28834324    rs150898617   A   ?   4      0.5537      0.5537  1.0933  1.0933  0.9916    0.00
   6    28834598    rs149236018   T   ?   4      0.5231      0.5231  1.4790  1.4790  0.5380    0.00
   6    28835252      rs7775657   A   ?   4      0.2912      0.2912  0.8713  0.8713  0.4599    0.00
   6    28836456       rs209164   T   ?   4      0.8861      0.8861  0.9863  0.9863  0.7503    0.00
   6    28836592     rs73407261   T   ?   4      0.2912      0.2912  0.8713  0.8713  0.4599    0.00
   6    28837036    rs116024793   A   ?   4      0.6374      0.8841  0.9321  0.9651  0.0505   61.51
   6    28837192      rs7747802   T   ?   4      0.4739      0.4739  1.1810  1.1810  0.4039    0.00
   6    28837437      rs3131093   T   ?   4      0.6933      0.6933  0.9493  0.9493  0.5793    0.00
   6    28837658    rs150298088   C   ?   4      0.5951      0.5951  0.8963  0.8963  0.7204    0.00
   6    28837805      rs3132391   A   ?   4      0.6933      0.6933  0.9493  0.9493  0.5793    0.00
   6    28838629      rs3132392   C   ?   4      0.6933      0.6933  0.9493  0.9493  0.5793    0.00
   6    28839073     rs11966136   G   ?   4      0.8958      0.8958  1.0111  1.0111  0.6630    0.00
   6    28839317       rs365823   C   ?   4      0.8194      0.5923  1.0334  1.1340  0.0688   57.73
   6    28839403      rs3135304   A   ?   4      0.6933      0.6933  0.9493  0.9493  0.5793    0.00
   6    28839477       rs743847   A   ?   4      0.3879      0.3879  0.9182  0.9182  0.5765    0.00
   6    28839529      rs3118367   C   ?   4      0.6933      0.6933  0.9493  0.9493  0.5793    0.00
   6    28839542       rs172327   G   ?   4      0.9154      0.7721  1.0128  1.0434  0.2322   30.01
   6    28839570     rs76650502   C   ?   4      0.1115      0.1115  0.7988  0.7988  0.6271    0.00
   6    28839632    rs142735815   C   ?   4      0.5951      0.5951  0.8963  0.8963  0.7204    0.00
   6    28839709      rs3135305   G   ?   4      0.5234      0.5234  0.9200  0.9200  0.5421    0.00
   6    28839747       rs743848   T   ?   4      0.8617      0.8617  1.0283  1.0283  0.9452    0.00
   6    28839798      rs3135306   A   ?   4      0.6933      0.6933  0.9493  0.9493  0.5793    0.00
   6    28839899      rs3118366   C   ?   4      0.6933      0.6933  0.9493  0.9493  0.5793    0.00
   6    28839908      rs3118365   A   ?   4      0.6933      0.6933  0.9493  0.9493  0.5793    0.00
   6    28839921      rs2894065   T   ?   4      0.7812      0.7812  0.9683  0.9683  0.6800    0.00
   6    28839947    rs115096560   T   ?   4      0.6374      0.8841  0.9321  0.9651  0.0505   61.51
   6    28840351    rs185466530   T   ?   3      0.8948      0.8948  1.2813  1.2813  1.0000    0.00
   6    28840831    rs148837024   A   ?   4      0.2591      0.3012  1.0891  1.0862  0.3483    8.95
   6    28840901    rs148017129   T   ?   4      0.6374      0.8841  0.9321  0.9651  0.0505   61.51
   6    28841615    rs115227125   G   ?   4      0.6374      0.8841  0.9321  0.9651  0.0505   61.51
   6    28843092    rs115019353   C   ?   4      0.8617      0.8617  1.0283  1.0283  0.9452    0.00
   6    28844381    rs116825544   G   ?   4      0.8096      0.8096  0.9640  0.9640  0.9972    0.00
   6    28845157    rs140079894   T   ?   4      0.8096      0.8096  0.9640  0.9640  0.9972    0.00
   6    28845470     rs28986281   T   ?   1          NA          NA      NA      NA      NA      NA
   6    28846121     rs73408940   C   ?   4       0.285       0.285  0.8698  0.8698  0.4942    0.00
   6    28846462       rs209152   A   ?   4      0.8703      0.8703  0.9844  0.9844  0.7618    0.00
   6    28846724       rs209151   C   ?   4      0.4435       0.763  0.9392  0.9664  0.1378   45.59
   6    28847310     rs16894407   C   ?   4      0.6374      0.8841  0.9321  0.9651  0.0505   61.51
   6    28847384      rs3135307   T   ?   4      0.6999      0.6999  0.9504  0.9504  0.5855    0.00
   6    28847476    rs115206826   C   ?   4      0.5429      0.5429  1.0960  1.0960  0.9918    0.00
   6    28848694      rs9500892   T   ?   4      0.5618      0.5618  0.8873  0.8873  0.6967    0.00
   6    28849711       rs413972   A   ?   4      0.4936      0.6243  0.9531  0.9619  0.2896   20.03
   6    28849790       rs172326   A   ?   4      0.6159      0.7764  0.9655  0.9770  0.2614   25.01
   6    28850382      rs2006758   G   ?   4      0.4746      0.4746  0.9314  0.9314  0.4989    0.00
   6    28850537    rs138061164   A   ?   4      0.1769      0.1769  0.8323  0.8323  0.5740    0.00
   6    28850777    rs138812412   T   ?   4      0.1769      0.1769  0.8323  0.8323  0.5740    0.00
   6    28850796    rs141984307   A   ?   4      0.1769      0.1769  0.8323  0.8323  0.5740    0.00
   6    28850808    rs146328993   A   ?   4      0.3183      0.3183  0.8762  0.8762  0.5887    0.00
   6    28851047      rs1016471   T   ?   4      0.9766      0.9766  0.9955  0.9955  0.5489    0.00
   6    28851367      rs1016472   C   ?   4      0.4856      0.6774  0.9523  0.9654  0.2381   29.00
   6    28851572      rs3131095   C   ?   4         0.3         0.3  1.8980  1.8980  1.0000    0.00
   6    28851688      rs7769221   C   ?   4      0.4787      0.6064  0.9516  0.9601  0.2924   19.53
   6    28851695      rs4713183   C   ?   4      0.7767      0.7767  1.0459  1.0459  0.8252    0.00
   6    28851808     rs75704476   A   ?   4      0.8329      0.8329  0.9674  0.9674  0.7040    0.00
   6    28851908       rs429369   C   ?   4      0.4787      0.6064  0.9516  0.9601  0.2924   19.53
   6    28852217     rs76458574   C   ?   4      0.1769      0.1769  0.8323  0.8323  0.5740    0.00
   6    28852285       rs182330   A   ?   4      0.5009      0.6783  0.9539  0.9660  0.2495   27.06
   6    28852363       rs185980   G   ?   4      0.5009      0.6783  0.9539  0.9660  0.2495   27.06
   6    28852416       rs209150   C   ?   4      0.6331      0.7783  0.9672  0.9775  0.2735   22.89
   6    28852497     rs73741219   A   ?   4      0.5285      0.5285  1.1580  1.1580  0.4774    0.00
   6    28852653    rs113195035   A   ?   4      0.1225      0.1225  0.8064  0.8064  0.5977    0.00
   6    28852787     rs59450563   T   ?   2      0.6728      0.6728  0.4052  0.4052  1.0000    0.00
   6    28852878      rs3118364   A   ?   4         0.3         0.3  1.8980  1.8980  1.0000    0.00
   6    28853097    rs116786917   T   ?   4      0.6486      0.8971  0.9342  0.9686  0.0463   62.43
   6    28853157      rs7750338   T   ?   4      0.4939      0.6053  0.9532  0.9605  0.3053   17.17
   6    28853197      rs3131097   G   ?   4         0.3         0.3  1.8980  1.8980  1.0000    0.00
   6    28853377    rs112536195   T   ?   2      0.6728      0.6728  0.4052  0.4052  1.0000    0.00
   6    28853541    rs113958193   C   ?   4      0.1769      0.1769  0.8323  0.8323  0.5740    0.00
   6    28854059      rs7755875   G   ?   4      0.7631      0.8561  0.9796  0.9855  0.2579   25.62
   6    28854769    rs145618169   T   ?   1          NA          NA      NA      NA      NA      NA
   6    28854772       rs544277   C   ?   4      0.7028      0.8639  0.9737  0.9857  0.2401   28.66
   6    28854892     rs34840519   G   ?   4      0.3723       0.697  1.0702  1.0448  0.1003   51.95
   6    28855109      rs6925173   A   ?   4      0.1769      0.1769  0.8323  0.8323  0.5740    0.00
   6    28855805      rs3135309   C   ?   4         0.3         0.3  1.8980  1.8980  1.0000    0.00
   6    28855831      rs2148008   C   ?   4      0.5728      0.6817  1.1007  1.1301  0.0293   66.67
   6    28856450      rs2148007   G   ?   4       0.464      0.6561  0.9346  0.9495  0.2014   35.14
   6    28856689      rs3135310   G   ?   4         0.3         0.3  1.8980  1.8980  1.0000    0.00
   6    28856740      rs3135311   C   ?   4         0.3         0.3  1.8980  1.8980  1.0000    0.00
   6    28856889      rs3135312   A   ?   4         0.3         0.3  1.8980  1.8980  1.0000    0.00
   6    28857630      rs3135313   C   ?   4         0.3         0.3  1.8980  1.8980  1.0000    0.00
   6    28858017     rs10428805   G   ?   4      0.1769      0.1769  0.8323  0.8323  0.5740    0.00
   6    28858166       rs209147   C   ?   4      0.6399      0.7491  0.9678  0.9754  0.3046   17.30
   6    28858850       rs209146   A   ?   4      0.5328      0.6753  0.9572  0.9668  0.2784   22.03
   6    28859108       rs209145   C   ?   4      0.5258      0.5968  0.9565  0.9611  0.3375   11.07
   6    28859769       rs209144   T   ?   4      0.5258      0.5968  0.9565  0.9611  0.3375   11.07
   6    28859801       rs209143   G   ?   4      0.5258      0.5968  0.9565  0.9611  0.3375   11.07
   6    28859919      rs7749527   G   ?   4      0.4669      0.8846  1.0528  1.0172  0.0511   61.37
   6    28860396    rs114464814   G   ?   4      0.4644      0.4644  1.1154  1.1154  0.9631    0.00
   6    28861079     rs56410779   A   ?   1          NA          NA      NA      NA      NA      NA
   6    28861118      rs9468439   G   ?   4      0.5478      0.5478  0.8836  0.8836  0.7388    0.00
   6    28861320      rs3135314   G   ?   4      0.6826      0.7931  0.9718  0.9797  0.3013   17.90
   6    28862509    rs117929666   C   ?   2      0.6728      0.6728  0.4052  0.4052  1.0000    0.00
   6    28862617       rs209142   C   ?   4      0.1526      0.3501  0.9072  0.9222  0.1953   36.14
   6    28863469       rs209140   A   ?   4      0.5258      0.5968  0.9565  0.9611  0.3375   11.07
   6    28863483       rs209139   A   ?   4      0.9836       0.996  0.9982  1.0005  0.3503    8.56
   6    28864100    rs115196926   T   ?   3      0.8948      0.8948  1.2813  1.2813  1.0000    0.00
   6    28864130    rs116815623   A   ?   4      0.6486      0.8971  0.9342  0.9686  0.0463   62.43
   6    28864170     rs74672902   C   ?   4      0.1286      0.1286  0.8097  0.8097  0.6461    0.00
   6    28864849      rs3135316   G   ?   4      0.2608      0.2608  2.0226  2.0226  0.9999    0.00
   6    28865973    rs147686661   C   ?   4      0.1221      0.1221  0.8085  0.8085  0.6563    0.00
   6    28865977    rs142439015   G   ?   4      0.1221      0.1221  0.8085  0.8085  0.6563    0.00
   6    28865982    rs150235440   C   ?   4      0.1221      0.1221  0.8085  0.8085  0.6563    0.00
   6    28865984    rs145808785   A   ?   4      0.1221      0.1221  0.8085  0.8085  0.6563    0.00
   6    28866528      rs3130838   C   ?   4      0.2608      0.2608  2.0226  2.0226  0.9999    0.00
   6    28866529      rs9468440   T   ?   4      0.5478      0.5478  0.8836  0.8836  0.7388    0.00
   6    28867157    rs116188510   T   ?   4     0.08312     0.08312  0.8210  0.8210  0.7421    0.00
   6    28867915      rs1536215   G   ?   4      0.3954      0.3954  1.0738  1.0738  0.8910    0.00
   6    28868157    rs114681144   A   ?   4      0.2794      0.2794  0.8795  0.8795  0.4491    0.00
   6    28868217      rs6928948   A   ?   4      0.7908      0.7908  1.0191  1.0191  0.7543    0.00
   6    28868494      rs3132374   G   ?   3      0.1014      0.1014  5.4320  5.4320  1.0000    0.00
   6    28868515     rs73393707   C   ?   4      0.9743      0.9743  0.9955  0.9955  0.5046    0.00
   6    28868745     rs74485913   T   ?   4      0.2883      0.2883  0.8815  0.8815  0.4425    0.00
   6    28869384     rs78644734   C   ?   4      0.2883      0.2883  0.8815  0.8815  0.4425    0.00
   6    28870847     rs41270604   T   ?   4      0.8681      0.8681  0.9744  0.9744  0.6957    0.00
   6    28870975      rs1056032   T   ?   4      0.1576      0.1576  1.1121  1.1121  0.8208    0.00
   6    28872624     rs79571250   C   ?   4      0.2883      0.2883  0.8815  0.8815  0.4425    0.00
   6    28872742       rs209124   C   ?   4      0.3007      0.3007  1.0707  1.0707  0.5382    0.00
   6    28873029     rs77095637   T   ?   2      0.6728      0.6728  0.4052  0.4052  1.0000    0.00
   6    28873053     rs11964044   G   ?   4      0.8926      0.8926  1.0199  1.0199  0.6497    0.00
   6    28873161     rs72853516   C   ?   4      0.1576      0.1576  1.1121  1.1121  0.8208    0.00
   6    28875501      rs3118363   C   ?   3      0.1014      0.1014  5.4320  5.4320  1.0000    0.00
   6    28876509      rs2269553   A   ?   4      0.4314      0.4314  0.9248  0.9248  0.5369    0.00
   6    28877247      rs3135293   C   ?   3      0.1014      0.1014  5.4320  5.4320  1.0000    0.00
   6    28877773      rs1794588   A   ?   4      0.3942      0.3942  1.0579  1.0579  0.6060    0.00
   6    28878112    rs115318295   T   ?   4      0.9893      0.9889  1.0009  1.0010  0.3310   12.34
   6    28878183     rs57564128   C   ?   4      0.6486      0.8971  0.9342  0.9686  0.0463   62.43
   6    28878214      rs2097424   G   ?   4      0.8721      0.8721  0.9897  0.9897  0.4098    0.00
   6    28880381     rs77074408   A   ?   4     0.04788     0.04788  0.7207  0.7207  0.6096    0.00
   6    28880570    rs116750314   T   ?   2      0.6728      0.6728  0.4052  0.4052  1.0000    0.00
   6    28880653     rs76683848   C   ?   4      0.2883      0.2883  0.8815  0.8815  0.4425    0.00
   6    28881660       rs209121   T   ?   4      0.2965      0.2965  1.0714  1.0714  0.5396    0.00
   6    28882098      rs6906953   G   ?   4      0.2965      0.2965  1.0714  1.0714  0.5396    0.00
   6    28882221    rs113243792   G   ?   2      0.6728      0.6728  0.4052  0.4052  1.0000    0.00
   6    28883296      rs3132382   A   ?   3      0.1014      0.1014  5.4320  5.4320  1.0000    0.00
   6    28883369     rs12194037   A   ?   4        0.44        0.44  1.1225  1.1225  0.9586    0.00
   6    28883688     rs72853522   C   ?   4      0.1576      0.1576  1.1121  1.1121  0.8208    0.00
   6    28883697    rs113491714   G   ?   4      0.2925      0.2925  0.8825  0.8825  0.4368    0.00
   6    28883706     rs72853523   G   ?   4      0.1576      0.1576  1.1121  1.1121  0.8208    0.00
   6    28883895      rs9501162   G   ?   4      0.8177      0.8177  0.9512  0.9512  0.8001    0.00
   6    28883943      rs3131098   T   ?   4      0.3985      0.3985  1.0574  1.0574  0.5956    0.00
   6    28883982     rs12174077   A   ?   4        0.44        0.44  1.1225  1.1225  0.9586    0.00
   6    28883983     rs12174070   T   ?   4      0.1576      0.1576  1.1121  1.1121  0.8208    0.00
   6    28884159    rs150292065   A   ?   4      0.5231      0.5231  1.4790  1.4790  0.5380    0.00
   6    28884783    rs113398570   A   ?   2      0.6728      0.6728  0.4052  0.4052  1.0000    0.00
   6    28885202    rs142033196   G   ?   4        0.44        0.44  1.1225  1.1225  0.9586    0.00
   6    28885227      rs3132380   C   ?   4      0.3002      0.3002  1.0708  1.0708  0.5266    0.00
   6    28885863      rs3131101   G   ?   3      0.1014      0.1014  5.4320  5.4320  1.0000    0.00
   6    28885865      rs3132378   G   ?   3      0.1014      0.1014  5.4320  5.4320  1.0000    0.00
   6    28885974      rs3132377   T   ?   4      0.3002      0.3002  1.0708  1.0708  0.5266    0.00
   6    28886502      rs4713184   C   ?   4      0.1899      0.1899  1.1046  1.1046  0.8979    0.00
   6    28886813    rs144925938   T   ?   2      0.6728      0.6728  0.4052  0.4052  1.0000    0.00
   6    28887022    rs115060784   C   ?   4      0.6486      0.8971  0.9342  0.9686  0.0463   62.43
   6    28888058    rs114472201   A   ?   4       0.925       0.925  0.9854  0.9854  0.6854    0.00
   6    28890219      rs9295782   A   ?   4      0.1576      0.1576  1.1121  1.1121  0.8208    0.00
   6    28890800       rs929042   C   ?   4      0.3392      0.3392  0.9088  0.9088  0.5294    0.00
   6    28891176      rs2230683   C   ?   3      0.1014      0.1014  5.4320  5.4320  1.0000    0.00
   6    28891423     rs11545588   A   ?   4      0.1576      0.1576  1.1121  1.1121  0.8208    0.00
   6    28891458      rs1061625   T   ?   4      0.3429      0.3429  1.0646  1.0646  0.5218    0.00
   6    28891522     rs11545587   A   ?   4       0.167       0.167  1.1095  1.1095  0.8281    0.00
   6    28891856      rs6934771   T   ?   4      0.2883      0.2883  0.8815  0.8815  0.4425    0.00
   6    28892919      rs2765229   A   ?   4      0.6281      0.6281  0.9571  0.9571  0.6196    0.00
   6    28893002     rs75307122   T   ?   4      0.2883      0.2883  0.8815  0.8815  0.4425    0.00
   6    28893573     rs13206458   C   ?   3      0.1014      0.1014  5.4320  5.4320  1.0000    0.00
   6    28893927      rs2894066   G   ?   4       0.661       0.661  1.0306  1.0306  0.6311    0.00
   6    28894094      rs3763339   G   ?   4      0.4746      0.4746  1.1129  1.1129  0.9552    0.00
   6    28894311      rs3763338   A   ?   4       0.167       0.167  1.1095  1.1095  0.8281    0.00
   6    28894614     rs41316618   T   ?   3           1           1  0.0000  0.0000  1.0000    0.00
   6    28894755    rs141425519   G   ?   4      0.5808      0.5808  0.8940  0.8940  0.8218    0.00
   6    28895006    rs192441512   T   ?   4      0.4746      0.4746  1.1129  1.1129  0.9552    0.00
   6    28895648    rs114995312   T   ?   4      0.4746      0.4746  1.1129  1.1129  0.9552    0.00
   6    28895695     rs59889558   T   ?   4      0.6486      0.8971  0.9342  0.9686  0.0463   62.43
   6    28895716     rs72860085   T   ?   4       0.167       0.167  1.1095  1.1095  0.8281    0.00
   6    28896528    rs113152663   T   ?   4       0.167       0.167  1.1095  1.1095  0.8281    0.00
   6    28896775      rs9468445   G   ?   4      0.5808      0.5808  0.8940  0.8940  0.8218    0.00
   6    28897214       rs876737   G   ?   4       0.406       0.406  1.0565  1.0565  0.5846    0.00
   6    28897334    rs113796339   T   ?   4       0.167       0.167  1.1095  1.1095  0.8281    0.00
   6    28898057    rs111711328   A   ?   4      0.2985      0.2985  0.8838  0.8838  0.4330    0.00
   6    28898526    rs114627526   G   ?   4      0.5231      0.5231  1.4790  1.4790  0.5380    0.00
   6    28899416      rs9380098   A   ?   4      0.1677      0.1677  1.1099  1.1099  0.7346    0.00
   6    28900499      rs1238787   C   ?   4      0.8502      0.8586  0.9879  0.9878  0.3377   11.04
   6    28901402     rs58971829   C   ?   4      0.4533      0.4533  1.0838  1.0838  0.5024    0.00
   6    28901565      rs2032502   T   ?   4      0.1897      0.1897  1.1043  1.1043  0.7582    0.00
   6    28903493     rs74879744   T   ?   4      0.2985      0.2985  0.8838  0.8838  0.4330    0.00
   6    28903844      rs9366731   A   ?   4      0.1819      0.1819  1.1063  1.1063  0.7573    0.00
   6    28904710    rs144965899   C   ?   4      0.5231      0.5231  1.4790  1.4790  0.5380    0.00
   6    28905033      rs3131067   C   ?   4      0.4563      0.4563  1.0506  1.0506  0.5589    0.00
   6    28905523      rs3130892   A   ?   3      0.1014      0.1014  5.4320  5.4320  1.0000    0.00
   6    28905612      rs2006173   A   ?   4      0.8119      0.8119  0.9784  0.9784  0.6415    0.00
   6    28905791      rs3130895   A   ?   3      0.1014      0.1014  5.4320  5.4320  1.0000    0.00
   6    28905932      rs3131068   A   ?   3      0.1014      0.1014  5.4320  5.4320  1.0000    0.00
   6    28906285      rs3131069   G   ?   3      0.1014      0.1014  5.4320  5.4320  1.0000    0.00
   6    28908909     rs58800808   T   ?   4      0.7208      0.7208  1.0887  1.0887  0.6408    0.00
   6    28909779      rs7761745   T   ?   4      0.8516      0.8516  1.0130  1.0130  0.8267    0.00
   6    28910235      rs7762289   C   ?   4      0.8816      0.8816  1.0103  1.0103  0.8175    0.00
   6    28910876      rs6931968   T   ?   4      0.7208      0.7208  1.0887  1.0887  0.6408    0.00
   6    28911260      rs9257395   G   ?   4      0.4248      0.4248  1.0543  1.0543  0.5365    0.00
   6    28911585     rs72860099   G   ?   4      0.2428      0.2428  1.0925  1.0925  0.7682    0.00
   6    28912076      rs2071789   T   ?   4      0.5469      0.5469  0.9260  0.9260  0.9480    0.00
   6    28912307      rs2071788   T   ?   4      0.7087      0.7087  1.0573  1.0573  0.9605    0.00
   6    28912437      rs2071786   C   ?   4      0.9964      0.9696  0.9994  0.9945  0.3650    5.60
   6    28914366     rs78580506   T   ?   4      0.3337      0.3337  0.8848  0.8848  0.3963    0.00
   6    28915622     rs11966547   C   ?   4      0.9807      0.9807  0.9966  0.9966  0.5050    0.00
   6    28916594      rs3130844   A   ?   3      0.1014      0.1014  5.4320  5.4320  1.0000    0.00
   6    28916634      rs6931486   G   ?   4      0.3055      0.3055  0.8853  0.8853  0.4442    0.00
   6    28916872      rs9468447   C   ?   4      0.8756      0.8756  0.9685  0.9685  0.6232    0.00
   6    28916876     rs55908628   A   ?   4      0.5231      0.5231  1.4790  1.4790  0.5380    0.00
   6    28916897    rs112766344   A   ?   4      0.3372      0.3372  1.0749  1.0749  0.7193    0.00
   6    28916972      rs9257403   T   ?   4      0.8694      0.8694  1.0109  1.0109  0.9335    0.00
   6    28917080    rs113856686   C   ?   4      0.3015      0.3015  0.8844  0.8844  0.4376    0.00
   6    28917084     rs55791387   G   ?   4      0.8725      0.8725  0.9852  0.9852  0.8095    0.00
   6    28918231     rs79149776   G   ?   4      0.9327      0.9327  0.9599  0.9599  0.9039    0.00
   6    28918380     rs55761047   G   ?   4       0.789       0.789  0.9539  0.9539  0.7306    0.00
   6    28918998     rs79578426   T   ?   4      0.3055      0.3055  0.8853  0.8853  0.4442    0.00
   6    28919625      rs7745220   A   ?   4      0.3372      0.3372  1.0749  1.0749  0.7193    0.00
   6    28919896      rs3131072   A   ?   3      0.1014      0.1014  5.4320  5.4320  1.0000    0.00
   6    28920289    rs115014630   G   ?   3      0.4691      0.4785  1.4133  1.4157  0.3528    4.02
   6    28920972      rs3131073   A   ?   4      0.4781      0.4781  1.1404  1.1404  0.9439    0.00
   6    28921061    rs142880876   T   ?   4      0.5231      0.5231  1.4790  1.4790  0.5380    0.00
   6    28921124      rs9767253   C   ?   4      0.3055      0.3055  0.8853  0.8853  0.4442    0.00
   6    28921940      rs4947256   A   ?   4      0.2428      0.2428  1.0925  1.0925  0.7682    0.00
   6    28922545    rs140493742   T   ?   1          NA          NA      NA      NA      NA      NA
   6    28923367      rs3130845   G   ?   2      0.1014      0.1014  5.4320  5.4320  1.0000    0.00
   6    28923980      rs9380100   T   ?   4      0.3181      0.3181  1.0779  1.0779  0.6903    0.00
   6    28924005     rs73408589   A   ?   4      0.9807      0.9807  0.9966  0.9966  0.5050    0.00
   6    28924348     rs59192199   G   ?   4      0.9327      0.9327  0.9599  0.9599  0.9039    0.00
   6    28926220      rs9257408   G   ?   4      0.1174      0.3287  1.2046  1.1629  0.2127   33.26
   6    28926452      rs6917303   G   ?   4      0.3288      0.3288  1.0659  1.0659  0.4922    0.00
   6    28926580      rs9257412   G   ?   4      0.3249      0.3249  1.0665  1.0665  0.4920    0.00
   6    28926625      rs6917227   T   ?   4      0.3055      0.3055  0.8853  0.8853  0.4442    0.00
   6    28926732     rs72862423   T   ?   4      0.3592      0.3592  1.0694  1.0694  0.6517    0.00
   6    28926891    rs138910722   T   ?   4      0.5231      0.5231  1.4790  1.4790  0.5380    0.00
   6    28927271      rs3135325   A   ?   3      0.1014      0.1014  5.4320  5.4320  1.0000    0.00
   6    28927542      rs3130847   G   ?   3      0.1014      0.1014  5.4320  5.4320  1.0000    0.00
   6    28927868    rs149249130   T   ?   4      0.6268      0.9252  1.0651  1.0164  0.1877   37.39
   6    28927908    rs184269778   C   ?   4      0.3775      0.3775  0.9010  0.9010  0.4304    0.00
   6    28928167     rs12386522   C   ?   4      0.8452      0.8452  1.0436  1.0436  0.6089    0.00
   6    28934352    rs148696809   C   ?   4      0.1014      0.1014  5.4320  5.4320  1.0000    0.00
   6    28935259      rs9257424   A   ?   4      0.2221      0.2945  0.8924  0.8988  0.3183   14.75
   6    28936183    rs114161465   T   ?   4      0.9447      0.9447  0.9893  0.9893  0.9259    0.00
   6    28936215     rs79785673   A   ?   4      0.3775      0.3775  0.9010  0.9010  0.4304    0.00
   6    28936408     rs77602795   A   ?   1          NA          NA      NA      NA      NA      NA
   6    28936424      rs9468450   T   ?   4      0.4221      0.4221  1.1764  1.1764  0.7213    0.00
   6    28936556      rs9257425   A   ?   4      0.8738      0.8874  0.9897  0.9892  0.2540   26.29
   6    28937793    rs111282997   T   ?   4      0.3803      0.3803  0.9015  0.9015  0.4332    0.00
   6    28938353     rs12110866   A   ?   4      0.3803      0.3803  0.9015  0.9015  0.4332    0.00
   6    28939886      rs9257438   A   ?   4      0.7554      0.7554  0.9529  0.9529  0.6446    0.00
   6    28940553      rs6926892   A   ?   4      0.7797      0.8167  0.9820  0.9826  0.2653   24.33
   6    28941134    rs149142151   T   ?   4       0.232       0.232  2.6670  2.6670  0.4576    0.00
   6    28941628    rs116708127   T   ?   4      0.3224      0.3224  1.2178  1.2178  0.6864    0.00
   6    28941693    rs115283594   T   ?   4      0.6497      0.8063  0.9345  0.9528  0.1620   41.61
   6    28943578      rs9257440   T   ?   3      0.8007      0.8007  1.1763  1.1763  0.9143    0.00
   6    28943869      rs4713191   C   ?   4       0.941       0.941  1.0080  1.0080  0.7468    0.00
   6    28943981      rs9468451   G   ?   4      0.4727      0.4727  1.1474  1.1474  0.6862    0.00
   6    28944459     rs57332439   A   ?   4      0.5025      0.6339  0.9399  0.9497  0.2565   25.86
   6    28945166    rs143400696   G   ?   4      0.2471      0.2471  2.5787  2.5787  0.4395    0.00
   6    28945520      rs9257442   A   ?   4      0.4138      0.4138  0.9120  0.9120  0.5378    0.00
   6    28945522     rs16894533   T   ?   4       0.484      0.8098  0.9394  0.9667  0.0640   58.69
   6    28945959      rs9368584   C   ?   4      0.2638      0.5879  0.9287  0.9482  0.0953   52.84
   6    28946229      rs9468453   A   ?   4      0.2597      0.7188  1.0880  1.0487  0.0305   66.33
   6    28946253      rs9368585   G   ?   4      0.2638      0.5879  0.9287  0.9482  0.0953   52.84
   6    28948579    rs115164805   T   ?   4      0.7246      0.7246  1.0376  1.0376  0.6876    0.00
   6    28948857      rs9257444   G   ?   4      0.4138      0.4138  0.9120  0.9120  0.5378    0.00
   6    28949206      rs9257445   G   ?   4      0.5199      0.6137  0.9552  0.9604  0.2943   19.19
   6    28949529      rs9257446   G   ?   4      0.4138      0.4138  0.9120  0.9120  0.5378    0.00
   6    28949651       rs968723   T   ?   4       0.941       0.941  1.0080  1.0080  0.7468    0.00
   6    28949904       rs968722   G   ?   4      0.2638      0.5879  0.9287  0.9482  0.0953   52.84
   6    28950013     rs57071012   T   ?   1          NA          NA      NA      NA      NA      NA
   6    28951014      rs9380102   A   ?   2      0.7694      0.7694  0.4324  0.4324  1.0000    0.00
   6    28952881      rs9257448   G   ?   4      0.4138      0.4138  0.9120  0.9120  0.5378    0.00
   6    28954231     rs41270616   T   ?   4      0.5657      0.5657  1.1175  1.1175  0.6203    0.00
   6    28954293      rs3129791   A   ?   3           1           1  0.0000  0.0000  1.0000    0.00
   6    28954712     rs62407578   A   ?   4      0.1802       0.419  0.9059  0.9217  0.1419   44.91
   6    28961819     rs16894540   C   ?   4      0.1823      0.4219  0.9063  0.9222  0.1417   44.95
   6    28962143     rs56158159   A   ?   4      0.7154      0.9315  1.0237  0.9905  0.0389   64.18
   6    28962604      rs6456879   A   ?   4      0.2638      0.5879  0.9287  0.9482  0.0953   52.84
   6    28964086     rs61751894   A   ?   4      0.7917      0.7917  1.0308  1.0308  0.8202    0.00
   6    28964872      rs6908206   A   ?   4      0.2638      0.5879  0.9287  0.9482  0.0953   52.84
   6    28964997    rs115450106   C   ?   4       0.941       0.941  1.0080  1.0080  0.7468    0.00
   6    28965512    rs114357009   A   ?   4      0.2471      0.2471  2.5787  2.5787  0.4395    0.00
   6    28966016     rs61554786   A   ?   4      0.1802       0.419  0.9059  0.9217  0.1419   44.91
   6    28968132      rs9257452   A   ?   4      0.4138      0.4138  0.9120  0.9120  0.5378    0.00
   6    28968880     rs17399888   C   ?   2      0.7694      0.7694  0.4324  0.4324  1.0000    0.00
   6    28968930      rs9257453   G   ?   4      0.2784      0.2784  0.8632  0.8632  0.6289    0.00
   6    28969440      rs9257454   G   ?   4      0.5181      0.5181  0.9307  0.9307  0.5126    0.00
   6    28969522      rs6933976   G   ?   4      0.5883      0.7056  0.9621  0.9691  0.2647   24.43
   6    28970100      rs6456881   C   ?   4      0.5672      0.6485  0.9627  0.9672  0.3098   16.34
   6    28970426     rs62407581   G   ?   4      0.9525      0.9525  0.9943  0.9943  0.7250    0.00
   6    28972089      rs9257456   G   ?   4      0.5181      0.5181  0.9307  0.9307  0.5126    0.00
   6    28973116    rs112167779   C   ?   4       0.922       0.922  1.0145  1.0145  0.6011    0.00
   6    28973215      rs6925178   C   ?   4      0.8823      0.8823  0.9894  0.9894  0.6906    0.00
   6    28973498     rs77514138   T   ?   1          NA          NA      NA      NA      NA      NA
   6    28973712      rs7744086   C   ?   4      0.5181      0.5181  0.9307  0.9307  0.5126    0.00
   6    28974265      rs3129794   T   ?   3           1           1  0.0000  0.0000  1.0000    0.00
   6    28974790      rs9257460   A   ?   3      0.8007      0.8007  1.1763  1.1763  0.9143    0.00
   6    28975787      rs4565335   C   ?   4      0.8823      0.8823  0.9894  0.9894  0.6906    0.00
   6    28976071      rs6923005   T   ?   4      0.8772      0.8772  0.9889  0.9889  0.6927    0.00
   6    28979453    rs114636374   T   ?   4      0.9242      0.9242  1.0103  1.0103  0.6451    0.00
   6    28979776     rs77063716   A   ?   4      0.3884      0.4489  1.2247  1.2192  0.3003   18.09
   6    28979783      rs9257463   A   ?   4      0.5181      0.5181  0.9307  0.9307  0.5126    0.00
   6    28980707      rs3130893   G   ?   3           1           1  0.0000  0.0000  1.0000    0.00
   6    28981244      rs6930903   A   ?   4      0.8799      0.8799  0.9891  0.9891  0.6916    0.00
   6    28981291     rs12663717   G   ?   4      0.9525      0.9525  0.9943  0.9943  0.7250    0.00
   6    28981519      rs3130894   C   ?   3           1           1  0.0000  0.0000  1.0000    0.00
   6    28982272      rs3131081   T   ?   3           1           1  0.0000  0.0000  1.0000    0.00
   6    28982287      rs9357075   G   ?   4      0.5723      0.6469  0.9632  0.9673  0.3164   15.11
   6    28982799    rs114348043   G   ?   4      0.6471      0.6834  1.0754  1.0881  0.1705   40.21
   6    28983274      rs3131082   C   ?   3           1           1  0.0000  0.0000  1.0000    0.00
   6    28983572    rs140264516   T   ?   4      0.2471      0.2471  2.5787  2.5787  0.4395    0.00
   6    28983766     rs41316625   A   ?   1          NA          NA      NA      NA      NA      NA
   6    28983905    rs139059547   T   ?   4      0.2471      0.2471  2.5787  2.5787  0.4395    0.00
   6    28983916     rs56974060   C   ?   4      0.9013      0.9568  0.9886  0.9945  0.3013   17.91
   6    28984101      rs9257469   T   ?   3      0.6807      0.6807  1.2766  1.2766  0.7966    0.00
   6    28984163      rs6916923   T   ?   4      0.4385      0.4385  0.9157  0.9157  0.5411    0.00
   6    28984481    rs140955292   A   ?   4      0.2471      0.2471  2.5787  2.5787  0.4395    0.00
   6    28984512      rs9468464   C   ?   4      0.4381      0.4381  1.0666  1.0666  0.9654    0.00
   6    28984623    rs115180879   T   ?   4      0.6471      0.6834  1.0754  1.0881  0.1705   40.21
   6    28984755      rs3129795   T   ?   3     0.02434     0.02434  3.4152  3.4152  0.8309    0.00
   6    28985205      rs9380103   G   ?   4       0.933       0.933  1.0091  1.0091  0.7372    0.00
   6    28985543    rs113749571   G   ?   4      0.7156      0.7156  1.0283  1.0283  0.9393    0.00
   6    28985871     rs56131223   C   ?   4      0.3968      0.3968  0.9386  0.9386  0.4484    0.00
   6    28986554     rs41316629   A   ?   4      0.5181      0.5181  0.9307  0.9307  0.5126    0.00
   6    28986627      rs9366733   C   ?   4       0.933       0.933  1.0091  1.0091  0.7372    0.00
   6    28986807     rs28895350   A   ?   4      0.5181      0.5181  0.9307  0.9307  0.5126    0.00
   6    28987058      rs9366734   A   ?   4      0.5472      0.6118  0.9608  0.9643  0.3286   12.80
   6    28987532      rs4562166   G   ?   4       0.848       0.848  0.9862  0.9862  0.7020    0.00
   6    28989210     rs11961509   G   ?   4      0.8666      0.8666  1.0124  1.0124  0.8549    0.00
   6    28990049     rs12663679   T   ?   4      0.4511      0.4511  0.9432  0.9432  0.5943    0.00
   6    28992508      rs2394513   A   ?   4      0.5114      0.5114  0.9289  0.9289  0.5406    0.00
   6    28992659      rs4713195   A   ?   4      0.7499      0.7499  1.0372  1.0372  0.8095    0.00
   6    28993056     rs58065505   G   ?   4      0.4086      0.4086  0.9402  0.9402  0.4160    0.00
   6    28993203      rs4713196   T   ?   4      0.8609      0.8609  1.0182  1.0182  0.7051    0.00
   6    28993995      rs9380104   C   ?   4      0.8797      0.8797  1.0163  1.0163  0.7304    0.00
   6    28994570      rs7741520   A   ?   4      0.7464      0.7464  0.9768  0.9768  0.5673    0.00
   6    28994894     rs79057801   T   ?   4      0.3884      0.4489  1.2247  1.2192  0.3003   18.09
   6    28994989      rs2269554   A   ?   4      0.4086      0.4086  0.9402  0.9402  0.4160    0.00
   6    28995719     rs10484544   C   ?   4      0.4086      0.4086  0.9402  0.9402  0.4160    0.00
   6    28996177      rs6914501   G   ?   4      0.5408      0.5408  0.9337  0.9337  0.5642    0.00
   6    28996638     rs72854365   C   ?   4      0.4131      0.4131  0.9408  0.9408  0.4195    0.00
   6    28997146     rs17341179   G   ?   4      0.5408      0.5408  0.9337  0.9337  0.5642    0.00
   6    28997585      rs4713197   C   ?   4      0.7141      0.7141  1.0237  1.0237  0.4972    0.00
   6    28998449      rs3129798   T   ?   3           1           1  0.0000  0.0000  1.0000    0.00
   6    28998652     rs16894554   C   ?   4      0.4086      0.4086  0.9402  0.9402  0.4160    0.00
   6    28998677     rs28531681   A   ?   4      0.8797      0.8797  1.0163  1.0163  0.7304    0.00
   6    28999826     rs16894557   A   ?   4      0.9153      0.9153  0.9836  0.9836  0.7094    0.00
   6    29000554     rs57232568   G   ?   4      0.3749      0.3749  0.9360  0.9360  0.4846    0.00
   6    29000825     rs62407603   G   ?   4      0.4086      0.4086  0.9402  0.9402  0.4160    0.00
   6    29000873      rs9461498   C   ?   4      0.8597      0.8597  0.9873  0.9873  0.6715    0.00
   6    29001438     rs57754224   C   ?   4      0.4086      0.4086  0.9402  0.9402  0.4160    0.00
   6    29001489     rs56044745   G   ?   4      0.9153      0.9153  0.9836  0.9836  0.7094    0.00
   6    29002062      rs7755402   G   ?   4      0.4086      0.4086  0.9402  0.9402  0.4160    0.00
   6    29002421     rs73395657   C   ?   4      0.7986      0.7986  1.0198  1.0198  0.9450    0.00
   6    29002588      rs9468470   G   ?   4      0.7986      0.7986  1.0198  1.0198  0.9450    0.00
   6    29002616     rs28826390   G   ?   4      0.5408      0.5408  0.9337  0.9337  0.5642    0.00
   6    29003069      rs9368587   T   ?   4      0.7421      0.7421  0.9764  0.9764  0.5643    0.00
   6    29003630    rs140385433   T   ?   4      0.4567      0.4567  1.1660  1.1660  0.8553    0.00
   6    29003639    rs114005445   T   ?   4      0.6471      0.6834  1.0754  1.0881  0.1705   40.21
   6    29003820    rs148546245   C   ?   4       0.833       0.833  1.0423  1.0423  0.8168    0.00
   6    29004091      rs9468471   C   ?   4      0.8931      0.8931  0.9904  0.9904  0.7048    0.00
   6    29004313       rs986879   C   ?   4      0.4086      0.4086  0.9402  0.9402  0.4160    0.00
   6    29005595      rs9380105   A   ?   4      0.8597      0.8597  0.9873  0.9873  0.6715    0.00
   6    29006250      rs9468473   C   ?   4      0.7421      0.7421  0.9764  0.9764  0.5643    0.00
   6    29006493      rs9461499   T   ?   4      0.7421      0.7421  0.9764  0.9764  0.5643    0.00
   6    29006844      rs7743837   A   ?   4      0.7421      0.7421  0.9764  0.9764  0.5643    0.00
   6    29007088      rs7764481   T   ?   4       0.733       0.733  0.9755  0.9755  0.5811    0.00
   6    29007182      rs7744795   G   ?   4      0.7375      0.7375  0.9760  0.9760  0.5347    0.00
   6    29007219      rs3117146   A   ?   3           1           1  0.0000  0.0000  1.0000    0.00
   6    29007294      rs7744689   C   ?   4      0.8571      0.8571  0.9871  0.9871  0.6481    0.00
   6    29007847      rs7749435   C   ?   4      0.7375      0.7375  0.9760  0.9760  0.5347    0.00
   6    29008554     rs73395666   G   ?   4      0.1897      0.6862  1.1050  1.0595  0.0184   70.07
   6    29008862      rs7754810   A   ?   4      0.5408      0.5408  0.9337  0.9337  0.5642    0.00
   6    29009051     rs56080800   T   ?   4      0.4058      0.4137  0.9400  0.9404  0.3839    1.67
   6    29009234      rs7775633   T   ?   4      0.8544      0.8544  0.9869  0.9869  0.6459    0.00
   6    29009373      rs6918712   A   ?   4      0.7375      0.7375  0.9760  0.9760  0.5347    0.00
   6    29009568      rs6919044   A   ?   4      0.7152      0.7152  0.9739  0.9739  0.5362    0.00
   6    29009643      rs6919687   G   ?   4      0.7152      0.7152  0.9739  0.9739  0.5362    0.00
   6    29009943     rs12333226   T   ?   4      0.6444      0.6444  1.0408  1.0408  0.9649    0.00
   6    29009958      rs9501291   A   ?   4      0.7152      0.7152  0.9739  0.9739  0.5362    0.00
   6    29010003     rs41424052   C   ?   4      0.5403       0.622  1.1100  1.1381  0.0749   56.56
   6    29010153      rs6924824   G   ?   4      0.7152      0.7152  0.9739  0.9739  0.5362    0.00
   6    29010219     rs41317371   T   ?   3      0.6807      0.6807  1.2766  1.2766  0.7966    0.00
   6    29010587      rs6456886   A   ?   4      0.7152      0.7152  0.9739  0.9739  0.5362    0.00
   6    29010589      rs6456887   G   ?   4      0.7152      0.7152  0.9739  0.9739  0.5362    0.00
   6    29010803      rs6456888   C   ?   4      0.7152      0.7152  0.9739  0.9739  0.5362    0.00
   6    29010824      rs6456889   T   ?   4      0.7152      0.7152  0.9739  0.9739  0.5362    0.00
   6    29012067     rs35771565   T   ?   4      0.9769      0.9769  1.0026  1.0026  0.9305    0.00
   6    29012116      rs7341218   A   ?   4      0.3893      0.3983  0.9380  0.9385  0.3827    1.91
   6    29013104     rs41317375   G   ?   4      0.5408      0.5408  0.9337  0.9337  0.5642    0.00
   6    29013133      rs9468474   C   ?   4      0.4567      0.4567  1.1660  1.1660  0.8553    0.00
   6    29013243     rs16894598   C   ?   4      0.3893      0.3983  0.9380  0.9385  0.3827    1.91
   6    29013570      rs3129800   T   ?   3           1           1  0.0000  0.0000  1.0000    0.00
   6    29013889      rs7753061   G   ?   4      0.9027      0.9671  0.9888  0.9957  0.2803   21.69
   6    29014450      rs9468475   T   ?   4      0.4567      0.4567  1.1660  1.1660  0.8553    0.00
   6    29014453     rs61042149   G   ?   4      0.3893      0.3983  0.9380  0.9385  0.3827    1.91
   6    29014687     rs56743867   G   ?   4      0.3893      0.3983  0.9380  0.9385  0.3827    1.91
   6    29015226      rs3130747   G   ?   3           1           1  0.0000  0.0000  1.0000    0.00
   6    29015981      rs9380106   T   ?   4      0.8679      0.8679  1.0179  1.0179  0.7327    0.00
   6    29016357     rs77261204   C   ?   1          NA          NA      NA      NA      NA      NA
   6    29016844     rs77608686   T   ?   4      0.1205      0.1205  0.7878  0.7878  0.4799    0.00
   6    29017391     rs41258264   T   ?   4      0.5408      0.5408  0.9337  0.9337  0.5642    0.00
   6    29017555      rs4713199   G   ?   4      0.7059      0.7059  1.0243  1.0243  0.4855    0.00
   6    29017881     rs28711195   G   ?   4       0.708       0.708  1.0330  1.0330  0.9721    0.00
   6    29018036     rs73395683   G   ?   4      0.5906      0.5906  1.0588  1.0588  0.5192    0.00
   6    29018479     rs41317379   C   ?   4      0.5547      0.5547  0.9375  0.9375  0.4027    0.00
   6    29019232      rs9348819   T   ?   4      0.1461      0.3153  1.5400  1.4604  0.2091   33.87
   6    29021504      rs9461500   A   ?   4      0.6167      0.6167  1.0449  1.0449  0.9628    0.00
   6    29021529     rs41317383   T   ?   4      0.1521      0.1947  0.8159  0.8170  0.3160   15.19
   6    29021875     rs55816299   G   ?   4      0.3893      0.3983  0.9380  0.9385  0.3827    1.91
   6    29021897      rs9366736   A   ?   4      0.7152      0.7152  0.9739  0.9739  0.5362    0.00
   6    29022256     rs41317387   G   ?   4      0.5354      0.5354  0.9342  0.9342  0.4139    0.00
   6    29022371     rs62407613   T   ?   4      0.3893      0.3983  0.9380  0.9385  0.3827    1.91
   6    29022499      rs3117141   T   ?   3           1           1  0.0000  0.0000  1.0000    0.00
   6    29022843     rs41317391   T   ?   4      0.5354      0.5354  0.9342  0.9342  0.4139    0.00
   6    29022885      rs6938853   C   ?   4      0.7152      0.7152  0.9739  0.9739  0.5362    0.00
   6    29023214      rs2394514   C   ?   4      0.6953      0.6953  1.0253  1.0253  0.4969    0.00
   6    29024690     rs74499268   T   ?   1          NA          NA      NA      NA      NA      NA
   6    29024749     rs41317395   A   ?   4      0.5125      0.5125  0.9301  0.9301  0.4367    0.00
   6    29025680      rs7747023   A   ?   4      0.5368      0.6398  0.9600  0.9652  0.2803   21.70
   6    29027660      rs9461501   C   ?   4      0.4567      0.4567  1.1660  1.1660  0.8553    0.00
   6    29028441     rs41317399   G   ?   4      0.5547      0.5547  0.9375  0.9375  0.4027    0.00
   6    29028445      rs9468477   A   ?   4      0.5589      0.5589  0.9482  0.9482  0.9449    0.00
   6    29028473     rs41317403   C   ?   3      0.6807      0.6807  1.2766  1.2766  0.7966    0.00
   6    29029361    rs114680448   G   ?   4      0.3385      0.3995  1.1592  1.1729  0.2164   32.65
   6    29030346     rs56044131   G   ?   4      0.3893      0.3983  0.9380  0.9385  0.3827    1.91
   6    29031476     rs77629688   G   ?   1          NA          NA      NA      NA      NA      NA
   6    29031719     rs58162247   A   ?   4      0.3893      0.3983  0.9380  0.9385  0.3827    1.91
   6    29032184     rs12665818   A   ?   4      0.3893      0.3983  0.9380  0.9385  0.3827    1.91
   6    29032262      rs3129803   G   ?   2      0.2571      0.2571  4.2913  4.2913  1.0000    0.00
   6    29032380     rs41317407   T   ?   3      0.7613      0.7613  1.4562  1.4562  1.0000    0.00
   6    29032469     rs12664320   A   ?   4      0.3893      0.3983  0.9380  0.9385  0.3827    1.91
   6    29033053      rs6904527   G   ?   4      0.5354      0.5354  0.9342  0.9342  0.4139    0.00
   6    29033712     rs41317411   A   ?   4      0.5354      0.5354  0.9342  0.9342  0.4139    0.00
   6    29034115     rs41317415   A   ?   4     0.03928      0.2729  0.8280  0.8389  0.0294   66.64
   6    29034295      rs9295787   A   ?   4      0.6167      0.6167  1.0449  1.0449  0.9628    0.00
   6    29034341     rs62407617   A   ?   4      0.8065      0.8065  0.9580  0.9580  0.8361    0.00
   6    29034833      rs9501295   G   ?   4      0.4977      0.4977  1.1519  1.1519  0.9217    0.00
   6    29034979    rs146663041   G   ?   4      0.7924      0.7924  1.0638  1.0638  0.6929    0.00
   6    29035539     rs79723002   A   ?   4      0.3948      0.4143  0.9387  0.9398  0.3724    4.07
   6    29035835    rs148253256   G   ?   4      0.7148      0.7148  1.0991  1.0991  0.4390    0.00
   6    29035882     rs73395702   A   ?   4      0.5906      0.5906  1.0588  1.0588  0.5192    0.00
   6    29036444      rs3129786   G   ?   4      0.1778      0.1778  1.7987  1.7987  0.8089    0.00
   6    29036752      rs6905358   G   ?   4      0.1897      0.6862  1.1050  1.0595  0.0184   70.07
   6    29036788     rs58836159   A   ?   4      0.3893      0.3983  0.9380  0.9385  0.3827    1.91
   6    29038447     rs73397807   A   ?   4      0.9805      0.9805  0.9965  0.9965  0.6329    0.00
   6    29039230      rs6918175   C   ?   4      0.3893      0.3983  0.9380  0.9385  0.3827    1.91
   6    29039779     rs62407619   G   ?   4      0.3893      0.3983  0.9380  0.9385  0.3827    1.91
   6    29040159    rs114022346   A   ?   4      0.8679      0.8679  1.0179  1.0179  0.7327    0.00
   6    29040927     rs41317419   A   ?   4      0.5354      0.5354  0.9342  0.9342  0.4139    0.00
   6    29041342    rs114261896   C   ?   1          NA          NA      NA      NA      NA      NA
   6    29041567      rs1040560   C   ?   4      0.9507      0.9507  0.9941  0.9941  0.6938    0.00
   6    29041803       rs999265   C   ?   4      0.3893      0.3983  0.9380  0.9385  0.3827    1.91
   6    29042574     rs79562923   A   ?   4      0.6167      0.6167  1.0449  1.0449  0.9628    0.00
   6    29043953    rs112646125   A   ?   4      0.7482      0.7482  1.0282  1.0282  0.9399    0.00
   6    29045015     rs73397819   G   ?   4      0.5906      0.5906  1.0588  1.0588  0.5192    0.00
   6    29045744     rs41317423   G   ?   4      0.5354      0.5354  0.9342  0.9342  0.4139    0.00
   6    29046784      rs7742271   T   ?   4      0.1897      0.6862  1.1050  1.0595  0.0184   70.07
   6    29047387      rs9348822   T   ?   4      0.6675      0.6675  0.9693  0.9693  0.6078    0.00
   6    29047556     rs41317427   G   ?   4      0.5354      0.5354  0.9342  0.9342  0.4139    0.00
   6    29048419     rs72863525   A   ?   4      0.8567      0.8567  0.9727  0.9727  0.6740    0.00
   6    29048688     rs78191646   A   ?   4      0.6708      0.6708  1.0538  1.0538  0.8490    0.00
   6    29048689      rs3129787   T   ?   4      0.5392      0.5392  1.0397  1.0397  0.8335    0.00
   6    29049740    rs116831257   C   ?   1          NA          NA      NA      NA      NA      NA
   6    29050257    rs116611655   C   ?   4      0.6471      0.6834  1.0754  1.0881  0.1705   40.21
   6    29050680     rs78630450   A   ?   4      0.6781      0.6781  1.0367  1.0367  0.9793    0.00
   6    29050714     rs11758255   A   ?   4      0.6203      0.6203  0.9646  0.9646  0.5024    0.00
   6    29050912     rs62407620   C   ?   4      0.3546      0.4633  0.9332  0.9397  0.2838   21.07
   6    29051053     rs62407621   A   ?   4      0.3978      0.5276  0.9387  0.9467  0.2655   24.30
   6    29051171     rs77055256   G   ?   1          NA          NA      NA      NA      NA      NA
   6    29051718    rs138167827   T   ?   4      0.6471      0.6834  1.0754  1.0881  0.1705   40.21
   6    29052818     rs56364351   A   ?   4      0.3978      0.5276  0.9387  0.9467  0.2655   24.30
   6    29053998      rs7752270   A   ?   4      0.5354      0.5354  0.9342  0.9342  0.4139    0.00
   6    29055131     rs41258224   T   ?   4      0.1521      0.1947  0.8159  0.8170  0.3160   15.19
   6    29057213      rs6456902   G   ?   4      0.5068      0.6616  0.9569  0.9654  0.2308   30.23
   6    29059962      rs3129789   T   ?   4      0.2041      0.2041  1.7532  1.7532  0.7970    0.00
   6    29060268     rs62407636   T   ?   4      0.4015      0.5309  0.9392  0.9471  0.2659   24.23
   6    29061630      rs9461503   A   ?   4      0.4977      0.4977  1.1519  1.1519  0.9217    0.00
   6    29062194     rs12665108   T   ?   4      0.3978      0.5276  0.9387  0.9467  0.2655   24.30
   6    29062551    rs115166140   G   ?   4      0.2301      0.2301  2.6574  2.6574  0.4221    0.00
   6    29062844     rs56085730   A   ?   4      0.8065      0.8065  0.9580  0.9580  0.8361    0.00
   6    29063058      rs6917293   T   ?   4      0.6767      0.6767  0.9701  0.9701  0.4824    0.00
   6    29063857     rs73397838   G   ?   4      0.5843      0.5843  1.0547  1.0547  0.4857    0.00
   6    29064772      rs2142905   C   ?   4      0.3936      0.5268  0.9382  0.9464  0.2623   24.86
   6    29064987      rs9368591   T   ?   4      0.7361      0.7361  1.0393  1.0393  0.7476    0.00
   6    29067263      rs4713201   C   ?   4      0.6355      0.6355  1.0498  1.0498  0.5793    0.00
   6    29067432     rs34690357   C   ?   3      0.4691      0.4785  1.4133  1.4157  0.3528    4.02
   6    29067691     rs11963284   T   ?   4      0.9698      0.9698  1.0055  1.0055  0.6260    0.00
   6    29068606     rs17401613   T   ?   4      0.6617      0.6617  0.9578  0.9578  0.7542    0.00
   6    29068759      rs3131087   C   ?   4      0.3978      0.5276  0.9387  0.9467  0.2655   24.30
   6    29069337      rs2394518   A   ?   4      0.3978      0.5276  0.9387  0.9467  0.2655   24.30
   6    29071153      rs3129127   A   ?   4      0.3978      0.5276  0.9387  0.9467  0.2655   24.30
   6    29071904    rs142535185   C   ?   4      0.6375      0.6375  1.0942  1.0942  0.7542    0.00
   6    29071995    rs115892296   C   ?   4      0.8109      0.8109  1.0254  1.0254  0.6476    0.00
   6    29072355     rs41317431   C   ?   3      0.6807      0.6807  1.2766  1.2766  0.7966    0.00
   6    29072840    rs115520912   A   ?   4      0.8109      0.8109  1.0254  1.0254  0.6476    0.00
   6    29074816     rs17342384   A   ?   4      0.4129      0.4129  0.9135  0.9135  0.4130    0.00
   6    29075072      rs6456908   G   ?   4      0.7059      0.7059  0.9729  0.9729  0.5053    0.00
   6    29076417     rs41317435   T   ?   4      0.4146      0.4146  0.9138  0.9138  0.4149    0.00
   6    29076835     rs75320886   A   ?   4      0.4461      0.5035  0.8847  0.8831  0.2733   22.94
   6    29076883     rs41317439   G   ?   4      0.2232      0.2512  0.8816  0.8821  0.3429   10.03
   6    29077391     rs56066225   C   ?   4      0.4977      0.4977  1.1519  1.1519  0.9217    0.00
   6    29077787      rs3130762   G   ?   4      0.9374      0.9374  1.0077  1.0077  0.6319    0.00
   6    29078151      rs3116838   C   ?   4      0.4913      0.5529  0.9498  0.9534  0.3313   12.28
   6    29078234      rs9393944   A   ?   4      0.6472      0.6472  1.0471  1.0471  0.8118    0.00
   6    29078922     rs62407639   C   ?   4      0.5899      0.5899  0.9310  0.9310  0.7648    0.00
   6    29079199     rs55935025   G   ?   4      0.6375      0.6375  1.0942  1.0942  0.7542    0.00
   6    29080004     rs28757581   G   ?   4      0.7713      0.7713  1.0187  1.0187  0.4121    0.00
   6    29080349      rs3130764   A   ?   4      0.9374      0.9374  1.0077  1.0077  0.6319    0.00
   6    29080386     rs79293918   C   ?   4      0.6917      0.6917  1.0466  1.0466  0.7942    0.00
   6    29080450      rs3130765   G   ?   4      0.4913      0.5529  0.9498  0.9534  0.3313   12.28
   6    29081161      rs3129106   G   ?   3       0.249       0.249  4.3470  4.3470  1.0000    0.00
   6    29081510     rs17402039   G   ?   4      0.2826      0.2826  0.8689  0.8689  0.4135    0.00
   6    29081653      rs3129107   G   ?   4      0.4913      0.5529  0.9498  0.9534  0.3313   12.28
   6    29082222    rs115328582   G   ?   4      0.1063      0.1063  1.3935  1.3935  0.9879    0.00
   6    29083996      rs9257501   G   ?   4      0.4913      0.5529  0.9498  0.9534  0.3313   12.28
   6    29087917     rs76801685   G   ?   4      0.4146      0.4146  0.9138  0.9138  0.4149    0.00
   6    29088868      rs9501644   A   ?   4      0.6375      0.6375  1.0942  1.0942  0.7542    0.00
   6    29088925      rs1980462   A   ?   4       0.338       0.338  0.9024  0.9024  0.6314    0.00
   6    29088951      rs1980463   G   ?   4      0.4146      0.4146  0.9138  0.9138  0.4149    0.00
   6    29090011      rs3129112   A   ?   3           1           1  0.0000  0.0000  1.0000    0.00
   6    29090028    rs115817636   T   ?   4      0.1816      0.1816  2.9867  2.9867  0.4888    0.00
   6    29090251      rs3129113   T   ?   4      0.4801      0.5533  0.9484  0.9528  0.3196   14.50
   6    29091851    rs376448220   T   ?   2      0.2571      0.2571  4.2913  4.2913  1.0000    0.00
   6    29092498      rs6932333   A   ?   4      0.4146      0.4146  0.9138  0.9138  0.4149    0.00
   6    29093474    rs116644625   G   ?   3      0.7613      0.7613  1.4562  1.4562  1.0000    0.00
   6    29093680    rs111236198   A   ?   4      0.6897      0.6897  1.0502  1.0502  0.8265    0.00
   6    29093846     rs73397870   G   ?   4      0.6897      0.6897  1.0502  1.0502  0.8265    0.00
   6    29095121      rs3129117   G   ?   4      0.3298      0.5033  0.9293  0.9401  0.2185   32.30
   6    29095224     rs78313058   A   ?   4      0.4354      0.4354  0.9176  0.9176  0.4955    0.00
   6    29095943     rs10223686   A   ?   4       0.727       0.727  1.0314  1.0314  0.9963    0.00
   6    29096033      rs9295791   G   ?   4      0.9157      0.9157  1.0112  1.0112  0.7030    0.00
   6    29096849      rs3129118   T   ?   4      0.4931      0.5065  0.9503  0.9511  0.3789    2.71
   6    29096995      rs4713203   G   ?   4       0.811      0.7701  1.0170  1.0246  0.2548   26.16
   6    29097247      rs9283885   G   ?   4       0.811      0.7701  1.0170  1.0246  0.2548   26.16
   6    29097332     rs73397877   G   ?   4      0.9125      0.9296  1.0123  1.0101  0.3800    2.49
   6    29097397     rs28986282   T   ?   1          NA          NA      NA      NA      NA      NA
   6    29097769      rs9295793   C   ?   4       0.917       0.949  0.9932  1.0054  0.1821   38.30
   6    29098500      rs3130776   A   ?   4      0.6914      0.7202  1.0647  1.0777  0.1593   42.06
   6    29098881      rs6930288   T   ?   4      0.8822      0.7796  0.9905  0.9781  0.2239   31.40
   6    29098882     rs80090088   G   ?   4      0.4277      0.4277  0.9163  0.9163  0.5405    0.00
   6    29101121      rs7738990   C   ?   4       0.657       0.657  0.9466  0.9466  0.7112    0.00
   6    29102861      rs3129119   A   ?   4      0.5302      0.5587  0.9598  0.9611  0.3624    6.13
   6    29104672      rs2223363   T   ?   4       0.657       0.657  0.9466  0.9466  0.7112    0.00
   6    29104935      rs9295794   A   ?   4      0.7138      0.7138  1.0426  1.0426  0.8179    0.00
   6    29105249    rs137876897   T   ?   4      0.1816      0.1816  2.9867  2.9867  0.4888    0.00
   6    29105644     rs73397886   C   ?   4        0.65        0.65  1.0572  1.0572  0.8278    0.00
   6    29105945     rs76331923   A   ?   4      0.5753      0.5753  1.0515  1.0515  0.9890    0.00
   6    29106468      rs2267632   A   ?   3      0.7445      0.7445  1.2124  1.2124  0.7263    0.00
   6    29107052      rs9468487   G   ?   4      0.6319      0.6319  1.0387  1.0387  0.8355    0.00
   6    29107654     rs17343049   C   ?   4       0.657       0.657  0.9466  0.9466  0.7112    0.00
   6    29108291      rs9393945   G   ?   4      0.7138      0.7138  1.0426  1.0426  0.8179    0.00
   6    29108729      rs3130714   A   ?   4      0.5773      0.5773  0.9592  0.9592  0.8627    0.00
   6    29110584      rs3116845   C   ?   4      0.4428      0.4428  0.9438  0.9438  0.7971    0.00
   6    29110778      rs7745785   C   ?   4       0.657       0.657  0.9466  0.9466  0.7112    0.00
   6    29110838      rs7763908   A   ?   4       0.657       0.657  0.9466  0.9466  0.7112    0.00
   6    29111621      rs9468490   A   ?   4      0.4343      0.4343  1.0735  1.0735  0.9639    0.00
   6    29111742    rs146252326   C   ?   4      0.1816      0.1816  2.9867  2.9867  0.4888    0.00
   6    29111775      rs3129120   C   ?   4     0.09385      0.5013  1.4591  1.2837  0.0579   59.93
   6    29111987     rs41317443   T   ?   4       0.657       0.657  0.9466  0.9466  0.7112    0.00
   6    29113597      rs9368592   T   ?   4      0.6863      0.6863  1.0470  1.0470  0.8142    0.00
   6    29114907      rs3130719   A   ?   4      0.4428      0.4428  0.9438  0.9438  0.7971    0.00
   6    29117852      rs3129122   A   ?   4      0.6706      0.6706  1.0278  1.0278  0.6653    0.00
   6    29118119     rs41317551   C   ?   4       0.657       0.657  0.9466  0.9466  0.7112    0.00
   6    29118530      rs3130724   A   ?   4      0.6706      0.6706  1.0278  1.0278  0.6653    0.00
   6    29118747      rs3130725   G   ?   4     0.09385      0.5013  1.4591  1.2837  0.0579   59.93
   6    29118813      rs3116847   C   ?   4       0.469       0.469  0.9491  0.9491  0.7549    0.00
   6    29119905      rs9391759   G   ?   4      0.9047      0.9047  1.0127  1.0127  0.7189    0.00
   6    29120756    rs141917279   A   ?   4      0.1816      0.1816  2.9867  2.9867  0.4888    0.00
   6    29123073      rs3129128   A   ?   4           1           1  0.0000  0.0000  1.0000    0.00
   6    29124189      rs3129129   A   ?   4       0.662       0.662  1.0286  1.0286  0.6793    0.00
   6    29124514      rs2894075   A   ?   4       0.657       0.657  0.9466  0.9466  0.7112    0.00
   6    29124694      rs3129130   G   ?   4      0.9301      0.9301  1.0083  1.0083  0.7575    0.00
   6    29124793     rs11969172   G   ?   4        0.65        0.65  1.0572  1.0572  0.8278    0.00
   6    29125147     rs41317555   T   ?   4      0.4676      0.4676  0.8915  0.8915  0.7456    0.00
   6    29126149     rs41317559   A   ?   4      0.5227       0.554  0.9336  0.9335  0.3245   13.57
   6    29127160     rs11970695   C   ?   4      0.5166      0.5166  1.0530  1.0530  0.7675    0.00
   6    29127215      rs3130731   T   ?   4      0.5012      0.5012  0.9527  0.9527  0.7474    0.00
   6    29127798      rs9257532   T   ?   4       0.239      0.3345  0.9253  0.9306  0.2884   20.24
   6    29127839     rs41317563   A   ?   4      0.4676      0.4676  0.8915  0.8915  0.7456    0.00
   6    29127940      rs3129135   T   ?   4      0.5012      0.5012  0.9527  0.9527  0.7474    0.00
   6    29128708     rs55759158   A   ?   4      0.6025      0.6025  0.9220  0.9220  0.6743    0.00
   6    29130276      rs3129137   T   ?   4      0.9765      0.9765  1.0019  1.0019  0.9278    0.00
   6    29130282      rs3129138   A   ?   4      0.9679      0.9679  1.0026  1.0026  0.9211    0.00
   6    29130502      rs3129140   T   ?   4      0.4162      0.4162  0.9432  0.9432  0.7488    0.00
   6    29130684     rs41317567   A   ?   4      0.2704      0.2704  0.8252  0.8252  0.5033    0.00
   6    29131190      rs3129141   G   ?   4      0.6782      0.6782  1.0267  1.0267  0.4926    0.00
   6    29132501      rs1073819   A   ?   4      0.6025      0.6025  0.9220  0.9220  0.6743    0.00
   6    29133642      rs4947263   T   ?   4     0.09385      0.5013  1.4591  1.2837  0.0579   59.93
   6    29133657     rs28796930   A   ?   4      0.9524      0.9524  1.0056  1.0056  0.7785    0.00
   6    29133862     rs76653152   A   ?   1          NA          NA      NA      NA      NA      NA
   6    29134111     rs41317571   A   ?   4       0.657       0.657  0.9466  0.9466  0.7112    0.00
   6    29134558      rs3116849   T   ?   3           1           1  0.0000  0.0000  1.0000    0.00
   6    29134901     rs41317575   T   ?   4       0.657       0.657  0.9466  0.9466  0.7112    0.00
   6    29135370     rs28892007   T   ?   1          NA          NA      NA      NA      NA      NA
   6    29135838    rs114762484   C   ?   4      0.9464      0.9464  1.0044  1.0044  0.4485    0.00
   6    29136308     rs41317579   A   ?   4       0.657       0.657  0.9466  0.9466  0.7112    0.00
   6    29136446      rs3116854   G   ?   4      0.2867      0.3305  0.9321  0.9344  0.3461    9.39
   6    29137220      rs2394520   G   ?   4      0.2867      0.3305  0.9321  0.9344  0.3461    9.39
   6    29137510     rs41317583   C   ?   4      0.5227       0.554  0.9336  0.9335  0.3245   13.57
   6    29138225     rs41317587   A   ?   4      0.5227       0.554  0.9336  0.9335  0.3245   13.57
   6    29138315      rs3129151   T   ?   4      0.6577      0.6577  1.0290  1.0290  0.6708    0.00
   6    29138777      rs3129152   C   ?   4      0.6782      0.6782  1.0267  1.0267  0.4926    0.00
   6    29138949      rs3130740   A   ?   4      0.4006      0.5065  0.9466  0.9515  0.2779   22.12
   6    29139487      rs3129153   C   ?   4      0.2867      0.3305  0.9321  0.9344  0.3461    9.39
   6    29139820    rs116348888   C   ?   4      0.5949      0.5949  0.7375  0.7375  0.9744    0.00
   6    29140055      rs3129155   A   ?   4      0.5012      0.5012  0.9527  0.9527  0.7474    0.00
   6    29140207      rs3130742   A   ?   4      0.6577      0.6577  1.0290  1.0290  0.6708    0.00
   6    29140217      rs3129156   G   ?   4      0.5012      0.5012  0.9527  0.9527  0.7474    0.00
   6    29140760     rs41317591   A   ?   4       0.657       0.657  0.9466  0.9466  0.7112    0.00
   6    29141254     rs41317595   C   ?   4      0.5227       0.554  0.9336  0.9335  0.3245   13.57
   6    29141743      rs3129157   A   ?   4      0.7071       0.734  1.0611  1.0740  0.1548   42.78
   6    29141772      rs3129158   A   ?   4      0.9497      0.9497  1.0060  1.0060  0.7775    0.00
   6    29142317     rs41270628   T   ?   4      0.5949      0.5949  0.7375  0.7375  0.9744    0.00
   6    29142347     rs41270632   T   ?   3      0.1069      0.1069  2.0810  2.0810  0.7361    0.00
   6    29142377     rs41270636   T   ?   4      0.5949      0.5949  0.7375  0.7375  0.9744    0.00
   6    29143451     rs28757219   T   ?   3       0.249       0.249  4.3470  4.3470  1.0000    0.00
   6    29144257     rs41317619   A   ?   4      0.5227       0.554  0.9336  0.9335  0.3245   13.57
   6    29144532      rs9257566   T   ?   4      0.6697      0.6697  1.0301  1.0301  0.7808    0.00
   6    29144903    rs146839297   T   ?   4      0.5227       0.554  0.9336  0.9335  0.3245   13.57
   6    29145535      rs4947361   A   ?   4      0.9047      0.9047  1.0127  1.0127  0.7189    0.00
   6    29145623      rs9295795   C   ?   4      0.5874      0.5874  1.0441  1.0441  0.7545    0.00
   6    29145646      rs3129162   G   ?   4      0.6577      0.6577  1.0290  1.0290  0.6708    0.00
   6    29146213      rs9500943   T   ?   4      0.5318      0.5318  1.0582  1.0582  0.9449    0.00
   6    29146703    rs149404333   C   ?   4     0.09385      0.5013  1.4591  1.2837  0.0579   59.93
   6    29147610    rs137875785   T   ?   4      0.6864      0.6864  1.0451  1.0451  0.8144    0.00
   6    29147833    rs143432463   G   ?   4      0.5436      0.5436  0.9240  0.9240  0.5784    0.00
   6    29148051      rs9766832   G   ?   4      0.5709      0.5709  1.0461  1.0461  0.7469    0.00
   6    29148763     rs41317627   T   ?   4       0.657       0.657  0.9466  0.9466  0.7112    0.00
   6    29149011      rs3129167   T   ?   4      0.9497      0.9497  1.0060  1.0060  0.7775    0.00
   6    29149192    rs114247354   C   ?   4      0.5949      0.5949  0.7375  0.7375  0.9744    0.00
   6    29149442      rs3116816   A   ?   4      0.9497      0.9497  1.0060  1.0060  0.7775    0.00
   6    29152053     rs79245089   G   ?   4      0.9327      0.9327  0.9599  0.9599  0.9039    0.00
   6    29152970      rs9257594   T   ?   4      0.2867      0.3305  0.9321  0.9344  0.3461    9.39
   6    29153480    rs139516678   A   ?   4      0.5949      0.5949  0.7375  0.7375  0.9744    0.00
   6    29154021     rs74223630   A   ?   4      0.7924      0.7924  1.0638  1.0638  0.6929    0.00
   6    29154029     rs74223661   C   ?   4      0.7924      0.7924  1.0638  1.0638  0.6929    0.00
   6    29155217     rs11969709   C   ?   4       0.518      0.7878  1.0870  1.0448  0.2304   30.31
   6    29155293      rs3129170   A   ?   4      0.6767      0.6767  1.0268  1.0268  0.4911    0.00
   6    29155749      rs3129171   A   ?   4      0.6767      0.6767  1.0268  1.0268  0.4911    0.00
   6    29156363      rs9461511   A   ?   4      0.5258      0.5258  1.1389  1.1389  0.9336    0.00
   6    29156722     rs41317631   A   ?   4      0.5227       0.554  0.9336  0.9335  0.3245   13.57
   6    29157069    rs145626954   C   ?   4      0.5949      0.5949  0.7375  0.7375  0.9744    0.00
   6    29157540      rs9468495   T   ?   4      0.5258      0.5258  1.1389  1.1389  0.9336    0.00
   6    29157970    rs146716688   T   ?   4      0.5949      0.5949  0.7375  0.7375  0.9744    0.00
   6    29157998    rs145490302   T   ?   4      0.9384      0.9384  1.0082  1.0082  0.7201    0.00
   6    29158375     rs41317639   T   ?   4       0.657       0.657  0.9466  0.9466  0.7112    0.00
   6    29158800      rs3129172   A   ?   4      0.6588      0.6588  1.0285  1.0285  0.5170    0.00
   6    29159009     rs55874124   A   ?   4       0.615       0.615  0.9246  0.9246  0.6772    0.00
   6    29159715     rs41317643   C   ?   4       0.657       0.657  0.9466  0.9466  0.7112    0.00
   6    29159970      rs3130750   T   ?   4      0.6588      0.6588  1.0285  1.0285  0.5170    0.00
   6    29160744    rs112988227   T   ?   3      0.1069      0.1069  2.0810  2.0810  0.7361    0.00
   6    29161100     rs55735404   A   ?   4      0.5407      0.5407  1.0500  1.0500  0.8165    0.00
   6    29161152    rs115572001   A   ?   4      0.5949      0.5949  0.7375  0.7375  0.9744    0.00
   6    29161497      rs3116827   C   ?   4      0.6737      0.6737  1.0276  1.0276  0.7112    0.00
   6    29162817     rs41317751   C   ?   4      0.4676      0.4676  0.8915  0.8915  0.7456    0.00
   6    29162833      rs3828924   G   ?   4      0.3638      0.3638  0.9412  0.9412  0.4435    0.00
   6    29163103    rs368093326   G   ?   4      0.7465      0.7465  1.0684  1.0684  0.9666    0.00
   6    29163700      rs3116829   A   ?   4     0.08163      0.5199  1.4909  1.2856  0.0460   62.51
   6    29164268     rs75228073   C   ?   4      0.7924      0.7924  1.0638  1.0638  0.6929    0.00
   6    29164579     rs41317759   C   ?   4      0.5294      0.5294  0.9270  0.9270  0.7497    0.00
   6    29165037    rs114224598   A   ?   4      0.1816      0.1816  2.9867  2.9867  0.4888    0.00
   6    29165486    rs186860977   C   ?   4      0.5949      0.5949  0.7375  0.7375  0.9744    0.00
   6    29169377    rs138949984   A   ?   4      0.5184      0.5184  1.1289  1.1289  0.9919    0.00
   6    29169515    rs115374813   G   ?   4      0.7465      0.7465  1.0684  1.0684  0.9666    0.00
   6    29170261      rs3129093   T   ?   4      0.6491      0.6491  1.0299  1.0299  0.7346    0.00
   6    29171039       rs760804   T   ?   4      0.6491      0.6491  1.0299  1.0299  0.7346    0.00
   6    29173038      rs6912280   T   ?   4      0.6549      0.6549  1.0293  1.0293  0.7314    0.00
   6    29174394     rs79306850   G   ?   4      0.1393      0.1393  0.7669  0.7669  0.6529    0.00
   6    29175498      rs9257611   A   ?   4     0.08163      0.5199  1.4909  1.2856  0.0460   62.51
   6    29175526      rs9257612   A   ?   4      0.6549      0.6549  1.0293  1.0293  0.7314    0.00
   6    29175599      rs2394546   G   ?   4      0.7856      0.7856  1.0264  1.0264  0.7814    0.00
   6    29175707     rs41317763   T   ?   3      0.7732      0.7732  1.1854  1.1854  0.6942    0.00
   6    29175816     rs56391922   T   ?   4      0.7924      0.7924  1.0638  1.0638  0.6929    0.00
   6    29176172       rs736467   G   ?   4      0.7856      0.7856  1.0264  1.0264  0.7814    0.00
   6    29176579     rs41317767   G   ?   4      0.5231      0.5231  0.9260  0.9260  0.7434    0.00
   6    29177102      rs1883329   T   ?   4      0.3491      0.4433  0.9399  0.9449  0.2986   18.39
   6    29178138      rs3116831   C   ?   4      0.3491      0.4433  0.9399  0.9449  0.2986   18.39
   6    29178463     rs56405941   T   ?   4       0.615       0.615  0.9246  0.9246  0.6772    0.00
   6    29179145      rs3116832   C   ?   4      0.5469      0.5469  0.9583  0.9583  0.5122    0.00
   6    29179237      rs3130817   G   ?   4      0.6549      0.6549  1.0293  1.0293  0.7314    0.00
   6    29179553      rs3116833   A   ?   4      0.5469      0.5469  0.9583  0.9583  0.5122    0.00
   6    29179557      rs3116834   G   ?   4      0.6549      0.6549  1.0293  1.0293  0.7314    0.00
   6    29180285      rs3129095   A   ?   4        0.47      0.5498  1.1271  1.1289  0.2138   33.09
   6    29180312      rs3116835   A   ?   4       0.649       0.649  1.0474  1.0474  0.4186    0.00
   6    29180314      rs3116836   C   ?   4      0.6782      0.6782  1.0270  1.0270  0.8199    0.00
   6    29181032     rs79335073   C   ?   4      0.5359      0.5359  1.0791  1.0791  0.8721    0.00
   6    29181302     rs41317771   C   ?   4      0.5231      0.5231  0.9260  0.9260  0.7434    0.00
   6    29181314      rs3130826   G   ?   4      0.3491      0.4433  0.9399  0.9449  0.2986   18.39
   6    29181897      rs3130828   A   ?   4     0.08163      0.5199  1.4909  1.2856  0.0460   62.51
   6    29182361      rs2394547   C   ?   4      0.7856      0.7856  1.0264  1.0264  0.7814    0.00
   6    29184660      rs3116837   T   ?   4      0.3491      0.4433  0.9399  0.9449  0.2986   18.39
   6    29185844      rs3130836   A   ?   4      0.6549      0.6549  1.0293  1.0293  0.7314    0.00
   6    29186183     rs41317775   A   ?   4      0.5231      0.5231  0.9260  0.9260  0.7434    0.00
   6    29188179      rs3130801   G   ?   4        0.47      0.5498  1.1271  1.1289  0.2138   33.09
   6    29189531      rs3130807   G   ?   4      0.8871      0.8871  1.0096  1.0096  0.8303    0.00
   6    29189897    rs113346676   C   ?   4      0.3408      0.3408  0.8656  0.8656  0.8719    0.00
   6    29189917      rs3129101   C   ?   4      0.7331      0.7331  1.0224  1.0224  0.6001    0.00
   6    29189972      rs3130808   A   ?   4      0.1923      0.6095  1.3149  1.1828  0.0815   55.34
   6    29190060      rs3130809   G   ?   4       0.528       0.528  1.0492  1.0492  0.9058    0.00
   6    29190624     rs59230085   A   ?   4      0.6191      0.6191  0.9254  0.9254  0.6779    0.00
   6    29191165    rs116169276   G   ?   4      0.5949      0.5949  0.7375  0.7375  0.9744    0.00
   6    29191389      rs6904165   T   ?   4      0.5231      0.5231  0.9260  0.9260  0.7434    0.00
   6    29191411       rs714470   A   ?   4      0.5709      0.5709  1.0432  1.0432  0.8960    0.00
   6    29191548     rs12660419   T   ?   4      0.6191      0.6191  0.9254  0.9254  0.6779    0.00
   6    29193527     rs75418220   T   ?   4      0.5231      0.5231  0.9260  0.9260  0.7434    0.00
   6    29193785      rs3130812   G   ?   4       0.528       0.528  1.0492  1.0492  0.9058    0.00
   6    29193859     rs11962388   C   ?   4      0.8489      0.8489  1.0278  1.0278  0.6701    0.00
   6    29193989     rs11964645   G   ?   4      0.9628      0.9628  1.0044  1.0044  0.6931    0.00
   6    29195011      rs3130813   T   ?   4       0.528       0.528  1.0492  1.0492  0.9058    0.00
   6    29195950     rs73403516   A   ?   4      0.5932      0.5932  1.0630  1.0630  0.8299    0.00
   6    29196181      rs3130814   T   ?   4      0.8459      0.8459  1.0134  1.0134  0.7669    0.00
   6    29196418    rs115383412   A   ?   4      0.1816      0.1816  2.9867  2.9867  0.4888    0.00
   6    29199570     rs73403520   G   ?   4      0.9602      0.9602  1.0047  1.0047  0.6983    0.00
   6    29199824      rs2207338   T   ?   4      0.9381      0.9381  1.0052  1.0052  0.7727    0.00
   6    29200245      rs2207337   A   ?   4      0.8487      0.8487  1.0131  1.0131  0.8879    0.00
   6    29201075     rs73743654   G   ?   4      0.8163      0.8163  1.0561  1.0561  0.6762    0.00
   6    29201650      rs3130815   G   ?   4      0.7699      0.7699  0.9788  0.9788  0.8472    0.00
   6    29202007    rs114068378   T   ?   4      0.5949      0.5949  0.7375  0.7375  0.9744    0.00
   6    29203407      rs3117344   A   ?   4      0.3484      0.5113  1.1833  1.1909  0.0879   54.17
   6    29204027    rs115203555   A   ?   4      0.5949      0.5949  0.7375  0.7375  0.9744    0.00
   6    29204772     rs76355441   T   ?   4      0.7041      0.7041  0.9566  0.9566  0.4874    0.00
   6    29205077     rs55698774   A   ?   4      0.1816      0.1816  2.9867  2.9867  0.4888    0.00
   6    29205139     rs75599496   A   ?   3      0.7732      0.7732  1.1854  1.1854  0.6942    0.00
   6    29205336      rs3129102   T   ?   4      0.5858      0.5858  1.0528  1.0528  0.5934    0.00
   6    29206251      rs3117342   C   ?   4       0.323      0.6287  1.2657  1.1739  0.1439   44.58
   6    29208968      rs9468498   C   ?   4      0.6279      0.6279  1.1635  1.1635  0.8243    0.00
   6    29210596      rs3117340   G   ?   4      0.9381      0.9381  1.0052  1.0052  0.7727    0.00
   6    29210900      rs3130821   T   ?   4      0.8487      0.8487  1.0131  1.0131  0.8879    0.00
   6    29210998      rs9468500   T   ?   4      0.6674      0.6674  1.0346  1.0346  0.7705    0.00
   6    29211438      rs3129104   T   ?   4      0.7621      0.7621  1.1930  1.1930  0.9155    0.00
   6    29211442      rs3117339   T   ?   4      0.7621      0.7621  1.1930  1.1930  0.9155    0.00
   6    29211509      rs3117338   G   ?   4      0.4548       0.544  1.1318  1.1342  0.1955   36.11
   6    29212202      rs2064503   C   ?   4      0.8712      0.8712  1.0112  1.0112  0.9226    0.00
   6    29214129      rs2207336   A   ?   4      0.8712      0.8712  1.0112  1.0112  0.9226    0.00
   6    29215282    rs112106274   T   ?   4      0.7041      0.7041  0.9566  0.9566  0.4874    0.00
   6    29215302     rs73743655   C   ?   4      0.9327      0.9327  0.9599  0.9599  0.9039    0.00
   6    29215647     rs55733250   A   ?   4      0.9158      0.9158  0.9844  0.9844  0.7755    0.00
   6    29215653    rs112602363   A   ?   4      0.7041      0.7041  0.9566  0.9566  0.4874    0.00
   6    29216005    rs140521605   G   ?   4      0.5949      0.5949  0.7375  0.7375  0.9744    0.00
   6    29217171    rs115234186   C   ?   4      0.5949      0.5949  0.7375  0.7375  0.9744    0.00
   6    29217895    rs112557273   A   ?   4      0.7041      0.7041  0.9566  0.9566  0.4874    0.00
   6    29218151    rs112438389   T   ?   4      0.7041      0.7041  0.9566  0.9566  0.4874    0.00
   6    29218513    rs149754096   T   ?   4      0.7632      0.7632  1.0562  1.0562  0.9775    0.00
   6    29219137    rs112574843   C   ?   4      0.6326      0.6326  0.9437  0.9437  0.7312    0.00
   6    29219425     rs59140010   A   ?   4      0.6935      0.6935  0.9403  0.9403  0.6896    0.00
   6    29219489      rs3117333   A   ?   4       0.323      0.6287  1.2657  1.1739  0.1439   44.58
   6    29219559     rs73403544   A   ?   4      0.7429      0.7429  1.0280  1.0280  0.7046    0.00
   6    29219562    rs111611220   T   ?   4      0.9602      0.9602  1.0047  1.0047  0.6983    0.00
   6    29219591     rs57499095   A   ?   4      0.9093      0.9093  1.0124  1.0124  0.8894    0.00
   6    29219655      rs9257651   T   ?   4      0.6085      0.6085  1.0496  1.0496  0.6133    0.00
   6    29219871    rs113897714   A   ?   4      0.5589      0.5589  0.9352  0.9352  0.4412    0.00
   6    29220058    rs113674293   C   ?   4      0.5389      0.5389  0.9287  0.9287  0.7285    0.00
   6    29220100      rs3117331   G   ?   4      0.8712      0.8712  1.0112  1.0112  0.9226    0.00
   6    29220196    rs112174381   G   ?   4      0.5337      0.5337  1.0796  1.0796  0.8841    0.00
   6    29220709      rs9257653   G   ?   4      0.4548       0.544  1.1318  1.1342  0.1955   36.11
   6    29222127     rs73403551   G   ?   4      0.9602      0.9602  1.0047  1.0047  0.6983    0.00
   6    29222229    rs115896345   G   ?   4      0.9077      0.9077  1.0183  1.0183  0.5238    0.00
   6    29223197    rs146596105   T   ?   4      0.2773      0.2773  0.7640  0.7640  0.8913    0.00
   6    29224987     rs73403555   C   ?   4      0.7429      0.7429  1.0280  1.0280  0.7046    0.00
   6    29225025    rs149702363   G   ?   4      0.8553      0.8553  1.0290  1.0290  0.5455    0.00
   6    29225174     rs73403557   T   ?   4      0.7429      0.7429  1.0280  1.0280  0.7046    0.00
   6    29225678     rs10214663   C   ?   4      0.8553      0.8553  1.0290  1.0290  0.5455    0.00
   6    29225795      rs3117330   C   ?   4      0.9596      0.9596  1.0034  1.0034  0.7713    0.00
   6    29226953    rs116508100   G   ?   4      0.8553      0.8553  1.0290  1.0290  0.5455    0.00
   6    29227117      rs2024679   A   ?   4      0.5683      0.5683  1.0468  1.0468  0.8542    0.00
   6    29227643      rs3117329   T   ?   4      0.7153      0.7153  1.0296  1.0296  0.8675    0.00
   6    29228246      rs2024680   T   ?   4      0.5389      0.5389  0.9287  0.9287  0.7285    0.00
   6    29228764     rs57906738   T   ?   4      0.9602      0.9602  1.0047  1.0047  0.6983    0.00
   6    29229146      rs9257656   A   ?   4      0.6085      0.6085  1.0496  1.0496  0.6133    0.00
   6    29230185     rs11963999   A   ?   4      0.5337      0.5337  1.0796  1.0796  0.8841    0.00
   6    29230520     rs79272343   C   ?   4      0.7041      0.7041  0.9566  0.9566  0.4874    0.00
   6    29230577      rs3117328   A   ?   4      0.7231      0.7231  1.0287  1.0287  0.8720    0.00
   6    29230683      rs3130827   C   ?   4      0.9543      0.9543  0.9961  0.9961  0.8066    0.00
   6    29230806     rs73403564   A   ?   4      0.7429      0.7429  1.0280  1.0280  0.7046    0.00
   6    29231172      rs9257657   G   ?   4      0.6085      0.6085  1.0496  1.0496  0.6133    0.00
   6    29231831     rs77154096   T   ?   4      0.8553      0.8553  1.0290  1.0290  0.5455    0.00
   6    29232072     rs16894681   G   ?   3      0.1066      0.1066  2.0828  2.0828  0.7396    0.00
   6    29232591      rs9357077   T   ?   4      0.7945      0.7945  1.0287  1.0287  0.8739    0.00
   6    29234166     rs79251921   G   ?   4      0.7041      0.7041  0.9566  0.9566  0.4874    0.00
   6    29234510     rs10484545   G   ?   4      0.7041      0.7041  0.9566  0.9566  0.4874    0.00
   6    29235193      rs6904130   C   ?   4      0.7041      0.7041  0.9566  0.9566  0.4874    0.00
   6    29235233      rs6924127   C   ?   4      0.7041      0.7041  0.9566  0.9566  0.4874    0.00
   6    29235262    rs114807843   G   ?   4      0.5949      0.5949  0.7375  0.7375  0.9744    0.00
   6    29236242      rs9501304   G   ?   4      0.8553      0.8553  1.0290  1.0290  0.5455    0.00
   6    29236588     rs17344111   G   ?   4      0.7041      0.7041  0.9566  0.9566  0.4874    0.00
   6    29236645      rs7766902   T   ?   4      0.9508      0.9508  1.0041  1.0041  0.5104    0.00
   6    29236722      rs3130830   A   ?   4      0.6368      0.6368  1.0386  1.0386  0.8968    0.00
   6    29237221     rs17344153   T   ?   4      0.7041      0.7041  0.9566  0.9566  0.4874    0.00
   6    29237774      rs6921498   C   ?   4      0.7041      0.7041  0.9566  0.9566  0.4874    0.00
   6    29238015      rs6942318   T   ?   4      0.7041      0.7041  0.9566  0.9566  0.4874    0.00
   6    29238426      rs9257658   G   ?   4      0.4548       0.544  1.1318  1.1342  0.1955   36.11
   6    29238488      rs9257659   A   ?   4      0.7101      0.7101  1.0327  1.0327  0.6935    0.00
   6    29239150      rs3117327   T   ?   4       0.652       0.652  1.0368  1.0368  0.9053    0.00
   6    29240169     rs79337000   C   ?   4      0.7041      0.7041  0.9566  0.9566  0.4874    0.00
   6    29240279      rs9257660   T   ?   4      0.6085      0.6085  1.0496  1.0496  0.6133    0.00
   6    29240378      rs3117326   T   ?   4      0.7621      0.7621  1.1930  1.1930  0.9155    0.00
   6    29240890     rs77443400   C   ?   4      0.7041      0.7041  0.9566  0.9566  0.4874    0.00
   6    29241406    rs111379005   T   ?   4      0.7041      0.7041  0.9566  0.9566  0.4874    0.00
   6    29241555      rs9468504   C   ?   4      0.8553      0.8553  1.0290  1.0290  0.5455    0.00
   6    29241596      rs6918776   A   ?   4      0.9602      0.9602  1.0047  1.0047  0.6983    0.00
   6    29241773      rs9368596   G   ?   4       0.804       0.804  1.0273  1.0273  0.8468    0.00
   6    29241780      rs6904273   A   ?   4      0.8912      0.8912  1.0116  1.0116  0.7869    0.00
   6    29241896    rs183377592   A   ?   4      0.5949      0.5949  0.7375  0.7375  0.9744    0.00
   6    29243961    rs150898511   G   ?   4      0.7041      0.7041  0.9566  0.9566  0.4874    0.00
   6    29243984    rs139434286   A   ?   4       0.456       0.456  0.9319  0.9319  0.8809    0.00
   6    29243987    rs200861317   C   ?   4      0.7041      0.7041  0.9566  0.9566  0.4874    0.00
   6    29244226      rs3130833   G   ?   4      0.6435      0.6435  1.0377  1.0377  0.9146    0.00
   6    29244635    rs202020369   G   ?   4      0.7041      0.7041  0.9566  0.9566  0.4874    0.00
   6    29245503    rs148950485   G   ?   4      0.6859      0.6859  1.0773  1.0773  0.9619    0.00
   6    29245545    rs150392050   G   ?   4      0.7041      0.7041  0.9566  0.9566  0.4874    0.00
   6    29246041    rs149402731   G   ?   4      0.7161      0.7161  0.9585  0.9585  0.3993    0.00
   6    29246239      rs9257669   G   ?   4      0.4987      0.4987  1.0559  1.0559  0.8904    0.00
   6    29246571      rs9257670   C   ?   4      0.9292      0.9292  1.0063  1.0063  0.9829    0.00
   6    29246591    rs142009060   G   ?   4     0.06145      0.2611  0.7698  0.7586  0.0266   67.43
   6    29247178      rs9257673   G   ?   4      0.7894      0.7894  0.9806  0.9806  0.8442    0.00
   6    29247921     rs77033211   T   ?   4      0.7041      0.7041  0.9566  0.9566  0.4874    0.00
   6    29248149      rs3130834   C   ?   1          NA          NA      NA      NA      NA      NA
   6    29248194      rs9468506   G   ?   4      0.7632      0.7632  1.0562  1.0562  0.9775    0.00
   6    29248460      rs9501305   A   ?   4      0.8553      0.8553  1.0290  1.0290  0.5455    0.00
   6    29248461      rs2394550   C   ?   4      0.6531      0.6531  1.0366  1.0366  0.9105    0.00
   6    29249632      rs7743489   G   ?   4      0.6531      0.6531  1.0366  1.0366  0.9105    0.00
   6    29250017      rs9257676   C   ?   4       0.605       0.605  1.0501  1.0501  0.6165    0.00
   6    29250076      rs3117349   C   ?   4      0.9292      0.9292  1.0063  1.0063  0.9829    0.00
   6    29250491      rs2180000   A   ?   4      0.6531      0.6531  1.0366  1.0366  0.9105    0.00
   6    29250521      rs2179999   G   ?   4      0.7041      0.7041  0.9566  0.9566  0.4874    0.00
   6    29251176    rs140650499   G   ?   4      0.7041      0.7041  0.9566  0.9566  0.4874    0.00
   6    29251906      rs3117347   T   ?   4      0.9985      0.9985  0.9999  0.9999  0.8082    0.00
   6    29251948    rs111805576   G   ?   4      0.7041      0.7041  0.9566  0.9566  0.4874    0.00
   6    29252126      rs3117346   C   ?   4      0.8928      0.8928  1.0093  1.0093  0.9240    0.00
   6    29252241     rs75612156   A   ?   4      0.7041      0.7041  0.9566  0.9566  0.4874    0.00
   6    29252752    rs114549295   A   ?   4      0.6776      0.6776  1.0492  1.0492  0.8705    0.00
   6    29252758    rs116466121   T   ?   4      0.9551       0.948  0.9946  1.0071  0.2871   20.48
   6    29253756      rs9468508   T   ?   4      0.8553      0.8553  1.0290  1.0290  0.5455    0.00
   6    29253887      rs6901923   T   ?   4      0.8672      0.8672  1.0143  1.0143  0.6299    0.00
   6    29254452      rs9295797   G   ?   4      0.9546      0.9546  1.0090  1.0090  0.5474    0.00
   6    29254906      rs7381747   C   ?   4      0.6085      0.6085  1.0418  1.0418  0.9274    0.00
   6    29254969      rs7381760   C   ?   4      0.9909      0.9909  1.0008  1.0008  0.7869    0.00
   6    29254982      rs9257681   G   ?   4      0.3104      0.6176  1.2738  1.1798  0.1446   44.47
   6    29254985     rs11966876   C   ?   4      0.4411      0.4411  1.0991  1.0991  0.9160    0.00
   6    29255004    rs112319007   C   ?   4      0.7396      0.7396  0.9619  0.9619  0.4601    0.00
   6    29255036    rs113093437   G   ?   4      0.7041      0.7041  0.9566  0.9566  0.4874    0.00
   6    29255152    rs112230233   G   ?   4      0.7041      0.7041  0.9566  0.9566  0.4874    0.00
   6    29255157    rs115335890   T   ?   4      0.1768      0.1768  0.6466  0.6466  0.8293    0.00
   6    29255380     rs76388328   C   ?   4      0.7041      0.7041  0.9566  0.9566  0.4874    0.00
   6    29255630     rs55694543   C   ?   4      0.3229      0.3229  2.3421  2.3421  0.7463    0.00
   6    29255886     rs41346948   C   ?   4      0.6585      0.6585  0.9497  0.9497  0.4412    0.00
   6    29256420      rs1884123   G   ?   4      0.8751      0.8751  1.0108  1.0108  0.7121    0.00
   6    29256476      rs9461514   A   ?   4      0.8119      0.8119  1.0460  1.0460  0.9797    0.00
   6    29256856     rs76381817   A   ?   4      0.1571      0.3873  0.8723  0.8842  0.0933   53.19
   6    29256886     rs41315373   T   ?   4      0.1571      0.3873  0.8723  0.8842  0.0933   53.19
   6    29257320      rs1011553   T   ?   4      0.1571      0.3873  0.8723  0.8842  0.0933   53.19
   6    29257772      rs1033569   T   ?   4      0.6132      0.6132  0.9642  0.9642  0.3969    0.00
   6    29257967      rs1033568   A   ?   4      0.6132      0.6132  0.9642  0.9642  0.3969    0.00
   6    29258245     rs41317779   T   ?   4      0.1571      0.3873  0.8723  0.8842  0.0933   53.19
   6    29258405     rs74789787   A   ?   3     0.08387     0.08387  2.2116  2.2116  0.7228    0.00
   6    29258863      rs1123283   A   ?   4      0.2428      0.2428  1.1147  1.1147  0.9004    0.00
   6    29259509    rs145108206   A   ?   4      0.9309      0.9309  1.0141  1.0141  0.5781    0.00
   6    29260204     rs41317782   T   ?   4      0.1571      0.3873  0.8723  0.8842  0.0933   53.19
   6    29260431      rs3117425   T   ?   4      0.5243      0.6352  1.1109  1.1043  0.1926   36.58
   6    29260475     rs72844808   T   ?   4      0.9973      0.9973  1.0004  1.0004  0.7682    0.00
   6    29260505     rs74523205   A   ?   3     0.08387     0.08387  2.2116  2.2116  0.7228    0.00
   6    29262076     rs41317785   G   ?   4      0.1578       0.385  0.8726  0.8843  0.0963   52.67
   6    29262341    rs116567625   T   ?   4      0.9309      0.9309  1.0141  1.0141  0.5781    0.00
   6    29262509     rs41317788   G   ?   4      0.1043      0.2639  0.8521  0.8640  0.1575   42.34
   6    29262956      rs1884294   A   ?   4      0.1067      0.1067  0.8222  0.8222  0.6943    0.00
   6    29263150      rs1884295   C   ?   4      0.1562      0.3822  0.8721  0.8838  0.0973   52.49
   6    29263260    rs112421079   T   ?   4      0.9309      0.9309  1.0141  1.0141  0.5781    0.00
   6    29263357      rs6925072   G   ?   4      0.6021      0.7707  0.9647  0.9760  0.2347   29.58
   6    29263750      rs3117434   A   ?   4      0.6904      0.6904  1.0357  1.0357  0.6432    0.00
   6    29264183      rs4711183   A   ?   4       0.785      0.9892  0.9815  0.9987  0.1556   42.65
   6    29264655      rs4713207   G   ?   4      0.6804      0.7131  0.9707  0.9728  0.3571    7.21
   6    29264704      rs9468510   A   ?   4      0.9309      0.9309  1.0141  1.0141  0.5781    0.00
   6    29265216    rs185978654   C   ?   4      0.5091      0.5091  0.6863  0.6863  0.9558    0.00
   6    29265296      rs7771915   G   ?   4      0.1562      0.3822  0.8721  0.8838  0.0973   52.49
   6    29266091      rs6899932   T   ?   4      0.1562      0.3822  0.8721  0.8838  0.0973   52.49
   6    29266483      rs3117439   A   ?   4      0.5243      0.6352  1.1109  1.1043  0.1926   36.58
   6    29266497     rs16867628   A   ?   4       0.997       0.997  0.9996  0.9996  0.7516    0.00
   6    29266554     rs74834313   G   ?   4      0.4969      0.4969  1.0611  1.0611  0.5613    0.00
   6    29266883      rs7764051   C   ?   4       0.412       0.412  1.0845  1.0845  0.5457    0.00
   6    29266908      rs9765999   G   ?   4      0.1562      0.3822  0.8721  0.8838  0.0973   52.49
   6    29267054      rs9257686   A   ?   4      0.6768      0.9157  0.9723  0.9902  0.1420   44.90
   6    29267175      rs9257687   G   ?   4      0.7524      0.8238  0.9776  0.9824  0.3054   17.16
   6    29267865     rs41317791   A   ?   4      0.1562      0.3822  0.8721  0.8838  0.0973   52.49
   6    29268160      rs9257689   C   ?   4      0.2422      0.2422  1.1130  1.1130  0.9261    0.00
   6    29268378      rs7750414   C   ?   4       0.771      0.9664  0.9802  0.9962  0.1720   39.96
   6    29268496      rs7750305   T   ?   4       0.241       0.241  1.1133  1.1133  0.9300    0.00
   6    29268796      rs7754451   T   ?   4      0.1354      0.1354  1.1477  1.1477  0.8096    0.00
   6    29268929      rs9257691   A   ?   4       0.241       0.241  1.1133  1.1133  0.9300    0.00
   6    29269000      rs9257692   C   ?   4      0.1346      0.1346  1.1480  1.1480  0.8101    0.00
   6    29269066      rs7754926   G   ?   4      0.1562      0.3822  0.8721  0.8838  0.0973   52.49
   6    29269143      rs7755211   T   ?   4      0.1562      0.3822  0.8721  0.8838  0.0973   52.49
   6    29269781     rs35642841   A   ?   4      0.1451      0.4008  0.8773  0.8856  0.0549   60.57
   6    29270038     rs34541592   T   ?   4      0.1576      0.4134  0.8810  0.8891  0.0561   60.30
   6    29270041    rs112014151   T   ?   4      0.5724      0.5836  1.0667  1.0660  0.3775    3.01
   6    29270498      rs4594993   G   ?   4      0.1562      0.3822  0.8721  0.8838  0.0973   52.49
   6    29270795      rs9348826   C   ?   4      0.6577      0.6577  1.0490  1.0490  0.6422    0.00
   6    29270827     rs35657850   G   ?   4      0.1451      0.4008  0.8773  0.8856  0.0549   60.57
   6    29271126      rs6930876   T   ?   4      0.1451      0.4008  0.8773  0.8856  0.0549   60.57
   6    29271353    rs115662213   T   ?   4      0.4838      0.4838  0.6712  0.6712  0.9486    0.00
   6    29271573     rs16867630   C   ?   4      0.1032      0.2611  0.8516  0.8635  0.1589   42.11
   6    29272012      rs3117426   T   ?   4     0.09548     0.09548  1.1237  1.1237  0.6186    0.00
   6    29272046     rs35569422   T   ?   4      0.1451      0.4008  0.8773  0.8856  0.0549   60.57
   6    29272088     rs35490225   T   ?   4      0.1032      0.2611  0.8516  0.8635  0.1589   42.11
   6    29272301     rs16894709   T   ?   4      0.1451      0.4008  0.8773  0.8856  0.0549   60.57
   6    29272316     rs34778420   T   ?   4      0.1451      0.4008  0.8773  0.8856  0.0549   60.57
   6    29272420     rs36067759   A   ?   4      0.1451      0.4008  0.8773  0.8856  0.0549   60.57
   6    29272761     rs35162984   A   ?   4      0.1451      0.4008  0.8773  0.8856  0.0549   60.57
   6    29273612      rs6911350   G   ?   4      0.1451      0.4008  0.8773  0.8856  0.0549   60.57
   6    29274136      rs3117427   C   ?   4      0.5012      0.6179  1.1176  1.1107  0.1882   37.32
   6    29274294     rs41270640   T   ?   3     0.08387     0.08387  2.2116  2.2116  0.7228    0.00
   6    29274340    rs113587888   C   ?   4      0.7403      0.7403  1.0488  1.0488  0.7888    0.00
   6    29274348      rs9257693   A   ?   4       0.445       0.445  1.0626  1.0626  0.5465    0.00
   6    29274356      rs7774255   A   ?   4      0.5788      0.5788  1.0433  1.0433  0.7750    0.00
   6    29274486      rs9257694   C   ?   4       0.643       0.643  1.0329  1.0329  0.7283    0.00
   6    29275298     rs17404424   A   ?   1          NA          NA      NA      NA      NA      NA
   6    29275499      rs9257695   T   ?   4      0.5833      0.5833  0.9121  0.9121  0.7132    0.00
   6    29275507      rs9257696   C   ?   4      0.6329      0.6329  1.0331  1.0331  0.8259    0.00
   6    29276180      rs9257697   C   ?   4      0.5833      0.5833  0.9121  0.9121  0.7132    0.00
   6    29277078      rs6935047   A   ?   4     0.09031     0.09031  0.8631  0.8631  0.4518    0.00
   6    29277188      rs9368598   A   ?   3     0.02418     0.02418  2.4488  2.4488  0.9919    0.00
   6    29277329     rs78609255   T   ?   4      0.5018      0.5018  1.1181  1.1181  0.3965    0.00
   6    29277619      rs3117428   A   ?   4      0.8917      0.9214  0.9814  0.9849  0.2969   18.71
   6    29277942      rs9257699   A   ?   4      0.5833      0.5833  0.9121  0.9121  0.7132    0.00
   6    29278004      rs9257700   G   ?   4      0.5833      0.5833  0.9121  0.9121  0.7132    0.00
   6    29278037      rs9257701   C   ?   4      0.7639      0.7639  0.9504  0.9504  0.4570    0.00
   6    29278406    rs150254595   A   ?   4      0.7124      0.7124  1.0475  1.0475  0.4775    0.00
   6    29278505      rs9257703   T   ?   4      0.4193      0.4193  1.0527  1.0527  0.9640    0.00
   6    29278604      rs6942138   A   ?   4     0.08563     0.08872  0.8626  0.8627  0.3841    1.62
   6    29278605      rs9257704   G   ?   4      0.5833      0.5833  0.9121  0.9121  0.7132    0.00
   6    29279225      rs9257705   G   ?   4      0.5833      0.5833  0.9121  0.9121  0.7132    0.00
   6    29279321      rs9257706   C   ?   4      0.5833      0.5833  0.9121  0.9121  0.7132    0.00
   6    29279557      rs9257707   G   ?   4      0.5833      0.5833  0.9121  0.9121  0.7132    0.00
   6    29279567      rs3117429   A   ?   4      0.9987      0.9247  1.0003  1.0296  0.0233   68.43
   6    29279949     rs35095140   T   ?   4      0.1155      0.1215  0.8722  0.8724  0.3791    2.68
   6    29280133      rs9378186   A   ?   4      0.1411      0.2987  1.5431  1.4784  0.2032   34.85
   6    29280638      rs3117431   A   ?   4      0.9987      0.9247  1.0003  1.0296  0.0233   68.43
   6    29281235      rs3117432   G   ?   4      0.9987      0.9247  1.0003  1.0296  0.0233   68.43
   6    29281401      rs9257709   A   ?   4      0.5833      0.5833  0.9121  0.9121  0.7132    0.00
   6    29282351      rs9393954   A   ?   4      0.4645      0.4645  1.0529  1.0529  0.7630    0.00
   6    29282562     rs73743667   C   ?   4      0.8791      0.8791  0.9712  0.9712  0.8807    0.00
   6    29283443      rs9257711   A   ?   4      0.5833      0.5833  0.9121  0.9121  0.7132    0.00
   6    29283672      rs3129682   T   ?   1          NA          NA      NA      NA      NA      NA
   6    29283969     rs35087453   T   ?   4      0.1455      0.2717  0.8840  0.8868  0.1769   39.16
   6    29284351      rs1535151   T   ?   4      0.5846      0.9329  1.0392  1.0091  0.0890   53.97
   6    29285189      rs9257712   C   ?   4      0.5833      0.5833  0.9121  0.9121  0.7132    0.00
   6    29285634     rs78550368   C   ?   4      0.4998      0.4998  1.0912  1.0912  0.8742    0.00
   6    29285735      rs9257714   T   ?   4      0.5981      0.5981  0.9147  0.9147  0.7299    0.00
   6    29286670      rs3129683   G   ?   4      0.7063      0.7063  1.0487  1.0487  0.6037    0.00
   6    29287000     rs34930832   C   ?   4     0.08563     0.08872  0.8626  0.8627  0.3841    1.62
   6    29287289      rs4713209   T   ?   4      0.4507      0.4507  1.0545  1.0545  0.7504    0.00
   6    29288001    rs148682985   A   ?   4      0.3229      0.3229  2.3421  2.3421  0.7463    0.00
   6    29290828    rs111660816   C   ?   4       0.707       0.707  1.0281  1.0281  0.7621    0.00
   6    29290889     rs77293388   C   ?   4      0.2293      0.3947  1.2268  1.3068  0.0228   68.60
   6    29291108    rs147430457   A   ?   4      0.7621      0.7621  1.1930  1.1930  0.9155    0.00
   6    29291727      rs9257718   T   ?   4      0.5833      0.5833  0.9121  0.9121  0.7132    0.00
   6    29292030     rs16894722   G   ?   3     0.02418     0.02418  2.4488  2.4488  0.9919    0.00
   6    29293627      rs9257721   T   ?   4      0.5833      0.5833  0.9121  0.9121  0.7132    0.00
   6    29294845     rs57194637   C   ?   4      0.5141      0.5141  1.0469  1.0469  0.7262    0.00
   6    29294851     rs77153639   A   ?   4       0.707       0.707  1.0281  1.0281  0.7621    0.00
   6    29295215      rs9257722   A   ?   4      0.7485      0.7485  0.9471  0.9471  0.4528    0.00
   6    29295487      rs6937882   T   ?   4      0.1172       0.168  0.8679  0.8701  0.2944   19.16
   6    29295601      rs9257723   G   ?   4      0.5692      0.5692  0.9087  0.9087  0.7100    0.00
   6    29295735      rs9257724   T   ?   4      0.7485      0.7485  0.9471  0.9471  0.4528    0.00
   6    29295894      rs9257725   T   ?   4      0.6513      0.6513  1.0312  1.0312  0.8185    0.00
   6    29296148     rs12660111   T   ?   4      0.1172       0.168  0.8679  0.8701  0.2944   19.16
   6    29296923      rs9257726   T   ?   4      0.5692      0.5692  0.9087  0.9087  0.7100    0.00
   6    29297666      rs9357078   T   ?   4      0.4295      0.4295  1.1383  1.1383  0.8067    0.00
   6    29298305      rs9257727   T   ?   4      0.5981      0.5981  0.9147  0.9147  0.7299    0.00
   6    29298650    rs115781678   C   ?   4      0.4295      0.4295  1.1383  1.1383  0.8067    0.00
   6    29298815      rs9257728   T   ?   4      0.6724      0.6724  0.9309  0.9309  0.5955    0.00
   6    29298995      rs9257729   A   ?   4      0.5692      0.5692  0.9087  0.9087  0.7100    0.00
   6    29299027      rs9257730   G   ?   4      0.5692      0.5692  0.9087  0.9087  0.7100    0.00
   6    29299503      rs3130802   T   ?   4      0.9987      0.9247  1.0003  1.0296  0.0233   68.43
   6    29300636      rs9257732   T   ?   4      0.6513      0.6513  1.0312  1.0312  0.8185    0.00
   6    29301222      rs6930435   A   ?   4      0.4496      0.4496  1.0493  1.0493  0.9582    0.00
   6    29301682      rs9257734   T   ?   4       0.865       0.865  0.9717  0.9717  0.4695    0.00
   6    29301942     rs55885453   C   ?   4      0.4793      0.4793  1.1247  1.1247  0.4264    0.00
   6    29302030      rs6903989   A   ?   4      0.4523      0.4523  1.0491  1.0491  0.9720    0.00
   6    29302186      rs9257736   C   ?   4      0.7232      0.7232  0.9423  0.9423  0.7353    0.00
   6    29303200      rs9380119   G   ?   4      0.4985      0.4985  1.0479  1.0479  0.5040    0.00
   6    29303364      rs3117433   C   ?   4      0.7052      0.7052  1.0489  1.0489  0.6034    0.00
   6    29303735     rs56682922   C   ?   4      0.5622      0.5622  1.0409  1.0409  0.5925    0.00
   6    29303808      rs9257740   A   ?   4       0.865       0.865  0.9717  0.9717  0.4695    0.00
   6    29303901     rs35127065   T   ?   4     0.07316     0.07316  0.8569  0.8569  0.4353    0.00
   6    29304280      rs9257741   A   ?   4      0.6914      0.6914  0.9360  0.9360  0.7120    0.00
   6    29305537     rs35057975   A   ?   4     0.08841     0.09018  0.8619  0.8620  0.3873    0.92
   6    29306059      rs9357079   C   ?   4      0.5753      0.5753  1.0404  1.0404  0.7895    0.00
   6    29306456      rs3130805   A   ?   4       0.653       0.653  1.0585  1.0585  0.5566    0.00
   6    29306484      rs3130806   G   ?   4      0.9987      0.9247  1.0003  1.0296  0.0233   68.43
   6    29306656      rs9257745   T   ?   4       0.727       0.727  1.0241  1.0241  0.8533    0.00
   6    29306821      rs9257746   G   ?   4       0.865       0.865  0.9717  0.9717  0.4695    0.00
   6    29308393      rs9348827   T   ?   4      0.6696      0.6696  1.0328  1.0328  0.4064    0.00
   6    29309328     rs55657126   C   ?   4      0.4044      0.4044  0.8793  0.8793  0.9054    0.00
   6    29309769      rs9257748   C   ?   4      0.6914      0.6914  0.9360  0.9360  0.7120    0.00
   6    29310643     rs74643315   T   ?   4      0.2293      0.3947  1.2268  1.3068  0.0228   68.60
   6    29310681      rs1014258   T   ?   4      0.4385      0.4385  1.0505  1.0505  0.9682    0.00
   6    29310781      rs9257750   A   ?   4      0.6914      0.6914  0.9360  0.9360  0.7120    0.00
   6    29311257     rs73407476   C   ?   4      0.4662      0.4662  1.0988  1.0988  0.8919    0.00
   6    29312478     rs34253991   C   ?   4     0.08841     0.09018  0.8619  0.8620  0.3873    0.92
   6    29313883      rs9257752   G   ?   4       0.865       0.865  0.9717  0.9717  0.4695    0.00
   6    29314223     rs57778150   C   ?   4       0.502       0.502  1.0484  1.0484  0.7243    0.00
   6    29314964      rs7745768   T   ?   4      0.6802      0.6802  1.0532  1.0532  0.5793    0.00
   6    29315295      rs9257754   G   ?   4      0.6914      0.6914  0.9360  0.9360  0.7120    0.00
   6    29315419      rs3117436   A   ?   4      0.9987      0.9247  1.0003  1.0296  0.0233   68.43
   6    29315897      rs9257755   T   ?   4       0.865       0.865  0.9717  0.9717  0.4695    0.00
   6    29316200      rs9257756   C   ?   4      0.6914      0.6914  0.9360  0.9360  0.7120    0.00
   6    29316324      rs9257757   T   ?   4      0.6914      0.6914  0.9360  0.9360  0.7120    0.00
   6    29316595      rs9257758   A   ?   4       0.865       0.865  0.9717  0.9717  0.4695    0.00
   6    29316692      rs9257759   T   ?   4      0.6914      0.6914  0.9360  0.9360  0.7120    0.00
   6    29317177    rs148466862   T   ?   4      0.2259      0.2259  2.4997  2.4997  0.7850    0.00
   6    29318166      rs9257760   T   ?   4      0.6914      0.6914  0.9360  0.9360  0.7120    0.00
   6    29318465      rs3117437   C   ?   4      0.4023      0.7246  1.0585  1.0351  0.1198   48.61
   6    29319349      rs9257761   A   ?   4      0.6417      0.6548  1.0594  1.0602  0.3452    9.57
   6    29319458     rs61568116   T   ?   4      0.3679      0.3679  0.8696  0.8696  0.8923    0.00
   6    29320120      rs9257763   C   ?   4      0.6914      0.6914  0.9360  0.9360  0.7120    0.00
   6    29320224      rs9257764   G   ?   4      0.6914      0.6914  0.9360  0.9360  0.7120    0.00
   6    29320241      rs9257765   A   ?   4       0.865       0.865  0.9717  0.9717  0.4695    0.00
   6    29320439     rs73407482   C   ?   4      0.6302      0.6302  1.0360  1.0360  0.6422    0.00
   6    29321161      rs9257767   A   ?   4      0.6914      0.6914  0.9360  0.9360  0.7120    0.00
   6    29322866      rs9357080   G   ?   4      0.2939      0.2939  1.1851  1.1851  0.8530    0.00
   6    29322872     rs77923085   G   ?   4      0.3952      0.4979  1.1573  1.2295  0.0311   66.16
   6    29322999     rs11961490   C   ?   4      0.6302      0.6302  1.0360  1.0360  0.6422    0.00
   6    29323076      rs9257769   C   ?   4      0.6914      0.6914  0.9360  0.9360  0.7120    0.00
   6    29323259      rs3117438   G   ?   4      0.9987      0.9247  1.0003  1.0296  0.0233   68.43
   6    29323276     rs61742983   T   ?   4      0.8258      0.8258  1.0172  1.0172  0.4300    0.00
   6    29323655      rs7761746   A   ?   4      0.6341      0.6341  1.0356  1.0356  0.6403    0.00
   6    29323838      rs9257770   C   ?   4      0.6914      0.6914  0.9360  0.9360  0.7120    0.00
   6    29323905      rs6930033   C   ?   4     0.07195     0.07683  0.8531  0.8535  0.3790    2.69
   6    29324599     rs10484546   C   ?   4     0.07195     0.07683  0.8531  0.8535  0.3790    2.69
   6    29325056     rs61073245   A   ?   4      0.6341      0.6341  1.0356  1.0356  0.6403    0.00
   6    29325099      rs7357041   G   ?   4      0.6914      0.6914  0.9360  0.9360  0.7120    0.00
   6    29325160      rs3129684   G   ?   4      0.8729      0.9086  0.9781  0.9823  0.2890   20.14
   6    29325191      rs7357044   A   ?   4      0.6914      0.6914  0.9360  0.9360  0.7120    0.00
   6    29325433      rs4713210   T   ?   4       0.182      0.3598  1.4843  1.4079  0.2131   33.19
   6    29325450      rs9257771   G   ?   4      0.6914      0.6914  0.9360  0.9360  0.7120    0.00
   6    29325602      rs3129685   G   ?   4      0.8729      0.9086  0.9781  0.9823  0.2890   20.14
   6    29326544      rs9257772   G   ?   4      0.6914      0.6914  0.9360  0.9360  0.7120    0.00
   6    29327036      rs9257773   C   ?   4      0.6347      0.6347  1.0320  1.0320  0.7004    0.00
   6    29327043      rs9257774   A   ?   4      0.6347      0.6347  1.0320  1.0320  0.7004    0.00
   6    29327079      rs9257775   T   ?   4      0.6439      0.6439  1.0311  1.0311  0.6984    0.00
   6    29327096      rs9257776   G   ?   4      0.6914      0.6914  0.9360  0.9360  0.7120    0.00
   6    29327158      rs9257777   A   ?   4      0.6914      0.6914  0.9360  0.9360  0.7120    0.00
   6    29327458     rs34707346   C   ?   4      0.0868      0.1155  0.8652  0.8663  0.3243   13.62
   6    29328144      rs9257778   A   ?   4      0.6914      0.6914  0.9360  0.9360  0.7120    0.00
   6    29328516      rs9257779   G   ?   4      0.5797      0.5915  1.0712  1.0716  0.3581    6.99
   6    29328834      rs7754402   C   ?   2      0.3858      0.3858  1.0752  1.0752  0.5585    0.00
   6    29328869      rs9257781   C   ?   4      0.6914      0.6914  0.9360  0.9360  0.7120    0.00
   6    29329722      rs9257783   G   ?   4      0.9141      0.9141  0.9788  0.9788  0.9395    0.00
   6    29330745      rs2394553   C   ?   4     0.07137     0.07868  0.8528  0.8533  0.3727    4.01
   6    29332623      rs9257786   C   ?   4       0.709       0.709  1.0274  1.0274  0.6766    0.00
   6    29332749      rs9257787   A   ?   4      0.6914      0.6914  0.9360  0.9360  0.7120    0.00
   6    29332861      rs9257788   C   ?   4      0.6914      0.6914  0.9360  0.9360  0.7120    0.00
   6    29332954      rs9257789   G   ?   4      0.6914      0.6914  0.9360  0.9360  0.7120    0.00
   6    29333407    rs115321434   C   ?   4      0.5833      0.5833  0.9121  0.9121  0.7132    0.00
   6    29334439      rs9257792   G   ?   4      0.9749      0.9749  1.0022  1.0022  0.8669    0.00
   6    29334585     rs73409562   A   ?   4      0.3137      0.5008  1.1152  1.0888  0.2809   21.59
   6    29335154      rs9257793   C   ?   4      0.9938      0.9938  1.0006  1.0006  0.7991    0.00
   6    29335198      rs9391791   C   ?   4      0.2934      0.2934  1.1853  1.1853  0.8529    0.00
   6    29335360     rs16894771   C   ?   4     0.03678     0.03678  0.8158  0.8158  0.5530    0.00
   6    29335482     rs16894773   T   ?   4      0.6223      0.7459  0.9547  0.9598  0.1492   43.71
   6    29335537      rs9380120   C   ?   4      0.2839      0.2839  1.1853  1.1853  0.9332    0.00
   6    29335557     rs73409567   C   ?   4       0.252       0.252  1.1056  1.1056  0.6733    0.00
   6    29335661      rs9257794   T   ?   4      0.8144      0.8144  0.9761  0.9761  0.9511    0.00
   6    29336009     rs59382990   A   ?   4      0.1056      0.1056  1.1467  1.1467  0.6275    0.00
   6    29336054      rs4713211   A   ?   4      0.7621      0.7621  1.0199  1.0199  0.8073    0.00
   6    29336745     rs73409571   A   ?   4      0.1056      0.1056  1.1467  1.1467  0.6275    0.00
   6    29337075      rs3930883   T   ?   4      0.7643      0.7643  1.0197  1.0197  0.8088    0.00
   6    29337101      rs1555244   T   ?   4      0.7643      0.7643  1.0197  1.0197  0.8088    0.00
   6    29337207      rs9257795   G   ?   4      0.7172      0.7172  0.9632  0.9632  0.9278    0.00
   6    29337500      rs6934993   G   ?   4      0.7172      0.7172  0.9632  0.9632  0.9278    0.00
   6    29337817      rs9380121   A   ?   4      0.2839      0.2839  1.1853  1.1853  0.9332    0.00
   6    29338770      rs9257797   A   ?   4      0.6479      0.6479  1.0514  1.0514  0.5140    0.00
   6    29338928     rs35990377   G   ?   4      0.1158      0.2263  0.8322  0.8407  0.2170   32.55
   6    29338962      rs4713213   A   ?   4      0.9743      0.9743  1.0023  1.0023  0.7056    0.00
   6    29339019     rs73409576   A   ?   4      0.1056      0.1056  1.1467  1.1467  0.6275    0.00
   6    29339271      rs9257799   C   ?   4       0.588       0.588  1.0611  1.0611  0.5452    0.00
   6    29339635    rs115325324   C   ?   4      0.9686       0.999  0.9913  0.9997  0.3403   10.54
   6    29339714     rs75278461   C   ?   4      0.1187      0.1187  1.1414  1.1414  0.6056    0.00
   6    29340237     rs74294662   G   ?   2     0.07849     0.07849  4.2883  4.2883  0.9518    0.00
   6    29340617    rs114535366   G   ?   4      0.2839      0.2839  1.1853  1.1853  0.9332    0.00
   6    29340625    rs113046148   C   ?   4      0.1187      0.1187  1.1414  1.1414  0.6056    0.00
   6    29340686     rs73409579   C   ?   4      0.1187      0.1187  1.1414  1.1414  0.6056    0.00
   6    29340919      rs9257801   T   ?   4      0.8732      0.9479  0.9772  0.9899  0.3472    9.19
   6    29341007      rs7772982   C   ?   4      0.6555      0.6555  1.0302  1.0302  0.7144    0.00
   6    29341041    rs141615002   C   ?   4      0.8446      0.8446  1.0406  1.0406  0.6187    0.00
   6    29341308      rs7753474   A   ?   4      0.6984      0.6984  1.0262  1.0262  0.7705    0.00
   6    29341319     rs59716966   T   ?   4      0.5831       0.591  0.9507  0.9506  0.3712    4.32
   6    29341364      rs7773534   C   ?   4      0.7264      0.7264  1.0236  1.0236  0.7413    0.00
   6    29341623      rs7774029   C   ?   4      0.1065      0.2159  0.8281  0.8364  0.2125   33.29
   6    29341666      rs3117440   T   ?   4      0.8875      0.9889  1.0250  1.0046  0.0179   70.23
   6    29341967    rs143857272   T   ?   4      0.2259      0.2259  2.4997  2.4997  0.7850    0.00
   6    29342236      rs9380122   G   ?   4      0.5831       0.591  0.9507  0.9506  0.3712    4.32
   6    29342630     rs34525583   T   ?   4      0.2633      0.2633  0.8628  0.8628  0.6247    0.00
   6    29342775      rs3749971   A   ?   4      0.2794      0.2794  0.8070  0.8070  0.8093    0.00
   6    29343355      rs9257802   T   ?   4      0.7744      0.7744  1.0193  1.0193  0.6846    0.00
   6    29344272     rs35878347   C   ?   4      0.4328       0.642  0.9143  0.9323  0.1645   41.19
   6    29344395      rs9257803   T   ?   4      0.7892      0.7892  0.9815  0.9815  0.8769    0.00
   6    29345625     rs34075836   C   ?   4      0.6927       0.861  0.9616  0.9785  0.2059   34.40
   6    29345680     rs76342469   A   ?   4      0.1764      0.1764  1.2326  1.2326  0.8452    0.00
   6    29345732    rs116174200   A   ?   4      0.1574      0.1574  1.2446  1.2446  0.8413    0.00
   6    29346226       rs238883   G   ?   1          NA          NA      NA      NA      NA      NA
   6    29346329      rs9257805   G   ?   4       0.732       0.732  0.9763  0.9763  0.8851    0.00
   6    29347581     rs73744660   G   ?   4      0.1574      0.1574  1.2446  1.2446  0.8413    0.00
   6    29347591     rs73409596   A   ?   4       0.358      0.8119  1.0895  1.0331  0.1260   47.56
   6    29348074      rs3117441   G   ?   4       0.406      0.5023  1.0667  1.0586  0.3205   14.34
   6    29348297      rs3129688   C   ?   4       0.846      0.9306  1.0325  1.0271  0.0226   68.67
   6    29348404     rs35514930   C   ?   4      0.3354      0.5198  0.8960  0.9105  0.1894   37.12
   6    29348579    rs116806591   T   ?   4      0.2476      0.2476  3.1039  3.1039  1.0000    0.00
   6    29348935      rs9405008   G   ?   4      0.3106      0.3652  1.0969  1.0904  0.3594    6.74
   6    29348942      rs3094558   C   ?   4      0.3628      0.4992  1.0733  1.0615  0.2889   20.16
   6    29349091      rs3117442   G   ?   4      0.3628      0.4992  1.0733  1.0615  0.2889   20.16
   6    29349245      rs9378187   G   ?   4      0.7843      0.9172  0.9394  1.0397  0.0575   60.01
   6    29349327      rs2158280   G   ?   4      0.3782      0.5495  1.0711  1.0563  0.2617   24.96
   6    29350266     rs34843450   G   ?   4      0.3354      0.5198  0.8960  0.9105  0.1894   37.12
   6    29350854      rs1419640   T   ?   4      0.6917      0.9366  1.0252  1.0067  0.1616   41.67
   6    29351641       rs238873   G   ?   4      0.2969      0.7512  1.0911  1.0424  0.0752   56.51
   6    29351873       rs238872   T   ?   4       0.777       0.777  0.9812  0.9812  0.9755    0.00
   6    29352297       rs238871   A   ?   4      0.7477      0.7477  0.9786  0.9786  0.9846    0.00
   6    29352324     rs34536719   C   ?   4      0.6677      0.8379  0.9584  0.9749  0.2056   34.43
   6    29352631      rs3117443   G   ?   4      0.9657      0.9657  0.9973  0.9973  0.6787    0.00
   6    29352943      rs3117444   G   ?   4      0.6972      0.9381  1.0247  1.0065  0.1644   41.22
   6    29353408      rs3094556   C   ?   4      0.6972      0.9381  1.0247  1.0065  0.1644   41.22
   6    29353656      rs3094555   T   ?   4      0.6972      0.9381  1.0247  1.0065  0.1644   41.22
   6    29354037       rs238870   T   ?   4      0.6781      0.6781  0.9723  0.9723  0.9776    0.00
   6    29354227      rs3129680   T   ?   4      0.8394      0.9698  1.0330  1.0139  0.0023   79.27
   6    29354254      rs3094554   T   ?   4      0.7559      0.9597  1.0197  1.0041  0.1953   36.14
   6    29354383      rs3129681   T   ?   4      0.7616      0.9667  1.0192  1.0034  0.1936   36.42
   6    29354455    rs116802478   A   ?   1          NA          NA      NA      NA      NA      NA
   6    29354582      rs3094553   G   ?   4       0.792      0.9943  1.0167  0.9994  0.1781   38.96
   6    29354621      rs3094552   C   ?   4      0.7883      0.9982  1.0170  0.9998  0.1791   38.81
   6    29354799      rs3094551   A   ?   2      0.1972      0.5099  0.9049  0.9175  0.0961   63.88
   6    29354809      rs3094550   C   ?   2      0.1972      0.5099  0.9049  0.9175  0.0961   63.88
   6    29355113       rs238869   T   ?   4      0.9308      0.9308  1.0059  1.0059  0.9783    0.00
   6    29355148      rs3094549   C   ?   1          NA          NA      NA      NA      NA      NA
   6    29355202      rs3094548   C   ?   4      0.8416      0.8416  1.0129  1.0129  0.4931    0.00
   6    29355238     rs11966698   T   ?   4      0.6596       0.779  1.0407  0.9511  0.0150   71.34
   6    29355494      rs1419639   C   ?   4      0.7107      0.7107  0.9575  0.9575  0.6094    0.00
   6    29355519      rs1419638   T   ?   4      0.4467      0.4473  1.0647  1.0647  0.3913    0.07
   6    29355558      rs1419637   T   ?   4      0.3372      0.3372  1.0792  1.0792  0.6160    0.00
   6    29355702      rs1419636   A   ?   4      0.2749       0.642  1.0738  1.0473  0.0869   54.34
   6    29355918      rs1419635   G   ?   4      0.9723      0.8396  1.0038  0.9647  0.0688   57.74
   6    29356046      rs4711185   A   ?   4      0.8231      0.8231  1.0193  1.0193  0.6252    0.00
   6    29356118      rs9380123   T   ?   4      0.8871      0.8643  0.9854  0.9807  0.3201   14.41
   6    29356297     rs60670697   G   ?   4      0.2464      0.4772  1.1312  1.0984  0.2413   28.46
   6    29356331      rs9257809   G   ?   4     0.04106     0.04106  1.4319  1.4319  0.9985    0.00
   6    29356336    rs142802637   A   ?   4      0.9833      0.9704  0.9931  0.9870  0.3390   10.78
   6    29356634      rs9257810   C   ?   4      0.7436      0.7436  1.0279  1.0279  0.4010    0.00
   6    29356687       rs442694   T   ?   3           1           1  0.0000  0.0000  1.0000    0.00
   6    29356734      rs9257811   G   ?   4      0.5195      0.7694  1.0482  1.0366  0.0488   61.87
   6    29357021      rs9257812   T   ?   4      0.7056      0.7056  1.0323  1.0323  0.3955    0.00
   6    29357362      rs9257813   C   ?   4      0.7056      0.7056  1.0323  1.0323  0.3955    0.00
   6    29357389      rs9257814   C   ?   4      0.7056      0.7056  1.0323  1.0323  0.3955    0.00
   6    29357645      rs9393956   G   ?   4      0.4646      0.5118  0.9129  0.9156  0.3305   12.44
   6    29357996      rs4713214   A   ?   4      0.7056      0.7056  1.0323  1.0323  0.3955    0.00
   6    29358281    rs112846568   C   ?   4       0.502       0.502  0.8830  0.8830  0.8935    0.00
   6    29358676      rs1592404   C   ?   4      0.9861       0.821  1.0019  0.9608  0.0812   55.38
   6    29358933      rs1592403   G   ?   4      0.7056      0.7056  1.0323  1.0323  0.3955    0.00
   6    29359112      rs9257816   A   ?   4      0.5864      0.7135  1.0450  1.0361  0.2619   24.93
   6    29359305     rs17183932   A   ?   4       0.255       0.255  0.9046  0.9046  0.6012    0.00
   6    29359410      rs9257817   G   ?   4      0.7056      0.7056  1.0323  1.0323  0.3955    0.00
   6    29359842      rs9257818   T   ?   4      0.7056      0.7056  1.0323  1.0323  0.3955    0.00
   6    29359920    rs111692788   A   ?   4      0.4681      0.7553  1.0796  1.0441  0.1977   35.74
   6    29360031      rs9348829   T   ?   4      0.9861       0.821  1.0019  0.9608  0.0812   55.38
   6    29360183      rs9257819   C   ?   4      0.7436      0.7436  1.0279  1.0279  0.4010    0.00
   6    29360269      rs9257820   T   ?   4      0.3752      0.5991  1.0686  1.0655  0.0646   58.57
   6    29360677      rs1362065   C   ?   4      0.7436      0.7436  1.0279  1.0279  0.4010    0.00
   6    29360776      rs1362064   C   ?   4      0.5195      0.7694  1.0482  1.0366  0.0488   61.87
   6    29360915    rs116091531   T   ?   4      0.4681      0.7553  1.0796  1.0441  0.1977   35.74
   6    29361017      rs3128849   C   ?   4      0.4705      0.7296  1.1253  1.1237  0.0063   75.70
   6    29361033      rs3128850   C   ?   4      0.4705      0.7296  1.1253  1.1237  0.0063   75.70
   6    29361116      rs2022078   T   ?   4      0.7436      0.7436  1.0279  1.0279  0.4010    0.00
   6    29361124      rs2022077   T   ?   4      0.7436      0.7436  1.0279  1.0279  0.4010    0.00
   6    29361273      rs9257821   C   ?   4      0.3752      0.5991  1.0686  1.0655  0.0646   58.57
   6    29361370      rs9257822   A   ?   4      0.7436      0.7436  1.0279  1.0279  0.4010    0.00
   6    29361707     rs16894836   G   ?   4      0.1453      0.4862  2.2894  1.9612  0.0821   55.23
   6    29361735      rs9257823   T   ?   4      0.7436      0.7436  1.0279  1.0279  0.4010    0.00
   6    29362068      rs7753592   T   ?   4      0.4681      0.7553  1.0796  1.0441  0.1977   35.74
   6    29362293      rs1362063   A   ?   4      0.6706      0.7385  1.0351  1.0306  0.3092   16.45
   6    29362482     rs73403336   G   ?   4      0.4681      0.7553  1.0796  1.0441  0.1977   35.74
   6    29362507      rs9257824   G   ?   4       0.935      0.9398  1.0067  0.9925  0.2422   28.31
   6    29362696      rs9257825   G   ?   4      0.7436      0.7436  1.0279  1.0279  0.4010    0.00
   6    29362701     rs79471715   C   ?   4      0.4681      0.7553  1.0796  1.0441  0.1977   35.74
   6    29362756      rs9257826   T   ?   4      0.4255      0.4255  1.1062  1.1062  0.8817    0.00
   6    29362903      rs9257827   T   ?   4      0.7444      0.7444  1.0278  1.0278  0.4014    0.00
   6    29363009     rs73403337   A   ?   4      0.4681      0.7553  1.0796  1.0441  0.1977   35.74
   6    29363298     rs73403338   C   ?   4      0.6136      0.6702  1.0614  1.0539  0.3630    6.01
   6    29363697      rs9257828   T   ?   4      0.2437      0.2583  1.0818  1.0810  0.3753    3.46
   6    29363808      rs9257829   A   ?   4      0.7444      0.7444  1.0278  1.0278  0.4014    0.00
   6    29364121      rs4713215   T   ?   4      0.7444      0.7444  1.0278  1.0278  0.4014    0.00
   6    29364135      rs3128852   T   ?   4       0.982      0.7191  1.0027  1.0977  0.0037   77.75
   6    29364147      rs4713216   G   ?   4      0.7444      0.7444  1.0278  1.0278  0.4014    0.00
   6    29364301     rs11969272   A   ?   4      0.4799      0.8769  1.0798  1.0238  0.1591   42.08
   6    29364325      rs4713217   G   ?   4      0.7444      0.7444  1.0278  1.0278  0.4014    0.00
   6    29364615      rs9257834   T   ?   4      0.7444      0.7444  1.0278  1.0278  0.4014    0.00
   6    29364643      rs4987411   C   ?   4      0.7444      0.7444  1.0278  1.0278  0.4014    0.00
   6    29364787      rs3128853   C   ?   4      0.6033      0.6033  0.7311  0.7311  0.6429    0.00
   6    29364951      rs2073151   A   ?   4      0.7444      0.7444  1.0278  1.0278  0.4014    0.00
   6    29365241      rs2073150   C   ?   4      0.3756      0.5993  1.0685  1.0654  0.0647   58.54
   6    29365325     rs36211075   G   ?   4      0.4681      0.7553  1.0796  1.0441  0.1977   35.74
   6    29365423      rs2073149   T   ?   4      0.3434      0.5619  1.0651  1.0519  0.1831   38.15
   6    29365458     rs73403344   A   ?   4      0.4681      0.7553  1.0796  1.0441  0.1977   35.74
   6    29365645      rs7770882   A   ?   4      0.3434      0.5619  1.0651  1.0519  0.1831   38.15
   6    29365974      rs4713218   A   ?   4      0.7444      0.7444  1.0278  1.0278  0.4014    0.00
   6    29366033      rs3128855   G   ?   4      0.5834      0.5834  1.0398  1.0398  0.6565    0.00
   6    29366042      rs4713219   G   ?   4      0.3756      0.5993  1.0685  1.0654  0.0647   58.54
   6    29366106      rs7775217   A   ?   4      0.4747      0.4701  0.9408  0.9286  0.2413   28.46
   6    29366265      rs2158279   T   ?   4      0.7444      0.7444  1.0278  1.0278  0.4014    0.00
   6    29366377      rs1024470   T   ?   4      0.7444      0.7444  1.0278  1.0278  0.4014    0.00
   6    29366483     rs74388068   C   ?   4      0.9911      0.9911  0.9979  0.9979  0.4666    0.00
   6    29367197      rs9257835   G   ?   4       0.703       0.703  1.0694  1.0694  0.7161    0.00
   6    29367383     rs73403345   T   ?   4      0.4681      0.7553  1.0796  1.0441  0.1977   35.74
   6    29367399      rs1028411   G   ?   4      0.7444      0.7444  1.0278  1.0278  0.4014    0.00
   6    29367498      rs4713220   T   ?   4      0.3756      0.5993  1.0685  1.0654  0.0647   58.54
   6    29367532      rs4711186   G   ?   4      0.3756      0.5993  1.0685  1.0654  0.0647   58.54
   6    29367590      rs4711187   T   ?   4      0.3756      0.5993  1.0685  1.0654  0.0647   58.54
   6    29367742      rs4713221   T   ?   4      0.3756      0.5993  1.0685  1.0654  0.0647   58.54
   6    29367880      rs9257836   C   ?   4      0.7444      0.7444  1.0278  1.0278  0.4014    0.00
   6    29368021      rs9257837   T   ?   4      0.6653      0.6653  1.0807  1.0807  0.7365    0.00
   6    29368134      rs9257838   A   ?   4      0.3756      0.5993  1.0685  1.0654  0.0647   58.54
   6    29368283      rs1819784   C   ?   4      0.3756      0.5993  1.0685  1.0654  0.0647   58.54
   6    29368570      rs9257842   G   ?   4      0.7444      0.7444  1.0278  1.0278  0.4014    0.00
   6    29368665      rs9257843   C   ?   4      0.3434      0.5619  1.0651  1.0519  0.1831   38.15
   6    29368813      rs9405124   G   ?   4      0.9871      0.8206  1.0018  0.9607  0.0814   55.35
   6    29368948     rs28561535   T   ?   4       0.572      0.5521  0.8970  0.8809  0.3134   15.67
   6    29369015      rs9257845   C   ?   4      0.3791      0.5451  1.0603  1.0509  0.2285   30.63
   6    29369033      rs9257846   A   ?   4      0.7444      0.7444  1.0278  1.0278  0.4014    0.00
   6    29369108      rs9257847   T   ?   4      0.3756      0.5993  1.0685  1.0654  0.0647   58.54
   6    29369201      rs2894098   A   ?   4      0.3756      0.5993  1.0685  1.0654  0.0647   58.54
   6    29369206      rs2394603   T   ?   4      0.3756      0.5993  1.0685  1.0654  0.0647   58.54
   6    29369268      rs2394604   A   ?   4      0.4255      0.4255  1.1062  1.1062  0.8817    0.00
   6    29369320      rs2394605   C   ?   4      0.7444      0.7444  1.0278  1.0278  0.4014    0.00
   6    29369352      rs2394606   G   ?   4      0.3756      0.5993  1.0685  1.0654  0.0647   58.54
   6    29369519      rs2394607   C   ?   4      0.2437      0.2583  1.0818  1.0810  0.3753    3.46
   6    29369639     rs73403348   G   ?   4      0.4681      0.7553  1.0796  1.0441  0.1977   35.74
   6    29369672      rs1419634   T   ?   4      0.3882      0.6049  1.0667  1.0638  0.0683   57.83
   6    29369948      rs9257848   G   ?   4      0.7444      0.7444  1.0278  1.0278  0.4014    0.00
   6    29370130      rs9257849   A   ?   4      0.3756      0.5993  1.0685  1.0654  0.0647   58.54
   6    29370857      rs2894099   T   ?   4      0.3756      0.5993  1.0685  1.0654  0.0647   58.54
   6    29370993      rs2894100   A   ?   4      0.7444      0.7444  1.0278  1.0278  0.4014    0.00
   6    29371003     rs36004744   A   ?   4      0.4657      0.5135  0.9131  0.9159  0.3294   12.64
   6    29371165      rs1362061   C   ?   4      0.8609      0.8339  0.9818  0.9749  0.2859   20.68
   6    29371172     rs77659050   C   ?   4      0.4915      0.7837  1.0753  1.0389  0.1940   36.36
   6    29371415      rs1362060   A   ?   4      0.3756      0.5993  1.0685  1.0654  0.0647   58.54
   6    29371749      rs9257852   A   ?   4      0.7444      0.7444  1.0278  1.0278  0.4014    0.00
   6    29371884     rs10946988   A   ?   4      0.9159      0.7549  0.9885  0.9444  0.0622   59.06
   6    29372356       rs994321   A   ?   4      0.5903      0.5903  1.0625  1.0625  0.4762    0.00
   6    29372429      rs2394608   C   ?   4      0.4523      0.4986  0.9268  0.9088  0.1504   43.52
   6    29373213      rs1419633   T   ?   4      0.6407      0.7804  1.0316  1.0255  0.1596   42.01
   6    29373249      rs1419632   C   ?   4      0.6502      0.7921  1.0307  1.0242  0.1549   42.77
   6    29373361     rs41315376   C   ?   3      0.6436      0.6277  1.3795  1.8346  0.0448   67.80
   6    29373829     rs62408569   T   ?   2      0.3094      0.3094  3.8696  3.8696  1.0000    0.00
   6    29373858     rs73403350   T   ?   4      0.9219      0.9219  1.0103  1.0103  0.7261    0.00
   6    29374036    rs118117318   A   ?   4      0.2125      0.2125  1.1351  1.1351  0.4496    0.00
   6    29374043     rs74294672   A   ?   4      0.9911      0.9911  0.9979  0.9979  0.4666    0.00
   6    29375802       rs437955   C   ?   4     0.04579     0.04579  1.3974  1.3974  0.8351    0.00
   6    29376385       rs406511   G   ?   4     0.04579     0.04579  1.3974  1.3974  0.8351    0.00
   6    29377003    rs116291089   A   ?   4      0.2125      0.2125  1.1351  1.1351  0.4496    0.00
   6    29377060     rs73747309   A   ?   4      0.5014       0.486  0.9424  0.9093  0.0799   55.63
   6    29377066      rs1592407   C   ?   4      0.6407      0.7804  1.0316  1.0255  0.1596   42.01
   6    29377296      rs3128848   A   ?   4      0.3805      0.3805  0.9407  0.9407  0.7274    0.00
   6    29377667       rs389931   C   ?   1          NA          NA      NA      NA      NA      NA
   6    29378339     rs62408571   A   ?   1          NA          NA      NA      NA      NA      NA
   6    29378439      rs2097771   G   ?   4      0.6407      0.7804  1.0316  1.0255  0.1596   42.01
   6    29378575     rs12202249   T   ?   4      0.8686      0.7209  0.9820  0.9369  0.0641   58.67
   6    29378975      rs9393957   T   ?   4      0.8686      0.7209  0.9820  0.9369  0.0641   58.67
   6    29379304      rs3117190   C   ?   4      0.5697      0.5697  0.9601  0.9601  0.7343    0.00
   6    29379648     rs12204113   T   ?   4      0.7655      0.8692  1.0203  1.0143  0.2010   35.20
   6    29379891     rs12192194   G   ?   4      0.7655      0.8692  1.0203  1.0143  0.2010   35.20
   6    29381906      rs1544403   G   ?   4      0.5927      0.8651  0.9174  0.9611  0.1293   47.01
   6    29382135      rs9380124   A   ?   4      0.7713       0.883  1.0198  1.0130  0.1857   37.72
   6    29382433       rs720497   C   ?   4      0.8722      0.8722  1.0169  1.0169  0.4391    0.00
   6    29382780    rs114101505   A   ?   4      0.1939      0.1939  1.1412  1.1412  0.4638    0.00
   6    29383320      rs1362073   T   ?   4      0.7713       0.883  1.0198  1.0130  0.1857   37.72
   6    29384131     rs10807055   C   ?   4      0.7671      0.8803  1.0201  1.0133  0.1856   37.74
   6    29385237      rs3131024   T   ?   4      0.5954      0.7275  1.0798  1.1044  0.0102   73.44
   6    29385388     rs76142796   C   ?   4      0.7072      0.7072  0.9648  0.9648  0.7307    0.00
   6    29385772      rs1011985   G   ?   4      0.6785      0.7971  0.9602  1.0517  0.0107   73.19
   6    29386387      rs9393958   G   ?   4      0.9453      0.7721  0.9925  0.9483  0.0618   59.13
   6    29386606     rs12207410   C   ?   4      0.9453      0.7721  0.9925  0.9483  0.0618   59.13
   6    29386802     rs12193979   C   ?   4      0.9453      0.7721  0.9925  0.9483  0.0618   59.13
   6    29387365     rs73403363   A   ?   4      0.7072      0.7072  0.9648  0.9648  0.7307    0.00
   6    29387603     rs74544099   G   ?   4      0.7072      0.7072  0.9648  0.9648  0.7307    0.00
   6    29387609     rs60213092   A   ?   4      0.4592      0.4786  0.9342  0.9161  0.1579   42.28
   6    29388306      rs3094562   G   ?   4      0.6101      0.6101  0.9662  0.9662  0.6078    0.00
   6    29388609    rs147568075   G   ?   4      0.1579      0.1579  1.1541  1.1541  0.4368    0.00
   6    29388652      rs9393959   A   ?   4      0.9453      0.7721  0.9925  0.9483  0.0618   59.13
   6    29389130     rs11758991   T   ?   4      0.7919      0.8963  1.0179  1.0115  0.1863   37.62
   6    29389311     rs10946989   C   ?   4      0.7919      0.8963  1.0179  1.0115  0.1863   37.62
   6    29389689    rs112094193   G   ?   4      0.7072      0.7072  0.9648  0.9648  0.7307    0.00
   6    29390359     rs10807056   G   ?   4      0.9547      0.8458  1.0062  0.9644  0.0538   60.78
   6    29390440      rs2523421   G   ?   1          NA          NA      NA      NA      NA      NA
   6    29390608     rs75843183   T   ?   4      0.4811      0.4811  0.8769  0.8769  0.8893    0.00
   6    29390743      rs9368600   G   ?   4      0.7286      0.7286  0.9738  0.9738  0.8050    0.00
   6    29390833    rs115288926   T   ?   4      0.1482      0.1482  1.1582  1.1582  0.4398    0.00
   6    29391066    rs140284421   G   ?   4      0.1482      0.1482  1.1582  1.1582  0.4398    0.00
   6    29391936      rs1419643   G   ?   4      0.5666      0.4611  1.0684  1.1161  0.2181   32.37
   6    29392235      rs1419642   A   ?   4      0.8696      0.7902  0.9837  1.0418  0.0869   54.35
   6    29392503      rs7754054   G   ?   4      0.6495      0.7603  1.0310  1.0268  0.1934   36.46
   6    29392519    rs116280093   C   ?   4      0.1482      0.1482  1.1582  1.1582  0.4398    0.00
   6    29392972      rs2746148   C   ?   1          NA          NA      NA      NA      NA      NA
   6    29393986     rs73403367   C   ?   4      0.9615      0.9615  1.0051  1.0051  0.7450    0.00
   6    29394267     rs75546667   T   ?   4      0.8295      0.8271  0.9612  0.9599  0.3748    3.57
   6    29394427      rs2074470   G   ?   4      0.4393      0.4393  0.9482  0.9482  0.5527    0.00
   6    29394462     rs73403369   G   ?   4      0.9332      0.9332  1.0075  1.0075  0.6837    0.00
   6    29394926      rs9257857   T   ?   4      0.4519      0.4519  1.1002  1.1002  0.7705    0.00
   6    29395180     rs61978565   G   ?   4      0.8265      0.8265  0.9793  0.9793  0.6457    0.00
   6    29395499     rs16894900   G   ?   4      0.1715      0.1715  1.1486  1.1486  0.5198    0.00
   6    29395747      rs7770592   A   ?   4      0.6598       0.767  1.0300  1.0254  0.2101   33.70
   6    29396102      rs9393960   C   ?   4      0.9115      0.8766  1.0122  0.9712  0.0497   61.68
   6    29396217      rs7757269   C   ?   4      0.8734      0.8734  0.9848  0.9848  0.6364    0.00
   6    29396646     rs10946990   C   ?   4      0.9115      0.8766  1.0122  0.9712  0.0497   61.68
   6    29396678     rs16894903   C   ?   2      0.3094      0.3094  3.8696  3.8696  1.0000    0.00
   6    29396681    rs112186402   T   ?   4      0.8734      0.8734  0.9848  0.9848  0.6364    0.00
   6    29396725    rs113431375   G   ?   4      0.4006      0.4006  1.0651  1.0651  0.9344    0.00
   6    29396777     rs73403375   T   ?   4      0.8734      0.8734  0.9848  0.9848  0.6364    0.00
   6    29396874      rs3128851   T   ?   4       0.448       0.448  0.9501  0.9501  0.5646    0.00
   6    29397521      rs7349908   A   ?   4      0.9115      0.8766  1.0122  0.9712  0.0497   61.68
   6    29397779      rs9295805   T   ?   4      0.9115      0.8766  1.0122  0.9712  0.0497   61.68
   6    29398000      rs2394609   T   ?   4      0.6281      0.7637  1.0332  1.0274  0.1699   40.31
   6    29398815      rs3131025   A   ?   4      0.4712      0.4712  0.9525  0.9525  0.6002    0.00
   6    29398859      rs7349863   T   ?   4      0.7012      0.6397  0.9635  0.9275  0.0559   60.34
   6    29398938      rs3117191   T   ?   4      0.3697      0.9142  0.9350  0.9854  0.0250   67.90
   6    29398939      rs7349875   T   ?   4      0.7012      0.6397  0.9635  0.9275  0.0559   60.34
   6    29398941      rs7349876   A   ?   4      0.7464      0.6581  0.9692  0.9316  0.0567   60.17
   6    29400083     rs17177605   G   ?   4     0.09574     0.09574  1.1662  1.1662  0.5194    0.00
   6    29400236      rs9257858   C   ?   4      0.1329      0.1329  1.1183  1.1183  0.8964    0.00
   6    29400280     rs17177618   T   ?   4      0.2545      0.2545  1.1285  1.1285  0.9441    0.00
   6    29400669     rs73403382   T   ?   4       0.346       0.346  1.0722  1.0722  0.8761    0.00
   6    29400756     rs73403384   T   ?   4       0.346       0.346  1.0722  1.0722  0.8761    0.00
   6    29400764     rs73403385   G   ?   4      0.3511      0.3511  1.0713  1.0713  0.8583    0.00
   6    29401416      rs3117192   T   ?   4      0.8809      0.8643  1.0236  1.0535  0.0109   73.13
   6    29401841      rs2107187   G   ?   4      0.6528      0.8307  1.0742  1.0639  0.0212   69.10
   6    29402435     rs16894908   T   ?   4      0.6349      0.7295  1.0322  1.0263  0.3007   18.02
   6    29402616     rs61643900   C   ?   4      0.4738      0.4738  1.0497  1.0497  0.5537    0.00
   6    29402687     rs16894909   T   ?   4      0.6323      0.7228  1.0324  1.0268  0.3050   17.23
   6    29404157      rs3094561   T   ?   4      0.4233      0.9775  0.9258  1.0058  0.0051   76.53
   6    29404550     rs60529529   G   ?   4      0.2733      0.2733  1.0863  1.0863  0.8396    0.00
   6    29405298     rs77203383   T   ?   4      0.6888       0.788  1.0270  1.0205  0.2953   19.00
   6    29405406     rs75354465   T   ?   4      0.6671      0.7177  1.0290  1.0259  0.3442    9.77
   6    29405888     rs55740552   G   ?   4      0.8152      0.8152  1.0759  1.0759  0.7913    0.00
   6    29406029     rs73398946   C   ?   4      0.2678      0.2678  1.0873  1.0873  0.8349    0.00
   6    29407378      rs9468532   C   ?   4      0.3236      0.3236  1.2364  1.2364  0.8856    0.00
   6    29407970      rs2074469   C   ?   4      0.6315      0.6315  1.0603  1.0603  0.4426    0.00
   6    29408270      rs2074468   T   ?   4      0.5947      0.5947  1.0360  1.0360  0.4036    0.00
   6    29408313      rs2074466   A   ?   4      0.3165      0.3165  1.2576  1.2576  0.5801    0.00
   6    29408554     rs10946991   C   ?   4      0.5654      0.5654  1.0389  1.0389  0.4218    0.00
   6    29409381     rs11961255   C   ?   4      0.5654      0.5654  1.0389  1.0389  0.4218    0.00
   6    29410093      rs7765791   C   ?   4      0.2676      0.2676  1.0874  1.0874  0.8270    0.00
   6    29410701     rs10946992   C   ?   4      0.5654      0.5654  1.0389  1.0389  0.4218    0.00
   6    29411104      rs2523422   A   ?   4      0.4233      0.6017  0.8579  0.8916  0.2920   19.60
   6    29411323      rs3117193   T   ?   4      0.7465      0.8924  0.9620  1.0346  0.0053   76.43
   6    29411432      rs1535039   C   ?   4      0.1684      0.1684  1.3938  1.3938  0.6623    0.00
   6    29411583     rs58111527   A   ?   4      0.2676      0.2676  1.0874  1.0874  0.8270    0.00
   6    29411823     rs75561942   C   ?   4      0.7307      0.9066  1.0566  1.0364  0.0140   71.76
   6    29412120      rs7766002   T   ?   4      0.5069      0.5069  1.0639  1.0639  0.4669    0.00
   6    29412162     rs16894916   T   ?   4      0.5654      0.5654  1.0389  1.0389  0.4218    0.00
   6    29412968      rs2021078   A   ?   4        0.61      0.8017  1.0398  1.0237  0.2303   30.33
   6    29413003      rs2023463   T   ?   4      0.2953      0.9163  1.1334  1.0216  0.0763   56.30
   6    29413406     rs57994627   C   ?   4      0.5654      0.5654  1.0389  1.0389  0.4218    0.00
   6    29413568     rs60194987   T   ?   4       0.668       0.668  1.0288  1.0288  0.4489    0.00
   6    29413675     rs16894921   G   ?   4      0.5654      0.5654  1.0389  1.0389  0.4218    0.00
   6    29413976     rs16894927   C   ?   4      0.5349      0.5349  1.0420  1.0420  0.5617    0.00
   6    29414033     rs36050447   T   ?   3      0.9133      0.7915  1.0767  1.3404  0.0774   60.93
   6    29414286      rs7738722   G   ?   4      0.4943      0.4943  1.0463  1.0463  0.5479    0.00
   6    29414318      rs7738736   G   ?   4      0.4943      0.4943  1.0463  1.0463  0.5479    0.00
   6    29414613      rs7739243   G   ?   4      0.4943      0.4943  1.0463  1.0463  0.5479    0.00
   6    29414769     rs16894929   T   ?   4      0.4943      0.4943  1.0463  1.0463  0.5479    0.00
   6    29415075     rs16894932   G   ?   4      0.4943      0.4943  1.0463  1.0463  0.5479    0.00
   6    29415464      rs2523443   A   ?   4       0.152       0.152  1.4130  1.4130  0.7292    0.00
   6    29415636      rs6906897   T   ?   4      0.5024      0.5024  1.0454  1.0454  0.5517    0.00
   6    29415652      rs6929603   C   ?   4      0.6199      0.6199  0.9555  0.9555  0.6326    0.00
   6    29416113      rs6934737   C   ?   4      0.5024      0.5024  1.0454  1.0454  0.5517    0.00
   6    29417101    rs116042790   T   ?   4       0.324       0.324  1.1209  1.1209  0.4887    0.00
   6    29417817      rs2523442   C   ?   4      0.4883      0.7489  0.8761  0.9276  0.2398   28.72
   6    29417901    rs114103853   T   ?   4      0.3241      0.3241  1.1209  1.1209  0.4979    0.00
   6    29418586     rs72831442   G   ?   4      0.6629      0.6629  0.7979  0.7979  0.9892    0.00
   6    29418657      rs2523441   T   ?   4      0.1243      0.1243  0.8062  0.8062  0.4410    0.00
   6    29419239    rs146101593   G   ?   4      0.3241      0.3241  1.1209  1.1209  0.4979    0.00
   6    29420000      rs2107193   T   ?   4      0.1092      0.1092  0.8002  0.8002  0.4913    0.00
   6    29420274     rs77291711   T   ?   4      0.6356      0.7404  1.1034  1.0865  0.2378   29.05
   6    29421209      rs7738548   A   ?   4      0.3363      0.3363  1.0659  1.0659  0.5985    0.00
   6    29421943    rs116598011   A   ?   4       0.324       0.324  1.1209  1.1209  0.4887    0.00
   6    29422092      rs3094574   A   ?   4      0.1513      0.6212  0.8741  0.9248  0.0435   63.08
   6    29422684      rs1419647   G   ?   1          NA          NA      NA      NA      NA      NA
   6    29424235    rs144799627   T   ?   4      0.6193      0.8397  1.0825  1.0587  0.0277   67.10
   6    29425093     rs56098084   C   ?   4      0.2562      0.2562  1.0983  1.0983  0.5778    0.00
   6    29425584      rs9257863   G   ?   4      0.1733      0.1733  1.2389  1.2389  0.8036    0.00
   6    29425987    rs115205033   C   ?   4      0.7398      0.7398  0.9124  0.9124  0.9216    0.00
   6    29426008      rs3117194   T   ?   4      0.2247      0.8566  0.8858  0.9643  0.0091   74.01
   6    29426203      rs6456951   A   ?   4      0.3798      0.3798  1.0600  1.0600  0.5747    0.00
   6    29427446    rs116793067   T   ?   4      0.7398      0.7398  0.9124  0.9124  0.9216    0.00
   6    29427702     rs73400921   T   ?   4      0.2562      0.2562  1.0983  1.0983  0.5778    0.00
   6    29427992     rs76339218   C   ?   4      0.3889      0.3889  1.3142  1.3142  0.6193    0.00
   6    29428031     rs73400924   A   ?   4      0.2562      0.2562  1.0983  1.0983  0.5778    0.00
   6    29429275     rs56044937   T   ?   4      0.7398      0.7398  0.9124  0.9124  0.9216    0.00
   6    29429392      rs2021729   A   ?   4      0.1044      0.1044  0.7977  0.7977  0.4767    0.00
   6    29429732     rs61732184   C   ?   4      0.7105      0.8168  1.0358  1.0244  0.3222   14.01
   6    29429733     rs61732185   A   ?   4      0.7105      0.8168  1.0358  1.0244  0.3222   14.01
   6    29429765     rs41271553   G   ?   4      0.3241      0.3241  1.1209  1.1209  0.4979    0.00
   6    29430524    rs116701943   A   ?   4      0.7398      0.7398  0.9124  0.9124  0.9216    0.00
   6    29430891    rs116562329   G   ?   4      0.3241      0.3241  1.1209  1.1209  0.4979    0.00
   6    29431698      rs3128854   A   ?   4      0.2208      0.8502  0.8849  0.9629  0.0095   73.81
   6    29432173      rs2143668   T   ?   4       0.416       0.416  0.2687  0.2687  1.0000    0.00
   6    29432390      rs1345228   G   ?   4       0.656       0.656  1.0559  1.0559  0.4574    0.00
   6    29432937    rs114548831   G   ?   4       0.324       0.324  1.1209  1.1209  0.4887    0.00
   6    29433619     rs77965146   C   ?   4      0.6633      0.8562  1.0723  1.0549  0.0193   69.75
   6    29433942      rs2107192   A   ?   4     0.07557     0.07557  0.7811  0.7811  0.5443    0.00
   6    29434295      rs2107191   C   ?   4      0.2721      0.9279  0.8960  0.9812  0.0059   75.99
   6    29434414      rs4713226   A   ?   4      0.1404      0.3222  1.6495  1.5409  0.2142   33.02
   6    29434551     rs77603039   C   ?   4      0.6356      0.7404  1.1034  1.0865  0.2378   29.05
   6    29435055    rs115795784   T   ?   4      0.7398      0.7398  0.9124  0.9124  0.9216    0.00
   6    29435355      rs2746149   C   ?   4      0.3372      0.7504  1.1205  1.0547  0.1730   39.80
   6    29435670    rs116717764   G   ?   4      0.7398      0.7398  0.9124  0.9124  0.9216    0.00
   6    29436308     rs28986284   T   ?   2           1           1  0.0000  0.0000  1.0000    0.00
   6    29437033      rs2206853   T   ?   4      0.1448      0.1448  1.3609  1.3609  0.9389    0.00
   6    29437362      rs2746833   T   ?   4      0.6191      0.6191  0.9572  0.9572  0.3983    0.00
   6    29437788    rs115380437   T   ?   4      0.7398      0.7398  0.9124  0.9124  0.9216    0.00
   6    29438604      rs1362078   G   ?   4      0.3477      0.4049  0.8368  0.8470  0.3567    7.28
   6    29438733    rs116019135   C   ?   4       0.324       0.324  1.1209  1.1209  0.4887    0.00
   6    29439105     rs11961170   T   ?   4      0.3845       0.445  1.0698  1.0731  0.2493   27.09
   6    29439497    rs115656087   T   ?   4      0.7444      0.7444  0.9144  0.9144  0.9080    0.00
   6    29439542    rs114131878   T   ?   4      0.7444      0.7444  0.9144  0.9144  0.9080    0.00
   6    29439543     rs35724348   A   ?   4      0.3446      0.7058  0.8558  0.9040  0.0662   58.26
   6    29439779      rs3117196   C   ?   4      0.2099      0.8843  0.8800  0.9679  0.0032   78.28
   6    29440741     rs12206077   A   ?   3      0.4425      0.4425  1.6274  1.6274  1.0000    0.00
   6    29440988      rs1362077   T   ?   4      0.5701      0.8038  1.0954  1.0758  0.0200   69.50
   6    29441169      rs1362076   T   ?   4      0.8021      0.8021  1.0207  1.0207  0.8589    0.00
   6    29441618      rs7751705   T   ?   4      0.6225      0.6225  1.0346  1.0346  0.4921    0.00
   6    29442701      rs2746150   T   ?   4       0.416       0.416  0.2687  0.2687  1.0000    0.00
   6    29442831      rs2523444   A   ?   1          NA          NA      NA      NA      NA      NA
   6    29444121      rs1233495   A   ?   4      0.7287      0.8024  1.0268  1.0208  0.3283   12.85
   6    29445238    rs112868498   G   ?   4       0.237       0.237  0.7965  0.7965  0.7230    0.00
   6    29445312     rs72500876   C   ?   4      0.5701      0.8038  1.0954  1.0758  0.0200   69.50
   6    29445702     rs72500877   T   ?   4       0.513      0.7985  1.0540  1.0308  0.1062   50.93
   6    29446462     rs28986285   G   ?   2           1           1  0.0000  0.0000  1.0000    0.00
   6    29446632      rs3094573   G   ?   4      0.2099      0.8843  0.8800  0.9679  0.0032   78.28
   6    29446689      rs6925744   T   ?   4       0.513      0.7985  1.0540  1.0308  0.1062   50.93
   6    29448128    rs114406136   G   ?   4      0.8535      0.8535  1.0593  1.0593  0.8179    0.00
   6    29449411      rs9257867   T   ?   4      0.3513      0.3513  1.2370  1.2370  0.6102    0.00
   6    29449453      rs3117197   T   ?   4       0.359      0.8476  0.8858  0.9422  0.0012   81.16
   6    29449840      rs2189371   C   ?   4      0.1951      0.8603  0.8764  0.9617  0.0035   77.91
   6    29452136      rs1234844   G   ?   4       0.152       0.152  1.4130  1.4130  0.7292    0.00
   6    29452411     rs17415601   G   ?   4      0.8535      0.8535  1.0593  1.0593  0.8179    0.00
   6    29452553     rs17415649   T   ?   4      0.8535      0.8535  1.0593  1.0593  0.8179    0.00
   6    29452958     rs16894964   C   ?   4      0.6319      0.6319  1.0332  1.0332  0.4462    0.00
   6    29453219      rs1233494   C   ?   4      0.1448      0.1448  1.3609  1.3609  0.9389    0.00
   6    29455465     rs61730668   A   ?   4      0.5701      0.8038  1.0954  1.0758  0.0200   69.50
   6    29455599     rs17184114   G   ?   4      0.6319      0.6319  1.0332  1.0332  0.4462    0.00
   6    29456021      rs9348832   A   ?   3        0.37      0.6861  1.4930  1.4759  0.0165   75.65
   6    29456120    rs142217749   T   ?   4      0.6356      0.7404  1.1034  1.0865  0.2378   29.05
   6    29456172      rs9257869   T   ?   4      0.3513      0.3513  1.2370  1.2370  0.6102    0.00
   6    29458241      rs1233493   G   ?   4      0.8499      0.7874  1.0173  0.9595  0.0458   62.54
   6    29458477      rs1233492   G   ?   4     0.07557     0.07557  0.7811  0.7811  0.5443    0.00
   6    29459260      rs3128844   G   ?   4      0.1951      0.8603  0.8764  0.9617  0.0035   77.91
   6    29459769     rs56783728   G   ?   4      0.7132      0.7132  1.0264  1.0264  0.4504    0.00
   6    29461730      rs1233491   C   ?   4      0.9004      0.9004  1.1491  1.1491  1.0000    0.00
   6    29461914      rs1233490   G   ?   4      0.3477      0.4049  0.8368  0.8470  0.3567    7.28
   6    29462051     rs73400979   C   ?   4      0.6177      0.6177  1.0357  1.0357  0.4369    0.00
   6    29463043      rs1233489   A   ?   4       0.416       0.416  0.2687  0.2687  1.0000    0.00
   6    29463280     rs11961131   A   ?   4      0.6177      0.6177  1.0357  1.0357  0.4369    0.00
   6    29463892      rs6906307   G   ?   4      0.6121      0.6121  1.0362  1.0362  0.4475    0.00
   6    29463968      rs6926506   A   ?   4      0.6121      0.6121  1.0362  1.0362  0.4475    0.00
   6    29464365      rs6907220   C   ?   4      0.6121      0.6121  1.0362  1.0362  0.4475    0.00
   6    29464658     rs57140181   C   ?   4      0.8614      0.8614  1.0199  1.0199  0.7564    0.00
   6    29465123     rs77135854   G   ?   4      0.6356      0.7404  1.1034  1.0865  0.2378   29.05
   6    29465713     rs73400985   G   ?   4      0.3138      0.3138  1.0692  1.0692  0.4915    0.00
   6    29466608      rs2746147   A   ?   4      0.3477      0.4049  0.8368  0.8470  0.3567    7.28
   6    29466956      rs1345227   C   ?   4      0.4917      0.8523  0.9075  0.9497  0.0105   73.33
   6    29467719      rs1233488   A   ?   4       0.152       0.152  1.4130  1.4130  0.7292    0.00
   6    29468006      rs7766082   C   ?   4      0.3138      0.3138  1.0692  1.0692  0.4915    0.00
   6    29468091     rs35634518   A   ?   4      0.3446      0.7058  0.8558  0.9040  0.0662   58.26
   6    29468304      rs7746356   G   ?   4      0.3138      0.3138  1.0692  1.0692  0.4915    0.00
   6    29468809      rs1233487   G   ?   4      0.7373      0.8489  1.0259  1.0165  0.2930   19.41
   6    29468968      rs9257873   G   ?   4       0.167       0.167  1.2426  1.2426  0.7929    0.00
   6    29469652      rs1233486   A   ?   4     0.07557     0.07557  0.7811  0.7811  0.5443    0.00
   6    29469940      rs1234843   C   ?   4      0.3786      0.5494  0.9324  0.9419  0.2115   33.47
   6    29470208      rs1233485   C   ?   4      0.9647      0.9647  1.0029  1.0029  0.4433    0.00
   6    29470985      rs3131019   C   ?   4      0.4562      0.7119  0.9434  0.9635  0.1882   37.31
   6    29471872     rs16894986   G   ?   4      0.5887      0.8142  1.0906  1.0705  0.0228   68.59
   6    29471934     rs11961013   T   ?   4      0.7448      0.8169  1.0314  1.0238  0.3442    9.77
   6    29472868    rs116924297   A   ?   4      0.5195      0.7851  1.1080  1.0823  0.0216   68.98
   6    29472916       rs757256   C   ?   4      0.7658      0.7658  1.0192  1.0192  0.8562    0.00
   6    29473501      rs3130858   C   ?   4      0.9295      0.9694  0.9845  0.9879  0.0257   67.70
   6    29474220     rs73401000   T   ?   4      0.8751      0.8751  1.0179  1.0179  0.7650    0.00
   6    29474238      rs1005597   T   ?   4      0.7253      0.7253  1.0227  1.0227  0.9196    0.00
   6    29474341      rs9257874   T   ?   4      0.6339      0.6339  1.0883  1.0883  0.5433    0.00
   6    29474414      rs7451197   T   ?   4      0.6339      0.6339  1.0883  1.0883  0.5433    0.00
   6    29474415      rs7454176   A   ?   4      0.6339      0.6339  1.0883  1.0883  0.5433    0.00
   6    29474662       rs734959   G   ?   4      0.4944      0.6993  0.9479  0.9638  0.2302   30.34
   6    29474824       rs734962   T   ?   4      0.7507      0.7507  0.9791  0.9791  0.8731    0.00
   6    29475039       rs734961   T   ?   4      0.6339      0.6339  1.0883  1.0883  0.5433    0.00
   6    29475142       rs734960   T   ?   4      0.6339      0.6339  1.0883  1.0883  0.5433    0.00
   6    29475467      rs1002187   G   ?   4      0.8079      0.8079  1.0157  1.0157  0.9943    0.00
   6    29475682      rs1233482   A   ?   4     0.08829     0.08829  0.7893  0.7893  0.5099    0.00
   6    29475902      rs3131020   C   ?   4       0.514       0.514  0.9585  0.9585  0.8431    0.00
   6    29476142      rs3131021   A   ?   4      0.8612      0.8612  0.9884  0.9884  0.8760    0.00
   6    29476325      rs3128847   T   ?   4       0.546      0.6233  0.9538  0.9593  0.3269   13.11
   6    29476382     rs75068079   T   ?   4      0.4884      0.4884  1.0986  1.0986  0.4078    0.00
   6    29476508      rs9257877   T   ?   4      0.6664      0.6664  1.0431  1.0431  0.9735    0.00
   6    29476684      rs3131022   C   ?   4      0.4796      0.4796  1.0464  1.0464  0.8304    0.00
   6    29476832     rs35174396   C   ?   4      0.4535      0.8184  0.8852  0.9348  0.0387   64.23
   6    29477133     rs35617617   A   ?   4      0.4605      0.8212  0.8868  0.9360  0.0396   64.01
   6    29477240      rs1557820   C   ?   4      0.7047      0.7047  1.0251  1.0251  0.4983    0.00
   6    29477273      rs1557819   A   ?   4      0.9081      0.9081  0.9922  0.9922  0.7189    0.00
   6    29477295      rs4959120   C   ?   2     0.07784      0.6595  3.5673  1.9897  0.0610   71.51
   6    29477414      rs1233480   T   ?   4      0.5652       0.979  1.0444  1.0032  0.0658   58.32
   6    29477762    rs114162477   A   ?   4      0.5386      0.8731  1.0932  1.0546  0.0020   79.67
   6    29477783      rs2158281   C   ?   4      0.9116      0.9116  0.9925  0.9925  0.7178    0.00
   6    29477821      rs1233478   G   ?   3      0.5168      0.7093  0.9554  0.9654  0.1738   42.84
   6    29477857      rs9357082   C   ?   4       0.395       0.747  0.8705  0.9145  0.0590   59.70
   6    29478170      rs2285792   G   ?   4      0.5816      0.5816  1.1372  1.1372  0.6313    0.00
   6    29478301      rs2285791   T   ?   4      0.3516      0.3516  0.8825  0.8825  0.8819    0.00
   6    29478428     rs74294675   C   ?   4      0.5386      0.8731  1.0932  1.0546  0.0020   79.67
   6    29479512      rs1233477   T   ?   4      0.6269      0.6678  0.9189  0.9258  0.3682    4.95
   6    29479533      rs1010408   T   ?   4      0.9141      0.9862  0.9928  1.0015  0.1974   35.79
   6    29480224       rs385816   A   ?   4      0.6947      0.9459  1.0287  0.9918  0.0439   62.97
   6    29480556      rs3130849   A   ?   4      0.4279      0.4279  0.9344  0.9344  0.6736    0.00
   6    29480822     rs79210184   A   ?   4      0.5386      0.8731  1.0932  1.0546  0.0020   79.67
   6    29480993      rs3094572   T   ?   4      0.5463      0.6665  0.9530  0.9609  0.2655   24.31
   6    29481032     rs78015807   C   ?   4      0.7326      0.8709  1.0718  1.0405  0.2463   27.62
   6    29481876      rs2107190   A   ?   4      0.9141      0.9862  0.9928  1.0015  0.1974   35.79
   6    29481948      rs1010409   G   ?   4      0.9141      0.9862  0.9928  1.0015  0.1974   35.79
   6    29482128      rs1362075   A   ?   4      0.5463      0.6665  0.9530  0.9609  0.2655   24.31
   6    29482133     rs17184164   T   ?   4      0.9918      0.9918  0.9967  0.9967  0.8703    0.00
   6    29482432      rs2523433   T   ?   4      0.6269      0.6678  0.9189  0.9258  0.3682    4.95
   6    29483019      rs9257879   G   ?   4      0.3516      0.3516  0.8825  0.8825  0.8819    0.00
   6    29483193      rs3094571   G   ?   4      0.9088      0.9926  0.9924  1.0008  0.2014   35.14
   6    29483200      rs3094570   G   ?   4      0.7809      0.7613  1.0182  1.0215  0.3304   12.46
   6    29483598      rs3130852   A   ?   4      0.5463      0.6665  0.9530  0.9609  0.2655   24.31
   6    29483620      rs3094569   T   ?   4      0.7459      0.9283  1.0236  0.9894  0.0533   60.89
   6    29483651     rs74866266   G   ?   4       0.608      0.6087  1.0467  1.0467  0.3911    0.10
   6    29483839      rs1592412   T   ?   4      0.9278      0.9756  0.9935  1.0029  0.1830   38.17
   6    29483911      rs1592411   C   ?   4      0.7531      0.7334  1.0206  1.0244  0.3205   14.34
   6    29483968      rs1592410   C   ?   4      0.7568       0.737  1.0203  1.0240  0.3218   14.09
   6    29484110      rs2523432   A   ?   4      0.8314      0.9341  1.0157  0.9910  0.0955   52.80
   6    29484215      rs2523431   T   ?   4     0.08572     0.08572  1.4564  1.4564  0.5943    0.00
   6    29484381      rs3094566   G   ?   4      0.7568       0.737  1.0203  1.0240  0.3218   14.09
   6    29484666      rs1015869   G   ?   4      0.7568       0.737  1.0203  1.0240  0.3218   14.09
   6    29484721      rs9257886   C   ?   4      0.3516      0.3516  0.8825  0.8825  0.8819    0.00
   6    29484912     rs75855465   T   ?   4      0.5386      0.8731  1.0932  1.0546  0.0020   79.67
   6    29485289      rs9257887   A   ?   4      0.5229      0.8846  1.0573  1.0224  0.0396   63.99
   6    29485373      rs1015868   C   ?   4      0.7568       0.737  1.0203  1.0240  0.3218   14.09
   6    29485879     rs28986287   C   ?   2           1           1  0.0000  0.0000  1.0000    0.00
   6    29486065      rs2189372   A   ?   4      0.9102      0.9894  0.9925  1.0011  0.1979   35.71
   6    29486070      rs3130854   A   ?   4      0.5507      0.6722  0.9535  0.9615  0.2635   24.65
   6    29486299      rs3094565   G   ?   4      0.8975      0.9999  0.9914  1.0000  0.1995   35.45
   6    29486303      rs9257888   T   ?   4      0.5008      0.8747  1.0605  1.0244  0.0385   64.26
   6    29486345      rs3094564   C   ?   4      0.5203      0.6536  0.9499  0.9587  0.2528   26.50
   6    29486568      rs9257889   G   ?   4      0.5816      0.5816  1.1372  1.1372  0.6313    0.00
   6    29486613     rs16894996   A   ?   4      0.5405      0.8777  1.0927  1.0526  0.0020   79.75
   6    29486908      rs9257890   T   ?   4      0.4427      0.4427  1.1706  1.1706  0.9893    0.00
   6    29487282      rs2523430   G   ?   4      0.6951      0.6951  0.9686  0.9686  0.8832    0.00
   6    29487328     rs77224469   T   ?   4      0.6448      0.8773  1.0663  1.0506  0.0023   79.36
   6    29487535      rs9468541   A   ?   4      0.4251      0.5962  1.0538  1.0568  0.0667   58.16
   6    29487968     rs12210150   T   ?   3      0.1503      0.1503  3.7029  3.7029  1.0000    0.00
   6    29488249      rs2745400   A   ?   4       0.631      0.8591  0.9683  1.0268  0.0029   78.63
   6    29488416      rs2523429   G   ?   4      0.9403      0.6982  1.0050  1.0453  0.0403   63.84
   6    29488478      rs2745401   G   ?   4      0.2658      0.5041  1.0801  1.0657  0.1438   44.60
   6    29489048       rs724078   G   ?   4      0.7476      0.7476  0.9788  0.9788  0.6636    0.00
   6    29489344     rs73402729   T   ?   4      0.1815      0.7779  1.1003  1.0354  0.0471   62.24
   6    29489972     rs73402731   C   ?   4     0.05414      0.1698  1.1469  1.1268  0.2374   29.12
   6    29490669     rs61538888   A   ?   4      0.2419      0.3914  1.0903  1.0765  0.2743   22.75
   6    29491034      rs2745402   G   ?   4      0.2935      0.5731  0.9064  0.9248  0.0902   53.74
   6    29491923      rs1592409   G   ?   4      0.1811      0.2548  0.9064  0.9098  0.2842   20.99
   6    29493008      rs2523427   C   ?   4      0.9828      0.7916  1.0014  1.0272  0.0845   54.78
   6    29493086    rs115286515   G   ?   3      0.3649      0.3649  3.1885  3.1885  1.0000    0.00
   6    29493144      rs3131023   C   ?   4      0.4893      0.7128  0.8893  0.9022  0.0474   62.18
   6    29493171      rs2745403   G   ?   4      0.1485      0.5659  0.8480  0.8880  0.0213   69.07
   6    29493261     rs58008302   A   ?   4      0.5934      0.9769  1.0505  1.0056  0.0064   75.61
   6    29493331     rs28757225   A   ?   2           1           1  0.0000  0.0000  1.0000    0.00
   6    29493770      rs1073339   A   ?   4      0.9828      0.7916  1.0014  1.0272  0.0845   54.78
   6    29493984      rs1073340   A   ?   4      0.9828      0.7916  1.0014  1.0272  0.0845   54.78
   6    29494241      rs2523425   T   ?   4      0.4697      0.8378  0.9393  0.9662  0.0126   72.35
   6    29494897       rs969931   T   ?   4      0.9828      0.7916  1.0014  1.0272  0.0845   54.78
   6    29495280      rs6933331   A   ?   4      0.5934      0.9769  1.0505  1.0056  0.0064   75.61
   6    29496083      rs2745406   C   ?   1          NA          NA      NA      NA      NA      NA
   6    29496664      rs1233427   T   ?   4      0.5058      0.7912  0.9472  0.9641  0.0418   63.48
   6    29496876      rs9257901   G   ?   3     0.03883      0.2086  4.9816  3.7966  0.3251   11.00
   6    29498102      rs1233426   T   ?   4      0.5058      0.7912  0.9472  0.9641  0.0418   63.48
   6    29498423      rs6908631   A   ?   4      0.5934      0.9769  1.0505  1.0056  0.0064   75.61
   6    29498497      rs1233425   G   ?   4      0.9798      0.7689  0.9983  1.0400  0.0115   72.82
   6    29498975      rs3025673   T   ?   4      0.7979      0.7979  1.0510  1.0510  0.5159    0.00
   6    29499301      rs1233423   T   ?   4      0.2889      0.6123  0.8758  0.9088  0.0830   55.07
   6    29499416       rs362546   C   ?   4      0.4754       0.751  0.9435  0.9587  0.0542   60.70
   6    29499505       rs909968   T   ?   4      0.1166      0.5218  0.8353  0.8755  0.0218   68.91
   6    29499537       rs909967   T   ?   4      0.9798      0.7689  0.9983  1.0400  0.0115   72.82
   6    29500091     rs73402748   C   ?   4        0.54      0.9818  1.0604  1.0049  0.0035   77.97
   6    29500225       rs886381   T   ?   4       0.641       0.641  0.9087  0.9087  0.4893    0.00
   6    29500287       rs362544   T   ?   4      0.9798      0.7689  0.9983  1.0400  0.0115   72.82
   6    29500291      rs6920668   A   ?   4        0.54      0.9818  1.0604  1.0049  0.0035   77.97
   6    29500346      rs9257902   T   ?   3     0.03883      0.2086  4.9816  3.7966  0.3251   11.00
   6    29500412      rs1233422   C   ?   4      0.5483      0.8023  0.9524  0.9681  0.0637   58.75
   6    29500643      rs2745407   T   ?   4      0.6742      0.6742  0.9208  0.9208  0.5028    0.00
   6    29501037         rs9968   G   ?   4      0.4206      0.8339  0.9382  0.9727  0.0465   62.39
   6    29501220     rs16895022   A   ?   4      0.6531      0.8233  1.0692  1.0531  0.0705   57.42
   6    29501299      rs1052477   G   ?   4      0.4473      0.4473  1.3258  1.3258  0.7050    0.00
   6    29501514      rs1233421   A   ?   1          NA          NA      NA      NA      NA      NA
   6    29501920      rs2745408   G   ?   4      0.3919      0.7427  0.9309  0.9576  0.0637   58.74
   6    29502568      rs7739905   A   ?   4      0.3383      0.8792  1.0911  1.0310  0.0038   77.66
   6    29502630      rs7739937   C   ?   4      0.2456      0.5971  1.0887  1.0595  0.0965   52.63
   6    29503323      rs1233420   A   ?   4      0.6233      0.9452  0.9643  0.9927  0.1248   47.77
   6    29504206      rs2223611   A   ?   4      0.7982      0.8767  0.9829  0.9878  0.2623   24.85
   6    29504513      rs1233419   T   ?   4      0.2884       0.622  0.9161  0.9401  0.0818   55.27
   6    29505144      rs1233418   T   ?   4      0.5738      0.8879  0.9592  0.9854  0.1363   45.84
   6    29505769       rs419957   C   ?   4      0.3755      0.7008  0.9281  0.9516  0.0761   56.34
   6    29506127      rs3025671   A   ?   3           1           1  0.0000  0.0000  1.0000    0.00
   6    29506260       rs414282   C   ?   4      0.4275      0.6475  0.8858  0.9134  0.1812   38.45
   6    29506300       rs422241   C   ?   4       0.549      0.8952  0.9567  0.9857  0.1072   50.76
   6    29506431      rs3025669   G   ?   4      0.2846      0.8541  1.1021  1.0378  0.0035   77.98
   6    29506932     rs73402766   A   ?   4      0.4929      0.4929  1.0619  1.0619  0.6069    0.00
   6    29507310       rs362514   T   ?   4      0.8453      0.9363  0.9869  0.9934  0.2306   30.27
   6    29507426       rs446198   T   ?   4      0.3077      0.6464  0.9192  0.9440  0.0804   55.53
   6    29507571      rs6931702   A   ?   4      0.2846      0.8541  1.1021  1.0378  0.0035   77.98
   6    29508130     rs73402770   A   ?   4      0.2834      0.8528  1.1024  1.0381  0.0035   77.93
   6    29509596     rs17177816   A   ?   4      0.5075      0.5075  1.2781  1.2781  0.6519    0.00
   6    29509698      rs2534796   T   ?   4      0.4844      0.4844  1.0770  1.0770  0.4075    0.00
   6    29509874       rs414390   G   ?   4      0.5136      0.8477  0.9529  0.9796  0.1192   48.71
   6    29510325       rs362540   G   ?   4      0.5011      0.8325  0.9515  0.9778  0.1252   47.69
   6    29510630       rs362538   C   ?   2      0.2571      0.2571  4.2913  4.2913  1.0000    0.00
   6    29510862       rs422302   G   ?   4      0.6194      0.9649  0.9640  0.9951  0.0963   52.65
   6    29510901       rs394075   T   ?   4      0.3077      0.6464  0.9192  0.9440  0.0804   55.53
   6    29511216      rs3025657   C   ?   4      0.2846      0.8541  1.1021  1.0378  0.0035   77.98
   6    29511341      rs2534795   T   ?   4      0.6607      0.6607  0.9138  0.9138  0.4893    0.00
   6    29511556     rs60219685   G   ?   4       0.334      0.8895  1.0927  1.0286  0.0036   77.83
   6    29511850      rs1233417   C   ?   4      0.5958      0.5993  1.0364  1.0364  0.3846    1.52
   6    29512328      rs3130856   T   ?   4      0.6526      0.6526  0.9584  0.9584  0.6751    0.00
   6    29512482       rs426595   A   ?   4      0.3266      0.6841  0.9221  0.9489  0.0698   57.55
   6    29513151      rs1233416   A   ?   4      0.1727       0.429  0.8505  0.8756  0.1192   48.71
   6    29513209      rs1233415   G   ?   4      0.5553      0.9277  0.9582  0.9896  0.0725   57.03
   6    29513582      rs1233413   A   ?   4      0.5706      0.9179  0.9589  0.9888  0.1111   50.09
   6    29513807       rs407161   A   ?   4       0.889      0.9577  0.9908  1.0056  0.0696   57.59
   6    29514230       rs398616   T   ?   4       0.309      0.6624  0.9194  0.9455  0.0712   57.28
   6    29514560     rs76366649   C   ?   4      0.7346      0.7346  1.0682  1.0682  0.4803    0.00
   6    29514883     rs73402788   C   ?   4      0.2846      0.8541  1.1021  1.0378  0.0035   77.98
   6    29514923     rs41317798   A   ?   4      0.0871      0.0871  0.7761  0.7761  0.4262    0.00
   6    29515494      rs1233410   C   ?   4      0.8423      0.9197  0.9866  0.9920  0.2592   25.39
   6    29515802      rs3094575   T   ?   4      0.8132      0.9305  1.0169  1.0096  0.0843   54.81
   6    29516175      rs2523445   C   ?   4      0.9186      0.9186  0.9809  0.9809  0.5730    0.00
   6    29516180       rs387659   G   ?   4      0.7447      0.7522  0.9783  0.9786  0.3795    2.58
   6    29516242      rs3094576   A   ?   4      0.4589      0.4396  1.0868  1.1260  0.1832   38.12
   6    29517093       rs376681   G   ?   4      0.2463      0.6208  0.9077  0.9357  0.0569   60.14
   6    29517958       rs365488   A   ?   4      0.6422       0.959  0.9664  0.9946  0.1319   46.58
   6    29517977      rs2534792   A   ?   4      0.9186      0.9186  0.9809  0.9809  0.5730    0.00
   6    29518442      rs2745411   G   ?   4      0.6185      0.9408  0.9679  0.9925  0.0836   54.95
   6    29518472       rs417374   C   ?   4       0.645      0.9598  0.9667  0.9948  0.1331   46.37
   6    29518665      rs9368606   C   ?   4      0.7372      0.7372  0.9613  0.9613  0.9704    0.00
   6    29519173     rs17351888   C   ?   3      0.3649      0.3649  3.1885  3.1885  1.0000    0.00
   6    29519321       rs399166   C   ?   4       0.275      0.6513  0.9130  0.9407  0.0540   60.75
   6    29519391     rs16895053   A   ?   4      0.7346      0.7346  1.0682  1.0682  0.4803    0.00
   6    29519554       rs408623   T   ?   4           1           1  0.0000  0.0000  1.0000    0.00
   6    29519848       rs453658   G   ?   4       0.275      0.6513  0.9130  0.9407  0.0540   60.75
   6    29521125     rs16895058   T   ?   4      0.6068      0.7989  1.0796  1.0624  0.0604   59.41
   6    29521319        rs11724   C   ?   4       0.275      0.6513  0.9130  0.9407  0.0540   60.75
   6    29521445       rs389419   T   ?   4           1           1  0.0000  0.0000  1.0000    0.00
   6    29522207       rs378956   C   ?   4      0.7051      0.9916  0.9726  0.9989  0.1465   44.15
   6    29523342    rs115079185   A   ?   1          NA          NA      NA      NA      NA      NA
   6    29523646       rs444013   G   ?   4      0.2822      0.6744  0.9143  0.9437  0.0465   62.39
   6    29523957       rs404240   G   ?   4       0.203       0.203  6.5321  6.5321  1.0000    0.00
   6    29524168      rs2534790   T   ?   4      0.9186      0.9186  0.9809  0.9809  0.5730    0.00
   6    29524401      rs2745412   T   ?   1          NA          NA      NA      NA      NA      NA
   6    29524593       rs402528   T   ?   4      0.2629      0.6689  0.9110  0.9417  0.0404   63.80
   6    29524594       rs370731   A   ?   4      0.2629      0.6689  0.9110  0.9417  0.0404   63.80
   6    29526562       rs413670   A   ?   4       0.203       0.203  6.5321  6.5321  1.0000    0.00
   6    29526940       rs362536   C   ?   4      0.5724      0.7903  0.9593  0.9758  0.2213   31.83
   6    29527621       rs362535   C   ?   4      0.7346      0.7346  1.0682  1.0682  0.4803    0.00
   6    29528318       rs362513   G   ?   4      0.3493      0.7181  0.8924  0.9338  0.0692   57.66
   6    29528581     rs28986290   T   ?   2           1           1  0.0000  0.0000  1.0000    0.00
   6    29528616     rs11962004   G   ?   4      0.3261      0.3261  1.0887  1.0887  0.8022    0.00
   6    29528897       rs362533   C   ?   4      0.4367      0.6887  0.8751  0.8874  0.0330   65.66
   6    29529137       rs995185   T   ?   4      0.5407      0.5934  0.9539  0.9573  0.3493    8.76
   6    29529411     rs17184311   A   ?   2           1           1  0.0000  0.0000  1.0000    0.00
   6    29529754      rs1233405   A   ?   4      0.3306      0.7757  0.9224  0.9597  0.0328   65.72
   6    29530455       rs362531   A   ?   4      0.2375      0.5531  1.0907  1.0634  0.1298   46.92
   6    29530628       rs362512   G   ?   4      0.5114      0.6148  0.9531  0.9599  0.3125   15.83
   6    29530845       rs362530   A   ?   4     0.05272      0.2874  1.1340  1.1042  0.1197   48.62
   6    29530850       rs362511   G   ?   4     0.08513      0.3181  1.1182  1.0928  0.1478   43.93
   6    29530868       rs362529   T   ?   4      0.3945      0.3945  0.9462  0.9462  0.8142    0.00
   6    29530944       rs422878   T   ?   4     0.07312      0.3367  1.1216  1.0919  0.1204   48.51
   6    29530974    rs115070292   G   ?   4        0.41      0.5649  1.0821  1.0727  0.2011   35.19
   6    29531253       rs459970   A   ?   4      0.5727      0.6426  1.0689  1.0653  0.2681   23.84
   6    29531288    rs148589791   T   ?   4       0.349       0.349  1.2945  1.2945  0.5988    0.00
   6    29531818       rs362527   G   ?   4      0.5468      0.5468  1.1189  1.1189  0.5339    0.00
   6    29531860      rs3025654   T   ?   1          NA          NA      NA      NA      NA      NA
   6    29532739      rs2523447   A   ?   4      0.8453      0.8453  1.0700  1.0700  0.7662    0.00
   6    29533295       rs388234   T   ?   1          NA          NA      NA      NA      NA      NA
   6    29533870      rs3094577   A   ?   4      0.9104      0.9104  1.0080  1.0080  0.4163    0.00
   6    29534057      rs3094578   A   ?   4      0.4511      0.7313  1.0962  1.0611  0.1791   38.80
   6    29534240      rs3117072   T   ?   4      0.9949      0.9949  0.9996  0.9996  0.6864    0.00
   6    29534591      rs2523448   T   ?   4      0.4097      0.8789  1.0990  0.9686  0.0656   58.37
   6    29534615       rs413082   A   ?   4      0.7791      0.7991  0.9724  0.9737  0.3489    8.85
   6    29534695     rs17177937   A   ?   4      0.8786      0.8786  0.9878  0.9878  0.7493    0.00
   6    29535190       rs411666   T   ?   4      0.7791      0.7991  0.9724  0.9737  0.3489    8.85
   6    29535217     rs12525160   A   ?   4       0.947       0.947  0.9947  0.9947  0.7640    0.00
   6    29535702      rs4449657   C   ?   4      0.9057      0.9057  0.9906  0.9906  0.8027    0.00
   6    29536358     rs28893510   C   ?   4      0.9057      0.9057  0.9906  0.9906  0.8027    0.00
   6    29536380     rs28893511   A   ?   4      0.9057      0.9057  0.9906  0.9906  0.8027    0.00
   6    29536462     rs12174271   T   ?   4      0.4397      0.8479  0.8480  0.9306  0.0656   58.37
   6    29536465     rs28986291   T   ?   4      0.6478      0.6478  1.1815  1.1815  0.6148    0.00
   6    29536498     rs35787014   C   ?   2           1           1  0.0000  0.0000  1.0000    0.00
   6    29536685      rs1119080   A   ?   1          NA          NA      NA      NA      NA      NA
   6    29536717      rs1119079   T   ?   1          NA          NA      NA      NA      NA      NA
   6    29537224      rs1235162   G   ?   4      0.4695      0.4695  1.2501  1.2501  0.6484    0.00
   6    29537357     rs75825862   T   ?   4      0.8935      0.8935  0.9767  0.9767  0.4806    0.00
   6    29537426     rs12527959   C   ?   4      0.3446      0.3446  1.0674  1.0674  0.8267    0.00
   6    29537975      rs1233400   A   ?   4      0.9312      0.9312  0.9909  0.9909  0.5174    0.00
   6    29538403      rs1003582   C   ?   3       0.684      0.6888  0.9712  0.9699  0.3299    9.82
   6    29539482      rs1233399   A   ?   4      0.7623       0.791  0.9703  0.9721  0.3331   11.93
   6    29539765      rs3025652   A   ?   4       0.925       0.925  0.9925  0.9925  0.7888    0.00
   6    29539914      rs3025651   G   ?   4      0.2937      0.4258  0.8709  0.8790  0.2168   32.58
   6    29540092     rs28986293   T   ?   4       0.925       0.925  0.9925  0.9925  0.7888    0.00
   6    29540204      rs1003581   A   ?   4      0.4516      0.7554  1.0551  1.0298  0.1779   39.00
   6    29540522       rs982558   A   ?   4      0.5643      0.9497  0.8877  1.0251  0.0370   64.63
   6    29540745       rs362510   T   ?   4      0.7623       0.791  0.9703  0.9721  0.3331   11.93
   6    29540861       rs362509   A   ?   1          NA          NA      NA      NA      NA      NA
   6    29541566     rs72507814   G   ?   4      0.9025      0.9025  1.0115  1.0115  0.7589    0.00
   6    29542445      rs1233398   T   ?   4      0.7623       0.791  0.9703  0.9721  0.3331   11.93
   6    29542806     rs28986295   A   ?   4      0.5441      0.5441  1.2400  1.2400  0.5673    0.00
   6    29542947      rs3025650   C   ?   4      0.9025      0.9025  1.0115  1.0115  0.7589    0.00
   6    29543646       rs362525   G   ?   4      0.9394      0.9394  1.0057  1.0057  0.7461    0.00
   6    29544551     rs12528017   C   ?   4      0.7777      0.7777  0.9539  0.9539  0.6317    0.00
   6    29544825      rs3117073   G   ?   4      0.5407      0.5407  0.8143  0.8143  0.5400    0.00
   6    29545208       rs362522   T   ?   4      0.1689       0.313  0.8503  0.8569  0.1740   39.63
   6    29545232      rs3025649   A   ?   4      0.5402      0.5402  0.8987  0.8987  0.8035    0.00
   6    29545284       rs362523   A   ?   4      0.2112       0.297  1.1191  1.1346  0.1749   39.49
   6    29545494     rs34927823   G   ?   3      0.0189     0.04334  3.2374  3.0924  0.2968   17.68
   6    29545715      rs1233397   G   ?   4      0.1365      0.1365  1.1190  1.1190  0.5843    0.00
   6    29546004     rs28986296   G   ?   4      0.5661      0.5661  0.9048  0.9048  0.8339    0.00
   6    29546229      rs6922798   G   ?   4      0.8293      0.8293  1.0514  1.0514  0.7097    0.00
   6    29546799      rs1233396   A   ?   4      0.2554      0.2554  0.9048  0.9048  0.8178    0.00
   6    29546945      rs1233395   C   ?   4      0.1365      0.1365  1.1190  1.1190  0.5843    0.00
   6    29547465    rs113663086   G   ?   3     0.05204     0.05204  5.2536  5.2536  0.9926    0.00
   6    29547764     rs28986297   C   ?   4      0.6197      0.6197  1.0580  1.0580  0.6341    0.00
   6    29548309      rs9257921   C   ?   3           1           1  0.0000  0.0000  1.0000    0.00
   6    29548644     rs28986298   T   ?   4       0.538       0.538  1.0723  1.0723  0.5690    0.00
   6    29548662     rs28986299   A   ?   4      0.5024      0.5024  1.2685  1.2685  0.6296    0.00
   6    29548775      rs6936331   T   ?   3     0.05204     0.05204  5.2536  5.2536  0.9926    0.00
   6    29549261      rs1233394   A   ?   4      0.8921      0.8921  1.0144  1.0144  0.5834    0.00
   6    29549443     rs12530421   C   ?   4      0.5456      0.5456  1.0709  1.0709  0.5755    0.00
   6    29549653      rs1233393   G   ?   4      0.9321      0.9321  1.0376  1.0376  0.6187    0.00
   6    29549898     rs28359960   T   ?   4      0.2444      0.2444  0.7793  0.7793  0.9498    0.00
   6    29550416      rs1233392   A   ?   4      0.8921      0.8921  1.0144  1.0144  0.5834    0.00
   6    29550618      rs1233391   C   ?   4      0.1365      0.1365  1.1190  1.1190  0.5843    0.00
   6    29550896     rs28986300   G   ?   4       0.137       0.137  1.1562  1.1562  0.7705    0.00
   6    29550934     rs28986301   T   ?   4      0.6779      0.6779  0.9308  0.9308  0.7968    0.00
   6    29551210     rs28359961   G   ?   4      0.9008      0.9343  0.9788  0.9837  0.2605   25.17
   6    29551333      rs2023497   T   ?   4      0.8944      0.8944  0.9909  0.9909  0.5579    0.00
   6    29551416     rs12524535   G   ?   4      0.5456      0.5456  1.0709  1.0709  0.5755    0.00
   6    29551861      rs1233390   A   ?   4      0.2226      0.3187  1.1163  1.1389  0.1280   47.23
   6    29552891     rs75475328   G   ?   4       0.668       0.668  0.9096  0.9096  0.9331    0.00
   6    29553274    rs115090910   A   ?   4      0.9062      0.9062  0.9760  0.9760  0.5731    0.00
   6    29553727      rs1233388   G   ?   4      0.1255      0.1255  1.1226  1.1226  0.6273    0.00
   6    29554829    rs114383434   C   ?   4      0.1413      0.3796  0.7651  0.7696  0.0474   62.19
   6    29555573     rs17184360   T   ?   3     0.08921     0.08921  5.9540  5.9540  1.0000    0.00
   6    29555585     rs17184367   G   ?   4      0.6454      0.7105  0.9578  0.9565  0.2020   35.04
   6    29555778      rs2235698   G   ?   4      0.8949      0.9139  0.9872  0.9864  0.1863   37.62
   6    29555864      rs1233387   T   ?   4      0.1666      0.1666  1.1055  1.1055  0.7234    0.00
   6    29556759       rs362521   T   ?   4      0.6701      0.6701  0.9169  0.9169  0.7161    0.00
   6    29557642    rs115503606   A   ?   3      0.3649      0.3649  3.1885  3.1885  1.0000    0.00
   6    29558190      rs1233386   T   ?   4      0.9582      0.9582  1.0056  1.0056  0.6447    0.00
   6    29558364       rs362520   G   ?   4      0.1886      0.4594  0.7887  0.7851  0.0213   69.09
   6    29559238      rs1233385   C   ?   4       0.636       0.636  0.8115  0.8115  0.8493    0.00
   6    29559295      rs1233384   T   ?   4      0.9582      0.9582  1.0056  1.0056  0.6447    0.00
   6    29560289     rs28893512   C   ?   4      0.8318      0.8318  0.9648  0.9648  0.8520    0.00
   6    29560480      rs3095274   A   ?   4      0.9485      0.9485  0.9748  0.9748  0.8512    0.00
   6    29560515     rs73404745   T   ?   4      0.8544      0.8544  0.9794  0.9794  0.9412    0.00
   6    29562588     rs28359962   T   ?   4      0.4637      0.4637  0.8158  0.8158  0.8478    0.00
   6    29563067     rs17508548   G   ?   4    0.008968    0.008968  1.2619  1.2619  0.5127    0.00
   6    29563261     rs28986303   A   ?   4      0.7755      0.7755  0.9466  0.9466  0.6465    0.00
   6    29563858     rs28893513   G   ?   4    0.008968    0.008968  1.2619  1.2619  0.5127    0.00
   6    29563964     rs62406582   A   ?   4      0.2174      0.4014  1.1926  1.2831  0.0535   60.86
   6    29564486     rs28893514   G   ?   4     0.02527      0.3624  1.2674  1.1718  0.0866   54.40
   6    29564740     rs28893515   G   ?   4     0.02527      0.3624  1.2674  1.1718  0.0866   54.40
   6    29564762     rs56020557   T   ?   4      0.2223      0.4021  1.1907  1.2528  0.0943   53.01
   6    29564911     rs28893516   T   ?   4     0.02527      0.3624  1.2674  1.1718  0.0866   54.40
   6    29565287      rs9468559   C   ?   4      0.6597      0.6597  0.9662  0.9662  0.9019    0.00
   6    29565373     rs28893517   G   ?   4     0.02527      0.3624  1.2674  1.1718  0.0866   54.40
   6    29565825      rs1233383   A   ?   4      0.9123      0.9123  1.0117  1.0117  0.6102    0.00
   6    29565889     rs35532419   A   ?   2           1           1  0.0000  0.0000  1.0000    0.00
   6    29566082     rs28986304   C   ?   4     0.00904     0.00904  1.2616  1.2616  0.5100    0.00
   6    29566369      rs3095273   A   ?   4      0.9485      0.9485  0.9748  0.9748  0.8512    0.00
   6    29566842      rs3025646   C   ?   4      0.9142      0.9142  0.9826  0.9826  0.7870    0.00
   6    29566948     rs28986305   G   ?   4      0.9793      0.9793  1.0042  1.0042  0.7985    0.00
   6    29567315     rs28986306   A   ?   4      0.9142      0.9142  0.9826  0.9826  0.7870    0.00
   6    29567621      rs3025645   A   ?   4      0.9793      0.9793  1.0042  1.0042  0.7985    0.00
   6    29567638       rs362518   C   ?   4     0.00904     0.00904  1.2616  1.2616  0.5100    0.00
   6    29567786     rs28986307   G   ?   4      0.9793      0.9793  1.0042  1.0042  0.7985    0.00
   6    29568068     rs28986308   G   ?   4      0.5089      0.5089  1.2638  1.2638  0.6202    0.00
   6    29568082     rs62406584   A   ?   4      0.2184      0.4041  1.1922  1.2819  0.0527   61.02
   6    29569045       rs362517   A   ?   4      0.2184      0.4041  1.1922  1.2819  0.0527   61.02
   6    29569532       rs362515   A   ?   4      0.2184      0.4041  1.1922  1.2819  0.0527   61.02
   6    29569955      rs3025643   A   ?   4      0.5106      0.6346  0.9164  0.9136  0.1557   42.64
   6    29570665      rs3025640   T   ?   4     0.01655      0.4932  1.3259  1.1669  0.0349   65.17
   6    29570841      rs2267633   G   ?   4     0.00904     0.00904  1.2616  1.2616  0.5100    0.00
   6    29571577     rs55941866   A   ?   4      0.6514      0.6514  0.9103  0.9103  0.5987    0.00
   6    29571609     rs10946999   T   ?   4      0.2451      0.2451  0.5606  0.5606  0.9686    0.00
   6    29572064     rs56106029   A   ?   4      0.2184      0.4041  1.1922  1.2819  0.0527   61.02
   6    29572160     rs12525400   C   ?   4      0.8318      0.8318  0.9648  0.9648  0.8520    0.00
   6    29574476     rs28359963   C   ?   4     0.01112     0.01112  1.2345  1.2345  0.7982    0.00
   6    29574631       rs740884   T   ?   4    0.003808    0.003808  1.2994  1.2994  0.6578    0.00
   6    29575003        rs29267   A   ?   4    0.009437    0.009437  1.2600  1.2600  0.5159    0.00
   6    29575279        rs29266   G   ?   4      0.2184      0.4041  1.1922  1.2819  0.0527   61.02
   6    29575405       rs740883   T   ?   4      0.2194      0.2183  1.1535  1.1578  0.3772    3.07
   6    29575456       rs740882   T   ?   4      0.2194      0.2183  1.1535  1.1578  0.3772    3.07
   6    29575567       rs740881   A   ?   4      0.2194      0.2183  1.1535  1.1578  0.3772    3.07
   6    29575858        rs29229   G   ?   4      0.2194      0.2183  1.1535  1.1578  0.3772    3.07
   6    29575860        rs29264   C   ?   4      0.8859      0.8859  0.9838  0.9838  0.9410    0.00
   6    29575962      rs3025636   G   ?   4      0.4637      0.4637  0.8158  0.8158  0.8478    0.00
   6    29576047       rs881284   T   ?   4      0.2194      0.2183  1.1535  1.1578  0.3772    3.07
   6    29576096     rs41286283   C   ?   4      0.7634      0.7634  0.9499  0.9499  0.7600    0.00
   6    29576198        rs29261   G   ?   4      0.2194      0.2183  1.1535  1.1578  0.3772    3.07
   6    29576590        rs29263   A   ?   4      0.2194      0.2183  1.1535  1.1578  0.3772    3.07
   6    29576592        rs29262   G   ?   4      0.2194      0.2183  1.1535  1.1578  0.3772    3.07
   6    29577193     rs17177979   C   ?   4      0.9775      0.9775  1.0048  1.0048  0.4804    0.00
   6    29577617        rs29258   T   ?   4      0.2194      0.2183  1.1535  1.1578  0.3772    3.07
   6    29577938        rs29259   G   ?   4     0.01118     0.01118  1.2343  1.2343  0.7988    0.00
   6    29578030        rs29257   G   ?   4      0.2194      0.2183  1.1535  1.1578  0.3772    3.07
   6    29578052        rs29256   C   ?   4      0.2184      0.4041  1.1922  1.2819  0.0527   61.02
   6    29578126     rs28359965   C   ?   4      0.4637      0.4637  0.8158  0.8158  0.8478    0.00
   6    29578144     rs28359966   T   ?   4      0.4637      0.4637  0.8158  0.8158  0.8478    0.00
   6    29579544        rs29255   C   ?   4       0.811       0.811  0.9604  0.9604  0.8556    0.00
   6    29579790      rs2057012   A   ?   4      0.2184      0.4041  1.1922  1.2819  0.0527   61.02
   6    29579918      rs2057011   G   ?   4      0.2194      0.2183  1.1535  1.1578  0.3772    3.07
   6    29579991     rs41286287   A   ?   4     0.02065      0.3678  1.2773  1.1745  0.0744   56.66
   6    29579999      rs2057009   A   ?   4    0.007155    0.007155  1.2505  1.2505  0.7416    0.00
   6    29580265     rs28359967   T   ?   4      0.1388      0.1388  1.1882  1.1882  0.5118    0.00
   6    29580436        rs29253   G   ?   4      0.1388      0.1388  1.1882  1.1882  0.5118    0.00
   6    29580588        rs29227   T   ?   4      0.1388      0.1388  1.1882  1.1882  0.5118    0.00
   6    29581011        rs29226   G   ?   4      0.1388      0.1388  1.1882  1.1882  0.5118    0.00
   6    29581041        rs29225   G   ?   4      0.1388      0.1388  1.1882  1.1882  0.5118    0.00
   6    29581110     rs17854217   G   ?   4      0.1388      0.1388  1.1882  1.1882  0.5118    0.00
   6    29581113     rs17854216   G   ?   4      0.1388      0.1388  1.1882  1.1882  0.5118    0.00
   6    29581343        rs29224   A   ?   4      0.1388      0.1388  1.1882  1.1882  0.5118    0.00
   6    29581757        rs29251   G   ?   4      0.1388      0.1388  1.1882  1.1882  0.5118    0.00
   6    29582300      rs3025632   T   ?   4      0.5964      0.8016  1.1132  1.0776  0.0961   52.70
   6    29582607      rs2058326   T   ?   4      0.1388      0.1388  1.1882  1.1882  0.5118    0.00
   6    29582629      rs2058325   A   ?   4      0.1204      0.3321  1.2493  1.3165  0.0709   57.33
   6    29582645     rs74294678   T   ?   4      0.6818      0.6818  0.9043  0.9043  0.7397    0.00
   6    29582657     rs28359968   A   ?   4      0.5964      0.8016  1.1132  1.0776  0.0961   52.70
   6    29583047     rs28749523   T   ?   4      0.5964      0.8016  1.1132  1.0776  0.0961   52.70
   6    29583260     rs28749524   G   ?   4      0.1388      0.1388  1.1882  1.1882  0.5118    0.00
   6    29583342     rs28749525   T   ?   4      0.1383      0.1383  1.1893  1.1893  0.4827    0.00
   6    29583423     rs55871431   T   ?   4       0.125      0.2861  1.2465  1.3042  0.1325   46.47
   6    29583424      rs9468561   T   ?   4       0.975       0.975  1.0021  1.0021  0.5715    0.00
   6    29583750     rs28749527   A   ?   4      0.1388      0.1388  1.1882  1.1882  0.5118    0.00
   6    29583846     rs28749528   T   ?   4      0.1388      0.1388  1.1882  1.1882  0.5118    0.00
   6    29584200     rs28749529   T   ?   4      0.1388      0.1388  1.1882  1.1882  0.5118    0.00
   6    29584221     rs28749530   G   ?   4      0.1388      0.1388  1.1882  1.1882  0.5118    0.00
   6    29584338      rs1233381   C   ?   4      0.9866      0.9866  0.9983  0.9983  0.8016    0.00
   6    29584448    rs114536520   T   ?   3           1           1  0.0000  0.0000  1.0000    0.00
   6    29584546     rs28359969   G   ?   4      0.1388      0.1388  1.1882  1.1882  0.5118    0.00
   6    29584580     rs28359970   C   ?   4    0.006461    0.006461  1.2537  1.2537  0.7228    0.00
   6    29584663     rs41291758   A   ?   4      0.2049      0.2049  0.7348  0.7348  0.9021    0.00
   6    29584752     rs41291762   A   ?   4       0.811       0.811  0.9604  0.9604  0.8556    0.00
   6    29584888     rs28359971   C   ?   4      0.1388      0.1388  1.1882  1.1882  0.5118    0.00
   6    29585204     rs28359972   G   ?   4      0.1388      0.1388  1.1882  1.1882  0.5118    0.00
   6    29585383     rs16867690   T   ?   4      0.1388      0.1388  1.1882  1.1882  0.5118    0.00
   6    29585540     rs28359973   T   ?   4      0.1388      0.1388  1.1882  1.1882  0.5118    0.00
   6    29585684     rs28359974   C   ?   4      0.1388      0.1388  1.1882  1.1882  0.5118    0.00
   6    29585743     rs72831507   T   ?   4      0.1204      0.3321  1.2493  1.3165  0.0709   57.33
   6    29586182     rs28359975   G   ?   4      0.1388      0.1388  1.1882  1.1882  0.5118    0.00
   6    29586384     rs17842396   C   ?   4      0.1388      0.1388  1.1882  1.1882  0.5118    0.00
   6    29586717     rs28359976   G   ?   4      0.1388      0.1388  1.1882  1.1882  0.5118    0.00
   6    29586812     rs28359977   A   ?   4      0.1388      0.1388  1.1882  1.1882  0.5118    0.00
   6    29586986     rs41291766   T   ?   4       0.811       0.811  0.9604  0.9604  0.8556    0.00
   6    29587874      rs6919973   T   ?   4      0.1388      0.1388  1.1882  1.1882  0.5118    0.00
   6    29588146        rs29246   G   ?   4      0.5964      0.8016  1.1132  1.0776  0.0961   52.70
   6    29588240      rs6920935   A   ?   4      0.2689      0.2689  1.1194  1.1194  0.7701    0.00
   6    29588241      rs6900577   C   ?   4      0.2689      0.2689  1.1194  1.1194  0.7701    0.00
   6    29588544        rs29223   C   ?   4      0.1388      0.1388  1.1882  1.1882  0.5118    0.00
   6    29589124        rs29221   G   ?   4      0.1721      0.3137  0.8528  0.8608  0.1842   37.97
   6    29589666        rs29220   G   ?   4       0.707       0.707  0.9752  0.9752  0.6127    0.00
   6    29590000      rs3025629   T   ?   4      0.5548      0.5644  0.8711  0.8671  0.3441    9.79
   6    29590597        rs29245   T   ?   4      0.1367      0.1367  1.1893  1.1893  0.5050    0.00
   6    29590715      rs3828923   T   ?   4      0.5089      0.5089  1.2638  1.2638  0.6202    0.00
   6    29590952        rs29222   C   ?   4      0.1367      0.1367  1.1893  1.1893  0.5050    0.00
   6    29591864      rs3025626   A   ?   4      0.1672      0.1672  1.1659  1.1659  0.5132    0.00
   6    29592431      rs2267635   C   ?   4       0.811       0.811  0.9604  0.9604  0.8556    0.00
   6    29592532    rs112092209   A   ?   1          NA          NA      NA      NA      NA      NA
   6    29592645     rs28359982   C   ?   4      0.1367      0.1367  1.1893  1.1893  0.5050    0.00
   6    29592679     rs28359983   A   ?   4      0.1367      0.1367  1.1893  1.1893  0.5050    0.00
   6    29592690     rs28359984   A   ?   4      0.1367      0.1367  1.1893  1.1893  0.5050    0.00
   6    29593039     rs17178007   A   ?   4      0.4637      0.4637  0.8158  0.8158  0.8478    0.00
   6    29593093     rs17178014   G   ?   4      0.1367      0.1367  1.1893  1.1893  0.5050    0.00
   6    29593206     rs17178028   G   ?   4       0.811       0.811  0.9604  0.9604  0.8556    0.00
   6    29593478     rs17184416   G   ?   4      0.1367      0.1367  1.1893  1.1893  0.5050    0.00
   6    29593645     rs55888673   G   ?   4     0.03411      0.1996  1.3326  1.3329  0.1509   43.43
   6    29593788       rs715044   T   ?   4       0.811       0.811  0.9604  0.9604  0.8556    0.00
   6    29594265     rs41291770   C   ?   4     0.01944      0.3682  1.2799  1.1752  0.0723   57.07
   6    29594449     rs28359987   C   ?   4      0.1367      0.1367  1.1893  1.1893  0.5050    0.00
   6    29598092        rs29241   C   ?   4      0.1179      0.3304  1.2512  1.3196  0.0692   57.66
   6    29598119      rs2021749   A   ?   4      0.1367      0.1367  1.1893  1.1893  0.5050    0.00
   6    29598869        rs29242   C   ?   4      0.6407      0.6407  0.9079  0.9079  0.5712    0.00
   6    29599102        rs29243   A   ?   4      0.3363      0.3363  1.0973  1.0973  0.5270    0.00
   6    29600054     rs28359988   C   ?   4      0.1399      0.1399  1.1876  1.1876  0.4983    0.00
   6    29600104      rs1805056   A   ?   4      0.4189       0.541  1.1513  1.1755  0.0823   55.18
   6    29600329     rs55701059   T   ?   4     0.05626     0.05824  1.2771  1.2917  0.3622    6.17
   6    29600552     rs62392941   T   ?   4      0.1343      0.3466  1.2413  1.3140  0.0635   58.80
   6    29601560     rs28359990   A   ?   4     0.01551      0.4927  1.3286  1.1675  0.0342   65.36
   6    29601590    rs118158289   C   ?   4       0.188      0.1746  1.2158  1.2791  0.2558   25.99
   6    29601591     rs72831515   A   ?   4       0.188      0.1746  1.2158  1.2791  0.2558   25.99
   6    29601938     rs62392942   C   ?   4      0.5288      0.4783  1.1172  1.2255  0.1525   43.17
   6    29602062     rs62392943   T   ?   4       0.319      0.3138  1.1763  1.1848  0.3690    4.77
   6    29602067     rs28359991   A   ?   4     0.01551      0.4927  1.3286  1.1675  0.0342   65.36
   6    29602442     rs55971964   G   ?   4      0.5182      0.4697  1.1205  1.2330  0.1478   43.94
   6    29602717     rs28749531   T   ?   4      0.0762      0.5061  1.1914  1.1075  0.1041   51.29
   6    29602936      rs3130248   T   ?   4     0.03354     0.03354  0.8709  0.8709  0.7214    0.00
   6    29603512    rs111508444   G   ?   4      0.2028      0.2028  0.8837  0.8837  0.5754    0.00
   6    29603600      rs1233379   A   ?   4      0.9907      0.9907  0.9986  0.9986  0.7395    0.00
   6    29604124      rs1233378   A   ?   4      0.4974      0.4966  1.0803  1.0809  0.3885    0.68
   6    29604264      rs9461540   G   ?   4      0.7116       0.671  0.9699  0.9553  0.1730   39.80
   6    29604683      rs3129081   C   ?   4      0.6349      0.6349  1.0784  1.0784  0.6226    0.00
   6    29605306    rs113914990   A   ?   4      0.1626      0.3541  0.8615  0.8797  0.1783   38.93
   6    29605387      rs1233377   T   ?   4      0.6815      0.6209  1.0478  1.0703  0.2482   27.28
   6    29605407    rs142743386   A   ?   4      0.1626      0.3541  0.8615  0.8797  0.1783   38.93
   6    29605489      rs1233376   T   ?   4      0.4405      0.4405  0.9330  0.9330  0.5180    0.00
   6    29605935       rs444189   G   ?   4      0.1915      0.2536  0.9183  0.9190  0.2865   20.59
   6    29606020    rs140941628   T   ?   4     0.07958     0.07958  0.8143  0.8143  0.5066    0.00
   6    29606145      rs3095269   T   ?   4      0.7765      0.7765  0.9650  0.9650  0.8972    0.00
   6    29606203    rs188687779   T   ?   3      0.5725      0.5725  1.9439  1.9439  1.0000    0.00
   6    29606301    rs149205637   T   ?   3      0.5725      0.5725  1.9439  1.9439  1.0000    0.00
   6    29606794      rs3131857   T   ?   4     0.07479      0.2727  1.1246  1.1107  0.1136   49.66
   6    29606832    rs147147780   A   ?   4     0.06921     0.06921  0.8075  0.8075  0.4628    0.00
   6    29607046      rs3095267   C   ?   4      0.9962      0.9962  1.0004  1.0004  0.5480    0.00
   6    29607047      rs3095266   A   ?   4      0.7588      0.7588  0.9622  0.9622  0.8957    0.00
   6    29607078      rs6928280   G   ?   4      0.6887      0.8418  1.0497  1.0286  0.2719   23.18
   6    29607101      rs3131856   C   ?   4       0.532       0.532  0.7474  0.7474  0.8877    0.00
   6    29607429        rs29218   G   ?   4      0.9884      0.9884  1.0013  1.0013  0.5486    0.00
   6    29607476        rs29240   G   ?   4      0.1628      0.4031  0.8610  0.8835  0.1330   46.39
   6    29607747      rs3025623   A   ?   4      0.1628      0.4031  0.8610  0.8835  0.1330   46.39
   6    29607873    rs139150367   A   ?   3      0.5725      0.5725  1.9439  1.9439  1.0000    0.00
   6    29608250        rs29238   C   ?   4      0.1628      0.4031  0.8610  0.8835  0.1330   46.39
   6    29608534     rs76219426   T   ?   4     0.07558     0.07558  0.8120  0.8120  0.4930    0.00
   6    29608557      rs1233375   T   ?   4      0.7286      0.6449  1.0405  1.0747  0.1579   42.28
[truncated: 5,139,224 more chars]
