# Supplementary material for: Human leukocyte antigen-DQA1*04:01 and rs2040406 variants are associated with elevated risk of childhood Burkitt lymphoma
Source: Commun Biol. 2024 Jan 5;7:41. doi: 10.1038/s42003-023-05701-5 (PMC10770398; doi:10.1038/s42003-023-05701-5)
Supplement: Supplementary file 4 — Supplementary Data 1 [file 42003_2023_5701_MOESM4_ESM.zip › Figure 2 Supplementary Data/Figure2c.R]

### read meta results

rm(list=ls())

meta.glm <- read.table(".../Figure2c.meta", header = TRUE, stringsAsFactors = FALSE)
#meta1 <- read.table("03_Output/Meta_res/meta_res_MMTKU4.meta", header = TRUE, stringsAsFactors = FALSE)
#assoc.adjust.output.HLA <- assoc.adjust.output.HLA[order(assoc.adjust.output.HLA$P),]
keep.SNP <- read.csv(".../keep_SNP_filter.csv", stringsAsFactors = FALSE, header = TRUE)

meta1 <- meta.glm[meta.glm$SNP %in%  keep.SNP$SNP, ]

meta1$chr_pos <- paste0(meta1$CHR,":", meta1$BP)


#### Manhattan plot for all SNPs and HLA alleles in 2 and 4 digit

tmp <- read.delim(".../BL_MHC_imputation.info")


meta1 <- merge(meta1, tmp[,c(1,8)], by = "SNP", all.x = TRUE)
meta1$ann <- ifelse(substr(meta1$SNP,1,3)=="HLA",5,
                    ifelse(substr(meta1$SNP,1,5)=="INDEL",4,
                           ifelse(substr(meta1$SNP,1,2)=="AA",3,
                                  ifelse(meta1$Genotyped=="Genotyped",1,2))))


ann<-factor(meta1$ann, levels=1:5, labels=c("Genotyped SNPs","Imputed SNPs","AA","INDELs","classical HLA alleles"))

table(ann, meta1$Genotyped)
meta1[meta1$SNP=="HLA_DQA1*04:01",]

myPanel <- function (...) { 
  panel.xyplot(...)
  grid.text("HLA-DQA1*04:01", x = 32605200, y = 6)
}


library(lattice)

mypanel = function(x, y, ...) {
  panel.xyplot(x, y, ...)  ## First call the default panel function for 'xyplot'
  panel.abline(h = -log10(0.05/46350), lty = 2)  ## Add a horizontal line at the median
  panel.abline(h = -log10(0.05/187), lty = 2)  ## Add a horizontal line at the median
}


p1 <- xyplot(-log10(P)~BP,data=meta1,
       xlab="Chr6 position (bp)",
       ylab = expression(-log[10](italic(P))), ylim = c(0,9),
       main=" ",
       group = ann, auto.key = F,
       par.settings = list(superpose.symbol = list(pch = 19, cex = 0.5,
                                                   col = c("magenta", "grey","turquoise","lightblue","orange"))),
       panel=mypanel
       )

pdf(".../Figure2c.pdf", width = 8, height = 5)
print(p1)
dev.off()
