# Supplementary material for: Human leukocyte antigen-DQA1*04:01 and rs2040406 variants are associated with elevated risk of childhood Burkitt lymphoma
Source: Commun Biol. 2024 Jan 5;7:41. doi: 10.1038/s42003-023-05701-5 (PMC10770398; doi:10.1038/s42003-023-05701-5)
Supplement: Supplementary file 4 — Supplementary Data 1 [file 42003_2023_5701_MOESM4_ESM.zip › Figure 2 Supplementary Data/keep_SNP_filter.csv]

	SNP	REF.0.	ALT.1.	ALT_Frq	AvgCall	Rsq	Genotyped	LooRsq	EmpR	EmpRsq	Dose0	Dose1	HLA_field	SNP.type	CHR	A1	A2	ctrl_MAF	NCHROBS
1	AA_A_-11_29910371_exon1_L	A	T	0.22592	0.99602	0.98025	Imputed	-	-	-	-	-	0	AA	6	T	A	0.2365	7690
2	AA_A_-11_29910371_exon1_S	A	T	0.76677	0.99174	0.9584	Imputed	-	-	-	-	-	0	AA	6	A	T	0.2373	7690
4	AA_A_-15_29910359_exon1_L	A	T	0.53196	0.99384	0.97781	Imputed	-	-	-	-	-	0	AA	6	A	T	0.4674	7690
5	AA_A_-15_29910359_exon1_V	A	T	0.46073	0.99402	0.97892	Imputed	-	-	-	-	-	0	AA	6	T	A	0.4666	7690
7	AA_A_-2_29910398_exon1_R	A	T	0.06904	0.99783	0.97158	Imputed	-	-	-	-	-	0	AA	6	T	A	0.07321	7690
8	AA_A_-2_29910398_exon1_W	A	T	0.92367	0.99158	0.89122	Imputed	-	-	-	-	-	0	AA	6	A	T	0.07412	7690
40	AA_A_105_29911087_exon3_GP	A	T	0.28407	0.99257	0.96983	Imputed	-	-	-	-	-	0	AA	6	T	A	0.2995	7690
41	AA_A_105_29911087_exon3_GS	A	T	0.71133	0.99622	0.98366	Imputed	-	-	-	-	-	0	AA	6	A	T	0.3029	7690
43	AA_A_105_29911087_exon3_P	A	T	0.28555	0.99749	0.98954	Imputed	-	-	-	-	-	0	AA	6	T	A	0.3026	7690
44	AA_A_105_29911087_exon3_S	A	T	0.71133	0.99622	0.98366	Imputed	-	-	-	-	-	0	AA	6	A	T	0.3029	7690
48	AA_A_107_29911093_exon3_AG	A	T	0.81138	0.99425	0.96524	Imputed	-	-	-	-	-	0	AA	6	A	T	0.1861	7690
49	AA_A_107_29911093_exon3_AW	A	T	0.18371	0.99925	0.99519	Imputed	-	-	-	-	-	0	AA	6	T	A	0.1863	7690
51	AA_A_107_29911093_exon3_G	A	T	0.81317	0.99684	0.98002	Imputed	-	-	-	-	-	0	AA	6	A	T	0.1863	7690
52	AA_A_107_29911093_exon3_W	A	T	0.18371	0.99925	0.99519	Imputed	-	-	-	-	-	0	AA	6	T	A	0.1863	7690
56	AA_A_109_29911099_exon3_F	A	T	0.90444	0.99348	0.93112	Imputed	-	-	-	-	-	0	AA	6	A	T	0.1013	7690
58	AA_A_109_29911099_exon3_FP	A	T	0.90753	0.99653	0.96046	Imputed	-	-	-	-	-	0	AA	6	A	T	0.1009	7690
59	AA_A_109_29911099_exon3_Fx	A	T	0.90768	0.99669	0.96224	Imputed	-	-	-	-	-	0	AA	6	A	T	0.1009	7690
60	AA_A_109_29911099_exon3_L	A	T	0.08934	0.99948	0.99451	Imputed	-	-	-	-	-	0	AA	6	T	A	0.1009	7690
70	AA_A_114_29911114_exon3_DE	A	T	0.1729	0.99648	0.97973	Imputed	-	-	-	-	-	0	AA	6	T	A	0.1718	7690
71	AA_A_114_29911114_exon3_DEH	A	T	0.5397	0.99716	0.98983	Imputed	-	-	-	-	-	0	AA	6	A	T	0.4612	7690
72	AA_A_114_29911114_exon3_DEP	A	T	0.17614	0.99963	0.99749	Imputed	-	-	-	-	-	0	AA	6	T	A	0.1727	7690
73	AA_A_114_29911114_exon3_DEQ	A	T	0.36618	0.99748	0.99038	Imputed	-	-	-	-	-	0	AA	6	T	A	0.3659	7690
74	AA_A_114_29911114_exon3_DER	A	T	0.44328	0.9973	0.99072	Imputed	-	-	-	-	-	0	AA	6	T	A	0.4407	7690
75	AA_A_114_29911114_exon3_DEx	A	T	0.1763	0.99947	0.99643	Imputed	-	-	-	-	-	0	AA	6	T	A	0.1727	7690
76	AA_A_114_29911114_exon3_DH	A	T	0.36355	0.9975	0.99053	Imputed	-	-	-	-	-	0	AA	6	T	A	0.3661	7690
77	AA_A_114_29911114_exon3_DHP	A	T	0.36355	0.9975	0.99053	Imputed	-	-	-	-	-	0	AA	6	T	A	0.3661	7690
78	AA_A_114_29911114_exon3_DHQ	A	T	0.55359	0.99559	0.98431	Imputed	-	-	-	-	-	0	AA	6	A	T	0.4407	7690
79	AA_A_114_29911114_exon3_DHR	A	T	0.63069	0.9973	0.98929	Imputed	-	-	-	-	-	0	AA	6	A	T	0.3659	7690
80	AA_A_114_29911114_exon3_DHx	A	T	0.36371	0.99766	0.99118	Imputed	-	-	-	-	-	0	AA	6	T	A	0.3661	7690
81	AA_A_114_29911114_exon3_DPQ	A	T	0.19004	0.99783	0.98776	Imputed	-	-	-	-	-	0	AA	6	T	A	0.1932	7690
82	AA_A_114_29911114_exon3_DPR	A	T	0.26714	0.99761	0.98991	Imputed	-	-	-	-	-	0	AA	6	T	A	0.268	7690
84	AA_A_114_29911114_exon3_DQ	A	T	0.19004	0.99783	0.98777	Imputed	-	-	-	-	-	0	AA	6	T	A	0.1932	7690
85	AA_A_114_29911114_exon3_DQR	A	T	0.45718	0.9972	0.99016	Imputed	-	-	-	-	-	0	AA	6	T	A	0.4612	7690
86	AA_A_114_29911114_exon3_DQx	A	T	0.1902	0.99768	0.98678	Imputed	-	-	-	-	-	0	AA	6	T	A	0.1932	7690
87	AA_A_114_29911114_exon3_DR	A	T	0.26714	0.99761	0.98991	Imputed	-	-	-	-	-	0	AA	6	T	A	0.268	7690
88	AA_A_114_29911114_exon3_DRx	A	T	0.2673	0.99746	0.98913	Imputed	-	-	-	-	-	0	AA	6	T	A	0.268	7690
90	AA_A_114_29911114_exon3_E	A	T	0.17614	0.99963	0.9975	Imputed	-	-	-	-	-	0	AA	6	T	A	0.1727	7690
91	AA_A_114_29911114_exon3_EH	A	T	0.5397	0.99716	0.98983	Imputed	-	-	-	-	-	0	AA	6	A	T	0.4612	7690
92	AA_A_114_29911114_exon3_EHP	A	T	0.5397	0.99716	0.98983	Imputed	-	-	-	-	-	0	AA	6	A	T	0.4612	7690
93	AA_A_114_29911114_exon3_EHQ	A	T	0.72973	0.99526	0.97871	Imputed	-	-	-	-	-	0	AA	6	A	T	0.268	7690
94	AA_A_114_29911114_exon3_EHR	A	T	0.80683	0.99701	0.98214	Imputed	-	-	-	-	-	0	AA	6	A	T	0.1932	7690
95	AA_A_114_29911114_exon3_EHx	A	T	0.53985	0.99732	0.99045	Imputed	-	-	-	-	-	0	AA	6	A	T	0.4612	7690
96	AA_A_114_29911114_exon3_EP	A	T	0.17614	0.99963	0.99753	Imputed	-	-	-	-	-	0	AA	6	T	A	0.1727	7690
97	AA_A_114_29911114_exon3_EPQ	A	T	0.36618	0.99748	0.99039	Imputed	-	-	-	-	-	0	AA	6	T	A	0.3659	7690
98	AA_A_114_29911114_exon3_EPR	A	T	0.44328	0.9973	0.99072	Imputed	-	-	-	-	-	0	AA	6	T	A	0.4407	7690
99	AA_A_114_29911114_exon3_EPx	A	T	0.1763	0.99947	0.99643	Imputed	-	-	-	-	-	0	AA	6	T	A	0.1727	7690
100	AA_A_114_29911114_exon3_EQ	A	T	0.36618	0.99748	0.99039	Imputed	-	-	-	-	-	0	AA	6	T	A	0.3659	7690
101	AA_A_114_29911114_exon3_EQR	A	T	0.63333	0.9969	0.98819	Imputed	-	-	-	-	-	0	AA	6	A	T	0.3661	7690
102	AA_A_114_29911114_exon3_EQx	A	T	0.36634	0.99732	0.98972	Imputed	-	-	-	-	-	0	AA	6	T	A	0.3659	7690
103	AA_A_114_29911114_exon3_ER	A	T	0.44329	0.99729	0.99071	Imputed	-	-	-	-	-	0	AA	6	T	A	0.4407	7690
104	AA_A_114_29911114_exon3_ERx	A	T	0.44344	0.99714	0.9901	Imputed	-	-	-	-	-	0	AA	6	T	A	0.4407	7690
105	AA_A_114_29911114_exon3_Ex	A	T	0.1763	0.99947	0.99643	Imputed	-	-	-	-	-	0	AA	6	T	A	0.1727	7690
106	AA_A_114_29911114_exon3_H	A	T	0.36355	0.9975	0.99053	Imputed	-	-	-	-	-	0	AA	6	T	A	0.3661	7690
107	AA_A_114_29911114_exon3_HP	A	T	0.36355	0.9975	0.99053	Imputed	-	-	-	-	-	0	AA	6	T	A	0.3661	7690
108	AA_A_114_29911114_exon3_HPQ	A	T	0.55359	0.99559	0.98432	Imputed	-	-	-	-	-	0	AA	6	A	T	0.4407	7690
109	AA_A_114_29911114_exon3_HPR	A	T	0.63069	0.9973	0.98929	Imputed	-	-	-	-	-	0	AA	6	A	T	0.3659	7690
110	AA_A_114_29911114_exon3_HPx	A	T	0.36371	0.99766	0.99118	Imputed	-	-	-	-	-	0	AA	6	T	A	0.3661	7690
111	AA_A_114_29911114_exon3_HQ	A	T	0.55359	0.99559	0.98432	Imputed	-	-	-	-	-	0	AA	6	A	T	0.4407	7690
112	AA_A_114_29911114_exon3_HQR	A	T	0.82073	0.99715	0.98124	Imputed	-	-	-	-	-	0	AA	6	A	T	0.1727	7690
113	AA_A_114_29911114_exon3_HQx	A	T	0.55375	0.99575	0.98493	Imputed	-	-	-	-	-	0	AA	6	A	T	0.4407	7690
114	AA_A_114_29911114_exon3_HR	A	T	0.63069	0.9973	0.98929	Imputed	-	-	-	-	-	0	AA	6	A	T	0.3659	7690
115	AA_A_114_29911114_exon3_HRx	A	T	0.63084	0.99745	0.98994	Imputed	-	-	-	-	-	0	AA	6	A	T	0.3659	7690
116	AA_A_114_29911114_exon3_Hx	A	T	0.36371	0.99766	0.99118	Imputed	-	-	-	-	-	0	AA	6	T	A	0.3661	7690
117	AA_A_114_29911114_exon3_PQ	A	T	0.19004	0.99783	0.98776	Imputed	-	-	-	-	-	0	AA	6	T	A	0.1932	7690
118	AA_A_114_29911114_exon3_PQR	A	T	0.45718	0.9972	0.99017	Imputed	-	-	-	-	-	0	AA	6	T	A	0.4612	7690
119	AA_A_114_29911114_exon3_PQx	A	T	0.1902	0.99767	0.98677	Imputed	-	-	-	-	-	0	AA	6	T	A	0.1932	7690
120	AA_A_114_29911114_exon3_PR	A	T	0.26714	0.99761	0.98992	Imputed	-	-	-	-	-	0	AA	6	T	A	0.268	7690
121	AA_A_114_29911114_exon3_PRx	A	T	0.2673	0.99746	0.98913	Imputed	-	-	-	-	-	0	AA	6	T	A	0.268	7690
123	AA_A_114_29911114_exon3_Q	A	T	0.19004	0.99783	0.98778	Imputed	-	-	-	-	-	0	AA	6	T	A	0.1932	7690
124	AA_A_114_29911114_exon3_QR	A	T	0.45718	0.9972	0.99017	Imputed	-	-	-	-	-	0	AA	6	T	A	0.4612	7690
125	AA_A_114_29911114_exon3_QRx	A	T	0.45734	0.99705	0.98956	Imputed	-	-	-	-	-	0	AA	6	T	A	0.4612	7690
126	AA_A_114_29911114_exon3_Qx	A	T	0.1902	0.99768	0.98678	Imputed	-	-	-	-	-	0	AA	6	T	A	0.1932	7690
127	AA_A_114_29911114_exon3_R	A	T	0.26714	0.99761	0.98992	Imputed	-	-	-	-	-	0	AA	6	T	A	0.268	7690
128	AA_A_114_29911114_exon3_Rx	A	T	0.2673	0.99746	0.98913	Imputed	-	-	-	-	-	0	AA	6	T	A	0.268	7690
132	AA_A_116_29911120_exon3_D	A	T	0.46322	0.99013	0.9678	Imputed	-	-	-	-	-	0	AA	6	T	A	0.464	7690
133	AA_A_116_29911120_exon3_DF	A	T	0.45922	0.9955	0.98595	Imputed	-	-	-	-	-	0	AA	6	T	A	0.4619	7690
134	AA_A_116_29911120_exon3_DFH	A	T	0.63536	0.9952	0.98363	Imputed	-	-	-	-	-	0	AA	6	A	T	0.3654	7690
135	AA_A_116_29911120_exon3_DFN	A	T	0.45926	0.99555	0.98612	Imputed	-	-	-	-	-	0	AA	6	T	A	0.4619	7690
136	AA_A_116_29911120_exon3_DFR	A	T	0.45922	0.9955	0.98595	Imputed	-	-	-	-	-	0	AA	6	T	A	0.4619	7690
137	AA_A_116_29911120_exon3_DFS	A	T	0.45922	0.99551	0.98596	Imputed	-	-	-	-	-	0	AA	6	T	A	0.4619	7690
138	AA_A_116_29911120_exon3_DFV	A	T	0.45922	0.9955	0.98595	Imputed	-	-	-	-	-	0	AA	6	T	A	0.4619	7690
139	AA_A_116_29911120_exon3_DFx	A	T	0.45937	0.99535	0.98533	Imputed	-	-	-	-	-	0	AA	6	T	A	0.4619	7690
140	AA_A_116_29911120_exon3_DFY	A	T	0.82069	0.99711	0.98099	Imputed	-	-	-	-	-	0	AA	6	A	T	0.1727	7690
141	AA_A_116_29911120_exon3_DH	A	T	0.63328	0.99686	0.98802	Imputed	-	-	-	-	-	0	AA	6	A	T	0.3661	7690
142	AA_A_116_29911120_exon3_DHN	A	T	0.63333	0.9969	0.98819	Imputed	-	-	-	-	-	0	AA	6	A	T	0.3661	7690
143	AA_A_116_29911120_exon3_DHR	A	T	0.63328	0.99686	0.98802	Imputed	-	-	-	-	-	0	AA	6	A	T	0.3661	7690
144	AA_A_116_29911120_exon3_DHS	A	T	0.63328	0.99686	0.98802	Imputed	-	-	-	-	-	0	AA	6	A	T	0.3661	7690
145	AA_A_116_29911120_exon3_DHV	A	T	0.63328	0.99686	0.98802	Imputed	-	-	-	-	-	0	AA	6	A	T	0.3661	7690
146	AA_A_116_29911120_exon3_DHx	A	T	0.63344	0.9967	0.98736	Imputed	-	-	-	-	-	0	AA	6	A	T	0.3661	7690
148	AA_A_116_29911120_exon3_DN	A	T	0.45719	0.99721	0.99018	Imputed	-	-	-	-	-	0	AA	6	T	A	0.4612	7690
149	AA_A_116_29911120_exon3_DNR	A	T	0.45719	0.99721	0.99018	Imputed	-	-	-	-	-	0	AA	6	T	A	0.4612	7690
150	AA_A_116_29911120_exon3_DNS	A	T	0.45718	0.9972	0.99017	Imputed	-	-	-	-	-	0	AA	6	T	A	0.4612	7690
151	AA_A_116_29911120_exon3_DNV	A	T	0.45718	0.9972	0.99017	Imputed	-	-	-	-	-	0	AA	6	T	A	0.4612	7690
152	AA_A_116_29911120_exon3_DNx	A	T	0.45734	0.99705	0.98956	Imputed	-	-	-	-	-	0	AA	6	T	A	0.4612	7690
153	AA_A_116_29911120_exon3_DNY	A	T	0.81866	0.99549	0.97464	Imputed	-	-	-	-	-	0	AA	6	A	T	0.1732	7690
154	AA_A_116_29911120_exon3_DR	A	T	0.45714	0.99717	0.99003	Imputed	-	-	-	-	-	0	AA	6	T	A	0.4612	7690
155	AA_A_116_29911120_exon3_DRS	A	T	0.45714	0.99716	0.99001	Imputed	-	-	-	-	-	0	AA	6	T	A	0.4612	7690
156	AA_A_116_29911120_exon3_DRV	A	T	0.45714	0.99717	0.99003	Imputed	-	-	-	-	-	0	AA	6	T	A	0.4612	7690
157	AA_A_116_29911120_exon3_DRx	A	T	0.4573	0.99701	0.98939	Imputed	-	-	-	-	-	0	AA	6	T	A	0.4612	7690
158	AA_A_116_29911120_exon3_DRY	A	T	0.81861	0.99545	0.97438	Imputed	-	-	-	-	-	0	AA	6	A	T	0.1732	7690
159	AA_A_116_29911120_exon3_DS	A	T	0.45714	0.99717	0.99003	Imputed	-	-	-	-	-	0	AA	6	T	A	0.4612	7690
160	AA_A_116_29911120_exon3_DSV	A	T	0.45714	0.99717	0.99003	Imputed	-	-	-	-	-	0	AA	6	T	A	0.4612	7690
161	AA_A_116_29911120_exon3_DSx	A	T	0.4573	0.99701	0.98941	Imputed	-	-	-	-	-	0	AA	6	T	A	0.4612	7690
162	AA_A_116_29911120_exon3_DSY	A	T	0.81861	0.99545	0.97438	Imputed	-	-	-	-	-	0	AA	6	A	T	0.1732	7690
163	AA_A_116_29911120_exon3_DV	A	T	0.45714	0.99716	0.99001	Imputed	-	-	-	-	-	0	AA	6	T	A	0.4612	7690
164	AA_A_116_29911120_exon3_DVx	A	T	0.4573	0.99701	0.98939	Imputed	-	-	-	-	-	0	AA	6	T	A	0.4612	7690
165	AA_A_116_29911120_exon3_DVY	A	T	0.81861	0.99544	0.97435	Imputed	-	-	-	-	-	0	AA	6	A	T	0.1732	7690
166	AA_A_116_29911120_exon3_Dx	A	T	0.4573	0.99701	0.98941	Imputed	-	-	-	-	-	0	AA	6	T	A	0.4612	7690
167	AA_A_116_29911120_exon3_DY	A	T	0.81861	0.99545	0.97438	Imputed	-	-	-	-	-	0	AA	6	A	T	0.1732	7690
168	AA_A_116_29911120_exon3_DYx	A	T	0.81877	0.9956	0.97538	Imputed	-	-	-	-	-	0	AA	6	A	T	0.1732	7690
170	AA_A_116_29911120_exon3_FH	A	T	0.17822	0.99797	0.99061	Imputed	-	-	-	-	-	0	AA	6	T	A	0.1733	7690
171	AA_A_116_29911120_exon3_FHN	A	T	0.17826	0.99793	0.99038	Imputed	-	-	-	-	-	0	AA	6	T	A	0.1733	7690
172	AA_A_116_29911120_exon3_FHR	A	T	0.17822	0.99797	0.99061	Imputed	-	-	-	-	-	0	AA	6	T	A	0.1733	7690
173	AA_A_116_29911120_exon3_FHS	A	T	0.17822	0.99797	0.99065	Imputed	-	-	-	-	-	0	AA	6	T	A	0.1733	7690
174	AA_A_116_29911120_exon3_FHV	A	T	0.17822	0.99797	0.99065	Imputed	-	-	-	-	-	0	AA	6	T	A	0.1733	7690
175	AA_A_116_29911120_exon3_FHx	A	T	0.17838	0.99781	0.98956	Imputed	-	-	-	-	-	0	AA	6	T	A	0.1733	7690
176	AA_A_116_29911120_exon3_FHY	A	T	0.5397	0.99716	0.98983	Imputed	-	-	-	-	-	0	AA	6	A	T	0.4612	7690
182	AA_A_116_29911120_exon3_FNY	A	T	0.36359	0.99746	0.99036	Imputed	-	-	-	-	-	0	AA	6	T	A	0.3661	7690
187	AA_A_116_29911120_exon3_FRY	A	T	0.36355	0.9975	0.99053	Imputed	-	-	-	-	-	0	AA	6	T	A	0.3661	7690
191	AA_A_116_29911120_exon3_FSY	A	T	0.36355	0.9975	0.99053	Imputed	-	-	-	-	-	0	AA	6	T	A	0.3661	7690
194	AA_A_116_29911120_exon3_FVY	A	T	0.36355	0.9975	0.99053	Imputed	-	-	-	-	-	0	AA	6	T	A	0.3661	7690
196	AA_A_116_29911120_exon3_FY	A	T	0.36355	0.9975	0.99053	Imputed	-	-	-	-	-	0	AA	6	T	A	0.3661	7690
197	AA_A_116_29911120_exon3_FYx	A	T	0.36371	0.99766	0.99118	Imputed	-	-	-	-	-	0	AA	6	T	A	0.3661	7690
198	AA_A_116_29911120_exon3_H	A	T	0.17616	0.99962	0.99741	Imputed	-	-	-	-	-	0	AA	6	T	A	0.1727	7690
199	AA_A_116_29911120_exon3_HN	A	T	0.1762	0.99957	0.99714	Imputed	-	-	-	-	-	0	AA	6	T	A	0.1727	7690
200	AA_A_116_29911120_exon3_HNR	A	T	0.1762	0.99957	0.9971	Imputed	-	-	-	-	-	0	AA	6	T	A	0.1727	7690
201	AA_A_116_29911120_exon3_HNS	A	T	0.1762	0.99957	0.99714	Imputed	-	-	-	-	-	0	AA	6	T	A	0.1727	7690
202	AA_A_116_29911120_exon3_HNV	A	T	0.1762	0.99957	0.9971	Imputed	-	-	-	-	-	0	AA	6	T	A	0.1727	7690
203	AA_A_116_29911120_exon3_HNx	A	T	0.17636	0.99941	0.99604	Imputed	-	-	-	-	-	0	AA	6	T	A	0.1727	7690
204	AA_A_116_29911120_exon3_HNY	A	T	0.53766	0.99546	0.98563	Imputed	-	-	-	-	-	0	AA	6	A	T	0.4618	7690
205	AA_A_116_29911120_exon3_HR	A	T	0.17616	0.99962	0.99741	Imputed	-	-	-	-	-	0	AA	6	T	A	0.1727	7690
206	AA_A_116_29911120_exon3_HRS	A	T	0.17616	0.99961	0.99737	Imputed	-	-	-	-	-	0	AA	6	T	A	0.1727	7690
207	AA_A_116_29911120_exon3_HRV	A	T	0.17616	0.99961	0.99737	Imputed	-	-	-	-	-	0	AA	6	T	A	0.1727	7690
208	AA_A_116_29911120_exon3_HRx	A	T	0.17632	0.99945	0.99631	Imputed	-	-	-	-	-	0	AA	6	T	A	0.1727	7690
209	AA_A_116_29911120_exon3_HRY	A	T	0.53762	0.9955	0.98579	Imputed	-	-	-	-	-	0	AA	6	A	T	0.4618	7690
210	AA_A_116_29911120_exon3_HS	A	T	0.17616	0.99961	0.99737	Imputed	-	-	-	-	-	0	AA	6	T	A	0.1727	7690
211	AA_A_116_29911120_exon3_HSV	A	T	0.17616	0.99962	0.99741	Imputed	-	-	-	-	-	0	AA	6	T	A	0.1727	7690
212	AA_A_116_29911120_exon3_HSx	A	T	0.17632	0.99946	0.99634	Imputed	-	-	-	-	-	0	AA	6	T	A	0.1727	7690
213	AA_A_116_29911120_exon3_HSY	A	T	0.53762	0.99551	0.98581	Imputed	-	-	-	-	-	0	AA	6	A	T	0.4618	7690
214	AA_A_116_29911120_exon3_HV	A	T	0.17616	0.99962	0.99741	Imputed	-	-	-	-	-	0	AA	6	T	A	0.1727	7690
215	AA_A_116_29911120_exon3_HVx	A	T	0.17632	0.99946	0.99634	Imputed	-	-	-	-	-	0	AA	6	T	A	0.1727	7690
216	AA_A_116_29911120_exon3_HVY	A	T	0.53762	0.9955	0.98579	Imputed	-	-	-	-	-	0	AA	6	A	T	0.4618	7690
217	AA_A_116_29911120_exon3_Hx	A	T	0.17632	0.99945	0.99631	Imputed	-	-	-	-	-	0	AA	6	T	A	0.1727	7690
218	AA_A_116_29911120_exon3_HY	A	T	0.53762	0.99551	0.98581	Imputed	-	-	-	-	-	0	AA	6	A	T	0.4618	7690
219	AA_A_116_29911120_exon3_HYx	A	T	0.53778	0.99566	0.9864	Imputed	-	-	-	-	-	0	AA	6	A	T	0.4618	7690
225	AA_A_116_29911120_exon3_NRY	A	T	0.3615	0.99579	0.98595	Imputed	-	-	-	-	-	0	AA	6	T	A	0.3655	7690
229	AA_A_116_29911120_exon3_NSY	A	T	0.3615	0.99579	0.98595	Imputed	-	-	-	-	-	0	AA	6	T	A	0.3655	7690
232	AA_A_116_29911120_exon3_NVY	A	T	0.3615	0.99579	0.98595	Imputed	-	-	-	-	-	0	AA	6	T	A	0.3655	7690
234	AA_A_116_29911120_exon3_NY	A	T	0.3615	0.99579	0.98595	Imputed	-	-	-	-	-	0	AA	6	T	A	0.3655	7690
235	AA_A_116_29911120_exon3_NYx	A	T	0.36166	0.99594	0.9866	Imputed	-	-	-	-	-	0	AA	6	T	A	0.3655	7690
237	AA_A_116_29911120_exon3_RSY	A	T	0.36146	0.99583	0.98612	Imputed	-	-	-	-	-	0	AA	6	T	A	0.3655	7690
239	AA_A_116_29911120_exon3_RVY	A	T	0.36146	0.99583	0.98612	Imputed	-	-	-	-	-	0	AA	6	T	A	0.3655	7690
241	AA_A_116_29911120_exon3_RY	A	T	0.36146	0.99583	0.98612	Imputed	-	-	-	-	-	0	AA	6	T	A	0.3655	7690
242	AA_A_116_29911120_exon3_RYx	A	T	0.36161	0.99598	0.98677	Imputed	-	-	-	-	-	0	AA	6	T	A	0.3655	7690
244	AA_A_116_29911120_exon3_SVY	A	T	0.36146	0.99583	0.98612	Imputed	-	-	-	-	-	0	AA	6	T	A	0.3655	7690
246	AA_A_116_29911120_exon3_SY	A	T	0.36146	0.99583	0.98612	Imputed	-	-	-	-	-	0	AA	6	T	A	0.3655	7690
247	AA_A_116_29911120_exon3_SYx	A	T	0.36161	0.99598	0.98677	Imputed	-	-	-	-	-	0	AA	6	T	A	0.3655	7690
249	AA_A_116_29911120_exon3_VY	A	T	0.36146	0.99583	0.98612	Imputed	-	-	-	-	-	0	AA	6	T	A	0.3655	7690
250	AA_A_116_29911120_exon3_VYx	A	T	0.36162	0.99598	0.98677	Imputed	-	-	-	-	-	0	AA	6	T	A	0.3655	7690
252	AA_A_116_29911120_exon3_Y	A	T	0.36146	0.99583	0.98612	Imputed	-	-	-	-	-	0	AA	6	T	A	0.3655	7690
253	AA_A_116_29911120_exon3_Yx	A	T	0.36161	0.99598	0.98677	Imputed	-	-	-	-	-	0	AA	6	T	A	0.3655	7690
260	AA_A_12_29910567_exon2	T	A	0.06777	0.99389	0.92344	Imputed	-	-	-	-	-	0	AA	6	A	T	0.06944	7690
275	AA_A_127_29911153_exon3_K	A	T	0.38096	0.99383	0.97829	Imputed	-	-	-	-	-	0	AA	6	T	A	0.3823	7690
277	AA_A_127_29911153_exon3_KR	A	T	0.38341	0.99821	0.99296	Imputed	-	-	-	-	-	0	AA	6	T	A	0.3832	7690
278	AA_A_127_29911153_exon3_Kx	A	T	0.38357	0.99836	0.99361	Imputed	-	-	-	-	-	0	AA	6	T	A	0.3832	7690
279	AA_A_127_29911153_exon3_N	A	T	0.61346	0.99771	0.99111	Imputed	-	-	-	-	-	0	AA	6	A	T	0.3832	7690
321	AA_A_142_29911198_exon3_HI	A	T	0.72223	0.99321	0.97059	Imputed	-	-	-	-	-	0	AA	6	A	T	0.275	7690
322	AA_A_142_29911198_exon3_HT	A	T	0.27613	0.99865	0.99344	Imputed	-	-	-	-	-	0	AA	6	T	A	0.2759	7690
324	AA_A_142_29911198_exon3_I	A	T	0.72074	0.9976	0.98856	Imputed	-	-	-	-	-	0	AA	6	A	T	0.2759	7690
325	AA_A_142_29911198_exon3_T	A	T	0.27613	0.99865	0.99344	Imputed	-	-	-	-	-	0	AA	6	T	A	0.2759	7690
329	AA_A_144_29911204_exon3_AEK	A	T	0.41633	0.99141	0.97115	Imputed	-	-	-	-	-	0	AA	6	T	A	0.4069	7690
330	AA_A_144_29911204_exon3_AEQ	A	T	0.58019	0.99709	0.98904	Imputed	-	-	-	-	-	0	AA	6	A	T	0.4081	7690
332	AA_A_144_29911204_exon3_AK	A	T	0.41668	0.9979	0.99206	Imputed	-	-	-	-	-	0	AA	6	T	A	0.4081	7690
334	AA_A_144_29911204_exon3_AKR	A	T	0.41668	0.9979	0.99206	Imputed	-	-	-	-	-	0	AA	6	T	A	0.4081	7690
335	AA_A_144_29911204_exon3_AKx	A	T	0.41684	0.99794	0.99224	Imputed	-	-	-	-	-	0	AA	6	T	A	0.4081	7690
336	AA_A_144_29911204_exon3_AQ	A	T	0.58019	0.99709	0.98904	Imputed	-	-	-	-	-	0	AA	6	A	T	0.4081	7690
337	AA_A_144_29911204_exon3_AQR	A	T	0.58019	0.99709	0.98904	Imputed	-	-	-	-	-	0	AA	6	A	T	0.4081	7690
338	AA_A_144_29911204_exon3_AQx	A	T	0.58035	0.99705	0.98885	Imputed	-	-	-	-	-	0	AA	6	A	T	0.4081	7690
341	AA_A_144_29911204_exon3_EK	A	T	0.41668	0.9979	0.99206	Imputed	-	-	-	-	-	0	AA	6	T	A	0.4081	7690
342	AA_A_144_29911204_exon3_EQ	A	T	0.58019	0.99709	0.98904	Imputed	-	-	-	-	-	0	AA	6	A	T	0.4081	7690
344	AA_A_144_29911204_exon3_K	A	T	0.41668	0.9979	0.99206	Imputed	-	-	-	-	-	0	AA	6	T	A	0.4081	7690
346	AA_A_144_29911204_exon3_KR	A	T	0.41668	0.9979	0.99206	Imputed	-	-	-	-	-	0	AA	6	T	A	0.4081	7690
347	AA_A_144_29911204_exon3_Kx	A	T	0.41684	0.99794	0.99224	Imputed	-	-	-	-	-	0	AA	6	T	A	0.4081	7690
348	AA_A_144_29911204_exon3_Q	A	T	0.58019	0.99709	0.98904	Imputed	-	-	-	-	-	0	AA	6	A	T	0.4081	7690
349	AA_A_144_29911204_exon3_QR	A	T	0.58019	0.99709	0.98904	Imputed	-	-	-	-	-	0	AA	6	A	T	0.4081	7690
350	AA_A_144_29911204_exon3_Qx	A	T	0.58035	0.99705	0.98885	Imputed	-	-	-	-	-	0	AA	6	A	T	0.4081	7690
353	AA_A_145_29911207_exon3_H	A	T	0.27347	0.99447	0.97686	Imputed	-	-	-	-	-	0	AA	6	T	A	0.2748	7690
354	AA_A_145_29911207_exon3_HQ	A	T	0.27613	0.99865	0.99345	Imputed	-	-	-	-	-	0	AA	6	T	A	0.2759	7690
356	AA_A_145_29911207_exon3_Hx	A	T	0.27629	0.9987	0.99367	Imputed	-	-	-	-	-	0	AA	6	T	A	0.2759	7690
357	AA_A_145_29911207_exon3_R	A	T	0.72074	0.9976	0.98856	Imputed	-	-	-	-	-	0	AA	6	A	T	0.2759	7690
365	AA_A_149_29911219_exon3_A	A	T	0.91355	0.99381	0.92684	Imputed	-	-	-	-	-	0	AA	6	A	T	0.08492	7690
366	AA_A_149_29911219_exon3_AG	A	T	0.91546	0.99586	0.94998	Imputed	-	-	-	-	-	0	AA	6	A	T	0.08414	7690
367	AA_A_149_29911219_exon3_AR	A	T	0.91696	0.99664	0.95866	Imputed	-	-	-	-	-	0	AA	6	A	T	0.08362	7690
369	AA_A_149_29911219_exon3_Ax	A	T	0.91561	0.99602	0.95181	Imputed	-	-	-	-	-	0	AA	6	A	T	0.08414	7690
371	AA_A_149_29911219_exon3_GT	A	T	0.07992	0.99917	0.99054	Imputed	-	-	-	-	-	0	AA	6	T	A	0.08336	7690
374	AA_A_149_29911219_exon3_RT	A	T	0.08143	0.99838	0.9808	Imputed	-	-	-	-	-	0	AA	6	T	A	0.08388	7690
376	AA_A_149_29911219_exon3_T	A	T	0.07992	0.99917	0.99054	Imputed	-	-	-	-	-	0	AA	6	T	A	0.08336	7690
377	AA_A_149_29911219_exon3_Tx	A	T	0.08007	0.99901	0.98845	Imputed	-	-	-	-	-	0	AA	6	T	A	0.08336	7690
379	AA_A_150_29911222_exon3_A	A	T	0.91767	0.99316	0.91707	Imputed	-	-	-	-	-	0	AA	6	A	T	0.07646	7690
380	AA_A_150_29911222_exon3_AP	A	T	0.92002	0.99602	0.94814	Imputed	-	-	-	-	-	0	AA	6	A	T	0.07737	7690
381	AA_A_150_29911222_exon3_AT	A	T	0.92152	0.9968	0.95723	Imputed	-	-	-	-	-	0	AA	6	A	T	0.07685	7690
383	AA_A_150_29911222_exon3_Ax	A	T	0.92017	0.99617	0.95005	Imputed	-	-	-	-	-	0	AA	6	A	T	0.07737	7690
385	AA_A_150_29911222_exon3_PV	A	T	0.07535	0.99982	0.99768	Imputed	-	-	-	-	-	0	AA	6	T	A	0.07685	7690
388	AA_A_150_29911222_exon3_TV	A	T	0.07686	0.99903	0.9873	Imputed	-	-	-	-	-	0	AA	6	T	A	0.07737	7690
390	AA_A_150_29911222_exon3_V	A	T	0.07535	0.99982	0.99768	Imputed	-	-	-	-	-	0	AA	6	T	A	0.07685	7690
391	AA_A_150_29911222_exon3_Vx	A	T	0.07551	0.99966	0.99546	Imputed	-	-	-	-	-	0	AA	6	T	A	0.07685	7690
393	AA_A_151_29911225_exon3_CH	A	T	0.51306	0.99261	0.97522	Imputed	-	-	-	-	-	0	AA	6	A	T	0.4849	7690
394	AA_A_151_29911225_exon3_CR	A	T	0.48271	0.99662	0.98775	Imputed	-	-	-	-	-	0	AA	6	T	A	0.4837	7690
397	AA_A_151_29911225_exon3_H	A	T	0.51266	0.99759	0.99126	Imputed	-	-	-	-	-	0	AA	6	A	T	0.4845	7690
399	AA_A_151_29911225_exon3_HW	A	T	0.51417	0.99681	0.98833	Imputed	-	-	-	-	-	0	AA	6	A	T	0.484	7690
400	AA_A_151_29911225_exon3_Hx	A	T	0.51282	0.99763	0.99144	Imputed	-	-	-	-	-	0	AA	6	A	T	0.4845	7690
401	AA_A_151_29911225_exon3_R	A	T	0.48271	0.99661	0.98773	Imputed	-	-	-	-	-	0	AA	6	T	A	0.4837	7690
402	AA_A_151_29911225_exon3_RW	A	T	0.48421	0.99739	0.99062	Imputed	-	-	-	-	-	0	AA	6	T	A	0.4843	7690
403	AA_A_151_29911225_exon3_Rx	A	T	0.48286	0.99656	0.98753	Imputed	-	-	-	-	-	0	AA	6	T	A	0.4837	7690
407	AA_A_152_29911228_exon3_A	A	T	0.07688	0.99776	0.97498	Imputed	-	-	-	-	-	0	AA	6	T	A	0.07594	7690
408	AA_A_152_29911228_exon3_AE	A	T	0.20605	0.99823	0.99104	Imputed	-	-	-	-	-	0	AA	6	T	A	0.2039	7690
409	AA_A_152_29911228_exon3_AEG	A	T	0.20605	0.99823	0.99104	Imputed	-	-	-	-	-	0	AA	6	T	A	0.2039	7690
410	AA_A_152_29911228_exon3_AER	A	T	0.29043	0.99707	0.98774	Imputed	-	-	-	-	-	0	AA	6	T	A	0.2818	7690
411	AA_A_152_29911228_exon3_AEV	A	T	0.83873	0.99675	0.97704	Imputed	-	-	-	-	-	0	AA	6	A	T	0.1467	7690
412	AA_A_152_29911228_exon3_AEW	A	T	0.27981	0.99713	0.98762	Imputed	-	-	-	-	-	0	AA	6	T	A	0.2724	7690
413	AA_A_152_29911228_exon3_AEx	A	T	0.2062	0.99808	0.9901	Imputed	-	-	-	-	-	0	AA	6	T	A	0.2039	7690
414	AA_A_152_29911228_exon3_AG	A	T	0.07541	0.99982	0.9976	Imputed	-	-	-	-	-	0	AA	6	T	A	0.07685	7690
415	AA_A_152_29911228_exon3_AGR	A	T	0.15979	0.99865	0.99082	Imputed	-	-	-	-	-	0	AA	6	T	A	0.1547	7690
416	AA_A_152_29911228_exon3_AGV	A	T	0.70812	0.99578	0.98155	Imputed	-	-	-	-	-	0	AA	6	A	T	0.274	7690
417	AA_A_152_29911228_exon3_AGW	A	T	0.14918	0.99871	0.99056	Imputed	-	-	-	-	-	0	AA	6	T	A	0.1454	7690
418	AA_A_152_29911228_exon3_AGx	A	T	0.07557	0.99966	0.99538	Imputed	-	-	-	-	-	0	AA	6	T	A	0.07685	7690
419	AA_A_152_29911228_exon3_AR	A	T	0.15979	0.99866	0.99085	Imputed	-	-	-	-	-	0	AA	6	T	A	0.1547	7690
420	AA_A_152_29911228_exon3_ARV	A	T	0.79249	0.99532	0.97416	Imputed	-	-	-	-	-	0	AA	6	A	T	0.1958	7690
421	AA_A_152_29911228_exon3_ARW	A	T	0.23355	0.9991	0.99535	Imputed	-	-	-	-	-	0	AA	6	T	A	0.2235	7690
422	AA_A_152_29911228_exon3_ARx	A	T	0.15995	0.9985	0.9897	Imputed	-	-	-	-	-	0	AA	6	T	A	0.1547	7690
423	AA_A_152_29911228_exon3_AV	A	T	0.70811	0.99577	0.98153	Imputed	-	-	-	-	-	0	AA	6	A	T	0.274	7690
424	AA_A_152_29911228_exon3_AVW	A	T	0.78188	0.99479	0.97221	Imputed	-	-	-	-	-	0	AA	6	A	T	0.2053	7690
425	AA_A_152_29911228_exon3_AVx	A	T	0.70827	0.99593	0.98226	Imputed	-	-	-	-	-	0	AA	6	A	T	0.274	7690
426	AA_A_152_29911228_exon3_AW	A	T	0.14918	0.99871	0.99056	Imputed	-	-	-	-	-	0	AA	6	T	A	0.1454	7690
427	AA_A_152_29911228_exon3_AWx	A	T	0.14933	0.99856	0.98935	Imputed	-	-	-	-	-	0	AA	6	T	A	0.1454	7690
428	AA_A_152_29911228_exon3_Ax	A	T	0.07557	0.99966	0.99538	Imputed	-	-	-	-	-	0	AA	6	T	A	0.07685	7690
429	AA_A_152_29911228_exon3_E	A	T	0.13064	0.99839	0.98832	Imputed	-	-	-	-	-	0	AA	6	T	A	0.127	7690
430	AA_A_152_29911228_exon3_EG	A	T	0.13064	0.99839	0.98832	Imputed	-	-	-	-	-	0	AA	6	T	A	0.127	7690
431	AA_A_152_29911228_exon3_EGR	A	T	0.21502	0.99718	0.98562	Imputed	-	-	-	-	-	0	AA	6	T	A	0.2049	7690
432	AA_A_152_29911228_exon3_EGV	A	T	0.76332	0.99672	0.98269	Imputed	-	-	-	-	-	0	AA	6	A	T	0.2235	7690
433	AA_A_152_29911228_exon3_EGW	A	T	0.2044	0.99729	0.98551	Imputed	-	-	-	-	-	0	AA	6	T	A	0.1956	7690
434	AA_A_152_29911228_exon3_EGx	A	T	0.13079	0.99823	0.98697	Imputed	-	-	-	-	-	0	AA	6	T	A	0.127	7690
435	AA_A_152_29911228_exon3_ER	A	T	0.21502	0.99718	0.98562	Imputed	-	-	-	-	-	0	AA	6	T	A	0.2049	7690
436	AA_A_152_29911228_exon3_ERV	A	T	0.8477	0.99623	0.97211	Imputed	-	-	-	-	-	0	AA	6	A	T	0.1454	7690
437	AA_A_152_29911228_exon3_ERW	A	T	0.28878	0.99763	0.99011	Imputed	-	-	-	-	-	0	AA	6	T	A	0.2737	7690
438	AA_A_152_29911228_exon3_ERx	A	T	0.21517	0.99703	0.98472	Imputed	-	-	-	-	-	0	AA	6	T	A	0.2049	7690
439	AA_A_152_29911228_exon3_EV	A	T	0.76332	0.99672	0.98269	Imputed	-	-	-	-	-	0	AA	6	A	T	0.2235	7690
440	AA_A_152_29911228_exon3_EVW	A	T	0.83709	0.99574	0.9703	Imputed	-	-	-	-	-	0	AA	6	A	T	0.1549	7690
441	AA_A_152_29911228_exon3_EVx	A	T	0.76348	0.99688	0.98354	Imputed	-	-	-	-	-	0	AA	6	A	T	0.2235	7690
442	AA_A_152_29911228_exon3_EW	A	T	0.2044	0.99729	0.98551	Imputed	-	-	-	-	-	0	AA	6	T	A	0.1956	7690
443	AA_A_152_29911228_exon3_EWx	A	T	0.20456	0.99713	0.98457	Imputed	-	-	-	-	-	0	AA	6	T	A	0.1956	7690
444	AA_A_152_29911228_exon3_Ex	A	T	0.13079	0.99823	0.98697	Imputed	-	-	-	-	-	0	AA	6	T	A	0.127	7690
445	AA_A_152_29911228_exon3_GR	A	T	0.08438	0.99879	0.98576	Imputed	-	-	-	-	-	0	AA	6	T	A	0.07789	7690
446	AA_A_152_29911228_exon3_GRV	A	T	0.71708	0.99528	0.97891	Imputed	-	-	-	-	-	0	AA	6	A	T	0.2727	7690
447	AA_A_152_29911228_exon3_GRW	A	T	0.15814	0.99925	0.99474	Imputed	-	-	-	-	-	0	AA	6	T	A	0.1467	7690
448	AA_A_152_29911228_exon3_GRx	A	T	0.08454	0.99864	0.98378	Imputed	-	-	-	-	-	0	AA	6	T	A	0.07789	7690
449	AA_A_152_29911228_exon3_GV	A	T	0.63271	0.99578	0.98364	Imputed	-	-	-	-	-	0	AA	6	A	T	0.3508	7690
450	AA_A_152_29911228_exon3_GVW	A	T	0.70647	0.99479	0.97717	Imputed	-	-	-	-	-	0	AA	6	A	T	0.2822	7690
451	AA_A_152_29911228_exon3_GVx	A	T	0.63286	0.99593	0.98428	Imputed	-	-	-	-	-	0	AA	6	A	T	0.3508	7690
452	AA_A_152_29911228_exon3_GW	A	T	0.07377	0.9989	0.98492	Imputed	-	-	-	-	-	0	AA	6	T	A	0.06853	7690
453	AA_A_152_29911228_exon3_GWx	A	T	0.07392	0.99874	0.98268	Imputed	-	-	-	-	-	0	AA	6	T	A	0.06853	7690
455	AA_A_152_29911228_exon3_R	A	T	0.08438	0.99879	0.9857	Imputed	-	-	-	-	-	0	AA	6	T	A	0.07789	7690
456	AA_A_152_29911228_exon3_RV	A	T	0.71708	0.99528	0.97891	Imputed	-	-	-	-	-	0	AA	6	A	T	0.2727	7690
457	AA_A_152_29911228_exon3_RVW	A	T	0.79084	0.99585	0.97717	Imputed	-	-	-	-	-	0	AA	6	A	T	0.2042	7690
458	AA_A_152_29911228_exon3_RVx	A	T	0.71724	0.99543	0.97964	Imputed	-	-	-	-	-	0	AA	6	A	T	0.2727	7690
459	AA_A_152_29911228_exon3_RW	A	T	0.15814	0.99924	0.9947	Imputed	-	-	-	-	-	0	AA	6	T	A	0.1467	7690
460	AA_A_152_29911228_exon3_RWx	A	T	0.1583	0.99909	0.99358	Imputed	-	-	-	-	-	0	AA	6	T	A	0.1467	7690
461	AA_A_152_29911228_exon3_Rx	A	T	0.08454	0.99864	0.98378	Imputed	-	-	-	-	-	0	AA	6	T	A	0.07789	7690
462	AA_A_152_29911228_exon3_V	A	T	0.6327	0.99577	0.98362	Imputed	-	-	-	-	-	0	AA	6	A	T	0.3508	7690
463	AA_A_152_29911228_exon3_VW	A	T	0.70647	0.99479	0.97717	Imputed	-	-	-	-	-	0	AA	6	A	T	0.2822	7690
464	AA_A_152_29911228_exon3_VWx	A	T	0.70663	0.99495	0.97791	Imputed	-	-	-	-	-	0	AA	6	A	T	0.2822	7690
465	AA_A_152_29911228_exon3_Vx	A	T	0.63286	0.99593	0.98428	Imputed	-	-	-	-	-	0	AA	6	A	T	0.3508	7690
466	AA_A_152_29911228_exon3_W	A	T	0.07377	0.9989	0.98492	Imputed	-	-	-	-	-	0	AA	6	T	A	0.06853	7690
467	AA_A_152_29911228_exon3_Wx	A	T	0.07392	0.99874	0.98268	Imputed	-	-	-	-	-	0	AA	6	T	A	0.06853	7690
505	AA_A_156_29911240_exon3_EL	A	T	0.67963	0.9872	0.95231	Imputed	-	-	-	-	-	0	AA	6	A	T	0.322	7690
506	AA_A_156_29911240_exon3_ELP	A	T	0.68008	0.99433	0.97942	Imputed	-	-	-	-	-	0	AA	6	A	T	0.3228	7690
507	AA_A_156_29911240_exon3_ELQ	A	T	0.68611	0.99369	0.97632	Imputed	-	-	-	-	-	0	AA	6	A	T	0.3155	7690
508	AA_A_156_29911240_exon3_ELR	A	T	0.75423	0.99356	0.9719	Imputed	-	-	-	-	-	0	AA	6	A	T	0.2464	7690
509	AA_A_156_29911240_exon3_ELW	A	T	0.91215	0.99551	0.94661	Imputed	-	-	-	-	-	0	AA	6	A	T	0.08518	7690
510	AA_A_156_29911240_exon3_ELx	A	T	0.67873	0.99363	0.97651	Imputed	-	-	-	-	-	0	AA	6	A	T	0.3233	7690
513	AA_A_156_29911240_exon3_EPR	A	T	0.07718	0.99868	0.98253	Imputed	-	-	-	-	-	0	AA	6	T	A	0.07737	7690
514	AA_A_156_29911240_exon3_EPW	A	T	0.23511	0.99499	0.97836	Imputed	-	-	-	-	-	0	AA	6	T	A	0.2382	7690
517	AA_A_156_29911240_exon3_EQR	A	T	0.08321	0.99925	0.99099	Imputed	-	-	-	-	-	0	AA	6	T	A	0.08466	7690
518	AA_A_156_29911240_exon3_EQW	A	T	0.24115	0.99548	0.98135	Imputed	-	-	-	-	-	0	AA	6	T	A	0.2455	7690
520	AA_A_156_29911240_exon3_ER	A	T	0.07567	0.99946	0.9927	Imputed	-	-	-	-	-	0	AA	6	T	A	0.07685	7690
521	AA_A_156_29911240_exon3_ERW	A	T	0.30926	0.99555	0.98429	Imputed	-	-	-	-	-	0	AA	6	T	A	0.3146	7690
522	AA_A_156_29911240_exon3_ERx	A	T	0.07582	0.9993	0.9905	Imputed	-	-	-	-	-	0	AA	6	T	A	0.07685	7690
523	AA_A_156_29911240_exon3_EW	A	T	0.2336	0.99577	0.98236	Imputed	-	-	-	-	-	0	AA	6	T	A	0.2377	7690
524	AA_A_156_29911240_exon3_EWx	A	T	0.23375	0.99569	0.98192	Imputed	-	-	-	-	-	0	AA	6	T	A	0.2377	7690
526	AA_A_156_29911240_exon3_L	A	T	0.67857	0.99355	0.97615	Imputed	-	-	-	-	-	0	AA	6	A	T	0.3233	7690
527	AA_A_156_29911240_exon3_LP	A	T	0.68008	0.99433	0.97942	Imputed	-	-	-	-	-	0	AA	6	A	T	0.3228	7690
528	AA_A_156_29911240_exon3_LPQ	A	T	0.68762	0.99447	0.97964	Imputed	-	-	-	-	-	0	AA	6	A	T	0.315	7690
529	AA_A_156_29911240_exon3_LPR	A	T	0.75574	0.99434	0.97572	Imputed	-	-	-	-	-	0	AA	6	A	T	0.2459	7690
530	AA_A_156_29911240_exon3_LPW	A	T	0.91366	0.99629	0.95495	Imputed	-	-	-	-	-	0	AA	6	A	T	0.08466	7690
531	AA_A_156_29911240_exon3_LPx	A	T	0.68023	0.99441	0.97977	Imputed	-	-	-	-	-	0	AA	6	A	T	0.3228	7690
532	AA_A_156_29911240_exon3_LQ	A	T	0.68611	0.99369	0.97633	Imputed	-	-	-	-	-	0	AA	6	A	T	0.3155	7690
533	AA_A_156_29911240_exon3_LQR	A	T	0.76178	0.9938	0.97238	Imputed	-	-	-	-	-	0	AA	6	A	T	0.2386	7690
534	AA_A_156_29911240_exon3_LQW	A	T	0.9197	0.99566	0.94366	Imputed	-	-	-	-	-	0	AA	6	A	T	0.07737	7690
535	AA_A_156_29911240_exon3_LQx	A	T	0.68627	0.99377	0.97669	Imputed	-	-	-	-	-	0	AA	6	A	T	0.3155	7690
536	AA_A_156_29911240_exon3_LR	A	T	0.75424	0.99357	0.97193	Imputed	-	-	-	-	-	0	AA	6	A	T	0.2464	7690
538	AA_A_156_29911240_exon3_LRx	A	T	0.75439	0.99365	0.97232	Imputed	-	-	-	-	-	0	AA	6	A	T	0.2464	7690
539	AA_A_156_29911240_exon3_LW	A	T	0.91215	0.99551	0.94661	Imputed	-	-	-	-	-	0	AA	6	A	T	0.08518	7690
540	AA_A_156_29911240_exon3_LWx	A	T	0.91232	0.99567	0.9485	Imputed	-	-	-	-	-	0	AA	6	A	T	0.08518	7690
541	AA_A_156_29911240_exon3_Lx	A	T	0.67873	0.99364	0.97654	Imputed	-	-	-	-	-	0	AA	6	A	T	0.3233	7690
544	AA_A_156_29911240_exon3_PQR	A	T	0.08472	0.99847	0.98173	Imputed	-	-	-	-	-	0	AA	6	T	A	0.08518	7690
545	AA_A_156_29911240_exon3_PQW	A	T	0.24266	0.99469	0.97742	Imputed	-	-	-	-	-	0	AA	6	T	A	0.246	7690
547	AA_A_156_29911240_exon3_PR	A	T	0.07718	0.99868	0.98253	Imputed	-	-	-	-	-	0	AA	6	T	A	0.07737	7690
548	AA_A_156_29911240_exon3_PRW	A	T	0.31077	0.99477	0.98091	Imputed	-	-	-	-	-	0	AA	6	T	A	0.3151	7690
549	AA_A_156_29911240_exon3_PRx	A	T	0.07733	0.99852	0.9804	Imputed	-	-	-	-	-	0	AA	6	T	A	0.07737	7690
550	AA_A_156_29911240_exon3_PW	A	T	0.23511	0.99499	0.97836	Imputed	-	-	-	-	-	0	AA	6	T	A	0.2382	7690
551	AA_A_156_29911240_exon3_PWx	A	T	0.23527	0.99491	0.9779	Imputed	-	-	-	-	-	0	AA	6	T	A	0.2382	7690
554	AA_A_156_29911240_exon3_QR	A	T	0.08321	0.99925	0.99098	Imputed	-	-	-	-	-	0	AA	6	T	A	0.08466	7690
555	AA_A_156_29911240_exon3_QRW	A	T	0.31681	0.99535	0.98374	Imputed	-	-	-	-	-	0	AA	6	T	A	0.3224	7690
556	AA_A_156_29911240_exon3_QRx	A	T	0.08337	0.99909	0.98898	Imputed	-	-	-	-	-	0	AA	6	T	A	0.08466	7690
557	AA_A_156_29911240_exon3_QW	A	T	0.24115	0.99548	0.98135	Imputed	-	-	-	-	-	0	AA	6	T	A	0.2455	7690
558	AA_A_156_29911240_exon3_QWx	A	T	0.2413	0.9954	0.98092	Imputed	-	-	-	-	-	0	AA	6	T	A	0.2455	7690
560	AA_A_156_29911240_exon3_R	A	T	0.07567	0.99946	0.9927	Imputed	-	-	-	-	-	0	AA	6	T	A	0.07685	7690
561	AA_A_156_29911240_exon3_RW	A	T	0.30926	0.99555	0.98429	Imputed	-	-	-	-	-	0	AA	6	T	A	0.3146	7690
562	AA_A_156_29911240_exon3_RWx	A	T	0.30942	0.99547	0.98391	Imputed	-	-	-	-	-	0	AA	6	T	A	0.3146	7690
563	AA_A_156_29911240_exon3_Rx	A	T	0.07582	0.9993	0.9905	Imputed	-	-	-	-	-	0	AA	6	T	A	0.07685	7690
564	AA_A_156_29911240_exon3_W	A	T	0.2336	0.99577	0.98236	Imputed	-	-	-	-	-	0	AA	6	T	A	0.2377	7690
565	AA_A_156_29911240_exon3_Wx	A	T	0.23375	0.99569	0.98192	Imputed	-	-	-	-	-	0	AA	6	T	A	0.2377	7690
570	AA_A_158_29911246_exon3_A	A	T	0.91897	0.99366	0.92183	Imputed	-	-	-	-	-	0	AA	6	A	T	0.07594	7690
571	AA_A_158_29911246_exon3_AL	A	T	0.92133	0.99657	0.9543	Imputed	-	-	-	-	-	0	AA	6	A	T	0.07685	7690
573	AA_A_158_29911246_exon3_Ax	A	T	0.92149	0.99673	0.95631	Imputed	-	-	-	-	-	0	AA	6	A	T	0.07685	7690
574	AA_A_158_29911246_exon3_V	A	T	0.07554	0.99959	0.99452	Imputed	-	-	-	-	-	0	AA	6	T	A	0.07685	7690
585	AA_A_161_29911255_exon3_D	A	T	0.05328	0.99912	0.98545	Imputed	-	-	-	-	-	0	AA	6	T	A	0.04616	7690
587	AA_A_161_29911255_exon3_DG	A	T	0.05253	0.99964	0.99435	Imputed	-	-	-	-	-	0	AA	6	T	A	0.04538	7690
588	AA_A_161_29911255_exon3_DR	A	T	0.05404	0.99885	0.98005	Imputed	-	-	-	-	-	0	AA	6	T	A	0.0459	7690
589	AA_A_161_29911255_exon3_Dx	A	T	0.05269	0.99948	0.99126	Imputed	-	-	-	-	-	0	AA	6	T	A	0.04538	7690
590	AA_A_161_29911255_exon3_E	A	T	0.94284	0.99578	0.92594	Imputed	-	-	-	-	-	0	AA	6	A	T	0.0459	7690
591	AA_A_161_29911255_exon3_EG	A	T	0.94283	0.99578	0.92589	Imputed	-	-	-	-	-	0	AA	6	A	T	0.0459	7690
592	AA_A_161_29911255_exon3_ER	A	T	0.94434	0.99656	0.93779	Imputed	-	-	-	-	-	0	AA	6	A	T	0.04538	7690
593	AA_A_161_29911255_exon3_Ex	A	T	0.94299	0.99594	0.92858	Imputed	-	-	-	-	-	0	AA	6	A	T	0.0459	7690
614	AA_A_163_29911261_exon3_EGR	A	T	0.10595	0.99879	0.98897	Imputed	-	-	-	-	-	0	AA	6	T	A	0.1101	7690
615	AA_A_163_29911261_exon3_EGT	A	T	0.90029	0.99556	0.95349	Imputed	-	-	-	-	-	0	AA	6	A	T	0.1033	7690
619	AA_A_163_29911261_exon3_EPR	A	T	0.10746	0.99801	0.98146	Imputed	-	-	-	-	-	0	AA	6	T	A	0.1107	7690
620	AA_A_163_29911261_exon3_EPT	A	T	0.90179	0.99633	0.96095	Imputed	-	-	-	-	-	0	AA	6	A	T	0.1027	7690
623	AA_A_163_29911261_exon3_ER	A	T	0.10595	0.99879	0.98897	Imputed	-	-	-	-	-	0	AA	6	T	A	0.1101	7690
625	AA_A_163_29911261_exon3_ERV	A	T	0.10595	0.99879	0.98897	Imputed	-	-	-	-	-	0	AA	6	T	A	0.1101	7690
626	AA_A_163_29911261_exon3_ERx	A	T	0.1061	0.99864	0.98735	Imputed	-	-	-	-	-	0	AA	6	T	A	0.1101	7690
627	AA_A_163_29911261_exon3_ET	A	T	0.90029	0.99556	0.95349	Imputed	-	-	-	-	-	0	AA	6	A	T	0.1033	7690
628	AA_A_163_29911261_exon3_ETV	A	T	0.90028	0.99555	0.95345	Imputed	-	-	-	-	-	0	AA	6	A	T	0.1033	7690
629	AA_A_163_29911261_exon3_ETx	A	T	0.90044	0.99571	0.95507	Imputed	-	-	-	-	-	0	AA	6	A	T	0.1033	7690
634	AA_A_163_29911261_exon3_GPR	A	T	0.0966	0.99843	0.98368	Imputed	-	-	-	-	-	0	AA	6	T	A	0.1033	7690
635	AA_A_163_29911261_exon3_GPT	A	T	0.89093	0.9961	0.96259	Imputed	-	-	-	-	-	0	AA	6	A	T	0.1104	7690
638	AA_A_163_29911261_exon3_GR	A	T	0.09509	0.99921	0.99197	Imputed	-	-	-	-	-	0	AA	6	T	A	0.1027	7690
640	AA_A_163_29911261_exon3_GRV	A	T	0.09509	0.99921	0.99197	Imputed	-	-	-	-	-	0	AA	6	T	A	0.1027	7690
641	AA_A_163_29911261_exon3_GRx	A	T	0.09524	0.99906	0.99019	Imputed	-	-	-	-	-	0	AA	6	T	A	0.1027	7690
642	AA_A_163_29911261_exon3_GT	A	T	0.88942	0.99533	0.9557	Imputed	-	-	-	-	-	0	AA	6	A	T	0.1109	7690
643	AA_A_163_29911261_exon3_GTV	A	T	0.88943	0.99533	0.95575	Imputed	-	-	-	-	-	0	AA	6	A	T	0.1109	7690
644	AA_A_163_29911261_exon3_GTx	A	T	0.88958	0.99548	0.95719	Imputed	-	-	-	-	-	0	AA	6	A	T	0.1109	7690
648	AA_A_163_29911261_exon3_PR	A	T	0.09659	0.99844	0.98373	Imputed	-	-	-	-	-	0	AA	6	T	A	0.1033	7690
650	AA_A_163_29911261_exon3_PRV	A	T	0.09659	0.99844	0.98373	Imputed	-	-	-	-	-	0	AA	6	T	A	0.1033	7690
651	AA_A_163_29911261_exon3_PRx	A	T	0.09675	0.99828	0.98198	Imputed	-	-	-	-	-	0	AA	6	T	A	0.1033	7690
652	AA_A_163_29911261_exon3_PT	A	T	0.89093	0.9961	0.96259	Imputed	-	-	-	-	-	0	AA	6	A	T	0.1104	7690
653	AA_A_163_29911261_exon3_PTV	A	T	0.89093	0.9961	0.96259	Imputed	-	-	-	-	-	0	AA	6	A	T	0.1104	7690
654	AA_A_163_29911261_exon3_PTx	A	T	0.89108	0.99626	0.9641	Imputed	-	-	-	-	-	0	AA	6	A	T	0.1104	7690
658	AA_A_163_29911261_exon3_R	A	T	0.09509	0.99921	0.99197	Imputed	-	-	-	-	-	0	AA	6	T	A	0.1027	7690
662	AA_A_163_29911261_exon3_RV	A	T	0.09509	0.99921	0.99197	Imputed	-	-	-	-	-	0	AA	6	T	A	0.1027	7690
663	AA_A_163_29911261_exon3_RVx	A	T	0.09524	0.99906	0.99019	Imputed	-	-	-	-	-	0	AA	6	T	A	0.1027	7690
664	AA_A_163_29911261_exon3_Rx	A	T	0.09524	0.99906	0.99019	Imputed	-	-	-	-	-	0	AA	6	T	A	0.1027	7690
665	AA_A_163_29911261_exon3_T	A	T	0.88943	0.99533	0.95573	Imputed	-	-	-	-	-	0	AA	6	A	T	0.1109	7690
666	AA_A_163_29911261_exon3_TV	A	T	0.88943	0.99533	0.95573	Imputed	-	-	-	-	-	0	AA	6	A	T	0.1109	7690
667	AA_A_163_29911261_exon3_TVx	A	T	0.88958	0.99548	0.95717	Imputed	-	-	-	-	-	0	AA	6	A	T	0.1109	7690
668	AA_A_163_29911261_exon3_Tx	A	T	0.88958	0.99549	0.95721	Imputed	-	-	-	-	-	0	AA	6	A	T	0.1109	7690
688	AA_A_166_29911270_exon3_D	A	T	0.1643	0.9984	0.98993	Imputed	-	-	-	-	-	0	AA	6	T	A	0.164	7690
690	AA_A_166_29911270_exon3_DR	A	T	0.16614	0.99791	0.9865	Imputed	-	-	-	-	-	0	AA	6	T	A	0.1654	7690
691	AA_A_166_29911270_exon3_DV	A	T	0.16463	0.99869	0.9917	Imputed	-	-	-	-	-	0	AA	6	T	A	0.1649	7690
692	AA_A_166_29911270_exon3_Dx	A	T	0.16479	0.99865	0.99136	Imputed	-	-	-	-	-	0	AA	6	T	A	0.1649	7690
693	AA_A_166_29911270_exon3_E	A	T	0.83074	0.99546	0.9699	Imputed	-	-	-	-	-	0	AA	6	A	T	0.1654	7690
694	AA_A_166_29911270_exon3_ER	A	T	0.83225	0.99623	0.97483	Imputed	-	-	-	-	-	0	AA	6	A	T	0.1649	7690
695	AA_A_166_29911270_exon3_EV	A	T	0.83074	0.99546	0.96987	Imputed	-	-	-	-	-	0	AA	6	A	T	0.1654	7690
696	AA_A_166_29911270_exon3_Ex	A	T	0.8309	0.9955	0.97016	Imputed	-	-	-	-	-	0	AA	6	A	T	0.1654	7690
702	AA_A_167_29911273_exon3_AG	A	T	0.1643	0.9984	0.98993	Imputed	-	-	-	-	-	0	AA	6	T	A	0.164	7690
704	AA_A_167_29911273_exon3_AW	A	T	0.83074	0.99546	0.9699	Imputed	-	-	-	-	-	0	AA	6	A	T	0.1654	7690
706	AA_A_167_29911273_exon3_G	A	T	0.16463	0.99869	0.9917	Imputed	-	-	-	-	-	0	AA	6	T	A	0.1649	7690
707	AA_A_167_29911273_exon3_GS	A	T	0.16614	0.99791	0.9865	Imputed	-	-	-	-	-	0	AA	6	T	A	0.1654	7690
709	AA_A_167_29911273_exon3_Gx	A	T	0.16479	0.99865	0.99136	Imputed	-	-	-	-	-	0	AA	6	T	A	0.1649	7690
711	AA_A_167_29911273_exon3_SW	A	T	0.83225	0.99623	0.97483	Imputed	-	-	-	-	-	0	AA	6	A	T	0.1649	7690
713	AA_A_167_29911273_exon3_W	A	T	0.83074	0.99546	0.9699	Imputed	-	-	-	-	-	0	AA	6	A	T	0.1654	7690
714	AA_A_167_29911273_exon3_Wx	A	T	0.8309	0.9955	0.97016	Imputed	-	-	-	-	-	0	AA	6	A	T	0.1654	7690
728	AA_A_17_29910582_exon2_R	A	T	0.81847	0.99437	0.9663	Imputed	-	-	-	-	-	0	AA	6	A	T	0.1775	7690
729	AA_A_17_29910582_exon2_S	A	T	0.17739	0.9963	0.9791	Imputed	-	-	-	-	-	0	AA	6	T	A	0.1769	7690
782	AA_A_184_29911903_exon4_A	A	T	0.50764	0.99728	0.99007	Imputed	-	-	-	-	-	0	AA	6	A	T	0.4683	7690
784	AA_A_184_29911903_exon4_AR	A	T	0.50751	0.99713	0.98954	Imputed	-	-	-	-	-	0	AA	6	A	T	0.4683	7690
785	AA_A_184_29911903_exon4_Ax	A	T	0.51012	0.99672	0.98779	Imputed	-	-	-	-	-	0	AA	6	A	T	0.4676	7690
786	AA_A_184_29911903_exon4_P	A	T	0.48681	0.99662	0.98755	Imputed	-	-	-	-	-	0	AA	6	T	A	0.4674	7690
838	AA_A_193_29911930_exon4_A	A	T	0.57996	0.99664	0.98707	Imputed	-	-	-	-	-	0	AA	6	A	T	0.4044	7690
839	AA_A_193_29911930_exon4_AC	A	T	0.57974	0.99648	0.9865	Imputed	-	-	-	-	-	0	AA	6	A	T	0.4044	7690
840	AA_A_193_29911930_exon4_AH	A	T	0.57984	0.99651	0.98659	Imputed	-	-	-	-	-	0	AA	6	A	T	0.4044	7690
842	AA_A_193_29911930_exon4_Ax	A	T	0.58246	0.99611	0.9848	Imputed	-	-	-	-	-	0	AA	6	A	T	0.4038	7690
844	AA_A_193_29911930_exon4_CP	A	T	0.41448	0.99784	0.99158	Imputed	-	-	-	-	-	0	AA	6	T	A	0.4038	7690
847	AA_A_193_29911930_exon4_HP	A	T	0.41458	0.99781	0.99148	Imputed	-	-	-	-	-	0	AA	6	T	A	0.4038	7690
849	AA_A_193_29911930_exon4_P	A	T	0.41448	0.99784	0.99158	Imputed	-	-	-	-	-	0	AA	6	T	A	0.4038	7690
850	AA_A_193_29911930_exon4_Px	A	T	0.41719	0.9982	0.99313	Imputed	-	-	-	-	-	0	AA	6	T	A	0.4044	7690
852	AA_A_194_29911933_exon4_I	A	T	0.4146	0.99764	0.99111	Imputed	-	-	-	-	-	0	AA	6	T	A	0.4042	7690
853	AA_A_194_29911933_exon4_IL	A	T	0.41458	0.99781	0.99147	Imputed	-	-	-	-	-	0	AA	6	T	A	0.4038	7690
855	AA_A_194_29911933_exon4_Ix	A	T	0.41729	0.99817	0.99305	Imputed	-	-	-	-	-	0	AA	6	T	A	0.4044	7690
856	AA_A_194_29911933_exon4_V	A	T	0.57974	0.99648	0.98652	Imputed	-	-	-	-	-	0	AA	6	A	T	0.4044	7690
861	AA_A_207_29911972_exon4_G	A	T	0.40957	0.9977	0.99128	Imputed	-	-	-	-	-	0	AA	6	T	A	0.4021	7690
862	AA_A_207_29911972_exon4_S	A	T	0.58467	0.99646	0.9864	Imputed	-	-	-	-	-	0	AA	6	A	T	0.4023	7690
866	AA_A_245_29912086_exon4_A	A	T	0.90184	0.99564	0.9539	Imputed	-	-	-	-	-	0	AA	6	A	T	0.09025	7690
867	AA_A_245_29912086_exon4_V	A	T	0.0921	0.99866	0.98505	Imputed	-	-	-	-	-	0	AA	6	T	A	0.0896	7690
869	AA_A_246_29912089_exon4_A	A	T	0.68988	0.99612	0.98309	Imputed	-	-	-	-	-	0	AA	6	A	T	0.3204	7690
870	AA_A_246_29912089_exon4_S	A	T	0.30422	0.9983	0.99251	Imputed	-	-	-	-	-	0	AA	6	T	A	0.3198	7690
872	AA_A_253_29912110_exon4_E	A	T	0.40957	0.9977	0.99129	Imputed	-	-	-	-	-	0	AA	6	T	A	0.4021	7690
873	AA_A_253_29912110_exon4_EK	A	T	0.41448	0.99784	0.99158	Imputed	-	-	-	-	-	0	AA	6	T	A	0.4038	7690
875	AA_A_253_29912110_exon4_Ex	A	T	0.4124	0.99815	0.99299	Imputed	-	-	-	-	-	0	AA	6	T	A	0.4023	7690
877	AA_A_253_29912110_exon4_Q	A	T	0.57971	0.99645	0.9864	Imputed	-	-	-	-	-	0	AA	6	A	T	0.4044	7690
889	AA_A_276_29912281_exon5_L	A	T	0.30248	0.99816	0.99203	Imputed	-	-	-	-	-	0	AA	6	T	A	0.2944	7690
890	AA_A_276_29912281_exon5_P	A	T	0.69116	0.99539	0.97998	Imputed	-	-	-	-	-	0	AA	6	A	T	0.2952	7690
896	AA_A_282_29912299_exon5_I	A	T	0.88662	0.99477	0.95174	Imputed	-	-	-	-	-	0	AA	6	A	T	0.1081	7690
897	AA_A_282_29912299_exon5_V	A	T	0.10702	0.99921	0.99299	Imputed	-	-	-	-	-	0	AA	6	T	A	0.1073	7690
899	AA_A_283_29912302_exon5_H	A	T	0.09969	0.99925	0.99289	Imputed	-	-	-	-	-	0	AA	6	T	A	0.09948	7690
900	AA_A_283_29912302_exon5_P	A	T	0.89395	0.99471	0.94809	Imputed	-	-	-	-	-	0	AA	6	A	T	0.1003	7690
909	AA_A_294_29912335_exon5_F	A	T	0.57922	0.99611	0.98508	Imputed	-	-	-	-	-	0	AA	6	A	T	0.4046	7690
910	AA_A_294_29912335_exon5_L	A	T	0.41442	0.99779	0.99137	Imputed	-	-	-	-	-	0	AA	6	T	A	0.4038	7690
914	AA_A_297_29912344_exon5_M	A	T	0.08932	0.99951	0.99483	Imputed	-	-	-	-	-	0	AA	6	T	A	0.1009	7690
915	AA_A_297_29912344_exon5_V	A	T	0.90433	0.99422	0.93728	Imputed	-	-	-	-	-	0	AA	6	A	T	0.1017	7690
917	AA_A_298_29912347_exon5_F	A	T	0.22444	0.99825	0.99121	Imputed	-	-	-	-	-	0	AA	6	T	A	0.2362	7690
918	AA_A_298_29912347_exon5_I	A	T	0.7692	0.99507	0.97432	Imputed	-	-	-	-	-	0	AA	6	A	T	0.2372	7690
920	AA_A_299_29912350_exon5_A	A	T	0.30908	0.99826	0.9924	Imputed	-	-	-	-	-	0	AA	6	T	A	0.3218	7690
921	AA_A_299_29912350_exon5_T	A	T	0.68458	0.99575	0.98144	Imputed	-	-	-	-	-	0	AA	6	A	T	0.3226	7690
928	AA_A_307_29912374_exon5_M	A	T	0.7692	0.99507	0.97432	Imputed	-	-	-	-	-	0	AA	6	A	T	0.2372	7690
929	AA_A_307_29912374_exon5_R	A	T	0.22444	0.99825	0.99121	Imputed	-	-	-	-	-	0	AA	6	T	A	0.2362	7690
938	AA_A_311_29912386_exon5_K	A	T	0.88664	0.99478	0.95183	Imputed	-	-	-	-	-	0	AA	6	A	T	0.1081	7690
939	AA_A_311_29912386_exon5_N	A	T	0.10702	0.99921	0.99299	Imputed	-	-	-	-	-	0	AA	6	T	A	0.1073	7690
948	AA_A_321_29912858_exon6_S	A	T	0.69121	0.99545	0.98022	Imputed	-	-	-	-	-	0	AA	6	A	T	0.2952	7690
949	AA_A_321_29912858_exon6_T	A	T	0.30247	0.99821	0.99222	Imputed	-	-	-	-	-	0	AA	6	T	A	0.2944	7690
953	AA_A_334_29913039_exon7_M	A	T	0.30415	0.99828	0.99245	Imputed	-	-	-	-	-	0	AA	6	T	A	0.3198	7690
954	AA_A_334_29913039_exon7_V	A	T	0.68955	0.99578	0.98144	Imputed	-	-	-	-	-	0	AA	6	A	T	0.3205	7690
995	AA_A_43_29910660_exon2_EQ	A	T	0.92021	0.99539	0.93914	Imputed	-	-	-	-	-	0	AA	6	A	T	0.07243	7690
996	AA_A_43_29910660_exon2_ER	A	T	0.07552	0.99933	0.99096	Imputed	-	-	-	-	-	0	AA	6	T	A	0.07243	7690
998	AA_A_43_29910660_exon2_Q	A	T	0.92021	0.99539	0.93914	Imputed	-	-	-	-	-	0	AA	6	A	T	0.07243	7690
999	AA_A_43_29910660_exon2_R	A	T	0.07552	0.99933	0.99096	Imputed	-	-	-	-	-	0	AA	6	T	A	0.07243	7690
1000	AA_A_44_29910663_exon2_ADK	A	T	0.07655	0.99812	0.97819	Imputed	-	-	-	-	-	0	AA	6	T	A	0.07594	7690
1001	AA_A_44_29910663_exon2_ADR	A	T	0.91918	0.99398	0.92564	Imputed	-	-	-	-	-	0	AA	6	A	T	0.07594	7690
1003	AA_A_44_29910663_exon2_AK	A	T	0.07654	0.99812	0.97822	Imputed	-	-	-	-	-	0	AA	6	T	A	0.07594	7690
1004	AA_A_44_29910663_exon2_AKM	A	T	0.07655	0.99811	0.97808	Imputed	-	-	-	-	-	0	AA	6	T	A	0.07594	7690
1006	AA_A_44_29910663_exon2_AKS	A	T	0.07667	0.998	0.97655	Imputed	-	-	-	-	-	0	AA	6	T	A	0.07594	7690
1007	AA_A_44_29910663_exon2_AMR	A	T	0.91919	0.99399	0.92577	Imputed	-	-	-	-	-	0	AA	6	A	T	0.07594	7690
1009	AA_A_44_29910663_exon2_AR	A	T	0.91918	0.99398	0.92564	Imputed	-	-	-	-	-	0	AA	6	A	T	0.07594	7690
1010	AA_A_44_29910663_exon2_ARS	A	T	0.9193	0.9941	0.92714	Imputed	-	-	-	-	-	0	AA	6	A	T	0.07594	7690
1012	AA_A_44_29910663_exon2_DK	A	T	0.07654	0.99812	0.97822	Imputed	-	-	-	-	-	0	AA	6	T	A	0.07594	7690
1013	AA_A_44_29910663_exon2_DR	A	T	0.91918	0.99397	0.92561	Imputed	-	-	-	-	-	0	AA	6	A	T	0.07594	7690
1015	AA_A_44_29910663_exon2_K	A	T	0.07654	0.99812	0.97822	Imputed	-	-	-	-	-	0	AA	6	T	A	0.07594	7690
1016	AA_A_44_29910663_exon2_KM	A	T	0.07655	0.99811	0.97808	Imputed	-	-	-	-	-	0	AA	6	T	A	0.07594	7690
1018	AA_A_44_29910663_exon2_KS	A	T	0.07667	0.998	0.97655	Imputed	-	-	-	-	-	0	AA	6	T	A	0.07594	7690
1019	AA_A_44_29910663_exon2_MR	A	T	0.91919	0.99398	0.92574	Imputed	-	-	-	-	-	0	AA	6	A	T	0.07594	7690
1021	AA_A_44_29910663_exon2_R	A	T	0.91918	0.99397	0.92561	Imputed	-	-	-	-	-	0	AA	6	A	T	0.07594	7690
1022	AA_A_44_29910663_exon2_RS	A	T	0.9193	0.99409	0.92711	Imputed	-	-	-	-	-	0	AA	6	A	T	0.07594	7690
1124	AA_A_56_29910699_exon2_AG	A	T	0.79249	0.99257	0.96486	Imputed	-	-	-	-	-	0	AA	6	A	T	0.2053	7690
1125	AA_A_56_29910699_exon2_AR	A	T	0.19843	0.99436	0.97527	Imputed	-	-	-	-	-	0	AA	6	T	A	0.2026	7690
1127	AA_A_56_29910699_exon2_EG	A	T	0.79742	0.99255	0.96409	Imputed	-	-	-	-	-	0	AA	6	A	T	0.2033	7690
1128	AA_A_56_29910699_exon2_ER	A	T	0.20336	0.99434	0.97559	Imputed	-	-	-	-	-	0	AA	6	T	A	0.2047	7690
1130	AA_A_56_29910699_exon2_G	A	T	0.79249	0.99257	0.96486	Imputed	-	-	-	-	-	0	AA	6	A	T	0.2053	7690
1132	AA_A_56_29910699_exon2_Gx	A	T	0.79249	0.99257	0.96486	Imputed	-	-	-	-	-	0	AA	6	A	T	0.2053	7690
1133	AA_A_56_29910699_exon2_R	A	T	0.19843	0.99436	0.97527	Imputed	-	-	-	-	-	0	AA	6	T	A	0.2026	7690
1134	AA_A_56_29910699_exon2_Rx	A	T	0.19843	0.99436	0.97527	Imputed	-	-	-	-	-	0	AA	6	T	A	0.2026	7690
1171	AA_A_62_29910717_exon2_E	A	T	0.11258	0.9989	0.99065	Imputed	-	-	-	-	-	0	AA	6	T	A	0.1094	7690
1172	AA_A_62_29910717_exon2_EG	A	T	0.29683	0.99675	0.98656	Imputed	-	-	-	-	-	0	AA	6	T	A	0.2954	7690
1173	AA_A_62_29910717_exon2_EGL	A	T	0.3596	0.9966	0.9874	Imputed	-	-	-	-	-	0	AA	6	T	A	0.3676	7690
1174	AA_A_62_29910717_exon2_EGQ	A	T	0.71857	0.99349	0.97178	Imputed	-	-	-	-	-	0	AA	6	A	T	0.2766	7690
1175	AA_A_62_29910717_exon2_EGR	A	T	0.51118	0.99412	0.97956	Imputed	-	-	-	-	-	0	AA	6	T	A	0.5	7690
1176	AA_A_62_29910717_exon2_EGx	A	T	0.29698	0.99684	0.987	Imputed	-	-	-	-	-	0	AA	6	T	A	0.2954	7690
1177	AA_A_62_29910717_exon2_EL	A	T	0.17533	0.99867	0.99246	Imputed	-	-	-	-	-	0	AA	6	T	A	0.1815	7690
1178	AA_A_62_29910717_exon2_ELQ	A	T	0.59707	0.99524	0.98262	Imputed	-	-	-	-	-	0	AA	6	A	T	0.3905	7690
1179	AA_A_62_29910717_exon2_ELR	A	T	0.38969	0.99313	0.97546	Imputed	-	-	-	-	-	0	AA	6	T	A	0.3856	7690
1180	AA_A_62_29910717_exon2_ELx	A	T	0.17549	0.99863	0.99219	Imputed	-	-	-	-	-	0	AA	6	T	A	0.1815	7690
1181	AA_A_62_29910717_exon2_EQ	A	T	0.5343	0.99539	0.9836	Imputed	-	-	-	-	-	0	AA	6	A	T	0.4628	7690
1182	AA_A_62_29910717_exon2_EQR	A	T	0.74866	0.99411	0.97139	Imputed	-	-	-	-	-	0	AA	6	A	T	0.2584	7690
1183	AA_A_62_29910717_exon2_EQx	A	T	0.53446	0.99535	0.98347	Imputed	-	-	-	-	-	0	AA	6	A	T	0.4628	7690
1184	AA_A_62_29910717_exon2_ER	A	T	0.32692	0.9931	0.97343	Imputed	-	-	-	-	-	0	AA	6	T	A	0.3134	7690
1185	AA_A_62_29910717_exon2_ERx	A	T	0.32707	0.99311	0.97348	Imputed	-	-	-	-	-	0	AA	6	T	A	0.3135	7690
1186	AA_A_62_29910717_exon2_Ex	A	T	0.11271	0.99888	0.99048	Imputed	-	-	-	-	-	0	AA	6	T	A	0.1094	7690
1187	AA_A_62_29910717_exon2_G	A	T	0.18427	0.99762	0.986	Imputed	-	-	-	-	-	0	AA	6	T	A	0.1861	7690
1188	AA_A_62_29910717_exon2_GL	A	T	0.24704	0.99715	0.98673	Imputed	-	-	-	-	-	0	AA	6	T	A	0.2583	7690
1189	AA_A_62_29910717_exon2_GQ	A	T	0.60601	0.99359	0.97683	Imputed	-	-	-	-	-	0	AA	6	A	T	0.386	7690
1190	AA_A_62_29910717_exon2_GR	A	T	0.39863	0.99474	0.98088	Imputed	-	-	-	-	-	0	AA	6	T	A	0.3904	7690
1191	AA_A_62_29910717_exon2_Gx	A	T	0.18443	0.9976	0.98586	Imputed	-	-	-	-	-	0	AA	6	T	A	0.1861	7690
1192	AA_A_62_29910717_exon2_L	A	T	0.06277	0.99943	0.9924	Imputed	-	-	-	-	-	0	AA	6	T	A	0.07217	7690
1193	AA_A_62_29910717_exon2_LQ	A	T	0.48452	0.99528	0.98372	Imputed	-	-	-	-	-	0	AA	6	T	A	0.4999	7690
1194	AA_A_62_29910717_exon2_LR	A	T	0.27713	0.99369	0.97319	Imputed	-	-	-	-	-	0	AA	6	T	A	0.2762	7690
1195	AA_A_62_29910717_exon2_Lx	A	T	0.06293	0.99927	0.98982	Imputed	-	-	-	-	-	0	AA	6	T	A	0.07217	7690
1196	AA_A_62_29910717_exon2_Q	A	T	0.42174	0.99576	0.98484	Imputed	-	-	-	-	-	0	AA	6	T	A	0.4276	7690
1197	AA_A_62_29910717_exon2_QR	A	T	0.6361	0.99421	0.97764	Imputed	-	-	-	-	-	0	AA	6	A	T	0.368	7690
1198	AA_A_62_29910717_exon2_Qx	A	T	0.4219	0.9956	0.98425	Imputed	-	-	-	-	-	0	AA	6	T	A	0.4276	7690
1199	AA_A_62_29910717_exon2_R	A	T	0.21436	0.99398	0.96965	Imputed	-	-	-	-	-	0	AA	6	T	A	0.204	7690
1200	AA_A_62_29910717_exon2_Rx	A	T	0.21452	0.99388	0.96905	Imputed	-	-	-	-	-	0	AA	6	T	A	0.2042	7690
1202	AA_A_63_29910720_exon2_DE	A	T	0.71855	0.99349	0.97176	Imputed	-	-	-	-	-	0	AA	6	A	T	0.2766	7690
1203	AA_A_63_29910720_exon2_DN	A	T	0.21436	0.99398	0.96965	Imputed	-	-	-	-	-	0	AA	6	T	A	0.204	7690
1204	AA_A_63_29910720_exon2_DQ	A	T	0.06277	0.99943	0.9924	Imputed	-	-	-	-	-	0	AA	6	T	A	0.07217	7690
1206	AA_A_63_29910720_exon2_E	A	T	0.71857	0.99349	0.97178	Imputed	-	-	-	-	-	0	AA	6	A	T	0.2766	7690
1207	AA_A_63_29910720_exon2_EN	A	T	0.93292	0.99541	0.93006	Imputed	-	-	-	-	-	0	AA	6	A	T	0.07217	7690
1208	AA_A_63_29910720_exon2_EQ	A	T	0.78134	0.99348	0.96649	Imputed	-	-	-	-	-	0	AA	6	A	T	0.2043	7690
1209	AA_A_63_29910720_exon2_Ex	A	T	0.71872	0.99359	0.97226	Imputed	-	-	-	-	-	0	AA	6	A	T	0.2765	7690
1210	AA_A_63_29910720_exon2_N	A	T	0.21436	0.99398	0.96965	Imputed	-	-	-	-	-	0	AA	6	T	A	0.204	7690
1211	AA_A_63_29910720_exon2_NQ	A	T	0.27713	0.99369	0.97319	Imputed	-	-	-	-	-	0	AA	6	T	A	0.2762	7690
1212	AA_A_63_29910720_exon2_Nx	A	T	0.21452	0.99388	0.96905	Imputed	-	-	-	-	-	0	AA	6	T	A	0.2042	7690
1213	AA_A_63_29910720_exon2_Q	A	T	0.06277	0.99943	0.9924	Imputed	-	-	-	-	-	0	AA	6	T	A	0.07217	7690
1214	AA_A_63_29910720_exon2_Qx	A	T	0.06293	0.99927	0.98982	Imputed	-	-	-	-	-	0	AA	6	T	A	0.07217	7690
1220	AA_A_65_29910726_exon2_.EG	A	T	0.10772	0.99885	0.99014	Imputed	-	-	-	-	-	0	AA	6	T	A	0.1073	7690
1222	AA_A_65_29910726_exon2_.ER	A	T	0.88811	0.99527	0.95516	Imputed	-	-	-	-	-	0	AA	6	A	T	0.1073	7690
1224	AA_A_65_29910726_exon2_.G	A	T	0.10772	0.99885	0.99014	Imputed	-	-	-	-	-	0	AA	6	T	A	0.1073	7690
1225	AA_A_65_29910726_exon2_.GQ	A	T	0.10772	0.99885	0.99014	Imputed	-	-	-	-	-	0	AA	6	T	A	0.1073	7690
1227	AA_A_65_29910726_exon2_.Gx	A	T	0.10788	0.99881	0.98974	Imputed	-	-	-	-	-	0	AA	6	T	A	0.1073	7690
1229	AA_A_65_29910726_exon2_.QR	A	T	0.88811	0.99527	0.95516	Imputed	-	-	-	-	-	0	AA	6	A	T	0.1073	7690
1231	AA_A_65_29910726_exon2_.R	A	T	0.88811	0.99527	0.95516	Imputed	-	-	-	-	-	0	AA	6	A	T	0.1073	7690
1232	AA_A_65_29910726_exon2_.Rx	A	T	0.88827	0.99531	0.95547	Imputed	-	-	-	-	-	0	AA	6	A	T	0.1073	7690
1234	AA_A_65_29910726_exon2_EG	A	T	0.10758	0.99899	0.99118	Imputed	-	-	-	-	-	0	AA	6	T	A	0.1073	7690
1236	AA_A_65_29910726_exon2_ER	A	T	0.88792	0.99507	0.95346	Imputed	-	-	-	-	-	0	AA	6	A	T	0.1073	7690
1238	AA_A_65_29910726_exon2_G	A	T	0.10758	0.99899	0.99118	Imputed	-	-	-	-	-	0	AA	6	T	A	0.1073	7690
1239	AA_A_65_29910726_exon2_GQ	A	T	0.10758	0.99899	0.99118	Imputed	-	-	-	-	-	0	AA	6	T	A	0.1073	7690
1241	AA_A_65_29910726_exon2_Gx	A	T	0.10774	0.99895	0.99077	Imputed	-	-	-	-	-	0	AA	6	T	A	0.1073	7690
1243	AA_A_65_29910726_exon2_QR	A	T	0.88792	0.99507	0.95346	Imputed	-	-	-	-	-	0	AA	6	A	T	0.1073	7690
1245	AA_A_65_29910726_exon2_R	A	T	0.88798	0.99513	0.95421	Imputed	-	-	-	-	-	0	AA	6	A	T	0.1073	7690
1246	AA_A_65_29910726_exon2_Rx	A	T	0.88813	0.99517	0.95452	Imputed	-	-	-	-	-	0	AA	6	A	T	0.1073	7690
1249	AA_A_66_29910729_exon2_.K	A	T	0.29203	0.99661	0.98582	Imputed	-	-	-	-	-	0	AA	6	T	A	0.2934	7690
1251	AA_A_66_29910729_exon2_.KQ	A	T	0.29197	0.99667	0.9862	Imputed	-	-	-	-	-	0	AA	6	T	A	0.2934	7690
1252	AA_A_66_29910729_exon2_.KS	A	T	0.29197	0.99667	0.9862	Imputed	-	-	-	-	-	0	AA	6	T	A	0.2934	7690
1253	AA_A_66_29910729_exon2_.Kx	A	T	0.29218	0.9967	0.98627	Imputed	-	-	-	-	-	0	AA	6	T	A	0.2934	7690
1254	AA_A_66_29910729_exon2_.N	A	T	0.70387	0.99406	0.97433	Imputed	-	-	-	-	-	0	AA	6	A	T	0.2936	7690
1255	AA_A_66_29910729_exon2_.NQ	A	T	0.70387	0.99406	0.97433	Imputed	-	-	-	-	-	0	AA	6	A	T	0.2936	7690
1256	AA_A_66_29910729_exon2_.NS	A	T	0.70387	0.99406	0.97433	Imputed	-	-	-	-	-	0	AA	6	A	T	0.2936	7690
1257	AA_A_66_29910729_exon2_.Nx	A	T	0.70402	0.99397	0.97387	Imputed	-	-	-	-	-	0	AA	6	A	T	0.2936	7690
1264	AA_A_66_29910729_exon2_K	A	T	0.29183	0.99681	0.98667	Imputed	-	-	-	-	-	0	AA	6	T	A	0.2934	7690
1266	AA_A_66_29910729_exon2_KQ	A	T	0.29183	0.99681	0.98667	Imputed	-	-	-	-	-	0	AA	6	T	A	0.2934	7690
1267	AA_A_66_29910729_exon2_KS	A	T	0.29183	0.99681	0.98668	Imputed	-	-	-	-	-	0	AA	6	T	A	0.2934	7690
1268	AA_A_66_29910729_exon2_Kx	A	T	0.29199	0.9969	0.98711	Imputed	-	-	-	-	-	0	AA	6	T	A	0.2934	7690
1269	AA_A_66_29910729_exon2_N	A	T	0.70373	0.99393	0.97389	Imputed	-	-	-	-	-	0	AA	6	A	T	0.2936	7690
1270	AA_A_66_29910729_exon2_NQ	A	T	0.70367	0.99387	0.97351	Imputed	-	-	-	-	-	0	AA	6	A	T	0.2936	7690
1271	AA_A_66_29910729_exon2_NS	A	T	0.70367	0.99387	0.97352	Imputed	-	-	-	-	-	0	AA	6	A	T	0.2936	7690
1272	AA_A_66_29910729_exon2_Nx	A	T	0.70383	0.99378	0.97306	Imputed	-	-	-	-	-	0	AA	6	A	T	0.2936	7690
1278	AA_A_67_29910732_exon2_.M	A	T	0.07669	0.99798	0.97675	Imputed	-	-	-	-	-	0	AA	6	T	A	0.07594	7690
1279	AA_A_67_29910732_exon2_.V	A	T	0.91915	0.99394	0.92529	Imputed	-	-	-	-	-	0	AA	6	A	T	0.07594	7690
1281	AA_A_67_29910732_exon2_EM	A	T	0.07655	0.99811	0.97809	Imputed	-	-	-	-	-	0	AA	6	T	A	0.07594	7690
1282	AA_A_67_29910732_exon2_EV	A	T	0.91902	0.9938	0.92405	Imputed	-	-	-	-	-	0	AA	6	A	T	0.07594	7690
1284	AA_A_67_29910732_exon2_M	A	T	0.07655	0.99811	0.97812	Imputed	-	-	-	-	-	0	AA	6	T	A	0.07594	7690
1286	AA_A_67_29910732_exon2_Mx	A	T	0.0767	0.99796	0.97597	Imputed	-	-	-	-	-	0	AA	6	T	A	0.07594	7690
1287	AA_A_67_29910732_exon2_V	A	T	0.91901	0.99381	0.92408	Imputed	-	-	-	-	-	0	AA	6	A	T	0.07594	7690
1288	AA_A_67_29910732_exon2_Vx	A	T	0.91911	0.99391	0.92496	Imputed	-	-	-	-	-	0	AA	6	A	T	0.07594	7690
1318	AA_A_70_29910741_exon2_.H	A	T	0.65203	0.99047	0.96407	Imputed	-	-	-	-	-	0	AA	6	A	T	0.3458	7690
1320	AA_A_70_29910741_exon2_.Q	A	T	0.34389	0.98988	0.96217	Imputed	-	-	-	-	-	0	AA	6	T	A	0.3453	7690
1322	AA_A_70_29910741_exon2_H	A	T	0.65183	0.9905	0.96422	Imputed	-	-	-	-	-	0	AA	6	A	T	0.3458	7690
1323	AA_A_70_29910741_exon2_HL	A	T	0.65183	0.9905	0.96422	Imputed	-	-	-	-	-	0	AA	6	A	T	0.3458	7690
1325	AA_A_70_29910741_exon2_Hx	A	T	0.65199	0.99076	0.96515	Imputed	-	-	-	-	-	0	AA	6	A	T	0.3456	7690
1326	AA_A_70_29910741_exon2_LQ	A	T	0.34368	0.98984	0.96199	Imputed	-	-	-	-	-	0	AA	6	T	A	0.3453	7690
1328	AA_A_70_29910741_exon2_Q	A	T	0.34373	0.9899	0.96221	Imputed	-	-	-	-	-	0	AA	6	T	A	0.3453	7690
1329	AA_A_70_29910741_exon2_Qx	A	T	0.34391	0.9898	0.96179	Imputed	-	-	-	-	-	0	AA	6	T	A	0.3454	7690
1344	AA_A_73_29910750_exon2_.I	A	T	0.073	0.9982	0.97678	Imputed	-	-	-	-	-	0	AA	6	T	A	0.06385	7690
1345	AA_A_73_29910750_exon2_.IS	A	T	0.07301	0.99819	0.9766	Imputed	-	-	-	-	-	0	AA	6	T	A	0.06385	7690
1347	AA_A_73_29910750_exon2_.Ix	A	T	0.07316	0.99804	0.97458	Imputed	-	-	-	-	-	0	AA	6	T	A	0.06385	7690
1348	AA_A_73_29910750_exon2_.IX	A	T	0.07307	0.99813	0.97587	Imputed	-	-	-	-	-	0	AA	6	T	A	0.06385	7690
1350	AA_A_73_29910750_exon2_.ST	A	T	0.92291	0.99548	0.93965	Imputed	-	-	-	-	-	0	AA	6	A	T	0.06385	7690
1353	AA_A_73_29910750_exon2_.T	A	T	0.9229	0.99547	0.93948	Imputed	-	-	-	-	-	0	AA	6	A	T	0.06385	7690
1354	AA_A_73_29910750_exon2_.Tx	A	T	0.92307	0.99563	0.94164	Imputed	-	-	-	-	-	0	AA	6	A	T	0.06385	7690
1355	AA_A_73_29910750_exon2_.TX	A	T	0.92291	0.99548	0.93965	Imputed	-	-	-	-	-	0	AA	6	A	T	0.06385	7690
1359	AA_A_73_29910750_exon2_I	A	T	0.07278	0.99842	0.97922	Imputed	-	-	-	-	-	0	AA	6	T	A	0.06385	7690
1360	AA_A_73_29910750_exon2_IS	A	T	0.07278	0.99842	0.97922	Imputed	-	-	-	-	-	0	AA	6	T	A	0.06385	7690
1362	AA_A_73_29910750_exon2_Ix	A	T	0.07294	0.99826	0.977	Imputed	-	-	-	-	-	0	AA	6	T	A	0.06385	7690
1363	AA_A_73_29910750_exon2_IX	A	T	0.0728	0.9984	0.97903	Imputed	-	-	-	-	-	0	AA	6	T	A	0.06385	7690
1364	AA_A_73_29910750_exon2_ST	A	T	0.9227	0.99527	0.93752	Imputed	-	-	-	-	-	0	AA	6	A	T	0.06385	7690
1366	AA_A_73_29910750_exon2_T	A	T	0.92268	0.99525	0.9373	Imputed	-	-	-	-	-	0	AA	6	A	T	0.06385	7690
1367	AA_A_73_29910750_exon2_Tx	A	T	0.92286	0.99543	0.9395	Imputed	-	-	-	-	-	0	AA	6	A	T	0.06385	7690
1368	AA_A_73_29910750_exon2_TX	A	T	0.92272	0.99528	0.93769	Imputed	-	-	-	-	-	0	AA	6	A	T	0.06385	7690
1371	AA_A_74_29910753_exon2_D	A	T	0.80616	0.99393	0.96407	Imputed	-	-	-	-	-	0	AA	6	A	T	0.188	7690
1373	AA_A_74_29910753_exon2_DN	A	T	0.81111	0.9939	0.96321	Imputed	-	-	-	-	-	0	AA	6	A	T	0.186	7690
1374	AA_A_74_29910753_exon2_DP	A	T	0.80617	0.99392	0.96403	Imputed	-	-	-	-	-	0	AA	6	A	T	0.188	7690
1375	AA_A_74_29910753_exon2_Dx	A	T	0.80633	0.99395	0.96413	Imputed	-	-	-	-	-	0	AA	6	A	T	0.188	7690
1376	AA_A_74_29910753_exon2_H	A	T	0.1846	0.99725	0.98367	Imputed	-	-	-	-	-	0	AA	6	T	A	0.186	7690
1377	AA_A_74_29910753_exon2_HN	A	T	0.18953	0.99723	0.98385	Imputed	-	-	-	-	-	0	AA	6	T	A	0.188	7690
1378	AA_A_74_29910753_exon2_HP	A	T	0.1846	0.99725	0.98367	Imputed	-	-	-	-	-	0	AA	6	T	A	0.186	7690
1379	AA_A_74_29910753_exon2_Hx	A	T	0.18476	0.99722	0.98353	Imputed	-	-	-	-	-	0	AA	6	T	A	0.186	7690
1389	AA_A_76_29910759_exon2_A	A	T	0.156	0.99634	0.97803	Imputed	-	-	-	-	-	0	AA	6	T	A	0.1636	7690
1390	AA_A_76_29910759_exon2_AE	A	T	0.38897	0.99366	0.98057	Imputed	-	-	-	-	-	0	AA	6	T	A	0.403	7690
1391	AA_A_76_29910759_exon2_AG	A	T	0.15604	0.99639	0.97841	Imputed	-	-	-	-	-	0	AA	6	T	A	0.1636	7690
1392	AA_A_76_29910759_exon2_AV	A	T	0.76277	0.99141	0.95901	Imputed	-	-	-	-	-	0	AA	6	A	T	0.2386	7690
1393	AA_A_76_29910759_exon2_Ax	A	T	0.1562	0.99624	0.97727	Imputed	-	-	-	-	-	0	AA	6	T	A	0.1636	7690
1394	AA_A_76_29910759_exon2_E	A	T	0.23294	0.99484	0.97661	Imputed	-	-	-	-	-	0	AA	6	T	A	0.2385	7690
1395	AA_A_76_29910759_exon2_EG	A	T	0.23294	0.99484	0.97661	Imputed	-	-	-	-	-	0	AA	6	T	A	0.2385	7690
1396	AA_A_76_29910759_exon2_EV	A	T	0.83967	0.99264	0.95203	Imputed	-	-	-	-	-	0	AA	6	A	T	0.1637	7690
1397	AA_A_76_29910759_exon2_Ex	A	T	0.23309	0.9948	0.9764	Imputed	-	-	-	-	-	0	AA	6	T	A	0.2385	7690
1398	AA_A_76_29910759_exon2_GV	A	T	0.60673	0.99083	0.96953	Imputed	-	-	-	-	-	0	AA	6	A	T	0.4034	7690
1400	AA_A_76_29910759_exon2_V	A	T	0.60673	0.99083	0.96953	Imputed	-	-	-	-	-	0	AA	6	A	T	0.4034	7690
1401	AA_A_76_29910759_exon2_Vx	A	T	0.60689	0.99087	0.96967	Imputed	-	-	-	-	-	0	AA	6	A	T	0.4034	7690
1403	AA_A_77_29910762_exon2_D	A	T	0.60841	0.99237	0.97189	Imputed	-	-	-	-	-	0	AA	6	A	T	0.4025	7690
1405	AA_A_77_29910762_exon2_DP	A	T	0.60673	0.99083	0.96953	Imputed	-	-	-	-	-	0	AA	6	A	T	0.4034	7690
1406	AA_A_77_29910762_exon2_DS	A	T	0.63168	0.99213	0.97083	Imputed	-	-	-	-	-	0	AA	6	A	T	0.3744	7690
1407	AA_A_77_29910762_exon2_Dx	A	T	0.60689	0.99087	0.96967	Imputed	-	-	-	-	-	0	AA	6	A	T	0.4034	7690
1408	AA_A_77_29910762_exon2_N	A	T	0.36403	0.99508	0.98285	Imputed	-	-	-	-	-	0	AA	6	T	A	0.3741	7690
1409	AA_A_77_29910762_exon2_NP	A	T	0.36403	0.99508	0.98285	Imputed	-	-	-	-	-	0	AA	6	T	A	0.3741	7690
1410	AA_A_77_29910762_exon2_NS	A	T	0.38897	0.99366	0.98057	Imputed	-	-	-	-	-	0	AA	6	T	A	0.403	7690
1411	AA_A_77_29910762_exon2_Nx	A	T	0.36419	0.99504	0.98268	Imputed	-	-	-	-	-	0	AA	6	T	A	0.3741	7690
1412	AA_A_77_29910762_exon2_PS	A	T	0.02495	0.99653	0.88779	Imputed	-	-	-	-	-	0	AA	6	T	A	0.02796	7690
1414	AA_A_77_29910762_exon2_S	A	T	0.02495	0.99653	0.88779	Imputed	-	-	-	-	-	0	AA	6	T	A	0.02796	7690
1415	AA_A_77_29910762_exon2_Sx	A	T	0.0251	0.99638	0.88225	Imputed	-	-	-	-	-	0	AA	6	T	A	0.02796	7690
1419	AA_A_79_29910768_exon2_A	A	T	0.01233	0.99968	0.98309	Imputed	-	-	-	-	-	0	AA	6	T	A	0.0156	7690
1420	AA_A_79_29910768_exon2_AD	A	T	0.01233	0.99968	0.98309	Imputed	-	-	-	-	-	0	AA	6	T	A	0.0156	7690
1421	AA_A_79_29910768_exon2_AG	A	T	0.86326	0.99198	0.9412	Imputed	-	-	-	-	-	0	AA	6	A	T	0.1354	7690
1422	AA_A_79_29910768_exon2_AR	A	T	0.14478	0.99559	0.97146	Imputed	-	-	-	-	-	0	AA	6	T	A	0.151	7690
1423	AA_A_79_29910768_exon2_Ax	A	T	0.01249	0.99953	0.97085	Imputed	-	-	-	-	-	0	AA	6	T	A	0.0156	7690
1424	AA_A_79_29910768_exon2_DG	A	T	0.85093	0.99197	0.94509	Imputed	-	-	-	-	-	0	AA	6	A	T	0.151	7690
1425	AA_A_79_29910768_exon2_DR	A	T	0.13245	0.99561	0.96952	Imputed	-	-	-	-	-	0	AA	6	T	A	0.1352	7690
1427	AA_A_79_29910768_exon2_G	A	T	0.85093	0.99197	0.94509	Imputed	-	-	-	-	-	0	AA	6	A	T	0.151	7690
1429	AA_A_79_29910768_exon2_Gx	A	T	0.85109	0.99201	0.94532	Imputed	-	-	-	-	-	0	AA	6	A	T	0.151	7690
1430	AA_A_79_29910768_exon2_R	A	T	0.13245	0.99561	0.96952	Imputed	-	-	-	-	-	0	AA	6	T	A	0.1352	7690
1431	AA_A_79_29910768_exon2_Rx	A	T	0.1326	0.99557	0.96921	Imputed	-	-	-	-	-	0	AA	6	T	A	0.1352	7690
1433	AA_A_80_29910771_exon2_I	A	T	0.13082	0.99724	0.98063	Imputed	-	-	-	-	-	0	AA	6	T	A	0.1352	7690
1434	AA_A_80_29910771_exon2_IP	A	T	0.13245	0.99561	0.96952	Imputed	-	-	-	-	-	0	AA	6	T	A	0.1352	7690
1436	AA_A_80_29910771_exon2_Ix	A	T	0.1326	0.99557	0.96921	Imputed	-	-	-	-	-	0	AA	6	T	A	0.1352	7690
1437	AA_A_80_29910771_exon2_T	A	T	0.86326	0.99198	0.9412	Imputed	-	-	-	-	-	0	AA	6	A	T	0.1354	7690
1439	AA_A_81_29910774_exon2_A	A	T	0.13082	0.99724	0.98063	Imputed	-	-	-	-	-	0	AA	6	T	A	0.1352	7690
1441	AA_A_81_29910774_exon2_AP	A	T	0.13245	0.99561	0.96952	Imputed	-	-	-	-	-	0	AA	6	T	A	0.1352	7690
1442	AA_A_81_29910774_exon2_Ax	A	T	0.1326	0.99557	0.96921	Imputed	-	-	-	-	-	0	AA	6	T	A	0.1352	7690
1443	AA_A_81_29910774_exon2_L	A	T	0.86326	0.99198	0.9412	Imputed	-	-	-	-	-	0	AA	6	A	T	0.1354	7690
1445	AA_A_82_29910777_exon2_HL	A	T	0.13082	0.99724	0.98062	Imputed	-	-	-	-	-	0	AA	6	T	A	0.1352	7690
1446	AA_A_82_29910777_exon2_HR	A	T	0.86326	0.99198	0.9412	Imputed	-	-	-	-	-	0	AA	6	A	T	0.1354	7690
1448	AA_A_82_29910777_exon2_L	A	T	0.13245	0.99561	0.96952	Imputed	-	-	-	-	-	0	AA	6	T	A	0.1352	7690
1449	AA_A_82_29910777_exon2_R	A	T	0.86326	0.99198	0.94119	Imputed	-	-	-	-	-	0	AA	6	A	T	0.1354	7690
1451	AA_A_83_29910780_exon2_G	A	T	0.86488	0.9936	0.95121	Imputed	-	-	-	-	-	0	AA	6	A	T	0.1354	7690
1452	AA_A_83_29910780_exon2_GL	A	T	0.86326	0.99198	0.9412	Imputed	-	-	-	-	-	0	AA	6	A	T	0.1354	7690
1454	AA_A_83_29910780_exon2_Gx	A	T	0.86342	0.99202	0.94144	Imputed	-	-	-	-	-	0	AA	6	A	T	0.1354	7690
1455	AA_A_83_29910780_exon2_R	A	T	0.13245	0.99561	0.96952	Imputed	-	-	-	-	-	0	AA	6	T	A	0.1352	7690
1471	AA_A_9_29910558_exon2_F	A	T	0.36694	0.99206	0.97176	Imputed	-	-	-	-	-	0	AA	6	T	A	0.3671	7690
1472	AA_A_9_29910558_exon2_FS	A	T	0.65212	0.99288	0.9732	Imputed	-	-	-	-	-	0	AA	6	A	T	0.3485	7690
1473	AA_A_9_29910558_exon2_FT	A	T	0.50176	0.99082	0.96905	Imputed	-	-	-	-	-	0	AA	6	A	T	0.4975	7690
1474	AA_A_9_29910558_exon2_FY	A	T	0.57586	0.99418	0.97958	Imputed	-	-	-	-	-	0	AA	6	A	T	0.4202	7690
1475	AA_A_9_29910558_exon2_S	A	T	0.28519	0.99542	0.98138	Imputed	-	-	-	-	-	0	AA	6	T	A	0.2843	7690
1476	AA_A_9_29910558_exon2_T	A	T	0.13481	0.99821	0.98631	Imputed	-	-	-	-	-	0	AA	6	T	A	0.1352	7690
1477	AA_A_9_29910558_exon2_Y	A	T	0.20893	0.99336	0.96656	Imputed	-	-	-	-	-	0	AA	6	T	A	0.2125	7690
1478	AA_A_90_29910801_exon2_A	A	T	0.83896	0.99246	0.95055	Imputed	-	-	-	-	-	0	AA	6	A	T	0.1575	7690
1480	AA_A_90_29910801_exon2_AR	A	T	0.83895	0.99241	0.95021	Imputed	-	-	-	-	-	0	AA	6	A	T	0.1575	7690
1481	AA_A_90_29910801_exon2_AT	A	T	0.83895	0.99241	0.95021	Imputed	-	-	-	-	-	0	AA	6	A	T	0.1575	7690
1482	AA_A_90_29910801_exon2_Ax	A	T	0.8391	0.99256	0.95127	Imputed	-	-	-	-	-	0	AA	6	A	T	0.1575	7690
1483	AA_A_90_29910801_exon2_D	A	T	0.15675	0.9961	0.97572	Imputed	-	-	-	-	-	0	AA	6	T	A	0.1568	7690
1484	AA_A_90_29910801_exon2_DR	A	T	0.15675	0.9961	0.97572	Imputed	-	-	-	-	-	0	AA	6	T	A	0.1568	7690
1485	AA_A_90_29910801_exon2_DT	A	T	0.15675	0.9961	0.97572	Imputed	-	-	-	-	-	0	AA	6	T	A	0.1568	7690
1486	AA_A_90_29910801_exon2_Dx	A	T	0.15691	0.99594	0.97459	Imputed	-	-	-	-	-	0	AA	6	T	A	0.1568	7690
1498	AA_A_95_29911057_exon3_I	A	T	0.70385	0.99417	0.97475	Imputed	-	-	-	-	-	0	AA	6	A	T	0.2936	7690
1499	AA_A_95_29911057_exon3_IL	A	T	0.88689	0.99424	0.94646	Imputed	-	-	-	-	-	0	AA	6	A	T	0.1137	7690
1500	AA_A_95_29911057_exon3_IP	A	T	0.70384	0.99416	0.97471	Imputed	-	-	-	-	-	0	AA	6	A	T	0.2936	7690
1501	AA_A_95_29911057_exon3_IV	A	T	0.81265	0.995	0.96917	Imputed	-	-	-	-	-	0	AA	6	A	T	0.1797	7690
1502	AA_A_95_29911057_exon3_Ix	A	T	0.704	0.99407	0.97425	Imputed	-	-	-	-	-	0	AA	6	A	T	0.2936	7690
1503	AA_A_95_29911057_exon3_L	A	T	0.18305	0.99839	0.99047	Imputed	-	-	-	-	-	0	AA	6	T	A	0.1797	7690
1504	AA_A_95_29911057_exon3_LP	A	T	0.18305	0.99839	0.99047	Imputed	-	-	-	-	-	0	AA	6	T	A	0.1797	7690
1505	AA_A_95_29911057_exon3_LV	A	T	0.29185	0.99691	0.98704	Imputed	-	-	-	-	-	0	AA	6	T	A	0.2934	7690
1506	AA_A_95_29911057_exon3_Lx	A	T	0.1832	0.99835	0.99023	Imputed	-	-	-	-	-	0	AA	6	T	A	0.1797	7690
1507	AA_A_95_29911057_exon3_PV	A	T	0.10881	0.99792	0.98101	Imputed	-	-	-	-	-	0	AA	6	T	A	0.1137	7690
1509	AA_A_95_29911057_exon3_V	A	T	0.10881	0.99792	0.98101	Imputed	-	-	-	-	-	0	AA	6	T	A	0.1137	7690
1510	AA_A_95_29911057_exon3_Vx	A	T	0.10896	0.99789	0.98077	Imputed	-	-	-	-	-	0	AA	6	T	A	0.1137	7690
1514	AA_A_97_29911063_exon3_DI	A	T	0.35638	0.99594	0.98511	Imputed	-	-	-	-	-	0	AA	6	T	A	0.3477	7690
1515	AA_A_97_29911063_exon3_DIK	A	T	0.35639	0.99588	0.98491	Imputed	-	-	-	-	-	0	AA	6	T	A	0.3477	7690
1516	AA_A_97_29911063_exon3_DIM	A	T	0.6957	0.99174	0.96695	Imputed	-	-	-	-	-	0	AA	6	A	T	0.3088	7690
1517	AA_A_97_29911063_exon3_DIR	A	T	0.6564	0.991	0.96647	Imputed	-	-	-	-	-	0	AA	6	A	T	0.3434	7690
1518	AA_A_97_29911063_exon3_DIV	A	T	0.35638	0.99589	0.98493	Imputed	-	-	-	-	-	0	AA	6	T	A	0.3477	7690
1519	AA_A_97_29911063_exon3_DIx	A	T	0.35655	0.99573	0.98425	Imputed	-	-	-	-	-	0	AA	6	T	A	0.3477	7690
1520	AA_A_97_29911063_exon3_DKM	A	T	0.33931	0.9927	0.97334	Imputed	-	-	-	-	-	0	AA	6	T	A	0.3432	7690
1521	AA_A_97_29911063_exon3_DKR	A	T	0.3	0.99286	0.97223	Imputed	-	-	-	-	-	0	AA	6	T	A	0.3086	7690
1523	AA_A_97_29911063_exon3_DM	A	T	0.33931	0.9927	0.97334	Imputed	-	-	-	-	-	0	AA	6	T	A	0.3432	7690
1524	AA_A_97_29911063_exon3_DMR	A	T	0.63931	0.99439	0.97876	Imputed	-	-	-	-	-	0	AA	6	A	T	0.3477	7690
1525	AA_A_97_29911063_exon3_DMV	A	T	0.33931	0.9927	0.97334	Imputed	-	-	-	-	-	0	AA	6	T	A	0.3432	7690
1526	AA_A_97_29911063_exon3_DMx	A	T	0.33947	0.99268	0.97325	Imputed	-	-	-	-	-	0	AA	6	T	A	0.3433	7690
1527	AA_A_97_29911063_exon3_DR	A	T	0.3	0.99286	0.97223	Imputed	-	-	-	-	-	0	AA	6	T	A	0.3086	7690
1528	AA_A_97_29911063_exon3_DRV	A	T	0.3	0.99286	0.97223	Imputed	-	-	-	-	-	0	AA	6	T	A	0.3086	7690
1529	AA_A_97_29911063_exon3_DRx	A	T	0.30016	0.99288	0.97234	Imputed	-	-	-	-	-	0	AA	6	T	A	0.3087	7690
1532	AA_A_97_29911063_exon3_I	A	T	0.35638	0.99589	0.98493	Imputed	-	-	-	-	-	0	AA	6	T	A	0.3477	7690
1533	AA_A_97_29911063_exon3_IK	A	T	0.35638	0.99589	0.98493	Imputed	-	-	-	-	-	0	AA	6	T	A	0.3477	7690
1534	AA_A_97_29911063_exon3_IKM	A	T	0.6957	0.99175	0.96695	Imputed	-	-	-	-	-	0	AA	6	A	T	0.3088	7690
1535	AA_A_97_29911063_exon3_IKR	A	T	0.6564	0.99099	0.96645	Imputed	-	-	-	-	-	0	AA	6	A	T	0.3434	7690
1536	AA_A_97_29911063_exon3_IKV	A	T	0.35639	0.99588	0.98491	Imputed	-	-	-	-	-	0	AA	6	T	A	0.3477	7690
1537	AA_A_97_29911063_exon3_IKx	A	T	0.35654	0.99573	0.98427	Imputed	-	-	-	-	-	0	AA	6	T	A	0.3477	7690
1538	AA_A_97_29911063_exon3_IM	A	T	0.69568	0.99176	0.96699	Imputed	-	-	-	-	-	0	AA	6	A	T	0.3088	7690
1540	AA_A_97_29911063_exon3_IMV	A	T	0.69568	0.99176	0.96699	Imputed	-	-	-	-	-	0	AA	6	A	T	0.3088	7690
1541	AA_A_97_29911063_exon3_IMx	A	T	0.69584	0.99173	0.96686	Imputed	-	-	-	-	-	0	AA	6	A	T	0.3087	7690
1542	AA_A_97_29911063_exon3_IR	A	T	0.65639	0.99098	0.96641	Imputed	-	-	-	-	-	0	AA	6	A	T	0.3434	7690
1543	AA_A_97_29911063_exon3_IRV	A	T	0.65639	0.99098	0.96643	Imputed	-	-	-	-	-	0	AA	6	A	T	0.3434	7690
1544	AA_A_97_29911063_exon3_IRx	A	T	0.65655	0.991	0.9665	Imputed	-	-	-	-	-	0	AA	6	A	T	0.3433	7690
1545	AA_A_97_29911063_exon3_IV	A	T	0.35639	0.99588	0.98491	Imputed	-	-	-	-	-	0	AA	6	T	A	0.3477	7690
1546	AA_A_97_29911063_exon3_IVx	A	T	0.35655	0.99573	0.98425	Imputed	-	-	-	-	-	0	AA	6	T	A	0.3477	7690
1547	AA_A_97_29911063_exon3_Ix	A	T	0.35654	0.99573	0.98427	Imputed	-	-	-	-	-	0	AA	6	T	A	0.3477	7690
1548	AA_A_97_29911063_exon3_KM	A	T	0.3393	0.99271	0.97337	Imputed	-	-	-	-	-	0	AA	6	T	A	0.3432	7690
1549	AA_A_97_29911063_exon3_KMR	A	T	0.63931	0.99439	0.97876	Imputed	-	-	-	-	-	0	AA	6	A	T	0.3477	7690
1550	AA_A_97_29911063_exon3_KMV	A	T	0.33932	0.9927	0.97336	Imputed	-	-	-	-	-	0	AA	6	T	A	0.3432	7690
1551	AA_A_97_29911063_exon3_KMx	A	T	0.33947	0.99268	0.97325	Imputed	-	-	-	-	-	0	AA	6	T	A	0.3433	7690
1552	AA_A_97_29911063_exon3_KR	A	T	0.30002	0.99288	0.97227	Imputed	-	-	-	-	-	0	AA	6	T	A	0.3086	7690
1553	AA_A_97_29911063_exon3_KRV	A	T	0.3	0.99286	0.97223	Imputed	-	-	-	-	-	0	AA	6	T	A	0.3086	7690
1554	AA_A_97_29911063_exon3_KRx	A	T	0.30016	0.99288	0.97234	Imputed	-	-	-	-	-	0	AA	6	T	A	0.3087	7690
1557	AA_A_97_29911063_exon3_M	A	T	0.33931	0.9927	0.97334	Imputed	-	-	-	-	-	0	AA	6	T	A	0.3432	7690
1558	AA_A_97_29911063_exon3_MR	A	T	0.63931	0.99438	0.97874	Imputed	-	-	-	-	-	0	AA	6	A	T	0.3477	7690
1559	AA_A_97_29911063_exon3_MRV	A	T	0.63931	0.99439	0.97876	Imputed	-	-	-	-	-	0	AA	6	A	T	0.3477	7690
1560	AA_A_97_29911063_exon3_MRx	A	T	0.63946	0.99454	0.97938	Imputed	-	-	-	-	-	0	AA	6	A	T	0.3477	7690
1561	AA_A_97_29911063_exon3_MV	A	T	0.33931	0.9927	0.97334	Imputed	-	-	-	-	-	0	AA	6	T	A	0.3432	7690
1562	AA_A_97_29911063_exon3_MVx	A	T	0.33946	0.99269	0.97329	Imputed	-	-	-	-	-	0	AA	6	T	A	0.3433	7690
1563	AA_A_97_29911063_exon3_Mx	A	T	0.33947	0.99267	0.97323	Imputed	-	-	-	-	-	0	AA	6	T	A	0.3433	7690
1564	AA_A_97_29911063_exon3_R	A	T	0.3	0.99286	0.97223	Imputed	-	-	-	-	-	0	AA	6	T	A	0.3086	7690
1565	AA_A_97_29911063_exon3_RV	A	T	0.3	0.99286	0.97223	Imputed	-	-	-	-	-	0	AA	6	T	A	0.3086	7690
1566	AA_A_97_29911063_exon3_RVx	A	T	0.30016	0.99288	0.97234	Imputed	-	-	-	-	-	0	AA	6	T	A	0.3087	7690
1567	AA_A_97_29911063_exon3_Rx	A	T	0.30016	0.99288	0.97234	Imputed	-	-	-	-	-	0	AA	6	T	A	0.3087	7690
1573	AA_A_99_29911069_exon3_CF	A	T	0.10734	0.99929	0.99382	Imputed	-	-	-	-	-	0	AA	6	T	A	0.1073	7690
1574	AA_A_99_29911069_exon3_CFH	A	T	0.10734	0.99929	0.9938	Imputed	-	-	-	-	-	0	AA	6	T	A	0.1073	7690
1575	AA_A_99_29911069_exon3_CFS	A	T	0.10734	0.99929	0.99381	Imputed	-	-	-	-	-	0	AA	6	T	A	0.1073	7690
1576	AA_A_99_29911069_exon3_CFW	A	T	0.10734	0.99929	0.99381	Imputed	-	-	-	-	-	0	AA	6	T	A	0.1073	7690
1577	AA_A_99_29911069_exon3_CFx	A	T	0.1075	0.99924	0.99333	Imputed	-	-	-	-	-	0	AA	6	T	A	0.1073	7690
1583	AA_A_99_29911069_exon3_CHY	A	T	0.88957	0.99675	0.969	Imputed	-	-	-	-	-	0	AA	6	A	T	0.1073	7690
1587	AA_A_99_29911069_exon3_CSY	A	T	0.88957	0.99675	0.969	Imputed	-	-	-	-	-	0	AA	6	A	T	0.1073	7690
1590	AA_A_99_29911069_exon3_CWY	A	T	0.88957	0.99675	0.969	Imputed	-	-	-	-	-	0	AA	6	A	T	0.1073	7690
1592	AA_A_99_29911069_exon3_CY	A	T	0.88957	0.99675	0.96899	Imputed	-	-	-	-	-	0	AA	6	A	T	0.1073	7690
1593	AA_A_99_29911069_exon3_CYx	A	T	0.88972	0.99679	0.9694	Imputed	-	-	-	-	-	0	AA	6	A	T	0.1073	7690
1594	AA_A_99_29911069_exon3_F	A	T	0.1073	0.99933	0.9942	Imputed	-	-	-	-	-	0	AA	6	T	A	0.1073	7690
1595	AA_A_99_29911069_exon3_FH	A	T	0.1073	0.99933	0.9942	Imputed	-	-	-	-	-	0	AA	6	T	A	0.1073	7690
1596	AA_A_99_29911069_exon3_FHS	A	T	0.1073	0.99933	0.99419	Imputed	-	-	-	-	-	0	AA	6	T	A	0.1073	7690
1597	AA_A_99_29911069_exon3_FHW	A	T	0.1073	0.99933	0.9942	Imputed	-	-	-	-	-	0	AA	6	T	A	0.1073	7690
1598	AA_A_99_29911069_exon3_FHx	A	T	0.10746	0.99928	0.99372	Imputed	-	-	-	-	-	0	AA	6	T	A	0.1073	7690
1600	AA_A_99_29911069_exon3_FS	A	T	0.1073	0.99933	0.9942	Imputed	-	-	-	-	-	0	AA	6	T	A	0.1073	7690
1601	AA_A_99_29911069_exon3_FSW	A	T	0.1073	0.99933	0.9942	Imputed	-	-	-	-	-	0	AA	6	T	A	0.1073	7690
1602	AA_A_99_29911069_exon3_FSx	A	T	0.10746	0.99928	0.99373	Imputed	-	-	-	-	-	0	AA	6	T	A	0.1073	7690
1604	AA_A_99_29911069_exon3_FW	A	T	0.1073	0.99933	0.99421	Imputed	-	-	-	-	-	0	AA	6	T	A	0.1073	7690
1605	AA_A_99_29911069_exon3_FWx	A	T	0.10746	0.99928	0.99373	Imputed	-	-	-	-	-	0	AA	6	T	A	0.1073	7690
1607	AA_A_99_29911069_exon3_Fx	A	T	0.10746	0.99928	0.99372	Imputed	-	-	-	-	-	0	AA	6	T	A	0.1073	7690
1613	AA_A_99_29911069_exon3_HSY	A	T	0.88953	0.99671	0.96864	Imputed	-	-	-	-	-	0	AA	6	A	T	0.1073	7690
1615	AA_A_99_29911069_exon3_HWY	A	T	0.88953	0.99671	0.96864	Imputed	-	-	-	-	-	0	AA	6	A	T	0.1073	7690
1617	AA_A_99_29911069_exon3_HY	A	T	0.88953	0.99671	0.96864	Imputed	-	-	-	-	-	0	AA	6	A	T	0.1073	7690
1618	AA_A_99_29911069_exon3_HYx	A	T	0.88969	0.99675	0.96904	Imputed	-	-	-	-	-	0	AA	6	A	T	0.1073	7690
1620	AA_A_99_29911069_exon3_SWY	A	T	0.88953	0.99671	0.96863	Imputed	-	-	-	-	-	0	AA	6	A	T	0.1073	7690
1622	AA_A_99_29911069_exon3_SY	A	T	0.88953	0.99671	0.96863	Imputed	-	-	-	-	-	0	AA	6	A	T	0.1073	7690
1623	AA_A_99_29911069_exon3_SYx	A	T	0.88968	0.99675	0.96903	Imputed	-	-	-	-	-	0	AA	6	A	T	0.1073	7690
1625	AA_A_99_29911069_exon3_WY	A	T	0.88953	0.99671	0.96863	Imputed	-	-	-	-	-	0	AA	6	A	T	0.1073	7690
1626	AA_A_99_29911069_exon3_WYx	A	T	0.88968	0.99675	0.96902	Imputed	-	-	-	-	-	0	AA	6	A	T	0.1073	7690
1628	AA_A_99_29911069_exon3_Y	A	T	0.88953	0.99671	0.96862	Imputed	-	-	-	-	-	0	AA	6	A	T	0.1073	7690
1629	AA_A_99_29911069_exon3_Yx	A	T	0.88968	0.99675	0.96902	Imputed	-	-	-	-	-	0	AA	6	A	T	0.1073	7690
1630	AA_B_-10_31324892_exon1_A	A	T	0.29927	0.99706	0.98798	Imputed	-	-	-	-	-	0	AA	6	T	A	0.2991	7690
1631	AA_B_-10_31324892_exon1_G	A	T	0.69401	0.99479	0.97909	Imputed	-	-	-	-	-	0	AA	6	A	T	0.3013	7690
1633	AA_B_-11_31324895_exon1_S	A	T	0.45964	0.99557	0.98509	Imputed	-	-	-	-	-	0	AA	6	T	A	0.4633	7690
1634	AA_B_-11_31324895_exon1_W	A	T	0.53363	0.99643	0.98749	Imputed	-	-	-	-	-	0	AA	6	A	T	0.4655	7690
1636	AA_B_-16_31324910_exon1_L	A	T	0.16003	0.99921	0.99482	Imputed	-	-	-	-	-	0	AA	6	T	A	0.1736	7690
1637	AA_B_-16_31324910_exon1_V	A	T	0.83323	0.99431	0.96417	Imputed	-	-	-	-	-	0	AA	6	A	T	0.1756	7690
1639	AA_B_-21_31324925_exon1_M	A	T	0.23421	0.9981	0.99099	Imputed	-	-	-	-	-	0	AA	6	T	A	0.2369	7690
1640	AA_B_-21_31324925_exon1_T	A	T	0.75901	0.99487	0.97605	Imputed	-	-	-	-	-	0	AA	6	A	T	0.2389	7690
1642	AA_B_-23_31324931_exon1_L	A	T	0.23424	0.99813	0.99116	Imputed	-	-	-	-	-	0	AA	6	T	A	0.2369	7690
1643	AA_B_-23_31324931_exon1_R	A	T	0.75901	0.99487	0.97605	Imputed	-	-	-	-	-	0	AA	6	A	T	0.2389	7690
1645	AA_B_-8_31324886_exon1_L	A	T	0.47233	0.99554	0.98502	Imputed	-	-	-	-	-	0	AA	6	T	A	0.4783	7690
1646	AA_B_-8_31324886_exon1_V	A	T	0.52095	0.99647	0.98769	Imputed	-	-	-	-	-	0	AA	6	A	T	0.4805	7690
1648	AA_B_103_31324183_exon3_GL	A	T	0.39046	0.99147	0.97381	Imputed	-	-	-	-	-	0	AA	6	T	A	0.3866	7690
1649	AA_B_103_31324183_exon3_GLM	A	T	0.39322	0.99142	0.97371	Imputed	-	-	-	-	-	0	AA	6	T	A	0.3899	7690
1650	AA_B_103_31324183_exon3_GLR	A	T	0.39047	0.99147	0.97379	Imputed	-	-	-	-	-	0	AA	6	T	A	0.3866	7690
1651	AA_B_103_31324183_exon3_GLT	A	T	0.39047	0.99147	0.97379	Imputed	-	-	-	-	-	0	AA	6	T	A	0.3866	7690
1656	AA_B_103_31324183_exon3_GMV	A	T	0.60419	0.99037	0.971	Imputed	-	-	-	-	-	0	AA	6	A	T	0.3878	7690
1657	AA_B_103_31324183_exon3_GRV	A	T	0.60143	0.99035	0.97107	Imputed	-	-	-	-	-	0	AA	6	A	T	0.391	7690
1658	AA_B_103_31324183_exon3_GTV	A	T	0.60143	0.99035	0.97107	Imputed	-	-	-	-	-	0	AA	6	A	T	0.391	7690
1659	AA_B_103_31324183_exon3_GV	A	T	0.60143	0.99035	0.97107	Imputed	-	-	-	-	-	0	AA	6	A	T	0.391	7690
1660	AA_B_103_31324183_exon3_L	A	T	0.39046	0.99147	0.9738	Imputed	-	-	-	-	-	0	AA	6	T	A	0.3866	7690
1661	AA_B_103_31324183_exon3_LM	A	T	0.39322	0.99142	0.97372	Imputed	-	-	-	-	-	0	AA	6	T	A	0.3899	7690
1662	AA_B_103_31324183_exon3_LR	A	T	0.39046	0.99147	0.9738	Imputed	-	-	-	-	-	0	AA	6	T	A	0.3866	7690
1663	AA_B_103_31324183_exon3_LT	A	T	0.39046	0.99147	0.9738	Imputed	-	-	-	-	-	0	AA	6	T	A	0.3866	7690
1668	AA_B_103_31324183_exon3_MV	A	T	0.60418	0.99037	0.97099	Imputed	-	-	-	-	-	0	AA	6	A	T	0.3878	7690
1669	AA_B_103_31324183_exon3_RV	A	T	0.60143	0.99035	0.97106	Imputed	-	-	-	-	-	0	AA	6	A	T	0.391	7690
1670	AA_B_103_31324183_exon3_TV	A	T	0.60143	0.99035	0.97106	Imputed	-	-	-	-	-	0	AA	6	A	T	0.391	7690
1671	AA_B_103_31324183_exon3_V	A	T	0.60143	0.99035	0.97106	Imputed	-	-	-	-	-	0	AA	6	A	T	0.391	7690
1676	AA_B_11_31324704_exon2	A	T	0.22722	0.99814	0.9911	Imputed	-	-	-	-	-	0	AA	6	T	A	0.2239	7690
1677	AA_B_113_31324153_exon3_GH	A	T	0.79859	0.99085	0.95584	Imputed	-	-	-	-	-	0	AA	6	A	T	0.1992	7690
1678	AA_B_113_31324153_exon3_GY	A	T	0.19606	0.99453	0.97514	Imputed	-	-	-	-	-	0	AA	6	T	A	0.1987	7690
1679	AA_B_113_31324153_exon3_H	A	T	0.79859	0.99085	0.95584	Imputed	-	-	-	-	-	0	AA	6	A	T	0.1992	7690
1680	AA_B_113_31324153_exon3_HT	A	T	0.79859	0.99086	0.95586	Imputed	-	-	-	-	-	0	AA	6	A	T	0.1992	7690
1681	AA_B_113_31324153_exon3_Hx	A	T	0.79859	0.99085	0.95584	Imputed	-	-	-	-	-	0	AA	6	A	T	0.1992	7690
1682	AA_B_113_31324153_exon3_TY	A	T	0.19606	0.99453	0.97513	Imputed	-	-	-	-	-	0	AA	6	T	A	0.1987	7690
1683	AA_B_113_31324153_exon3_Y	A	T	0.19606	0.99453	0.97514	Imputed	-	-	-	-	-	0	AA	6	T	A	0.1987	7690
1684	AA_B_113_31324153_exon3_Yx	A	T	0.19606	0.99453	0.97514	Imputed	-	-	-	-	-	0	AA	6	T	A	0.1987	7690
1685	AA_B_114_31324150_exon3_D	A	T	0.54514	0.99096	0.97282	Imputed	-	-	-	-	-	0	AA	6	A	T	0.4638	7690
1686	AA_B_114_31324150_exon3_DH	A	T	0.58393	0.99104	0.97226	Imputed	-	-	-	-	-	0	AA	6	A	T	0.4157	7690
1687	AA_B_114_31324150_exon3_DHK	A	T	0.58393	0.99104	0.97226	Imputed	-	-	-	-	-	0	AA	6	A	T	0.4157	7690
1688	AA_B_114_31324150_exon3_DHM	A	T	0.58393	0.99104	0.97226	Imputed	-	-	-	-	-	0	AA	6	A	T	0.4157	7690
1689	AA_B_114_31324150_exon3_DHS	A	T	0.58393	0.99104	0.97225	Imputed	-	-	-	-	-	0	AA	6	A	T	0.4157	7690
1690	AA_B_114_31324150_exon3_DHx	A	T	0.58393	0.99104	0.97226	Imputed	-	-	-	-	-	0	AA	6	A	T	0.4157	7690
1691	AA_B_114_31324150_exon3_DK	A	T	0.54514	0.99096	0.97282	Imputed	-	-	-	-	-	0	AA	6	A	T	0.4638	7690
1692	AA_B_114_31324150_exon3_DKM	A	T	0.54514	0.99096	0.97282	Imputed	-	-	-	-	-	0	AA	6	A	T	0.4638	7690
1693	AA_B_114_31324150_exon3_DKN	A	T	0.95585	0.99431	0.87475	Imputed	-	-	-	-	-	0	AA	6	A	T	0.04785	7690
1694	AA_B_114_31324150_exon3_DKS	A	T	0.54514	0.99096	0.97281	Imputed	-	-	-	-	-	0	AA	6	A	T	0.4638	7690
1695	AA_B_114_31324150_exon3_DKx	A	T	0.54514	0.99096	0.97282	Imputed	-	-	-	-	-	0	AA	6	A	T	0.4638	7690
1696	AA_B_114_31324150_exon3_DM	A	T	0.54514	0.99096	0.97282	Imputed	-	-	-	-	-	0	AA	6	A	T	0.4638	7690
1697	AA_B_114_31324150_exon3_DMN	A	T	0.95585	0.99431	0.87475	Imputed	-	-	-	-	-	0	AA	6	A	T	0.04785	7690
1698	AA_B_114_31324150_exon3_DMS	A	T	0.54514	0.99096	0.97281	Imputed	-	-	-	-	-	0	AA	6	A	T	0.4638	7690
1699	AA_B_114_31324150_exon3_DMx	A	T	0.54514	0.99096	0.97282	Imputed	-	-	-	-	-	0	AA	6	A	T	0.4638	7690
1700	AA_B_114_31324150_exon3_DN	A	T	0.95585	0.99431	0.87475	Imputed	-	-	-	-	-	0	AA	6	A	T	0.04785	7690
1701	AA_B_114_31324150_exon3_DNS	A	T	0.95585	0.99432	0.8748	Imputed	-	-	-	-	-	0	AA	6	A	T	0.04785	7690
1702	AA_B_114_31324150_exon3_DNx	A	T	0.95585	0.99431	0.87475	Imputed	-	-	-	-	-	0	AA	6	A	T	0.04785	7690
1703	AA_B_114_31324150_exon3_DS	A	T	0.54514	0.99096	0.97281	Imputed	-	-	-	-	-	0	AA	6	A	T	0.4638	7690
1704	AA_B_114_31324150_exon3_DSx	A	T	0.54514	0.99096	0.97281	Imputed	-	-	-	-	-	0	AA	6	A	T	0.4638	7690
1705	AA_B_114_31324150_exon3_Dx	A	T	0.54514	0.99096	0.97282	Imputed	-	-	-	-	-	0	AA	6	A	T	0.4638	7690
1706	AA_B_114_31324150_exon3_H	A	T	0.03879	0.99952	0.98968	Imputed	-	-	-	-	-	0	AA	6	T	A	0.04785	7690
1707	AA_B_114_31324150_exon3_HK	A	T	0.03879	0.99952	0.98967	Imputed	-	-	-	-	-	0	AA	6	T	A	0.04785	7690
1708	AA_B_114_31324150_exon3_HKM	A	T	0.03879	0.99952	0.98967	Imputed	-	-	-	-	-	0	AA	6	T	A	0.04785	7690
1709	AA_B_114_31324150_exon3_HKN	A	T	0.44951	0.9917	0.97468	Imputed	-	-	-	-	-	0	AA	6	T	A	0.4631	7690
1710	AA_B_114_31324150_exon3_HKS	A	T	0.0388	0.99952	0.98961	Imputed	-	-	-	-	-	0	AA	6	T	A	0.04785	7690
1711	AA_B_114_31324150_exon3_HKx	A	T	0.03879	0.99952	0.98967	Imputed	-	-	-	-	-	0	AA	6	T	A	0.04785	7690
1712	AA_B_114_31324150_exon3_HM	A	T	0.03879	0.99952	0.98968	Imputed	-	-	-	-	-	0	AA	6	T	A	0.04785	7690
1713	AA_B_114_31324150_exon3_HMN	A	T	0.44951	0.9917	0.97468	Imputed	-	-	-	-	-	0	AA	6	T	A	0.4631	7690
1714	AA_B_114_31324150_exon3_HMS	A	T	0.0388	0.99952	0.98961	Imputed	-	-	-	-	-	0	AA	6	T	A	0.04785	7690
1715	AA_B_114_31324150_exon3_HMx	A	T	0.03879	0.99952	0.98968	Imputed	-	-	-	-	-	0	AA	6	T	A	0.04785	7690
1716	AA_B_114_31324150_exon3_HN	A	T	0.44951	0.9917	0.97468	Imputed	-	-	-	-	-	0	AA	6	T	A	0.4631	7690
1717	AA_B_114_31324150_exon3_HNS	A	T	0.44951	0.9917	0.97469	Imputed	-	-	-	-	-	0	AA	6	T	A	0.4631	7690
1718	AA_B_114_31324150_exon3_HNx	A	T	0.44951	0.9917	0.97468	Imputed	-	-	-	-	-	0	AA	6	T	A	0.4631	7690
1719	AA_B_114_31324150_exon3_HS	A	T	0.0388	0.99952	0.98961	Imputed	-	-	-	-	-	0	AA	6	T	A	0.04785	7690
1720	AA_B_114_31324150_exon3_HSx	A	T	0.0388	0.99952	0.98961	Imputed	-	-	-	-	-	0	AA	6	T	A	0.04785	7690
1721	AA_B_114_31324150_exon3_Hx	A	T	0.03879	0.99952	0.98968	Imputed	-	-	-	-	-	0	AA	6	T	A	0.04785	7690
1722	AA_B_114_31324150_exon3_KMN	A	T	0.41072	0.99194	0.97484	Imputed	-	-	-	-	-	0	AA	6	T	A	0.4148	7690
1723	AA_B_114_31324150_exon3_KN	A	T	0.41072	0.99194	0.97484	Imputed	-	-	-	-	-	0	AA	6	T	A	0.4148	7690
1724	AA_B_114_31324150_exon3_KNS	A	T	0.41072	0.99194	0.97485	Imputed	-	-	-	-	-	0	AA	6	T	A	0.4148	7690
1725	AA_B_114_31324150_exon3_KNx	A	T	0.41072	0.99194	0.97484	Imputed	-	-	-	-	-	0	AA	6	T	A	0.4148	7690
1726	AA_B_114_31324150_exon3_MN	A	T	0.41072	0.99194	0.97484	Imputed	-	-	-	-	-	0	AA	6	T	A	0.4148	7690
1727	AA_B_114_31324150_exon3_MNS	A	T	0.41072	0.99195	0.97485	Imputed	-	-	-	-	-	0	AA	6	T	A	0.4148	7690
1728	AA_B_114_31324150_exon3_MNx	A	T	0.41072	0.99194	0.97484	Imputed	-	-	-	-	-	0	AA	6	T	A	0.4148	7690
1729	AA_B_114_31324150_exon3_N	A	T	0.41072	0.99194	0.97484	Imputed	-	-	-	-	-	0	AA	6	T	A	0.4148	7690
1730	AA_B_114_31324150_exon3_NS	A	T	0.41072	0.99195	0.97485	Imputed	-	-	-	-	-	0	AA	6	T	A	0.4148	7690
1731	AA_B_114_31324150_exon3_NSx	A	T	0.41072	0.99195	0.97485	Imputed	-	-	-	-	-	0	AA	6	T	A	0.4148	7690
1732	AA_B_114_31324150_exon3_Nx	A	T	0.41072	0.99194	0.97484	Imputed	-	-	-	-	-	0	AA	6	T	A	0.4148	7690
1733	AA_B_116_31324144_exon3_D	A	T	0.07778	0.9989	0.98695	Imputed	-	-	-	-	-	0	AA	6	T	A	0.07711	7690
1734	AA_B_116_31324144_exon3_DF	A	T	0.13061	0.99743	0.98169	Imputed	-	-	-	-	-	0	AA	6	T	A	0.1334	7690
1735	AA_B_116_31324144_exon3_DFL	A	T	0.24637	0.99387	0.97578	Imputed	-	-	-	-	-	0	AA	6	T	A	0.2545	7690
1736	AA_B_116_31324144_exon3_DFN	A	T	0.13061	0.99743	0.98169	Imputed	-	-	-	-	-	0	AA	6	T	A	0.1334	7690
1737	AA_B_116_31324144_exon3_DFP	A	T	0.13061	0.99743	0.98166	Imputed	-	-	-	-	-	0	AA	6	T	A	0.1334	7690
1738	AA_B_116_31324144_exon3_DFS	A	T	0.5504	0.98855	0.9668	Imputed	-	-	-	-	-	0	AA	6	A	T	0.4296	7690
1739	AA_B_116_31324144_exon3_DFx	A	T	0.13061	0.99743	0.98169	Imputed	-	-	-	-	-	0	AA	6	T	A	0.1334	7690
1740	AA_B_116_31324144_exon3_DFY	A	T	0.4591	0.99252	0.97677	Imputed	-	-	-	-	-	0	AA	6	T	A	0.4416	7690
1741	AA_B_116_31324144_exon3_DL	A	T	0.19354	0.99487	0.97634	Imputed	-	-	-	-	-	0	AA	6	T	A	0.1978	7690
1742	AA_B_116_31324144_exon3_DLN	A	T	0.19354	0.99487	0.97634	Imputed	-	-	-	-	-	0	AA	6	T	A	0.1978	7690
1743	AA_B_116_31324144_exon3_DLP	A	T	0.19354	0.99487	0.97633	Imputed	-	-	-	-	-	0	AA	6	T	A	0.1978	7690
1744	AA_B_116_31324144_exon3_DLS	A	T	0.61333	0.99033	0.96809	Imputed	-	-	-	-	-	0	AA	6	A	T	0.3648	7690
1745	AA_B_116_31324144_exon3_DLx	A	T	0.19354	0.99487	0.97634	Imputed	-	-	-	-	-	0	AA	6	T	A	0.1978	7690
1746	AA_B_116_31324144_exon3_DLY	A	T	0.52202	0.98974	0.96953	Imputed	-	-	-	-	-	0	AA	6	A	T	0.4938	7690
1747	AA_B_116_31324144_exon3_DN	A	T	0.07778	0.9989	0.98694	Imputed	-	-	-	-	-	0	AA	6	T	A	0.07711	7690
1748	AA_B_116_31324144_exon3_DNP	A	T	0.07779	0.9989	0.98691	Imputed	-	-	-	-	-	0	AA	6	T	A	0.07711	7690
1749	AA_B_116_31324144_exon3_DNS	A	T	0.49757	0.98891	0.96832	Imputed	-	-	-	-	-	0	AA	6	A	T	0.4866	7690
1750	AA_B_116_31324144_exon3_DNx	A	T	0.07778	0.9989	0.98694	Imputed	-	-	-	-	-	0	AA	6	T	A	0.07711	7690
1751	AA_B_116_31324144_exon3_DNY	A	T	0.40627	0.99317	0.97815	Imputed	-	-	-	-	-	0	AA	6	T	A	0.385	7690
1752	AA_B_116_31324144_exon3_DP	A	T	0.07778	0.9989	0.98691	Imputed	-	-	-	-	-	0	AA	6	T	A	0.07711	7690
1753	AA_B_116_31324144_exon3_DPS	A	T	0.49758	0.98891	0.96831	Imputed	-	-	-	-	-	0	AA	6	A	T	0.4866	7690
1754	AA_B_116_31324144_exon3_DPx	A	T	0.07778	0.9989	0.98691	Imputed	-	-	-	-	-	0	AA	6	T	A	0.07711	7690
1755	AA_B_116_31324144_exon3_DPY	A	T	0.40627	0.99317	0.97815	Imputed	-	-	-	-	-	0	AA	6	T	A	0.385	7690
1756	AA_B_116_31324144_exon3_DS	A	T	0.49757	0.98891	0.96832	Imputed	-	-	-	-	-	0	AA	6	A	T	0.4866	7690
1757	AA_B_116_31324144_exon3_DSx	A	T	0.49757	0.98891	0.96832	Imputed	-	-	-	-	-	0	AA	6	A	T	0.4866	7690
1758	AA_B_116_31324144_exon3_DSY	A	T	0.82606	0.99158	0.95447	Imputed	-	-	-	-	-	0	AA	6	A	T	0.1776	7690
1759	AA_B_116_31324144_exon3_Dx	A	T	0.07778	0.9989	0.98695	Imputed	-	-	-	-	-	0	AA	6	T	A	0.07711	7690
1760	AA_B_116_31324144_exon3_DY	A	T	0.40627	0.99317	0.97814	Imputed	-	-	-	-	-	0	AA	6	T	A	0.385	7690
1761	AA_B_116_31324144_exon3_DYx	A	T	0.40627	0.99317	0.97814	Imputed	-	-	-	-	-	0	AA	6	T	A	0.385	7690
1762	AA_B_116_31324144_exon3_F	A	T	0.05283	0.99844	0.97562	Imputed	-	-	-	-	-	0	AA	6	T	A	0.05631	7690
1763	AA_B_116_31324144_exon3_FL	A	T	0.16859	0.99444	0.97142	Imputed	-	-	-	-	-	0	AA	6	T	A	0.1774	7690
1764	AA_B_116_31324144_exon3_FLN	A	T	0.16859	0.99444	0.97141	Imputed	-	-	-	-	-	0	AA	6	T	A	0.1774	7690
1765	AA_B_116_31324144_exon3_FLP	A	T	0.16859	0.99444	0.9714	Imputed	-	-	-	-	-	0	AA	6	T	A	0.1774	7690
1766	AA_B_116_31324144_exon3_FLS	A	T	0.58838	0.99058	0.96964	Imputed	-	-	-	-	-	0	AA	6	A	T	0.3858	7690
1767	AA_B_116_31324144_exon3_FLx	A	T	0.16859	0.99444	0.97142	Imputed	-	-	-	-	-	0	AA	6	T	A	0.1774	7690
1768	AA_B_116_31324144_exon3_FLY	A	T	0.49707	0.9894	0.96841	Imputed	-	-	-	-	-	0	AA	6	T	A	0.4858	7690
1769	AA_B_116_31324144_exon3_FN	A	T	0.05283	0.99844	0.9756	Imputed	-	-	-	-	-	0	AA	6	T	A	0.05631	7690
1770	AA_B_116_31324144_exon3_FNP	A	T	0.05283	0.99843	0.97555	Imputed	-	-	-	-	-	0	AA	6	T	A	0.05631	7690
1771	AA_B_116_31324144_exon3_FNS	A	T	0.47262	0.98909	0.96921	Imputed	-	-	-	-	-	0	AA	6	T	A	0.493	7690
1772	AA_B_116_31324144_exon3_FNx	A	T	0.05283	0.99844	0.9756	Imputed	-	-	-	-	-	0	AA	6	T	A	0.05631	7690
1773	AA_B_116_31324144_exon3_FNY	A	T	0.38131	0.99281	0.97654	Imputed	-	-	-	-	-	0	AA	6	T	A	0.3645	7690
1774	AA_B_116_31324144_exon3_FP	A	T	0.05283	0.99844	0.97557	Imputed	-	-	-	-	-	0	AA	6	T	A	0.05631	7690
1775	AA_B_116_31324144_exon3_FPS	A	T	0.47262	0.98909	0.9692	Imputed	-	-	-	-	-	0	AA	6	T	A	0.493	7690
1776	AA_B_116_31324144_exon3_FPx	A	T	0.05283	0.99844	0.97557	Imputed	-	-	-	-	-	0	AA	6	T	A	0.05631	7690
1777	AA_B_116_31324144_exon3_FPY	A	T	0.38132	0.99281	0.97655	Imputed	-	-	-	-	-	0	AA	6	T	A	0.3645	7690
1778	AA_B_116_31324144_exon3_FS	A	T	0.47262	0.98909	0.96921	Imputed	-	-	-	-	-	0	AA	6	T	A	0.493	7690
1779	AA_B_116_31324144_exon3_FSx	A	T	0.47262	0.98909	0.96921	Imputed	-	-	-	-	-	0	AA	6	T	A	0.493	7690
1780	AA_B_116_31324144_exon3_FSY	A	T	0.8011	0.99186	0.96061	Imputed	-	-	-	-	-	0	AA	6	A	T	0.1982	7690
1781	AA_B_116_31324144_exon3_Fx	A	T	0.05283	0.99844	0.97562	Imputed	-	-	-	-	-	0	AA	6	T	A	0.05631	7690
1782	AA_B_116_31324144_exon3_FY	A	T	0.38131	0.99281	0.97654	Imputed	-	-	-	-	-	0	AA	6	T	A	0.3645	7690
1783	AA_B_116_31324144_exon3_FYx	A	T	0.38131	0.99281	0.97654	Imputed	-	-	-	-	-	0	AA	6	T	A	0.3645	7690
1784	AA_B_116_31324144_exon3_L	A	T	0.11576	0.99554	0.96947	Imputed	-	-	-	-	-	0	AA	6	T	A	0.1207	7690
1785	AA_B_116_31324144_exon3_LN	A	T	0.11576	0.99553	0.96947	Imputed	-	-	-	-	-	0	AA	6	T	A	0.1207	7690
1786	AA_B_116_31324144_exon3_LNP	A	T	0.11576	0.99553	0.96944	Imputed	-	-	-	-	-	0	AA	6	T	A	0.1207	7690
1787	AA_B_116_31324144_exon3_LNS	A	T	0.53555	0.9905	0.97057	Imputed	-	-	-	-	-	0	AA	6	A	T	0.4423	7690
1788	AA_B_116_31324144_exon3_LNx	A	T	0.11576	0.99553	0.96947	Imputed	-	-	-	-	-	0	AA	6	T	A	0.1207	7690
1789	AA_B_116_31324144_exon3_LNY	A	T	0.44424	0.98966	0.96897	Imputed	-	-	-	-	-	0	AA	6	T	A	0.4289	7690
1790	AA_B_116_31324144_exon3_LP	A	T	0.11576	0.99553	0.96945	Imputed	-	-	-	-	-	0	AA	6	T	A	0.1207	7690
1791	AA_B_116_31324144_exon3_LPS	A	T	0.53555	0.9905	0.97057	Imputed	-	-	-	-	-	0	AA	6	A	T	0.4423	7690
1792	AA_B_116_31324144_exon3_LPx	A	T	0.11576	0.99553	0.96945	Imputed	-	-	-	-	-	0	AA	6	T	A	0.1207	7690
1793	AA_B_116_31324144_exon3_LPY	A	T	0.44425	0.98967	0.96897	Imputed	-	-	-	-	-	0	AA	6	T	A	0.4289	7690
1794	AA_B_116_31324144_exon3_LS	A	T	0.53555	0.9905	0.97058	Imputed	-	-	-	-	-	0	AA	6	A	T	0.4423	7690
1795	AA_B_116_31324144_exon3_LSx	A	T	0.53555	0.9905	0.97058	Imputed	-	-	-	-	-	0	AA	6	A	T	0.4423	7690
1796	AA_B_116_31324144_exon3_LSY	A	T	0.86403	0.99306	0.94772	Imputed	-	-	-	-	-	0	AA	6	A	T	0.1334	7690
1797	AA_B_116_31324144_exon3_Lx	A	T	0.11576	0.99554	0.96947	Imputed	-	-	-	-	-	0	AA	6	T	A	0.1207	7690
1798	AA_B_116_31324144_exon3_LY	A	T	0.44424	0.98966	0.96897	Imputed	-	-	-	-	-	0	AA	6	T	A	0.4289	7690
1799	AA_B_116_31324144_exon3_LYx	A	T	0.44424	0.98966	0.96897	Imputed	-	-	-	-	-	0	AA	6	T	A	0.4289	7690
1802	AA_B_116_31324144_exon3_NPS	A	T	0.41979	0.98954	0.97001	Imputed	-	-	-	-	-	0	AA	6	T	A	0.4359	7690
1804	AA_B_116_31324144_exon3_NPY	A	T	0.32849	0.99355	0.97751	Imputed	-	-	-	-	-	0	AA	6	T	A	0.3079	7690
1805	AA_B_116_31324144_exon3_NS	A	T	0.41979	0.98955	0.97002	Imputed	-	-	-	-	-	0	AA	6	T	A	0.4359	7690
1806	AA_B_116_31324144_exon3_NSx	A	T	0.41979	0.98955	0.97002	Imputed	-	-	-	-	-	0	AA	6	T	A	0.4359	7690
1807	AA_B_116_31324144_exon3_NSY	A	T	0.74828	0.99146	0.96522	Imputed	-	-	-	-	-	0	AA	6	A	T	0.255	7690
1809	AA_B_116_31324144_exon3_NY	A	T	0.32848	0.99355	0.9775	Imputed	-	-	-	-	-	0	AA	6	T	A	0.3079	7690
1810	AA_B_116_31324144_exon3_NYx	A	T	0.32848	0.99355	0.9775	Imputed	-	-	-	-	-	0	AA	6	T	A	0.3079	7690
1811	AA_B_116_31324144_exon3_PS	A	T	0.41979	0.98954	0.97001	Imputed	-	-	-	-	-	0	AA	6	T	A	0.4359	7690
1812	AA_B_116_31324144_exon3_PSx	A	T	0.41979	0.98954	0.97001	Imputed	-	-	-	-	-	0	AA	6	T	A	0.4359	7690
1813	AA_B_116_31324144_exon3_PSY	A	T	0.74828	0.99146	0.96523	Imputed	-	-	-	-	-	0	AA	6	A	T	0.255	7690
1814	AA_B_116_31324144_exon3_PY	A	T	0.32849	0.99355	0.97751	Imputed	-	-	-	-	-	0	AA	6	T	A	0.3079	7690
1815	AA_B_116_31324144_exon3_PYx	A	T	0.32849	0.99355	0.97751	Imputed	-	-	-	-	-	0	AA	6	T	A	0.3079	7690
1816	AA_B_116_31324144_exon3_S	A	T	0.41979	0.98955	0.97002	Imputed	-	-	-	-	-	0	AA	6	T	A	0.4359	7690
1817	AA_B_116_31324144_exon3_Sx	A	T	0.41979	0.98955	0.97002	Imputed	-	-	-	-	-	0	AA	6	T	A	0.4359	7690
1818	AA_B_116_31324144_exon3_SY	A	T	0.74827	0.99146	0.96522	Imputed	-	-	-	-	-	0	AA	6	A	T	0.255	7690
1819	AA_B_116_31324144_exon3_SYx	A	T	0.74827	0.99146	0.96522	Imputed	-	-	-	-	-	0	AA	6	A	T	0.255	7690
1820	AA_B_116_31324144_exon3_Y	A	T	0.32848	0.99355	0.9775	Imputed	-	-	-	-	-	0	AA	6	T	A	0.3079	7690
1821	AA_B_116_31324144_exon3_Yx	A	T	0.32848	0.99355	0.9775	Imputed	-	-	-	-	-	0	AA	6	T	A	0.3079	7690
1829	AA_B_12_31324701_exon2	A	T	0.25091	0.99813	0.99163	Imputed	-	-	-	-	-	0	AA	6	T	A	0.2501	7690
1831	AA_B_131_31324099_exon3_R	A	T	0.21071	0.99735	0.98707	Imputed	-	-	-	-	-	0	AA	6	T	A	0.2127	7690
1832	AA_B_131_31324099_exon3_S	A	T	0.78394	0.99384	0.96805	Imputed	-	-	-	-	-	0	AA	6	A	T	0.2131	7690
1839	AA_B_143_31324063_exon3_GS	A	T	0.04016	0.99915	0.98178	Imputed	-	-	-	-	-	0	AA	6	T	A	0.04655	7690
1840	AA_B_143_31324063_exon3_GT	A	T	0.95448	0.99404	0.87322	Imputed	-	-	-	-	-	0	AA	6	A	T	0.04655	7690
1842	AA_B_143_31324063_exon3_S	A	T	0.04016	0.99916	0.98184	Imputed	-	-	-	-	-	0	AA	6	T	A	0.04655	7690
1843	AA_B_143_31324063_exon3_T	A	T	0.95448	0.99403	0.87317	Imputed	-	-	-	-	-	0	AA	6	A	T	0.04655	7690
1847	AA_B_145_31324057_exon3_GL	A	T	0.02722	0.99931	0.97997	Imputed	-	-	-	-	-	0	AA	6	T	A	0.03277	7690
1848	AA_B_145_31324057_exon3_GR	A	T	0.96743	0.99468	0.842	Imputed	-	-	-	-	-	0	AA	6	A	T	0.03277	7690
1850	AA_B_145_31324057_exon3_L	A	T	0.02721	0.99932	0.98007	Imputed	-	-	-	-	-	0	AA	6	T	A	0.03277	7690
1851	AA_B_145_31324057_exon3_R	A	T	0.96743	0.99468	0.84193	Imputed	-	-	-	-	-	0	AA	6	A	T	0.03277	7690
1853	AA_B_147_31324051_exon3_CL	A	T	0.04016	0.99915	0.98178	Imputed	-	-	-	-	-	0	AA	6	T	A	0.04655	7690
1854	AA_B_147_31324051_exon3_CW	A	T	0.95449	0.99404	0.87327	Imputed	-	-	-	-	-	0	AA	6	A	T	0.04655	7690
1856	AA_B_147_31324051_exon3_L	A	T	0.04016	0.99916	0.98192	Imputed	-	-	-	-	-	0	AA	6	T	A	0.04655	7690
1857	AA_B_147_31324051_exon3_W	A	T	0.95448	0.99403	0.87317	Imputed	-	-	-	-	-	0	AA	6	A	T	0.04655	7690
1863	AA_B_152_31324036_exon3_E	A	T	0.28318	0.99499	0.98032	Imputed	-	-	-	-	-	0	AA	6	T	A	0.2615	7690
1864	AA_B_152_31324036_exon3_EQ	A	T	0.28318	0.99499	0.98031	Imputed	-	-	-	-	-	0	AA	6	T	A	0.2615	7690
1865	AA_B_152_31324036_exon3_ET	A	T	0.28318	0.99496	0.98016	Imputed	-	-	-	-	-	0	AA	6	T	A	0.2615	7690
1867	AA_B_152_31324036_exon3_Ex	A	T	0.28318	0.99499	0.98031	Imputed	-	-	-	-	-	0	AA	6	T	A	0.2615	7690
1868	AA_B_152_31324036_exon3_QV	A	T	0.71146	0.99284	0.97064	Imputed	-	-	-	-	-	0	AA	6	A	T	0.2624	7690
1870	AA_B_152_31324036_exon3_TV	A	T	0.71146	0.9928	0.97046	Imputed	-	-	-	-	-	0	AA	6	A	T	0.2624	7690
1872	AA_B_152_31324036_exon3_V	A	T	0.71146	0.99283	0.97063	Imputed	-	-	-	-	-	0	AA	6	A	T	0.2624	7690
1873	AA_B_152_31324036_exon3_Vx	A	T	0.71146	0.9928	0.97048	Imputed	-	-	-	-	-	0	AA	6	A	T	0.2624	7690
1877	AA_B_156_31324024_exon3_D	A	T	0.1903	0.99414	0.97197	Imputed	-	-	-	-	-	0	AA	6	T	A	0.1999	7690
1878	AA_B_156_31324024_exon3_DG	A	T	0.19031	0.99417	0.97217	Imputed	-	-	-	-	-	0	AA	6	T	A	0.1999	7690
1879	AA_B_156_31324024_exon3_DGL	A	T	0.93395	0.9914	0.88302	Imputed	-	-	-	-	-	0	AA	6	A	T	0.04551	7690
1880	AA_B_156_31324024_exon3_DGR	A	T	0.24904	0.99238	0.97021	Imputed	-	-	-	-	-	0	AA	6	T	A	0.2443	7690
1881	AA_B_156_31324024_exon3_DGW	A	T	0.19227	0.99267	0.96532	Imputed	-	-	-	-	-	0	AA	6	T	A	0.2003	7690
1882	AA_B_156_31324024_exon3_DGx	A	T	0.19031	0.99414	0.97197	Imputed	-	-	-	-	-	0	AA	6	T	A	0.1999	7690
1883	AA_B_156_31324024_exon3_DL	A	T	0.93394	0.9914	0.88299	Imputed	-	-	-	-	-	0	AA	6	A	T	0.04551	7690
1885	AA_B_156_31324024_exon3_DLW	A	T	0.9359	0.99283	0.8947	Imputed	-	-	-	-	-	0	AA	6	A	T	0.04473	7690
1886	AA_B_156_31324024_exon3_DLx	A	T	0.93395	0.9914	0.88302	Imputed	-	-	-	-	-	0	AA	6	A	T	0.04551	7690
1887	AA_B_156_31324024_exon3_DR	A	T	0.24904	0.99238	0.97023	Imputed	-	-	-	-	-	0	AA	6	T	A	0.2443	7690
1888	AA_B_156_31324024_exon3_DRW	A	T	0.251	0.99095	0.96501	Imputed	-	-	-	-	-	0	AA	6	T	A	0.2449	7690
1889	AA_B_156_31324024_exon3_DRx	A	T	0.24904	0.99238	0.97024	Imputed	-	-	-	-	-	0	AA	6	T	A	0.2443	7690
1890	AA_B_156_31324024_exon3_DW	A	T	0.19226	0.99267	0.96534	Imputed	-	-	-	-	-	0	AA	6	T	A	0.2003	7690
1891	AA_B_156_31324024_exon3_DWx	A	T	0.19227	0.99267	0.96535	Imputed	-	-	-	-	-	0	AA	6	T	A	0.2003	7690
1892	AA_B_156_31324024_exon3_Dx	A	T	0.19031	0.99415	0.97198	Imputed	-	-	-	-	-	0	AA	6	T	A	0.1999	7690
1893	AA_B_156_31324024_exon3_GL	A	T	0.74365	0.98857	0.95592	Imputed	-	-	-	-	-	0	AA	6	A	T	0.2469	7690
1894	AA_B_156_31324024_exon3_GR	A	T	0.05874	0.99796	0.97252	Imputed	-	-	-	-	-	0	AA	6	T	A	0.04421	7690
1897	AA_B_156_31324024_exon3_L	A	T	0.74364	0.98856	0.95591	Imputed	-	-	-	-	-	0	AA	6	A	T	0.2469	7690
1898	AA_B_156_31324024_exon3_LR	A	T	0.80238	0.99006	0.95299	Imputed	-	-	-	-	-	0	AA	6	A	T	0.202	7690
1899	AA_B_156_31324024_exon3_LW	A	T	0.7456	0.98993	0.95991	Imputed	-	-	-	-	-	0	AA	6	A	T	0.2454	7690
1900	AA_B_156_31324024_exon3_Lx	A	T	0.74364	0.9886	0.95608	Imputed	-	-	-	-	-	0	AA	6	A	T	0.2469	7690
1901	AA_B_156_31324024_exon3_R	A	T	0.05874	0.99796	0.97256	Imputed	-	-	-	-	-	0	AA	6	T	A	0.04421	7690
1902	AA_B_156_31324024_exon3_RW	A	T	0.0607	0.99643	0.95272	Imputed	-	-	-	-	-	0	AA	6	T	A	0.0446	7690
1903	AA_B_156_31324024_exon3_Rx	A	T	0.05874	0.99796	0.97252	Imputed	-	-	-	-	-	0	AA	6	T	A	0.04421	7690
1911	AA_B_158_31324018_exon3_T	A	T	0.01803	0.99989	0.99424	Imputed	-	-	-	-	-	0	AA	6	T	A	0.01925	7690
1922	AA_B_163_31324003_exon3_AE	A	T	0.15304	0.99706	0.9827	Imputed	-	-	-	-	-	0	AA	6	T	A	0.1615	7690
1923	AA_B_163_31324003_exon3_AL	A	T	0.62426	0.99173	0.97304	Imputed	-	-	-	-	-	0	AA	6	A	T	0.398	7690
1924	AA_B_163_31324003_exon3_AT	A	T	0.21736	0.99453	0.97823	Imputed	-	-	-	-	-	0	AA	6	T	A	0.235	7690
1926	AA_B_163_31324003_exon3_E	A	T	0.15303	0.99706	0.98274	Imputed	-	-	-	-	-	0	AA	6	T	A	0.1615	7690
1927	AA_B_163_31324003_exon3_EL	A	T	0.77728	0.99207	0.96343	Imputed	-	-	-	-	-	0	AA	6	A	T	0.2362	7690
1928	AA_B_163_31324003_exon3_ET	A	T	0.37038	0.99285	0.9786	Imputed	-	-	-	-	-	0	AA	6	T	A	0.397	7690
1929	AA_B_163_31324003_exon3_Ex	A	T	0.15303	0.99706	0.98272	Imputed	-	-	-	-	-	0	AA	6	T	A	0.1615	7690
1930	AA_B_163_31324003_exon3_L	A	T	0.62425	0.99173	0.97302	Imputed	-	-	-	-	-	0	AA	6	A	T	0.398	7690
1931	AA_B_163_31324003_exon3_LT	A	T	0.84161	0.99301	0.95483	Imputed	-	-	-	-	-	0	AA	6	A	T	0.1619	7690
1932	AA_B_163_31324003_exon3_Lx	A	T	0.62426	0.99173	0.97301	Imputed	-	-	-	-	-	0	AA	6	A	T	0.398	7690
1933	AA_B_163_31324003_exon3_T	A	T	0.21736	0.99454	0.97826	Imputed	-	-	-	-	-	0	AA	6	T	A	0.235	7690
1934	AA_B_163_31324003_exon3_Tx	A	T	0.21736	0.99454	0.97828	Imputed	-	-	-	-	-	0	AA	6	T	A	0.235	7690
1946	AA_B_167_31323991_exon3_GS	A	T	0.10219	0.99637	0.97159	Imputed	-	-	-	-	-	0	AA	6	T	A	0.09675	7690
1947	AA_B_167_31323991_exon3_GW	A	T	0.89246	0.9923	0.9354	Imputed	-	-	-	-	-	0	AA	6	A	T	0.09701	7690
1949	AA_B_167_31323991_exon3_PS	A	T	0.10219	0.99635	0.97136	Imputed	-	-	-	-	-	0	AA	6	T	A	0.09675	7690
1950	AA_B_167_31323991_exon3_PW	A	T	0.89246	0.99232	0.93563	Imputed	-	-	-	-	-	0	AA	6	A	T	0.09701	7690
1952	AA_B_167_31323991_exon3_S	A	T	0.10219	0.99638	0.97169	Imputed	-	-	-	-	-	0	AA	6	T	A	0.09675	7690
1954	AA_B_167_31323991_exon3_Sx	A	T	0.10219	0.99634	0.9713	Imputed	-	-	-	-	-	0	AA	6	T	A	0.09675	7690
1955	AA_B_167_31323991_exon3_W	A	T	0.89245	0.99229	0.93534	Imputed	-	-	-	-	-	0	AA	6	A	T	0.09701	7690
1956	AA_B_167_31323991_exon3_Wx	A	T	0.89245	0.9923	0.93537	Imputed	-	-	-	-	-	0	AA	6	A	T	0.09701	7690
1959	AA_B_171_31323979_exon3_EH	A	T	0.11256	0.99556	0.97165	Imputed	-	-	-	-	-	0	AA	6	T	A	0.1101	7690
1961	AA_B_171_31323979_exon3_EY	A	T	0.88208	0.99149	0.9334	Imputed	-	-	-	-	-	0	AA	6	A	T	0.1112	7690
1962	AA_B_171_31323979_exon3_H	A	T	0.11256	0.99556	0.97167	Imputed	-	-	-	-	-	0	AA	6	T	A	0.1101	7690
1963	AA_B_171_31323979_exon3_Y	A	T	0.88208	0.99148	0.93338	Imputed	-	-	-	-	-	0	AA	6	A	T	0.1112	7690
1971	AA_B_177_31323961_exon3_D	A	T	0.20742	0.99734	0.98686	Imputed	-	-	-	-	-	0	AA	6	T	A	0.2091	7690
1973	AA_B_177_31323961_exon3_DR	A	T	0.20743	0.99734	0.98684	Imputed	-	-	-	-	-	0	AA	6	T	A	0.2091	7690
1974	AA_B_177_31323961_exon3_Dx	A	T	0.20743	0.99734	0.98687	Imputed	-	-	-	-	-	0	AA	6	T	A	0.2091	7690
1975	AA_B_177_31323961_exon3_E	A	T	0.78722	0.99378	0.96738	Imputed	-	-	-	-	-	0	AA	6	A	T	0.2095	7690
1976	AA_B_178_31323958_exon3_GK	A	T	0.08607	0.99889	0.98866	Imputed	-	-	-	-	-	0	AA	6	T	A	0.08049	7690
1977	AA_B_178_31323958_exon3_GT	A	T	0.90857	0.99396	0.93383	Imputed	-	-	-	-	-	0	AA	6	A	T	0.08075	7690
1979	AA_B_178_31323958_exon3_K	A	T	0.08607	0.99889	0.98869	Imputed	-	-	-	-	-	0	AA	6	T	A	0.08049	7690
1980	AA_B_178_31323958_exon3_T	A	T	0.90857	0.99396	0.9338	Imputed	-	-	-	-	-	0	AA	6	A	T	0.08075	7690
1982	AA_B_180_31323952_exon3_E	A	T	0.20742	0.99735	0.98688	Imputed	-	-	-	-	-	0	AA	6	T	A	0.2091	7690
1983	AA_B_180_31323952_exon3_EP	A	T	0.20742	0.99734	0.98686	Imputed	-	-	-	-	-	0	AA	6	T	A	0.2091	7690
1985	AA_B_180_31323952_exon3_Ex	A	T	0.20742	0.99735	0.98689	Imputed	-	-	-	-	-	0	AA	6	T	A	0.2091	7690
1986	AA_B_180_31323952_exon3_Q	A	T	0.78722	0.99379	0.9674	Imputed	-	-	-	-	-	0	AA	6	A	T	0.2095	7690
2007	AA_B_194_31323336_exon4_I	A	T	0.69728	0.99361	0.97304	Imputed	-	-	-	-	-	0	AA	6	A	T	0.2835	7690
2008	AA_B_194_31323336_exon4_V	A	T	0.29465	0.99686	0.98707	Imputed	-	-	-	-	-	0	AA	6	T	A	0.2828	7690
2010	AA_B_199_31323321_exon4_A	A	T	0.95519	0.99223	0.83447	Imputed	-	-	-	-	-	0	AA	6	A	T	0.02978	7690
2011	AA_B_199_31323321_exon4_V	A	T	0.03675	0.99959	0.98941	Imputed	-	-	-	-	-	0	AA	6	T	A	0.02926	7690
2019	AA_B_24_31324665_exon2_A	A	T	0.36799	0.99522	0.98503	Imputed	-	-	-	-	-	0	AA	6	T	A	0.3445	7690
2020	AA_B_24_31324665_exon2_AR	A	T	0.368	0.99524	0.98508	Imputed	-	-	-	-	-	0	AA	6	T	A	0.3445	7690
2021	AA_B_24_31324665_exon2_AS	A	T	0.79509	0.99707	0.98373	Imputed	-	-	-	-	-	0	AA	6	A	T	0.213	7690
2022	AA_B_24_31324665_exon2_AT	A	T	0.57045	0.99366	0.9804	Imputed	-	-	-	-	-	0	AA	6	A	T	0.4425	7690
2023	AA_B_24_31324665_exon2_S	A	T	0.42709	0.99437	0.9834	Imputed	-	-	-	-	-	0	AA	6	T	A	0.4423	7690
2024	AA_B_24_31324665_exon2_T	A	T	0.20245	0.99811	0.99018	Imputed	-	-	-	-	-	0	AA	6	T	A	0.213	7690
2025	AA_B_245_31323183_exon4_A	A	T	0.95806	0.99124	0.81045	Imputed	-	-	-	-	-	0	AA	6	A	T	0.04135	7690
2026	AA_B_245_31323183_exon4_T	A	T	0.03391	0.99867	0.97496	Imputed	-	-	-	-	-	0	AA	6	T	A	0.03914	7690
2043	AA_B_282_31322979_exon5_I	A	T	0.59368	0.99164	0.97199	Imputed	-	-	-	-	-	0	AA	6	A	T	0.4057	7690
2044	AA_B_282_31322979_exon5_V	A	T	0.39707	0.99445	0.98093	Imputed	-	-	-	-	-	0	AA	6	T	A	0.4036	7690
2058	AA_B_30_31324647_exon2_D	A	T	0.9535	0.99745	0.94434	Imputed	-	-	-	-	-	0	AA	6	A	T	0.04876	7690
2059	AA_B_30_31324647_exon2_G	A	T	0.04405	0.99979	0.9956	Imputed	-	-	-	-	-	0	AA	6	T	A	0.04876	7690
2063	AA_B_305_31322910_exon5_A	A	T	0.40487	0.99455	0.98122	Imputed	-	-	-	-	-	0	AA	6	T	A	0.4099	7690
2064	AA_B_305_31322910_exon5_T	A	T	0.58578	0.99183	0.97271	Imputed	-	-	-	-	-	0	AA	6	A	T	0.412	7690
2067	AA_B_307_31322904_exon5_V	A	T	0.02774	0.99992	0.99698	Imputed	-	-	-	-	-	0	AA	6	T	A	0.03498	7690
2069	AA_B_32_31324641_exon2_L	A	T	0.17212	0.99837	0.99018	Imputed	-	-	-	-	-	0	AA	6	T	A	0.1766	7690
2070	AA_B_32_31324641_exon2_Q	A	T	0.82543	0.99706	0.98151	Imputed	-	-	-	-	-	0	AA	6	A	T	0.1767	7690
2071	AA_B_325_31322303_exon7_C	A	T	0.35533	0.99488	0.98152	Imputed	-	-	-	-	-	0	AA	6	T	A	0.3575	7690
2072	AA_B_325_31322303_exon7_S	A	T	0.63521	0.99164	0.97044	Imputed	-	-	-	-	-	0	AA	6	A	T	0.3596	7690
2075	AA_B_41_31324614_exon2_A	A	T	0.80601	0.99703	0.98289	Imputed	-	-	-	-	-	0	AA	6	A	T	0.2007	7690
2076	AA_B_41_31324614_exon2_T	A	T	0.19153	0.99811	0.98989	Imputed	-	-	-	-	-	0	AA	6	T	A	0.2007	7690
2077	AA_B_45_31324602_exon2_E	A	T	0.39135	0.99459	0.98373	Imputed	-	-	-	-	-	0	AA	6	T	A	0.4025	7690
2078	AA_B_45_31324602_exon2_EG	A	T	0.39136	0.9946	0.98379	Imputed	-	-	-	-	-	0	AA	6	T	A	0.4025	7690
2079	AA_B_45_31324602_exon2_EK	A	T	0.55549	0.99457	0.98362	Imputed	-	-	-	-	-	0	AA	6	A	T	0.4296	7690
2080	AA_B_45_31324602_exon2_EM	A	T	0.48964	0.99755	0.99158	Imputed	-	-	-	-	-	0	AA	6	T	A	0.4961	7690
2081	AA_B_45_31324602_exon2_ET	A	T	0.73486	0.99356	0.9752	Imputed	-	-	-	-	-	0	AA	6	A	T	0.2619	7690
2083	AA_B_45_31324602_exon2_GK	A	T	0.16431	0.99822	0.98895	Imputed	-	-	-	-	-	0	AA	6	T	A	0.1679	7690
2084	AA_B_45_31324602_exon2_GM	A	T	0.09847	0.99579	0.96776	Imputed	-	-	-	-	-	0	AA	6	T	A	0.09337	7690
2085	AA_B_45_31324602_exon2_GT	A	T	0.34368	0.99873	0.99474	Imputed	-	-	-	-	-	0	AA	6	T	A	0.3356	7690
2086	AA_B_45_31324602_exon2_K	A	T	0.16422	0.99832	0.98952	Imputed	-	-	-	-	-	0	AA	6	T	A	0.1679	7690
2087	AA_B_45_31324602_exon2_KM	A	T	0.26259	0.99432	0.97867	Imputed	-	-	-	-	-	0	AA	6	T	A	0.2616	7690
2088	AA_B_45_31324602_exon2_KT	A	T	0.50781	0.99749	0.99122	Imputed	-	-	-	-	-	0	AA	6	A	T	0.4964	7690
2089	AA_B_45_31324602_exon2_M	A	T	0.09838	0.99588	0.96863	Imputed	-	-	-	-	-	0	AA	6	T	A	0.09337	7690
2090	AA_B_45_31324602_exon2_MT	A	T	0.44197	0.99497	0.98495	Imputed	-	-	-	-	-	0	AA	6	T	A	0.4293	7690
2091	AA_B_45_31324602_exon2_T	A	T	0.34359	0.99882	0.9951	Imputed	-	-	-	-	-	0	AA	6	T	A	0.3356	7690
2092	AA_B_46_31324599_exon2_A	A	T	0.09838	0.99588	0.96863	Imputed	-	-	-	-	-	0	AA	6	T	A	0.09337	7690
2093	AA_B_46_31324599_exon2_E	A	T	0.89917	0.99407	0.95029	Imputed	-	-	-	-	-	0	AA	6	A	T	0.09389	7690
2108	AA_B_62_31324551_exon2_G	A	T	0.16313	0.99926	0.99526	Imputed	-	-	-	-	-	0	AA	6	T	A	0.1737	7690
2109	AA_B_62_31324551_exon2_R	A	T	0.83442	0.99748	0.98268	Imputed	-	-	-	-	-	0	AA	6	A	T	0.1737	7690
2110	AA_B_63_31324548_exon2_E	A	T	0.48495	0.98965	0.9697	Imputed	-	-	-	-	-	0	AA	6	A	T	0.4982	7690
2111	AA_B_63_31324548_exon2_N	A	T	0.51261	0.99059	0.97262	Imputed	-	-	-	-	-	0	AA	6	T	A	0.4978	7690
2112	AA_B_65_31324542_exon2_DQ	A	T	0.81849	0.99581	0.9765	Imputed	-	-	-	-	-	0	AA	6	A	T	0.1843	7690
2113	AA_B_65_31324542_exon2_DR	A	T	0.17905	0.99744	0.98681	Imputed	-	-	-	-	-	0	AA	6	T	A	0.1841	7690
2114	AA_B_65_31324542_exon2_Q	A	T	0.81849	0.99581	0.9765	Imputed	-	-	-	-	-	0	AA	6	A	T	0.1843	7690
2115	AA_B_65_31324542_exon2_R	A	T	0.17905	0.99744	0.98681	Imputed	-	-	-	-	-	0	AA	6	T	A	0.1841	7690
2116	AA_B_66_31324539_exon2_I	A	T	0.81772	0.99552	0.97527	Imputed	-	-	-	-	-	0	AA	6	A	T	0.1847	7690
2117	AA_B_66_31324539_exon2_IK	A	T	0.81849	0.99581	0.9765	Imputed	-	-	-	-	-	0	AA	6	A	T	0.1843	7690
2119	AA_B_66_31324539_exon2_IQ	A	T	0.81772	0.99552	0.97527	Imputed	-	-	-	-	-	0	AA	6	A	T	0.1847	7690
2120	AA_B_66_31324539_exon2_IS	A	T	0.81772	0.99552	0.97528	Imputed	-	-	-	-	-	0	AA	6	A	T	0.1847	7690
2122	AA_B_66_31324539_exon2_KN	A	T	0.17982	0.99714	0.98535	Imputed	-	-	-	-	-	0	AA	6	T	A	0.1847	7690
2125	AA_B_66_31324539_exon2_N	A	T	0.17905	0.99744	0.98681	Imputed	-	-	-	-	-	0	AA	6	T	A	0.1841	7690
2126	AA_B_66_31324539_exon2_NQ	A	T	0.17905	0.99744	0.98681	Imputed	-	-	-	-	-	0	AA	6	T	A	0.1841	7690
2127	AA_B_66_31324539_exon2_NS	A	T	0.17905	0.99744	0.98679	Imputed	-	-	-	-	-	0	AA	6	T	A	0.1841	7690
2128	AA_B_67_31324536_exon2_C	A	T	0.09173	0.99637	0.96978	Imputed	-	-	-	-	-	0	AA	6	T	A	0.08921	7690
2129	AA_B_67_31324536_exon2_CF	A	T	0.29601	0.99106	0.96961	Imputed	-	-	-	-	-	0	AA	6	T	A	0.2806	7690
2130	AA_B_67_31324536_exon2_CFH	A	T	0.29601	0.99106	0.96961	Imputed	-	-	-	-	-	0	AA	6	T	A	0.2806	7690
2131	AA_B_67_31324536_exon2_CFM	A	T	0.47506	0.99039	0.9724	Imputed	-	-	-	-	-	0	AA	6	T	A	0.4692	7690
2132	AA_B_67_31324536_exon2_CFR	A	T	0.29601	0.99106	0.96962	Imputed	-	-	-	-	-	0	AA	6	T	A	0.2806	7690
2133	AA_B_67_31324536_exon2_CFS	A	T	0.64494	0.99368	0.97822	Imputed	-	-	-	-	-	0	AA	6	A	T	0.351	7690
2134	AA_B_67_31324536_exon2_CFY	A	T	0.46957	0.99083	0.97369	Imputed	-	-	-	-	-	0	AA	6	T	A	0.4475	7690
2135	AA_B_67_31324536_exon2_CH	A	T	0.09173	0.99637	0.96978	Imputed	-	-	-	-	-	0	AA	6	T	A	0.08921	7690
2136	AA_B_67_31324536_exon2_CHM	A	T	0.27078	0.99527	0.98291	Imputed	-	-	-	-	-	0	AA	6	T	A	0.2776	7690
2137	AA_B_67_31324536_exon2_CHR	A	T	0.09173	0.99636	0.96975	Imputed	-	-	-	-	-	0	AA	6	T	A	0.08921	7690
2138	AA_B_67_31324536_exon2_CHS	A	T	0.44066	0.99069	0.97259	Imputed	-	-	-	-	-	0	AA	6	T	A	0.4575	7690
2139	AA_B_67_31324536_exon2_CHY	A	T	0.26529	0.99499	0.98078	Imputed	-	-	-	-	-	0	AA	6	T	A	0.2558	7690
2140	AA_B_67_31324536_exon2_CM	A	T	0.27078	0.99527	0.98291	Imputed	-	-	-	-	-	0	AA	6	T	A	0.2776	7690
2141	AA_B_67_31324536_exon2_CMR	A	T	0.27078	0.99527	0.9829	Imputed	-	-	-	-	-	0	AA	6	T	A	0.2776	7690
2142	AA_B_67_31324536_exon2_CMS	A	T	0.61971	0.99177	0.97363	Imputed	-	-	-	-	-	0	AA	6	A	T	0.3583	7690
2143	AA_B_67_31324536_exon2_CMY	A	T	0.44434	0.9943	0.98233	Imputed	-	-	-	-	-	0	AA	6	T	A	0.4442	7690
2144	AA_B_67_31324536_exon2_CR	A	T	0.09173	0.99636	0.96975	Imputed	-	-	-	-	-	0	AA	6	T	A	0.08921	7690
2145	AA_B_67_31324536_exon2_CRS	A	T	0.44066	0.99069	0.97258	Imputed	-	-	-	-	-	0	AA	6	T	A	0.4575	7690
2146	AA_B_67_31324536_exon2_CRY	A	T	0.26529	0.99499	0.98077	Imputed	-	-	-	-	-	0	AA	6	T	A	0.2558	7690
2147	AA_B_67_31324536_exon2_CS	A	T	0.44067	0.99068	0.97258	Imputed	-	-	-	-	-	0	AA	6	T	A	0.4575	7690
2148	AA_B_67_31324536_exon2_CSY	A	T	0.61422	0.99165	0.97354	Imputed	-	-	-	-	-	0	AA	6	A	T	0.3759	7690
2149	AA_B_67_31324536_exon2_CY	A	T	0.26529	0.99499	0.98078	Imputed	-	-	-	-	-	0	AA	6	T	A	0.2558	7690
2150	AA_B_67_31324536_exon2_F	A	T	0.20428	0.99467	0.97634	Imputed	-	-	-	-	-	0	AA	6	T	A	0.1914	7690
2151	AA_B_67_31324536_exon2_FH	A	T	0.20428	0.99467	0.97634	Imputed	-	-	-	-	-	0	AA	6	T	A	0.1914	7690
2152	AA_B_67_31324536_exon2_FHM	A	T	0.38333	0.99252	0.97683	Imputed	-	-	-	-	-	0	AA	6	T	A	0.3757	7690
2153	AA_B_67_31324536_exon2_FHR	A	T	0.20428	0.99467	0.97636	Imputed	-	-	-	-	-	0	AA	6	T	A	0.1914	7690
2154	AA_B_67_31324536_exon2_FHS	A	T	0.55321	0.99361	0.97946	Imputed	-	-	-	-	-	0	AA	6	A	T	0.4446	7690
2155	AA_B_67_31324536_exon2_FHY	A	T	0.37784	0.99306	0.97871	Imputed	-	-	-	-	-	0	AA	6	T	A	0.3581	7690
2156	AA_B_67_31324536_exon2_FM	A	T	0.38333	0.99252	0.97683	Imputed	-	-	-	-	-	0	AA	6	T	A	0.3757	7690
2157	AA_B_67_31324536_exon2_FMR	A	T	0.38333	0.99253	0.97684	Imputed	-	-	-	-	-	0	AA	6	T	A	0.3757	7690
2158	AA_B_67_31324536_exon2_FMS	A	T	0.73225	0.99322	0.97292	Imputed	-	-	-	-	-	0	AA	6	A	T	0.2562	7690
2159	AA_B_67_31324536_exon2_FMY	A	T	0.55688	0.99113	0.97407	Imputed	-	-	-	-	-	0	AA	6	A	T	0.4575	7690
2160	AA_B_67_31324536_exon2_FR	A	T	0.20428	0.99467	0.97636	Imputed	-	-	-	-	-	0	AA	6	T	A	0.1914	7690
2161	AA_B_67_31324536_exon2_FRS	A	T	0.55321	0.99362	0.97947	Imputed	-	-	-	-	-	0	AA	6	A	T	0.4446	7690
2162	AA_B_67_31324536_exon2_FRY	A	T	0.37783	0.99306	0.9787	Imputed	-	-	-	-	-	0	AA	6	T	A	0.3581	7690
2163	AA_B_67_31324536_exon2_FS	A	T	0.55321	0.99361	0.97944	Imputed	-	-	-	-	-	0	AA	6	A	T	0.4446	7690
2164	AA_B_67_31324536_exon2_FSY	A	T	0.72676	0.99415	0.97722	Imputed	-	-	-	-	-	0	AA	6	A	T	0.2778	7690
2165	AA_B_67_31324536_exon2_FY	A	T	0.37784	0.99306	0.97871	Imputed	-	-	-	-	-	0	AA	6	T	A	0.3581	7690
2166	AA_B_67_31324536_exon2_HM	A	T	0.17905	0.99744	0.98681	Imputed	-	-	-	-	-	0	AA	6	T	A	0.1841	7690
2167	AA_B_67_31324536_exon2_HMR	A	T	0.17905	0.99744	0.98679	Imputed	-	-	-	-	-	0	AA	6	T	A	0.1841	7690
2168	AA_B_67_31324536_exon2_HMS	A	T	0.52798	0.98982	0.97048	Imputed	-	-	-	-	-	0	AA	6	A	T	0.4477	7690
2169	AA_B_67_31324536_exon2_HMY	A	T	0.3526	0.99489	0.98305	Imputed	-	-	-	-	-	0	AA	6	T	A	0.3507	7690
2170	AA_B_67_31324536_exon2_HRS	A	T	0.34894	0.99064	0.96996	Imputed	-	-	-	-	-	0	AA	6	T	A	0.3637	7690
2171	AA_B_67_31324536_exon2_HRY	A	T	0.17356	0.99723	0.98488	Imputed	-	-	-	-	-	0	AA	6	T	A	0.1664	7690
2172	AA_B_67_31324536_exon2_HS	A	T	0.34893	0.99065	0.96997	Imputed	-	-	-	-	-	0	AA	6	T	A	0.3637	7690
2173	AA_B_67_31324536_exon2_HSY	A	T	0.52249	0.99003	0.97086	Imputed	-	-	-	-	-	0	AA	6	A	T	0.4694	7690
2174	AA_B_67_31324536_exon2_HY	A	T	0.17356	0.99723	0.98487	Imputed	-	-	-	-	-	0	AA	6	T	A	0.1664	7690
2175	AA_B_67_31324536_exon2_M	A	T	0.17905	0.99744	0.98681	Imputed	-	-	-	-	-	0	AA	6	T	A	0.1841	7690
2176	AA_B_67_31324536_exon2_MR	A	T	0.17905	0.99744	0.98679	Imputed	-	-	-	-	-	0	AA	6	T	A	0.1841	7690
2177	AA_B_67_31324536_exon2_MRS	A	T	0.52798	0.98982	0.97047	Imputed	-	-	-	-	-	0	AA	6	A	T	0.4477	7690
2178	AA_B_67_31324536_exon2_MRY	A	T	0.35261	0.99489	0.98305	Imputed	-	-	-	-	-	0	AA	6	T	A	0.3507	7690
2179	AA_B_67_31324536_exon2_MS	A	T	0.52798	0.98982	0.97048	Imputed	-	-	-	-	-	0	AA	6	A	T	0.4477	7690
2180	AA_B_67_31324536_exon2_MSY	A	T	0.70154	0.98961	0.96385	Imputed	-	-	-	-	-	0	AA	6	A	T	0.281	7690
2181	AA_B_67_31324536_exon2_MY	A	T	0.35261	0.9949	0.98306	Imputed	-	-	-	-	-	0	AA	6	T	A	0.3507	7690
2182	AA_B_67_31324536_exon2_RS	A	T	0.34894	0.99064	0.96996	Imputed	-	-	-	-	-	0	AA	6	T	A	0.3637	7690
2183	AA_B_67_31324536_exon2_RSY	A	T	0.52249	0.99003	0.97085	Imputed	-	-	-	-	-	0	AA	6	A	T	0.4694	7690
2184	AA_B_67_31324536_exon2_RY	A	T	0.17356	0.99723	0.98485	Imputed	-	-	-	-	-	0	AA	6	T	A	0.1664	7690
2185	AA_B_67_31324536_exon2_S	A	T	0.34893	0.99065	0.96997	Imputed	-	-	-	-	-	0	AA	6	T	A	0.3637	7690
2186	AA_B_67_31324536_exon2_SY	A	T	0.52249	0.99003	0.97086	Imputed	-	-	-	-	-	0	AA	6	A	T	0.4694	7690
2187	AA_B_67_31324536_exon2_Y	A	T	0.17356	0.99723	0.98487	Imputed	-	-	-	-	-	0	AA	6	T	A	0.1664	7690
2188	AA_B_69_31324530_exon2_A	A	T	0.34804	0.99546	0.98416	Imputed	-	-	-	-	-	0	AA	6	T	A	0.3472	7690
2189	AA_B_69_31324530_exon2_AD	A	T	0.34804	0.99547	0.98418	Imputed	-	-	-	-	-	0	AA	6	T	A	0.3472	7690
2190	AA_B_69_31324530_exon2_AR	A	T	0.34882	0.99533	0.98382	Imputed	-	-	-	-	-	0	AA	6	T	A	0.3477	7690
2193	AA_B_69_31324530_exon2_T	A	T	0.64873	0.99415	0.97908	Imputed	-	-	-	-	-	0	AA	6	A	T	0.3479	7690
2194	AA_B_70_31324527_exon2_HK	A	T	0.01064	0.99989	0.99124	Imputed	-	-	-	-	-	0	AA	6	T	A	0.01196	7690
2195	AA_B_70_31324527_exon2_HKL	A	T	0.01064	0.99989	0.99124	Imputed	-	-	-	-	-	0	AA	6	T	A	0.01196	7690
2196	AA_B_70_31324527_exon2_HKN	A	T	0.65937	0.9942	0.97894	Imputed	-	-	-	-	-	0	AA	6	A	T	0.3359	7690
2197	AA_B_70_31324527_exon2_HKQ	A	T	0.16977	0.99767	0.98603	Imputed	-	-	-	-	-	0	AA	6	T	A	0.1635	7690
2198	AA_B_70_31324527_exon2_HKS	A	T	0.18969	0.99733	0.98679	Imputed	-	-	-	-	-	0	AA	6	T	A	0.1961	7690
2199	AA_B_70_31324527_exon2_HLN	A	T	0.64873	0.99414	0.97906	Imputed	-	-	-	-	-	0	AA	6	A	T	0.3479	7690
2200	AA_B_70_31324527_exon2_HLQ	A	T	0.15913	0.99777	0.98591	Imputed	-	-	-	-	-	0	AA	6	T	A	0.1515	7690
2201	AA_B_70_31324527_exon2_HLS	A	T	0.17905	0.99744	0.98679	Imputed	-	-	-	-	-	0	AA	6	T	A	0.1841	7690
2202	AA_B_70_31324527_exon2_HN	A	T	0.64873	0.99415	0.97908	Imputed	-	-	-	-	-	0	AA	6	A	T	0.3479	7690
2203	AA_B_70_31324527_exon2_HNQ	A	T	0.80786	0.99575	0.97723	Imputed	-	-	-	-	-	0	AA	6	A	T	0.1962	7690
2204	AA_B_70_31324527_exon2_HNS	A	T	0.82778	0.99565	0.97256	Imputed	-	-	-	-	-	0	AA	6	A	T	0.1636	7690
2205	AA_B_70_31324527_exon2_HQ	A	T	0.15913	0.99777	0.98591	Imputed	-	-	-	-	-	0	AA	6	T	A	0.1515	7690
2206	AA_B_70_31324527_exon2_HQS	A	T	0.33818	0.99543	0.98395	Imputed	-	-	-	-	-	0	AA	6	T	A	0.3358	7690
2207	AA_B_70_31324527_exon2_HS	A	T	0.17905	0.99744	0.98679	Imputed	-	-	-	-	-	0	AA	6	T	A	0.1841	7690
2208	AA_B_70_31324527_exon2_K	A	T	0.01063	0.99989	0.99147	Imputed	-	-	-	-	-	0	AA	6	T	A	0.01196	7690
2209	AA_B_70_31324527_exon2_KL	A	T	0.01063	0.99989	0.99147	Imputed	-	-	-	-	-	0	AA	6	T	A	0.01196	7690
2210	AA_B_70_31324527_exon2_KN	A	T	0.65936	0.9942	0.97895	Imputed	-	-	-	-	-	0	AA	6	A	T	0.3359	7690
2211	AA_B_70_31324527_exon2_KQ	A	T	0.16977	0.99767	0.98602	Imputed	-	-	-	-	-	0	AA	6	T	A	0.1635	7690
2212	AA_B_70_31324527_exon2_KS	A	T	0.18968	0.99733	0.98681	Imputed	-	-	-	-	-	0	AA	6	T	A	0.1961	7690
2213	AA_B_70_31324527_exon2_LN	A	T	0.64873	0.99414	0.97907	Imputed	-	-	-	-	-	0	AA	6	A	T	0.3479	7690
2214	AA_B_70_31324527_exon2_LQ	A	T	0.15913	0.99777	0.98592	Imputed	-	-	-	-	-	0	AA	6	T	A	0.1515	7690
2215	AA_B_70_31324527_exon2_LS	A	T	0.17905	0.99744	0.98681	Imputed	-	-	-	-	-	0	AA	6	T	A	0.1841	7690
2216	AA_B_70_31324527_exon2_N	A	T	0.64873	0.99414	0.97907	Imputed	-	-	-	-	-	0	AA	6	A	T	0.3479	7690
2217	AA_B_70_31324527_exon2_NQ	A	T	0.80786	0.99575	0.97722	Imputed	-	-	-	-	-	0	AA	6	A	T	0.1962	7690
2218	AA_B_70_31324527_exon2_NS	A	T	0.82778	0.99565	0.97251	Imputed	-	-	-	-	-	0	AA	6	A	T	0.1636	7690
2219	AA_B_70_31324527_exon2_Q	A	T	0.15913	0.99777	0.98592	Imputed	-	-	-	-	-	0	AA	6	T	A	0.1515	7690
2220	AA_B_70_31324527_exon2_QS	A	T	0.33818	0.99544	0.98398	Imputed	-	-	-	-	-	0	AA	6	T	A	0.3358	7690
2221	AA_B_70_31324527_exon2_S	A	T	0.17905	0.99744	0.98681	Imputed	-	-	-	-	-	0	AA	6	T	A	0.1841	7690
2222	AA_B_71_31324524_exon2_A	A	T	0.34882	0.99532	0.98381	Imputed	-	-	-	-	-	0	AA	6	T	A	0.3477	7690
2223	AA_B_71_31324524_exon2_AP	A	T	0.34882	0.99533	0.98383	Imputed	-	-	-	-	-	0	AA	6	T	A	0.3477	7690
2224	AA_B_71_31324524_exon2_AR	A	T	0.34882	0.99533	0.98382	Imputed	-	-	-	-	-	0	AA	6	T	A	0.3477	7690
2225	AA_B_71_31324524_exon2_T	A	T	0.64873	0.99414	0.97905	Imputed	-	-	-	-	-	0	AA	6	A	T	0.3479	7690
2228	AA_B_74_31324515_exon2_D	A	T	0.262	0.99577	0.98264	Imputed	-	-	-	-	-	0	AA	6	T	A	0.2641	7690
2229	AA_B_74_31324515_exon2_DE	A	T	0.26201	0.99579	0.9827	Imputed	-	-	-	-	-	0	AA	6	T	A	0.2641	7690
2230	AA_B_74_31324515_exon2_DP	A	T	0.262	0.99578	0.98267	Imputed	-	-	-	-	-	0	AA	6	T	A	0.2641	7690
2231	AA_B_74_31324515_exon2_Y	A	T	0.73554	0.99392	0.9736	Imputed	-	-	-	-	-	0	AA	6	A	T	0.2641	7690
2234	AA_B_77_31324506_exon2_CD	A	T	0.01341	0.99971	0.98416	Imputed	-	-	-	-	-	0	AA	6	T	A	0.01534	7690
2235	AA_B_77_31324506_exon2_CDG	A	T	0.01622	0.99971	0.98635	Imputed	-	-	-	-	-	0	AA	6	T	A	0.0186	7690
2236	AA_B_77_31324506_exon2_CDN	A	T	0.40083	0.99229	0.97509	Imputed	-	-	-	-	-	0	AA	6	T	A	0.3806	7690
2237	AA_B_77_31324506_exon2_CDP	A	T	0.01341	0.99971	0.98416	Imputed	-	-	-	-	-	0	AA	6	T	A	0.01534	7690
2238	AA_B_77_31324506_exon2_CDS	A	T	0.60732	0.99161	0.97234	Imputed	-	-	-	-	-	0	AA	6	A	T	0.3687	7690
2240	AA_B_77_31324506_exon2_CGN	A	T	0.39023	0.99229	0.975	Imputed	-	-	-	-	-	0	AA	6	T	A	0.3683	7690
2242	AA_B_77_31324506_exon2_CGS	A	T	0.59674	0.99169	0.97281	Imputed	-	-	-	-	-	0	AA	6	A	T	0.3808	7690
2243	AA_B_77_31324506_exon2_CN	A	T	0.3874	0.99231	0.97504	Imputed	-	-	-	-	-	0	AA	6	T	A	0.365	7690
2244	AA_B_77_31324506_exon2_CNP	A	T	0.38742	0.9923	0.97496	Imputed	-	-	-	-	-	0	AA	6	T	A	0.365	7690
2245	AA_B_77_31324506_exon2_CNS	A	T	0.98133	0.99733	0.86209	Imputed	-	-	-	-	-	0	AA	6	A	T	0.0186	7690
2246	AA_B_77_31324506_exon2_CPS	A	T	0.59393	0.99169	0.97288	Imputed	-	-	-	-	-	0	AA	6	A	T	0.384	7690
2247	AA_B_77_31324506_exon2_CS	A	T	0.59391	0.99168	0.97281	Imputed	-	-	-	-	-	0	AA	6	A	T	0.384	7690
2248	AA_B_77_31324506_exon2_D	A	T	0.01341	0.99972	0.98434	Imputed	-	-	-	-	-	0	AA	6	T	A	0.01534	7690
2249	AA_B_77_31324506_exon2_DG	A	T	0.01621	0.99971	0.9865	Imputed	-	-	-	-	-	0	AA	6	T	A	0.0186	7690
2250	AA_B_77_31324506_exon2_DN	A	T	0.40081	0.99231	0.97517	Imputed	-	-	-	-	-	0	AA	6	T	A	0.3806	7690
2251	AA_B_77_31324506_exon2_DP	A	T	0.01341	0.99972	0.98434	Imputed	-	-	-	-	-	0	AA	6	T	A	0.01534	7690
2252	AA_B_77_31324506_exon2_DS	A	T	0.60733	0.99162	0.9724	Imputed	-	-	-	-	-	0	AA	6	A	T	0.3687	7690
2254	AA_B_77_31324506_exon2_GN	A	T	0.39021	0.99231	0.97508	Imputed	-	-	-	-	-	0	AA	6	T	A	0.3683	7690
2256	AA_B_77_31324506_exon2_GS	A	T	0.59674	0.99169	0.9728	Imputed	-	-	-	-	-	0	AA	6	A	T	0.3808	7690
2257	AA_B_77_31324506_exon2_N	A	T	0.38742	0.9923	0.97497	Imputed	-	-	-	-	-	0	AA	6	T	A	0.365	7690
2258	AA_B_77_31324506_exon2_NP	A	T	0.3874	0.99232	0.97505	Imputed	-	-	-	-	-	0	AA	6	T	A	0.365	7690
2259	AA_B_77_31324506_exon2_NS	A	T	0.98133	0.99732	0.86198	Imputed	-	-	-	-	-	0	AA	6	A	T	0.0186	7690
2260	AA_B_77_31324506_exon2_PS	A	T	0.59391	0.99168	0.9728	Imputed	-	-	-	-	-	0	AA	6	A	T	0.384	7690
2261	AA_B_77_31324506_exon2_S	A	T	0.59393	0.99169	0.97287	Imputed	-	-	-	-	-	0	AA	6	A	T	0.384	7690
2262	AA_B_80_31324497_exon2_CI	A	T	0.32419	0.99206	0.97171	Imputed	-	-	-	-	-	0	AA	6	T	A	0.3033	7690
2263	AA_B_80_31324497_exon2_CN	A	T	0.59558	0.99105	0.9705	Imputed	-	-	-	-	-	0	AA	6	A	T	0.381	7690
2264	AA_B_80_31324497_exon2_CT	A	T	0.07777	0.99934	0.99247	Imputed	-	-	-	-	-	0	AA	6	T	A	0.07763	7690
2265	AA_B_80_31324497_exon2_I	A	T	0.32419	0.99206	0.9717	Imputed	-	-	-	-	-	0	AA	6	T	A	0.3033	7690
2266	AA_B_80_31324497_exon2_IL	A	T	0.32419	0.99206	0.9717	Imputed	-	-	-	-	-	0	AA	6	T	A	0.3033	7690
2267	AA_B_80_31324497_exon2_IN	A	T	0.91977	0.99738	0.96616	Imputed	-	-	-	-	-	0	AA	6	A	T	0.07763	7690
2268	AA_B_80_31324497_exon2_IT	A	T	0.40196	0.99163	0.97272	Imputed	-	-	-	-	-	0	AA	6	T	A	0.3809	7690
2269	AA_B_80_31324497_exon2_LN	A	T	0.59558	0.99104	0.97048	Imputed	-	-	-	-	-	0	AA	6	A	T	0.381	7690
2270	AA_B_80_31324497_exon2_LT	A	T	0.07777	0.99934	0.9925	Imputed	-	-	-	-	-	0	AA	6	T	A	0.07763	7690
2271	AA_B_80_31324497_exon2_N	A	T	0.59558	0.99104	0.97049	Imputed	-	-	-	-	-	0	AA	6	A	T	0.381	7690
2272	AA_B_80_31324497_exon2_NT	A	T	0.67335	0.99098	0.96732	Imputed	-	-	-	-	-	0	AA	6	A	T	0.3034	7690
2273	AA_B_80_31324497_exon2_T	A	T	0.07777	0.99934	0.9925	Imputed	-	-	-	-	-	0	AA	6	T	A	0.07763	7690
2274	AA_B_81_31324494_exon2	T	A	0.38855	0.99164	0.97256	Imputed	-	-	-	-	-	0	AA	6	A	T	0.3653	7690
2275	AA_B_82_31324491_exon2_AL	A	T	0.42713	0.99162	0.97315	Imputed	-	-	-	-	-	0	AA	6	T	A	0.4127	7690
2276	AA_B_82_31324491_exon2_AR	A	T	0.57042	0.9911	0.97119	Imputed	-	-	-	-	-	0	AA	6	A	T	0.4129	7690
2277	AA_B_82_31324491_exon2_L	A	T	0.4271	0.99161	0.97313	Imputed	-	-	-	-	-	0	AA	6	T	A	0.4127	7690
2278	AA_B_82_31324491_exon2_R	A	T	0.57044	0.99108	0.97115	Imputed	-	-	-	-	-	0	AA	6	A	T	0.4129	7690
2279	AA_B_83_31324488_exon2_G	A	T	0.57043	0.99107	0.9711	Imputed	-	-	-	-	-	0	AA	6	A	T	0.4129	7690
2280	AA_B_83_31324488_exon2_GP	A	T	0.57042	0.99107	0.97108	Imputed	-	-	-	-	-	0	AA	6	A	T	0.4129	7690
2281	AA_B_83_31324488_exon2_GT	A	T	0.57043	0.9911	0.97121	Imputed	-	-	-	-	-	0	AA	6	A	T	0.4129	7690
2282	AA_B_83_31324488_exon2_R	A	T	0.42712	0.99165	0.97327	Imputed	-	-	-	-	-	0	AA	6	T	A	0.4127	7690
2283	AA_B_9_31324710_exon2_D	A	T	0.03994	0.99938	0.98607	Imputed	-	-	-	-	-	0	AA	6	T	A	0.04837	7690
2284	AA_B_9_31324710_exon2_H	A	T	0.1634	0.99489	0.96949	Imputed	-	-	-	-	-	0	AA	6	T	A	0.1702	7690
2285	AA_B_9_31324710_exon2_Y	A	T	0.79418	0.99292	0.96375	Imputed	-	-	-	-	-	0	AA	6	A	T	0.2191	7690
2294	AA_B_94_31324210_exon3_.I	A	T	0.28972	0.99613	0.98443	Imputed	-	-	-	-	-	0	AA	6	T	A	0.2636	7690
2295	AA_B_94_31324210_exon3_.T	A	T	0.70723	0.9958	0.98264	Imputed	-	-	-	-	-	0	AA	6	A	T	0.2641	7690
2296	AA_B_94_31324210_exon3_DI	A	T	0.29032	0.9968	0.9873	Imputed	-	-	-	-	-	0	AA	6	T	A	0.2637	7690
2297	AA_B_94_31324210_exon3_DT	A	T	0.70723	0.9958	0.98264	Imputed	-	-	-	-	-	0	AA	6	A	T	0.2641	7690
2298	AA_B_94_31324210_exon3_I	A	T	0.29032	0.9968	0.9873	Imputed	-	-	-	-	-	0	AA	6	T	A	0.2637	7690
2299	AA_B_94_31324210_exon3_IS	A	T	0.29032	0.9968	0.98729	Imputed	-	-	-	-	-	0	AA	6	T	A	0.2637	7690
2300	AA_B_94_31324210_exon3_ST	A	T	0.70723	0.9958	0.98265	Imputed	-	-	-	-	-	0	AA	6	A	T	0.2641	7690
2301	AA_B_94_31324210_exon3_T	A	T	0.70723	0.9958	0.98264	Imputed	-	-	-	-	-	0	AA	6	A	T	0.2641	7690
2302	AA_B_95_31324207_exon3_I	A	T	0.2926	0.99555	0.98234	Imputed	-	-	-	-	-	0	AA	6	T	A	0.2675	7690
2303	AA_B_95_31324207_exon3_IL	A	T	0.83249	0.98866	0.94033	Imputed	-	-	-	-	-	0	AA	6	A	T	0.1501	7690
2304	AA_B_95_31324207_exon3_ILP	A	T	0.83249	0.98866	0.94033	Imputed	-	-	-	-	-	0	AA	6	A	T	0.1501	7690
2305	AA_B_95_31324207_exon3_ILR	A	T	0.83249	0.98866	0.94035	Imputed	-	-	-	-	-	0	AA	6	A	T	0.1501	7690
2306	AA_B_95_31324207_exon3_ILV	A	T	0.83249	0.98866	0.94033	Imputed	-	-	-	-	-	0	AA	6	A	T	0.1501	7690
2307	AA_B_95_31324207_exon3_IP	A	T	0.2926	0.99555	0.98234	Imputed	-	-	-	-	-	0	AA	6	T	A	0.2675	7690
2308	AA_B_95_31324207_exon3_IPR	A	T	0.2926	0.99554	0.98233	Imputed	-	-	-	-	-	0	AA	6	T	A	0.2675	7690
2309	AA_B_95_31324207_exon3_IPV	A	T	0.2926	0.99555	0.98234	Imputed	-	-	-	-	-	0	AA	6	T	A	0.2675	7690
2310	AA_B_95_31324207_exon3_IPW	A	T	0.45475	0.98847	0.96603	Imputed	-	-	-	-	-	0	AA	6	T	A	0.4165	7690
2311	AA_B_95_31324207_exon3_IR	A	T	0.2926	0.99554	0.98233	Imputed	-	-	-	-	-	0	AA	6	T	A	0.2675	7690
2312	AA_B_95_31324207_exon3_IRV	A	T	0.2926	0.99554	0.98233	Imputed	-	-	-	-	-	0	AA	6	T	A	0.2675	7690
2313	AA_B_95_31324207_exon3_IRW	A	T	0.45475	0.98847	0.96602	Imputed	-	-	-	-	-	0	AA	6	T	A	0.4165	7690
2314	AA_B_95_31324207_exon3_IV	A	T	0.2926	0.99555	0.98234	Imputed	-	-	-	-	-	0	AA	6	T	A	0.2675	7690
2315	AA_B_95_31324207_exon3_IVW	A	T	0.45475	0.98847	0.96603	Imputed	-	-	-	-	-	0	AA	6	T	A	0.4165	7690
2316	AA_B_95_31324207_exon3_IW	A	T	0.45475	0.98847	0.96603	Imputed	-	-	-	-	-	0	AA	6	T	A	0.4165	7690
2317	AA_B_95_31324207_exon3_L	A	T	0.5399	0.98829	0.96663	Imputed	-	-	-	-	-	0	AA	6	A	T	0.4182	7690
2318	AA_B_95_31324207_exon3_LP	A	T	0.5399	0.98829	0.96663	Imputed	-	-	-	-	-	0	AA	6	A	T	0.4182	7690
2319	AA_B_95_31324207_exon3_LR	A	T	0.5399	0.98829	0.96664	Imputed	-	-	-	-	-	0	AA	6	A	T	0.4182	7690
2320	AA_B_95_31324207_exon3_LV	A	T	0.5399	0.98829	0.96663	Imputed	-	-	-	-	-	0	AA	6	A	T	0.4182	7690
2321	AA_B_95_31324207_exon3_LW	A	T	0.70206	0.9929	0.97073	Imputed	-	-	-	-	-	0	AA	6	A	T	0.2676	7690
2322	AA_B_95_31324207_exon3_PW	A	T	0.16216	0.99164	0.95694	Imputed	-	-	-	-	-	0	AA	6	T	A	0.1484	7690
2323	AA_B_95_31324207_exon3_RW	A	T	0.16216	0.99164	0.95692	Imputed	-	-	-	-	-	0	AA	6	T	A	0.1484	7690
2324	AA_B_95_31324207_exon3_VW	A	T	0.16216	0.99164	0.95694	Imputed	-	-	-	-	-	0	AA	6	T	A	0.1484	7690
2325	AA_B_95_31324207_exon3_W	A	T	0.16216	0.99164	0.95694	Imputed	-	-	-	-	-	0	AA	6	T	A	0.1484	7690
2327	AA_B_97_31324201_exon3_CLR	A	T	0.60096	0.99092	0.96971	Imputed	-	-	-	-	-	0	AA	6	A	T	0.3961	7690
2328	AA_B_97_31324201_exon3_CLS	A	T	0.19642	0.99497	0.97571	Imputed	-	-	-	-	-	0	AA	6	T	A	0.1979	7690
2329	AA_B_97_31324201_exon3_CLT	A	T	0.06593	0.99883	0.98518	Imputed	-	-	-	-	-	0	AA	6	T	A	0.05943	7690
2330	AA_B_97_31324201_exon3_CLV	A	T	0.04464	0.99992	0.9981	Imputed	-	-	-	-	-	0	AA	6	T	A	0.03719	7690
2331	AA_B_97_31324201_exon3_CLW	A	T	0.08179	0.99847	0.98371	Imputed	-	-	-	-	-	0	AA	6	T	A	0.09272	7690
2333	AA_B_97_31324201_exon3_CNR	A	T	0.60879	0.99086	0.96931	Imputed	-	-	-	-	-	0	AA	6	A	T	0.3874	7690
2334	AA_B_97_31324201_exon3_CNS	A	T	0.20424	0.99497	0.97633	Imputed	-	-	-	-	-	0	AA	6	T	A	0.2068	7690
2335	AA_B_97_31324201_exon3_CNT	A	T	0.07375	0.99875	0.98579	Imputed	-	-	-	-	-	0	AA	6	T	A	0.06827	7690
2336	AA_B_97_31324201_exon3_CNV	A	T	0.05246	0.99982	0.99673	Imputed	-	-	-	-	-	0	AA	6	T	A	0.0459	7690
2337	AA_B_97_31324201_exon3_CNW	A	T	0.08961	0.99837	0.984	Imputed	-	-	-	-	-	0	AA	6	T	A	0.1014	7690
2338	AA_B_97_31324201_exon3_CR	A	T	0.60096	0.99092	0.96971	Imputed	-	-	-	-	-	0	AA	6	A	T	0.3961	7690
2339	AA_B_97_31324201_exon3_CRS	A	T	0.79737	0.99527	0.97489	Imputed	-	-	-	-	-	0	AA	6	A	T	0.1982	7690
2340	AA_B_97_31324201_exon3_CRT	A	T	0.66689	0.99189	0.97042	Imputed	-	-	-	-	-	0	AA	6	A	T	0.3367	7690
2341	AA_B_97_31324201_exon3_CRV	A	T	0.6456	0.99091	0.96818	Imputed	-	-	-	-	-	0	AA	6	A	T	0.3589	7690
2342	AA_B_97_31324201_exon3_CRW	A	T	0.68274	0.99203	0.97026	Imputed	-	-	-	-	-	0	AA	6	A	T	0.3034	7690
2343	AA_B_97_31324201_exon3_CS	A	T	0.19642	0.99497	0.97571	Imputed	-	-	-	-	-	0	AA	6	T	A	0.1979	7690
2344	AA_B_97_31324201_exon3_CST	A	T	0.26234	0.99385	0.97566	Imputed	-	-	-	-	-	0	AA	6	T	A	0.2575	7690
2345	AA_B_97_31324201_exon3_CSV	A	T	0.24105	0.9949	0.97862	Imputed	-	-	-	-	-	0	AA	6	T	A	0.2351	7690
2346	AA_B_97_31324201_exon3_CSW	A	T	0.2782	0.99354	0.9752	Imputed	-	-	-	-	-	0	AA	6	T	A	0.2906	7690
2347	AA_B_97_31324201_exon3_CT	A	T	0.06593	0.99883	0.98518	Imputed	-	-	-	-	-	0	AA	6	T	A	0.05943	7690
2348	AA_B_97_31324201_exon3_CTV	A	T	0.11057	0.99875	0.98992	Imputed	-	-	-	-	-	0	AA	6	T	A	0.09662	7690
2349	AA_B_97_31324201_exon3_CTW	A	T	0.14772	0.9973	0.98306	Imputed	-	-	-	-	-	0	AA	6	T	A	0.1521	7690
2350	AA_B_97_31324201_exon3_CV	A	T	0.04464	0.99992	0.9981	Imputed	-	-	-	-	-	0	AA	6	T	A	0.03719	7690
2351	AA_B_97_31324201_exon3_CVW	A	T	0.12643	0.99839	0.98821	Imputed	-	-	-	-	-	0	AA	6	T	A	0.1299	7690
2352	AA_B_97_31324201_exon3_CW	A	T	0.08179	0.99847	0.98371	Imputed	-	-	-	-	-	0	AA	6	T	A	0.09272	7690
2354	AA_B_97_31324201_exon3_LNR	A	T	0.60878	0.99086	0.96932	Imputed	-	-	-	-	-	0	AA	6	A	T	0.3874	7690
2355	AA_B_97_31324201_exon3_LNS	A	T	0.20424	0.99497	0.97632	Imputed	-	-	-	-	-	0	AA	6	T	A	0.2068	7690
2356	AA_B_97_31324201_exon3_LNT	A	T	0.07375	0.99876	0.98582	Imputed	-	-	-	-	-	0	AA	6	T	A	0.06827	7690
2357	AA_B_97_31324201_exon3_LNV	A	T	0.05246	0.99982	0.99678	Imputed	-	-	-	-	-	0	AA	6	T	A	0.0459	7690
2358	AA_B_97_31324201_exon3_LNW	A	T	0.08961	0.99837	0.98403	Imputed	-	-	-	-	-	0	AA	6	T	A	0.1014	7690
2359	AA_B_97_31324201_exon3_LR	A	T	0.60096	0.99092	0.96972	Imputed	-	-	-	-	-	0	AA	6	A	T	0.3961	7690
2360	AA_B_97_31324201_exon3_LRS	A	T	0.79737	0.99527	0.97487	Imputed	-	-	-	-	-	0	AA	6	A	T	0.1982	7690
2361	AA_B_97_31324201_exon3_LRT	A	T	0.66689	0.99189	0.97043	Imputed	-	-	-	-	-	0	AA	6	A	T	0.3367	7690
2362	AA_B_97_31324201_exon3_LRV	A	T	0.6456	0.99092	0.96819	Imputed	-	-	-	-	-	0	AA	6	A	T	0.3589	7690
2363	AA_B_97_31324201_exon3_LRW	A	T	0.68274	0.99203	0.97027	Imputed	-	-	-	-	-	0	AA	6	A	T	0.3034	7690
2364	AA_B_97_31324201_exon3_LS	A	T	0.19641	0.99497	0.97569	Imputed	-	-	-	-	-	0	AA	6	T	A	0.1979	7690
2365	AA_B_97_31324201_exon3_LST	A	T	0.26234	0.99385	0.97565	Imputed	-	-	-	-	-	0	AA	6	T	A	0.2575	7690
2366	AA_B_97_31324201_exon3_LSV	A	T	0.24105	0.99489	0.9786	Imputed	-	-	-	-	-	0	AA	6	T	A	0.2351	7690
2367	AA_B_97_31324201_exon3_LSW	A	T	0.2782	0.99353	0.97519	Imputed	-	-	-	-	-	0	AA	6	T	A	0.2906	7690
2368	AA_B_97_31324201_exon3_LT	A	T	0.06593	0.99884	0.98521	Imputed	-	-	-	-	-	0	AA	6	T	A	0.05943	7690
2369	AA_B_97_31324201_exon3_LTV	A	T	0.11057	0.99876	0.98995	Imputed	-	-	-	-	-	0	AA	6	T	A	0.09662	7690
2370	AA_B_97_31324201_exon3_LTW	A	T	0.14772	0.99731	0.98308	Imputed	-	-	-	-	-	0	AA	6	T	A	0.1521	7690
2371	AA_B_97_31324201_exon3_LV	A	T	0.04464	0.99992	0.99815	Imputed	-	-	-	-	-	0	AA	6	T	A	0.03719	7690
2372	AA_B_97_31324201_exon3_LVW	A	T	0.12643	0.99839	0.98823	Imputed	-	-	-	-	-	0	AA	6	T	A	0.1299	7690
2373	AA_B_97_31324201_exon3_LW	A	T	0.08179	0.99847	0.98374	Imputed	-	-	-	-	-	0	AA	6	T	A	0.09272	7690
2375	AA_B_97_31324201_exon3_NR	A	T	0.60878	0.99086	0.96932	Imputed	-	-	-	-	-	0	AA	6	A	T	0.3874	7690
2376	AA_B_97_31324201_exon3_NRS	A	T	0.80519	0.99531	0.97427	Imputed	-	-	-	-	-	0	AA	6	A	T	0.1893	7690
2377	AA_B_97_31324201_exon3_NRT	A	T	0.67471	0.99186	0.96997	Imputed	-	-	-	-	-	0	AA	6	A	T	0.3278	7690
2378	AA_B_97_31324201_exon3_NRV	A	T	0.65342	0.99085	0.96766	Imputed	-	-	-	-	-	0	AA	6	A	T	0.3502	7690
2379	AA_B_97_31324201_exon3_NRW	A	T	0.69056	0.99197	0.96965	Imputed	-	-	-	-	-	0	AA	6	A	T	0.2947	7690
2380	AA_B_97_31324201_exon3_NS	A	T	0.20424	0.99497	0.97632	Imputed	-	-	-	-	-	0	AA	6	T	A	0.2068	7690
2381	AA_B_97_31324201_exon3_NST	A	T	0.27017	0.99388	0.97616	Imputed	-	-	-	-	-	0	AA	6	T	A	0.2662	7690
2382	AA_B_97_31324201_exon3_NSV	A	T	0.24887	0.99489	0.979	Imputed	-	-	-	-	-	0	AA	6	T	A	0.244	7690
2383	AA_B_97_31324201_exon3_NSW	A	T	0.28603	0.99353	0.97554	Imputed	-	-	-	-	-	0	AA	6	T	A	0.2995	7690
2384	AA_B_97_31324201_exon3_NT	A	T	0.07375	0.99876	0.98582	Imputed	-	-	-	-	-	0	AA	6	T	A	0.06827	7690
2385	AA_B_97_31324201_exon3_NTV	A	T	0.11839	0.99868	0.98997	Imputed	-	-	-	-	-	0	AA	6	T	A	0.1055	7690
2386	AA_B_97_31324201_exon3_NTW	A	T	0.15554	0.99722	0.98334	Imputed	-	-	-	-	-	0	AA	6	T	A	0.161	7690
2387	AA_B_97_31324201_exon3_NV	A	T	0.05246	0.99982	0.99678	Imputed	-	-	-	-	-	0	AA	6	T	A	0.0459	7690
2388	AA_B_97_31324201_exon3_NVW	A	T	0.13425	0.99829	0.98812	Imputed	-	-	-	-	-	0	AA	6	T	A	0.1386	7690
2389	AA_B_97_31324201_exon3_NW	A	T	0.08961	0.99837	0.98403	Imputed	-	-	-	-	-	0	AA	6	T	A	0.1014	7690
2390	AA_B_97_31324201_exon3_R	A	T	0.60096	0.99092	0.96972	Imputed	-	-	-	-	-	0	AA	6	A	T	0.3961	7690
2391	AA_B_97_31324201_exon3_RS	A	T	0.79737	0.99527	0.97487	Imputed	-	-	-	-	-	0	AA	6	A	T	0.1982	7690
2392	AA_B_97_31324201_exon3_RST	A	T	0.8633	0.99628	0.97176	Imputed	-	-	-	-	-	0	AA	6	A	T	0.1386	7690
2393	AA_B_97_31324201_exon3_RSV	A	T	0.84201	0.99526	0.96936	Imputed	-	-	-	-	-	0	AA	6	A	T	0.161	7690
2394	AA_B_97_31324201_exon3_RSW	A	T	0.87915	0.99647	0.97023	Imputed	-	-	-	-	-	0	AA	6	A	T	0.1055	7690
2395	AA_B_97_31324201_exon3_RT	A	T	0.66689	0.99189	0.97043	Imputed	-	-	-	-	-	0	AA	6	A	T	0.3367	7690
2396	AA_B_97_31324201_exon3_RTV	A	T	0.71152	0.99188	0.96791	Imputed	-	-	-	-	-	0	AA	6	A	T	0.2995	7690
2397	AA_B_97_31324201_exon3_RTW	A	T	0.74867	0.993	0.96946	Imputed	-	-	-	-	-	0	AA	6	A	T	0.244	7690
2398	AA_B_97_31324201_exon3_RV	A	T	0.6456	0.99092	0.96819	Imputed	-	-	-	-	-	0	AA	6	A	T	0.3589	7690
2399	AA_B_97_31324201_exon3_RVW	A	T	0.72738	0.99202	0.96744	Imputed	-	-	-	-	-	0	AA	6	A	T	0.2662	7690
2400	AA_B_97_31324201_exon3_RW	A	T	0.68274	0.99203	0.97027	Imputed	-	-	-	-	-	0	AA	6	A	T	0.3034	7690
2401	AA_B_97_31324201_exon3_S	A	T	0.19641	0.99497	0.97569	Imputed	-	-	-	-	-	0	AA	6	T	A	0.1979	7690
2402	AA_B_97_31324201_exon3_ST	A	T	0.26234	0.99385	0.97565	Imputed	-	-	-	-	-	0	AA	6	T	A	0.2575	7690
2403	AA_B_97_31324201_exon3_STV	A	T	0.30698	0.99377	0.97749	Imputed	-	-	-	-	-	0	AA	6	T	A	0.2947	7690
2404	AA_B_97_31324201_exon3_STW	A	T	0.34413	0.99241	0.97406	Imputed	-	-	-	-	-	0	AA	6	T	A	0.3502	7690
2405	AA_B_97_31324201_exon3_SV	A	T	0.24105	0.99489	0.9786	Imputed	-	-	-	-	-	0	AA	6	T	A	0.2351	7690
2406	AA_B_97_31324201_exon3_SVW	A	T	0.32284	0.99346	0.97686	Imputed	-	-	-	-	-	0	AA	6	T	A	0.3278	7690
2407	AA_B_97_31324201_exon3_SW	A	T	0.2782	0.99353	0.97519	Imputed	-	-	-	-	-	0	AA	6	T	A	0.2906	7690
2408	AA_B_97_31324201_exon3_T	A	T	0.06593	0.99884	0.98521	Imputed	-	-	-	-	-	0	AA	6	T	A	0.05943	7690
2409	AA_B_97_31324201_exon3_TV	A	T	0.11057	0.99876	0.98995	Imputed	-	-	-	-	-	0	AA	6	T	A	0.09662	7690
2410	AA_B_97_31324201_exon3_TVW	A	T	0.19235	0.99722	0.98579	Imputed	-	-	-	-	-	0	AA	6	T	A	0.1893	7690
2411	AA_B_97_31324201_exon3_TW	A	T	0.14772	0.99731	0.98308	Imputed	-	-	-	-	-	0	AA	6	T	A	0.1521	7690
2412	AA_B_97_31324201_exon3_V	A	T	0.04464	0.99992	0.99815	Imputed	-	-	-	-	-	0	AA	6	T	A	0.03719	7690
2413	AA_B_97_31324201_exon3_VW	A	T	0.12643	0.99839	0.98823	Imputed	-	-	-	-	-	0	AA	6	T	A	0.1299	7690
2414	AA_B_97_31324201_exon3_W	A	T	0.08179	0.99847	0.98374	Imputed	-	-	-	-	-	0	AA	6	T	A	0.09272	7690
2419	AA_B_99_31324195_exon3_ACF	A	T	0.03943	0.99939	0.98654	Imputed	-	-	-	-	-	0	AA	6	T	A	0.04941	7690
2421	AA_B_99_31324195_exon3_ACY	A	T	0.95234	0.99405	0.87984	Imputed	-	-	-	-	-	0	AA	6	A	T	0.05319	7690
2422	AA_B_99_31324195_exon3_AF	A	T	0.03943	0.99939	0.98654	Imputed	-	-	-	-	-	0	AA	6	T	A	0.04941	7690
2423	AA_B_99_31324195_exon3_AFR	A	T	0.03943	0.99939	0.98654	Imputed	-	-	-	-	-	0	AA	6	T	A	0.04941	7690
2424	AA_B_99_31324195_exon3_AFS	A	T	0.04231	0.99865	0.97366	Imputed	-	-	-	-	-	0	AA	6	T	A	0.05319	7690
2427	AA_B_99_31324195_exon3_ARY	A	T	0.95234	0.99405	0.87984	Imputed	-	-	-	-	-	0	AA	6	A	T	0.05319	7690
2429	AA_B_99_31324195_exon3_ASY	A	T	0.95522	0.99454	0.88056	Imputed	-	-	-	-	-	0	AA	6	A	T	0.04941	7690
2430	AA_B_99_31324195_exon3_AY	A	T	0.95234	0.99405	0.87984	Imputed	-	-	-	-	-	0	AA	6	A	T	0.05319	7690
2431	AA_B_99_31324195_exon3_CF	A	T	0.03943	0.99939	0.9866	Imputed	-	-	-	-	-	0	AA	6	T	A	0.04941	7690
2433	AA_B_99_31324195_exon3_CY	A	T	0.95234	0.99405	0.8798	Imputed	-	-	-	-	-	0	AA	6	A	T	0.05319	7690
2434	AA_B_99_31324195_exon3_F	A	T	0.03943	0.99939	0.9866	Imputed	-	-	-	-	-	0	AA	6	T	A	0.04941	7690
2435	AA_B_99_31324195_exon3_FR	A	T	0.03943	0.99939	0.9866	Imputed	-	-	-	-	-	0	AA	6	T	A	0.04941	7690
2436	AA_B_99_31324195_exon3_FS	A	T	0.04289	0.99966	0.99279	Imputed	-	-	-	-	-	0	AA	6	T	A	0.05293	7690
2439	AA_B_99_31324195_exon3_RY	A	T	0.95465	0.99735	0.94154	Imputed	-	-	-	-	-	0	AA	6	A	T	0.05293	7690
2441	AA_B_99_31324195_exon3_SY	A	T	0.95775	0.99746	0.93907	Imputed	-	-	-	-	-	0	AA	6	A	T	0.04941	7690
2442	AA_B_99_31324195_exon3_Y	A	T	0.95465	0.99735	0.94154	Imputed	-	-	-	-	-	0	AA	6	A	T	0.05293	7690
2443	AA_C_-15_31239820_exon1_I	A	T	0.55663	0.99846	0.99426	Imputed	-	-	-	-	-	0	AA	6	A	T	0.4555	7690
2444	AA_C_-15_31239820_exon1_L	A	T	0.44072	0.9989	0.9963	Imputed	-	-	-	-	-	0	AA	6	T	A	0.4541	7690
2446	AA_C_-17_31239826_exon1_A	A	T	0.35967	0.99947	0.99781	Imputed	-	-	-	-	-	0	AA	6	T	A	0.3736	7690
2447	AA_C_-17_31239826_exon1_T	A	T	0.63769	0.9979	0.99213	Imputed	-	-	-	-	-	0	AA	6	A	T	0.375	7690
2449	AA_C_-18_31239829_exon1_Q	A	T	0.07594	0.99923	0.99059	Imputed	-	-	-	-	-	0	AA	6	T	A	0.07269	7690
2450	AA_C_-18_31239829_exon1_R	A	T	0.921	0.99758	0.97092	Imputed	-	-	-	-	-	0	AA	6	A	T	0.07425	7690
2455	AA_C_-5_31239790_exon1_I	A	T	0.07594	0.99923	0.99059	Imputed	-	-	-	-	-	0	AA	6	T	A	0.07269	7690
2456	AA_C_-5_31239790_exon1_T	A	T	0.92116	0.99745	0.96928	Imputed	-	-	-	-	-	0	AA	6	A	T	0.07412	7690
2458	AA_C_-9_31239802_exon1_A	A	T	0.71356	0.9979	0.9913	Imputed	-	-	-	-	-	0	AA	6	A	T	0.3022	7690
2459	AA_C_-9_31239802_exon1_G	A	T	0.28324	0.99972	0.99868	Imputed	-	-	-	-	-	0	AA	6	T	A	0.3008	7690
2461	AA_C_1_31239645_exon2_C	A	T	0.64778	0.99842	0.99405	Imputed	-	-	-	-	-	0	AA	6	A	T	0.3311	7690
2462	AA_C_1_31239645_exon2_G	A	T	0.34932	0.99925	0.99705	Imputed	-	-	-	-	-	0	AA	6	T	A	0.3296	7690
2464	AA_C_103_31239093_exon3_GL	A	T	0.91331	0.99917	0.98988	Imputed	-	-	-	-	-	0	AA	6	A	T	0.08583	7690
2465	AA_C_103_31239093_exon3_GV	A	T	0.08592	0.99976	0.99718	Imputed	-	-	-	-	-	0	AA	6	T	A	0.08583	7690
2466	AA_C_103_31239093_exon3_L	A	T	0.91329	0.99915	0.98959	Imputed	-	-	-	-	-	0	AA	6	A	T	0.08583	7690
2467	AA_C_103_31239093_exon3_V	A	T	0.08616	0.99952	0.99475	Imputed	-	-	-	-	-	0	AA	6	T	A	0.08583	7690
2470	AA_C_11_31239615_exon2	A	T	0.20375	0.99932	0.99614	Imputed	-	-	-	-	-	0	AA	6	T	A	0.1832	7690
2473	AA_C_113_31239063_exon3_CH	A	T	0.01474	0.99994	0.9965	Imputed	-	-	-	-	-	0	AA	6	T	A	0.01235	7690
2476	AA_C_113_31239063_exon3_CY	A	T	0.98487	0.99921	0.94796	Imputed	-	-	-	-	-	0	AA	6	A	T	0.01235	7690
2477	AA_C_113_31239063_exon3_H	A	T	0.01433	0.99999	0.99904	Imputed	-	-	-	-	-	0	AA	6	T	A	0.01235	7690
2478	AA_C_113_31239063_exon3_Hx	A	T	0.01433	0.99998	0.99874	Imputed	-	-	-	-	-	0	AA	6	T	A	0.01235	7690
2479	AA_C_113_31239063_exon3_HX	A	T	0.01433	0.99998	0.99888	Imputed	-	-	-	-	-	0	AA	6	T	A	0.01235	7690
2482	AA_C_113_31239063_exon3_XY	A	T	0.98447	0.99918	0.94723	Imputed	-	-	-	-	-	0	AA	6	A	T	0.01235	7690
2483	AA_C_113_31239063_exon3_Y	A	T	0.98447	0.99918	0.94709	Imputed	-	-	-	-	-	0	AA	6	A	T	0.01235	7690
2484	AA_C_113_31239063_exon3_Yx	A	T	0.98447	0.99918	0.94734	Imputed	-	-	-	-	-	0	AA	6	A	T	0.01235	7690
2485	AA_C_114_31239060_exon3_D	A	T	0.62816	0.99889	0.99574	Imputed	-	-	-	-	-	0	AA	6	A	T	0.3514	7690
2486	AA_C_114_31239060_exon3_DE	A	T	0.62855	0.99901	0.99614	Imputed	-	-	-	-	-	0	AA	6	A	T	0.3507	7690
2488	AA_C_114_31239060_exon3_DV	A	T	0.62839	0.99914	0.99665	Imputed	-	-	-	-	-	0	AA	6	A	T	0.3508	7690
2489	AA_C_114_31239060_exon3_Dx	A	T	0.62856	0.99901	0.99615	Imputed	-	-	-	-	-	0	AA	6	A	T	0.3507	7690
2490	AA_C_114_31239060_exon3_EN	A	T	0.37092	0.99895	0.99593	Imputed	-	-	-	-	-	0	AA	6	T	A	0.3511	7690
2493	AA_C_114_31239060_exon3_N	A	T	0.37065	0.99903	0.99623	Imputed	-	-	-	-	-	0	AA	6	T	A	0.3507	7690
2494	AA_C_114_31239060_exon3_NV	A	T	0.37082	0.99916	0.99673	Imputed	-	-	-	-	-	0	AA	6	T	A	0.3508	7690
2495	AA_C_114_31239060_exon3_Nx	A	T	0.37066	0.99903	0.99624	Imputed	-	-	-	-	-	0	AA	6	T	A	0.3507	7690
2499	AA_C_116_31239054_exon3_F	A	T	0.41832	0.99888	0.99591	Imputed	-	-	-	-	-	0	AA	6	T	A	0.403	7690
2500	AA_C_116_31239054_exon3_FL	A	T	0.41861	0.99905	0.99648	Imputed	-	-	-	-	-	0	AA	6	T	A	0.4031	7690
2501	AA_C_116_31239054_exon3_FS	A	T	0.94435	0.99873	0.97819	Imputed	-	-	-	-	-	0	AA	6	A	T	0.05267	7690
2502	AA_C_116_31239054_exon3_Fx	A	T	0.41794	0.99901	0.99631	Imputed	-	-	-	-	-	0	AA	6	T	A	0.4023	7690
2503	AA_C_116_31239054_exon3_FY	A	T	0.47221	0.99875	0.99555	Imputed	-	-	-	-	-	0	AA	6	T	A	0.4547	7690
2505	AA_C_116_31239054_exon3_LS	A	T	0.52666	0.99888	0.99608	Imputed	-	-	-	-	-	0	AA	6	A	T	0.4551	7690
2507	AA_C_116_31239054_exon3_LY	A	T	0.05485	0.99941	0.99081	Imputed	-	-	-	-	-	0	AA	6	T	A	0.05267	7690
2508	AA_C_116_31239054_exon3_S	A	T	0.52666	0.99897	0.99638	Imputed	-	-	-	-	-	0	AA	6	A	T	0.455	7690
2509	AA_C_116_31239054_exon3_Sx	A	T	0.52648	0.99881	0.99586	Imputed	-	-	-	-	-	0	AA	6	A	T	0.4554	7690
2510	AA_C_116_31239054_exon3_SY	A	T	0.58102	0.99904	0.99645	Imputed	-	-	-	-	-	0	AA	6	A	T	0.4026	7690
2512	AA_C_116_31239054_exon3_Y	A	T	0.05452	0.99949	0.99191	Imputed	-	-	-	-	-	0	AA	6	T	A	0.05241	7690
2513	AA_C_116_31239054_exon3_Yx	A	T	0.05436	0.99964	0.99437	Imputed	-	-	-	-	-	0	AA	6	T	A	0.05241	7690
2538	AA_C_138_31238988_exon3_K	A	T	0.05785	0.99939	0.98944	Imputed	-	-	-	-	-	0	AA	6	T	A	0.06034	7690
2540	AA_C_138_31238988_exon3_Kx	A	T	0.05775	0.99936	0.989	Imputed	-	-	-	-	-	0	AA	6	T	A	0.06034	7690
2541	AA_C_138_31238988_exon3_KY	A	T	0.05774	0.99937	0.98908	Imputed	-	-	-	-	-	0	AA	6	T	A	0.06034	7690
2542	AA_C_138_31238988_exon3_T	A	T	0.94119	0.99884	0.97986	Imputed	-	-	-	-	-	0	AA	6	A	T	0.06073	7690
2546	AA_C_14_31239606_exon2	A	T	0.1872	0.99934	0.996	Imputed	-	-	-	-	-	0	AA	6	T	A	0.1711	7690
2547	AA_C_143_31238973_exon3_S	A	T	0.07606	0.99931	0.99127	Imputed	-	-	-	-	-	0	AA	6	T	A	0.07269	7690
2548	AA_C_143_31238973_exon3_T	A	T	0.92319	0.99854	0.98085	Imputed	-	-	-	-	-	0	AA	6	A	T	0.07269	7690
2550	AA_C_147_31238961_exon3_AL	A	T	0.31006	0.99906	0.99633	Imputed	-	-	-	-	-	0	AA	6	T	A	0.327	7690
2551	AA_C_147_31238961_exon3_AW	A	T	0.68867	0.99908	0.99586	Imputed	-	-	-	-	-	0	AA	6	A	T	0.327	7690
2554	AA_C_147_31238961_exon3_L	A	T	0.31027	0.99927	0.99691	Imputed	-	-	-	-	-	0	AA	6	T	A	0.327	7690
2556	AA_C_147_31238961_exon3_Lx	A	T	0.31052	0.99951	0.99782	Imputed	-	-	-	-	-	0	AA	6	T	A	0.327	7690
2557	AA_C_147_31238961_exon3_LX	A	T	0.31061	0.99957	0.99803	Imputed	-	-	-	-	-	0	AA	6	T	A	0.327	7690
2558	AA_C_147_31238961_exon3_W	A	T	0.68859	0.99916	0.99615	Imputed	-	-	-	-	-	0	AA	6	A	T	0.327	7690
2559	AA_C_147_31238961_exon3_Wx	A	T	0.68892	0.99884	0.99494	Imputed	-	-	-	-	-	0	AA	6	A	T	0.327	7690
2560	AA_C_147_31238961_exon3_WX	A	T	0.68886	0.99893	0.99528	Imputed	-	-	-	-	-	0	AA	6	A	T	0.327	7690
2571	AA_C_152_31238946_exon3_A	A	T	0.30902	0.99904	0.99636	Imputed	-	-	-	-	-	0	AA	6	T	A	0.3133	7690
2577	AA_C_152_31238946_exon3_AR	A	T	0.30895	0.99911	0.99663	Imputed	-	-	-	-	-	0	AA	6	T	A	0.3133	7690
2578	AA_C_152_31238946_exon3_ART	A	T	0.30977	0.99831	0.99335	Imputed	-	-	-	-	-	0	AA	6	T	A	0.3134	7690
2579	AA_C_152_31238946_exon3_ARV	A	T	0.30914	0.99895	0.99594	Imputed	-	-	-	-	-	0	AA	6	T	A	0.3134	7690
2580	AA_C_152_31238946_exon3_ARx	A	T	0.30904	0.99903	0.99631	Imputed	-	-	-	-	-	0	AA	6	T	A	0.3133	7690
2581	AA_C_152_31238946_exon3_AT	A	T	0.30953	0.99855	0.99425	Imputed	-	-	-	-	-	0	AA	6	T	A	0.3134	7690
2582	AA_C_152_31238946_exon3_ATV	A	T	0.30964	0.99842	0.99377	Imputed	-	-	-	-	-	0	AA	6	T	A	0.3133	7690
2583	AA_C_152_31238946_exon3_ATx	A	T	0.30955	0.99851	0.99414	Imputed	-	-	-	-	-	0	AA	6	T	A	0.3133	7690
2584	AA_C_152_31238946_exon3_AV	A	T	0.30905	0.99901	0.99622	Imputed	-	-	-	-	-	0	AA	6	T	A	0.3133	7690
2585	AA_C_152_31238946_exon3_AVx	A	T	0.30923	0.99883	0.99554	Imputed	-	-	-	-	-	0	AA	6	T	A	0.3133	7690
2586	AA_C_152_31238946_exon3_Ax	A	T	0.30912	0.99897	0.99602	Imputed	-	-	-	-	-	0	AA	6	T	A	0.3134	7690
2587	AA_C_152_31238946_exon3_E	A	T	0.6893	0.99811	0.99206	Imputed	-	-	-	-	-	0	AA	6	A	T	0.3134	7690
2588	AA_C_152_31238946_exon3_ER	A	T	0.6893	0.99808	0.992	Imputed	-	-	-	-	-	0	AA	6	A	T	0.3133	7690
2589	AA_C_152_31238946_exon3_ET	A	T	0.68989	0.99867	0.99438	Imputed	-	-	-	-	-	0	AA	6	A	T	0.3133	7690
2590	AA_C_152_31238946_exon3_EV	A	T	0.68957	0.99834	0.99302	Imputed	-	-	-	-	-	0	AA	6	A	T	0.3133	7690
2591	AA_C_152_31238946_exon3_Ex	A	T	0.68924	0.99801	0.99175	Imputed	-	-	-	-	-	0	AA	6	A	T	0.3133	7690
2608	AA_C_156_31238934_exon3_ACD	A	T	0.03343	0.99982	0.99478	Imputed	-	-	-	-	-	0	AA	6	T	A	0.03953	7690
2609	AA_C_156_31238934_exon3_ACL	A	T	0.39061	0.99777	0.99183	Imputed	-	-	-	-	-	0	AA	6	T	A	0.397	7690
2611	AA_C_156_31238934_exon3_ACQ	A	T	0.07424	0.99954	0.99399	Imputed	-	-	-	-	-	0	AA	6	T	A	0.05891	7690
2612	AA_C_156_31238934_exon3_ACR	A	T	0.2984	0.99784	0.9908	Imputed	-	-	-	-	-	0	AA	6	T	A	0.2789	7690
2613	AA_C_156_31238934_exon3_ACW	A	T	0.20292	0.99935	0.99624	Imputed	-	-	-	-	-	0	AA	6	T	A	0.2252	7690
2615	AA_C_156_31238934_exon3_AD	A	T	0.03319	0.99998	0.99933	Imputed	-	-	-	-	-	0	AA	6	T	A	0.03953	7690
2616	AA_C_156_31238934_exon3_ADL	A	T	0.42355	0.99793	0.99257	Imputed	-	-	-	-	-	0	AA	6	T	A	0.4365	7690
2617	AA_C_156_31238934_exon3_ADM	A	T	0.03319	0.99998	0.99933	Imputed	-	-	-	-	-	0	AA	6	T	A	0.03953	7690
2618	AA_C_156_31238934_exon3_ADQ	A	T	0.10718	0.99968	0.997	Imputed	-	-	-	-	-	0	AA	6	T	A	0.09844	7690
2619	AA_C_156_31238934_exon3_ADR	A	T	0.3316	0.99789	0.99155	Imputed	-	-	-	-	-	0	AA	6	T	A	0.3189	7690
2620	AA_C_156_31238934_exon3_ADW	A	T	0.23613	0.99925	0.99615	Imputed	-	-	-	-	-	0	AA	6	T	A	0.2651	7690
2621	AA_C_156_31238934_exon3_ADx	A	T	0.03321	0.99995	0.9986	Imputed	-	-	-	-	-	0	AA	6	T	A	0.03953	7690
2622	AA_C_156_31238934_exon3_AL	A	T	0.39036	0.99793	0.99239	Imputed	-	-	-	-	-	0	AA	6	T	A	0.397	7690
2623	AA_C_156_31238934_exon3_ALM	A	T	0.39036	0.99793	0.99241	Imputed	-	-	-	-	-	0	AA	6	T	A	0.397	7690
2624	AA_C_156_31238934_exon3_ALQ	A	T	0.46435	0.99778	0.9921	Imputed	-	-	-	-	-	0	AA	6	T	A	0.4559	7690
2625	AA_C_156_31238934_exon3_ALR	A	T	0.68849	0.9985	0.99343	Imputed	-	-	-	-	-	0	AA	6	A	T	0.3241	7690
2626	AA_C_156_31238934_exon3_ALW	A	T	0.59331	0.99769	0.99154	Imputed	-	-	-	-	-	0	AA	6	A	T	0.3774	7690
2627	AA_C_156_31238934_exon3_ALx	A	T	0.39039	0.99791	0.99234	Imputed	-	-	-	-	-	0	AA	6	T	A	0.397	7690
2629	AA_C_156_31238934_exon3_AMQ	A	T	0.07399	0.9997	0.99611	Imputed	-	-	-	-	-	0	AA	6	T	A	0.05891	7690
2630	AA_C_156_31238934_exon3_AMR	A	T	0.29841	0.99792	0.9912	Imputed	-	-	-	-	-	0	AA	6	T	A	0.2793	7690
2631	AA_C_156_31238934_exon3_AMW	A	T	0.20268	0.99918	0.99538	Imputed	-	-	-	-	-	0	AA	6	T	A	0.2252	7690
2633	AA_C_156_31238934_exon3_AQ	A	T	0.07399	0.9997	0.99611	Imputed	-	-	-	-	-	0	AA	6	T	A	0.05891	7690
2634	AA_C_156_31238934_exon3_AQR	A	T	0.3724	0.99781	0.99169	Imputed	-	-	-	-	-	0	AA	6	T	A	0.3382	7690
2635	AA_C_156_31238934_exon3_AQW	A	T	0.27666	0.99909	0.99589	Imputed	-	-	-	-	-	0	AA	6	T	A	0.2841	7690
2636	AA_C_156_31238934_exon3_AQx	A	T	0.07405	0.99975	0.99671	Imputed	-	-	-	-	-	0	AA	6	T	A	0.05904	7690
2637	AA_C_156_31238934_exon3_AR	A	T	0.29819	0.99842	0.99312	Imputed	-	-	-	-	-	0	AA	6	T	A	0.2788	7690
2638	AA_C_156_31238934_exon3_ARW	A	T	0.50107	0.99793	0.99245	Imputed	-	-	-	-	-	0	AA	6	A	T	0.4956	7690
2639	AA_C_156_31238934_exon3_ARx	A	T	0.29848	0.99835	0.99284	Imputed	-	-	-	-	-	0	AA	6	T	A	0.2792	7690
2640	AA_C_156_31238934_exon3_AW	A	T	0.20262	0.99934	0.99625	Imputed	-	-	-	-	-	0	AA	6	T	A	0.2252	7690
2641	AA_C_156_31238934_exon3_AWx	A	T	0.20291	0.9994	0.99657	Imputed	-	-	-	-	-	0	AA	6	T	A	0.2256	7690
2643	AA_C_156_31238934_exon3_CD	A	T	0.03344	0.99983	0.99511	Imputed	-	-	-	-	-	0	AA	6	T	A	0.03953	7690
2644	AA_C_156_31238934_exon3_CDL	A	T	0.4241	0.99825	0.99343	Imputed	-	-	-	-	-	0	AA	6	T	A	0.4365	7690
2645	AA_C_156_31238934_exon3_CDM	A	T	0.03344	0.99983	0.99511	Imputed	-	-	-	-	-	0	AA	6	T	A	0.03953	7690
2646	AA_C_156_31238934_exon3_CDQ	A	T	0.10747	0.9996	0.99625	Imputed	-	-	-	-	-	0	AA	6	T	A	0.09857	7690
2647	AA_C_156_31238934_exon3_CDR	A	T	0.33189	0.99816	0.99245	Imputed	-	-	-	-	-	0	AA	6	T	A	0.3187	7690
2648	AA_C_156_31238934_exon3_CDW	A	T	0.23632	0.99958	0.99775	Imputed	-	-	-	-	-	0	AA	6	T	A	0.2651	7690
2649	AA_C_156_31238934_exon3_CDx	A	T	0.03347	0.9998	0.99447	Imputed	-	-	-	-	-	0	AA	6	T	A	0.03953	7690
2650	AA_C_156_31238934_exon3_CL	A	T	0.39091	0.99827	0.99333	Imputed	-	-	-	-	-	0	AA	6	T	A	0.397	7690
2651	AA_C_156_31238934_exon3_CLM	A	T	0.39091	0.99827	0.99333	Imputed	-	-	-	-	-	0	AA	6	T	A	0.397	7690
2652	AA_C_156_31238934_exon3_CLQ	A	T	0.46493	0.99811	0.99301	Imputed	-	-	-	-	-	0	AA	6	T	A	0.456	7690
2653	AA_C_156_31238934_exon3_CLR	A	T	0.68909	0.99883	0.99479	Imputed	-	-	-	-	-	0	AA	6	A	T	0.3242	7690
2654	AA_C_156_31238934_exon3_CLW	A	T	0.59379	0.99836	0.99373	Imputed	-	-	-	-	-	0	AA	6	A	T	0.3774	7690
2655	AA_C_156_31238934_exon3_CLx	A	T	0.39093	0.99825	0.99325	Imputed	-	-	-	-	-	0	AA	6	T	A	0.397	7690
2656	AA_C_156_31238934_exon3_CMQ	A	T	0.07427	0.99961	0.99494	Imputed	-	-	-	-	-	0	AA	6	T	A	0.05904	7690
2657	AA_C_156_31238934_exon3_CMR	A	T	0.2987	0.99817	0.99209	Imputed	-	-	-	-	-	0	AA	6	T	A	0.2792	7690
2658	AA_C_156_31238934_exon3_CMW	A	T	0.20313	0.99959	0.99756	Imputed	-	-	-	-	-	0	AA	6	T	A	0.2256	7690
2660	AA_C_156_31238934_exon3_CQ	A	T	0.07427	0.99961	0.99494	Imputed	-	-	-	-	-	0	AA	6	T	A	0.05904	7690
2661	AA_C_156_31238934_exon3_CQR	A	T	0.37246	0.99817	0.99292	Imputed	-	-	-	-	-	0	AA	6	T	A	0.3378	7690
2662	AA_C_156_31238934_exon3_CQW	A	T	0.27715	0.99957	0.99796	Imputed	-	-	-	-	-	0	AA	6	T	A	0.2847	7690
2663	AA_C_156_31238934_exon3_CQx	A	T	0.07429	0.9996	0.99476	Imputed	-	-	-	-	-	0	AA	6	T	A	0.05904	7690
2664	AA_C_156_31238934_exon3_CR	A	T	0.29843	0.99826	0.99243	Imputed	-	-	-	-	-	0	AA	6	T	A	0.2788	7690
2665	AA_C_156_31238934_exon3_CRW	A	T	0.50131	0.99809	0.99302	Imputed	-	-	-	-	-	0	AA	6	A	T	0.4956	7690
2666	AA_C_156_31238934_exon3_CRx	A	T	0.29845	0.99827	0.9925	Imputed	-	-	-	-	-	0	AA	6	T	A	0.2788	7690
2667	AA_C_156_31238934_exon3_CW	A	T	0.20286	0.99951	0.99711	Imputed	-	-	-	-	-	0	AA	6	T	A	0.2252	7690
2668	AA_C_156_31238934_exon3_CWx	A	T	0.20315	0.99957	0.99743	Imputed	-	-	-	-	-	0	AA	6	T	A	0.2256	7690
2670	AA_C_156_31238934_exon3_D	A	T	0.0332	0.99999	0.99964	Imputed	-	-	-	-	-	0	AA	6	T	A	0.03953	7690
2671	AA_C_156_31238934_exon3_DL	A	T	0.42385	0.99841	0.994	Imputed	-	-	-	-	-	0	AA	6	T	A	0.4365	7690
2672	AA_C_156_31238934_exon3_DLM	A	T	0.42385	0.99841	0.994	Imputed	-	-	-	-	-	0	AA	6	T	A	0.4365	7690
2673	AA_C_156_31238934_exon3_DLQ	A	T	0.49789	0.99826	0.99356	Imputed	-	-	-	-	-	0	AA	6	T	A	0.4956	7690
2674	AA_C_156_31238934_exon3_DLR	A	T	0.72204	0.99898	0.99506	Imputed	-	-	-	-	-	0	AA	6	A	T	0.2847	7690
2675	AA_C_156_31238934_exon3_DLW	A	T	0.62674	0.99818	0.99285	Imputed	-	-	-	-	-	0	AA	6	A	T	0.3378	7690
2676	AA_C_156_31238934_exon3_DLx	A	T	0.42388	0.9984	0.99394	Imputed	-	-	-	-	-	0	AA	6	T	A	0.4365	7690
2677	AA_C_156_31238934_exon3_DM	A	T	0.0332	0.99999	0.99964	Imputed	-	-	-	-	-	0	AA	6	T	A	0.03953	7690
2678	AA_C_156_31238934_exon3_DMQ	A	T	0.10722	0.99976	0.99778	Imputed	-	-	-	-	-	0	AA	6	T	A	0.09857	7690
2679	AA_C_156_31238934_exon3_DMR	A	T	0.33138	0.9984	0.99344	Imputed	-	-	-	-	-	0	AA	6	T	A	0.3183	7690
2680	AA_C_156_31238934_exon3_DMW	A	T	0.23608	0.99941	0.99698	Imputed	-	-	-	-	-	0	AA	6	T	A	0.2651	7690
2681	AA_C_156_31238934_exon3_DMx	A	T	0.03321	0.99997	0.9992	Imputed	-	-	-	-	-	0	AA	6	T	A	0.03953	7690
2682	AA_C_156_31238934_exon3_DQ	A	T	0.10722	0.99976	0.99778	Imputed	-	-	-	-	-	0	AA	6	T	A	0.09857	7690
2683	AA_C_156_31238934_exon3_DQR	A	T	0.40567	0.99824	0.9934	Imputed	-	-	-	-	-	0	AA	6	T	A	0.3778	7690
2684	AA_C_156_31238934_exon3_DQW	A	T	0.30984	0.99932	0.99705	Imputed	-	-	-	-	-	0	AA	6	T	A	0.3238	7690
2685	AA_C_156_31238934_exon3_DQx	A	T	0.10724	0.99975	0.99763	Imputed	-	-	-	-	-	0	AA	6	T	A	0.09857	7690
2686	AA_C_156_31238934_exon3_DR	A	T	0.33165	0.99832	0.99313	Imputed	-	-	-	-	-	0	AA	6	T	A	0.3187	7690
2687	AA_C_156_31238934_exon3_DRW	A	T	0.53427	0.99791	0.99234	Imputed	-	-	-	-	-	0	AA	6	A	T	0.456	7690
2688	AA_C_156_31238934_exon3_DRx	A	T	0.33167	0.99834	0.99318	Imputed	-	-	-	-	-	0	AA	6	T	A	0.3187	7690
2689	AA_C_156_31238934_exon3_DW	A	T	0.23581	0.99933	0.99658	Imputed	-	-	-	-	-	0	AA	6	T	A	0.2648	7690
2690	AA_C_156_31238934_exon3_DWx	A	T	0.2361	0.99939	0.99686	Imputed	-	-	-	-	-	0	AA	6	T	A	0.2651	7690
2691	AA_C_156_31238934_exon3_Dx	A	T	0.03322	0.99996	0.99894	Imputed	-	-	-	-	-	0	AA	6	T	A	0.03953	7690
2692	AA_C_156_31238934_exon3_L	A	T	0.39066	0.99843	0.99391	Imputed	-	-	-	-	-	0	AA	6	T	A	0.397	7690
2693	AA_C_156_31238934_exon3_LM	A	T	0.39066	0.99842	0.99389	Imputed	-	-	-	-	-	0	AA	6	T	A	0.397	7690
2694	AA_C_156_31238934_exon3_LMQ	A	T	0.46469	0.99827	0.99356	Imputed	-	-	-	-	-	0	AA	6	T	A	0.456	7690
2695	AA_C_156_31238934_exon3_LMR	A	T	0.6891	0.99891	0.99508	Imputed	-	-	-	-	-	0	AA	6	A	T	0.3238	7690
2696	AA_C_156_31238934_exon3_LMW	A	T	0.59328	0.99811	0.99281	Imputed	-	-	-	-	-	0	AA	6	A	T	0.3778	7690
2697	AA_C_156_31238934_exon3_LMx	A	T	0.39068	0.99841	0.99383	Imputed	-	-	-	-	-	0	AA	6	T	A	0.397	7690
2698	AA_C_156_31238934_exon3_LQ	A	T	0.46469	0.99827	0.99356	Imputed	-	-	-	-	-	0	AA	6	T	A	0.456	7690
2699	AA_C_156_31238934_exon3_LQR	A	T	0.76286	0.99897	0.99448	Imputed	-	-	-	-	-	0	AA	6	A	T	0.2651	7690
2700	AA_C_156_31238934_exon3_LQW	A	T	0.66731	0.99816	0.99237	Imputed	-	-	-	-	-	0	AA	6	A	T	0.3187	7690
2701	AA_C_156_31238934_exon3_LQx	A	T	0.46471	0.99825	0.99349	Imputed	-	-	-	-	-	0	AA	6	T	A	0.456	7690
2702	AA_C_156_31238934_exon3_LR	A	T	0.6891	0.99891	0.99508	Imputed	-	-	-	-	-	0	AA	6	A	T	0.3238	7690
2703	AA_C_156_31238934_exon3_LRW	A	T	0.89172	0.99884	0.98852	Imputed	-	-	-	-	-	0	AA	6	A	T	0.09857	7690
2704	AA_C_156_31238934_exon3_LRx	A	T	0.68886	0.99901	0.99553	Imputed	-	-	-	-	-	0	AA	6	A	T	0.3242	7690
2705	AA_C_156_31238934_exon3_LW	A	T	0.59328	0.99811	0.99281	Imputed	-	-	-	-	-	0	AA	6	A	T	0.3778	7690
2706	AA_C_156_31238934_exon3_LWx	A	T	0.59356	0.9982	0.99316	Imputed	-	-	-	-	-	0	AA	6	A	T	0.3774	7690
2707	AA_C_156_31238934_exon3_Lx	A	T	0.39067	0.99844	0.99394	Imputed	-	-	-	-	-	0	AA	6	T	A	0.397	7690
2708	AA_C_156_31238934_exon3_MQ	A	T	0.07403	0.99977	0.99707	Imputed	-	-	-	-	-	0	AA	6	T	A	0.05904	7690
2709	AA_C_156_31238934_exon3_MQR	A	T	0.37249	0.99828	0.99333	Imputed	-	-	-	-	-	0	AA	6	T	A	0.3382	7690
2710	AA_C_156_31238934_exon3_MQW	A	T	0.27664	0.99933	0.99691	Imputed	-	-	-	-	-	0	AA	6	T	A	0.2843	7690
2711	AA_C_156_31238934_exon3_MQx	A	T	0.07405	0.99975	0.99673	Imputed	-	-	-	-	-	0	AA	6	T	A	0.05904	7690
2712	AA_C_156_31238934_exon3_MR	A	T	0.29819	0.99844	0.99323	Imputed	-	-	-	-	-	0	AA	6	T	A	0.2788	7690
2713	AA_C_156_31238934_exon3_MRW	A	T	0.50108	0.99796	0.99256	Imputed	-	-	-	-	-	0	AA	6	A	T	0.4956	7690
2714	AA_C_156_31238934_exon3_MRx	A	T	0.29847	0.99835	0.99284	Imputed	-	-	-	-	-	0	AA	6	T	A	0.2792	7690
2715	AA_C_156_31238934_exon3_MW	A	T	0.20262	0.99934	0.99626	Imputed	-	-	-	-	-	0	AA	6	T	A	0.2252	7690
2716	AA_C_156_31238934_exon3_MWx	A	T	0.2029	0.99941	0.99663	Imputed	-	-	-	-	-	0	AA	6	T	A	0.2256	7690
2718	AA_C_156_31238934_exon3_Q	A	T	0.07403	0.99977	0.99707	Imputed	-	-	-	-	-	0	AA	6	T	A	0.05904	7690
2719	AA_C_156_31238934_exon3_QR	A	T	0.37248	0.99825	0.99324	Imputed	-	-	-	-	-	0	AA	6	T	A	0.3382	7690
2720	AA_C_156_31238934_exon3_QRW	A	T	0.57511	0.99808	0.99283	Imputed	-	-	-	-	-	0	AA	6	A	T	0.4365	7690
2721	AA_C_156_31238934_exon3_QRx	A	T	0.37224	0.99835	0.9936	Imputed	-	-	-	-	-	0	AA	6	T	A	0.3378	7690
2722	AA_C_156_31238934_exon3_QW	A	T	0.27664	0.99933	0.99691	Imputed	-	-	-	-	-	0	AA	6	T	A	0.2843	7690
2723	AA_C_156_31238934_exon3_QWx	A	T	0.27666	0.99931	0.99684	Imputed	-	-	-	-	-	0	AA	6	T	A	0.2843	7690
2724	AA_C_156_31238934_exon3_Qx	A	T	0.07404	0.99976	0.99687	Imputed	-	-	-	-	-	0	AA	6	T	A	0.05904	7690
2725	AA_C_156_31238934_exon3_R	A	T	0.29819	0.99844	0.99324	Imputed	-	-	-	-	-	0	AA	6	T	A	0.2788	7690
2726	AA_C_156_31238934_exon3_RW	A	T	0.50108	0.99796	0.99255	Imputed	-	-	-	-	-	0	AA	6	A	T	0.4956	7690
2727	AA_C_156_31238934_exon3_RWx	A	T	0.50109	0.99795	0.99252	Imputed	-	-	-	-	-	0	AA	6	A	T	0.4956	7690
2728	AA_C_156_31238934_exon3_Rx	A	T	0.29848	0.99835	0.99284	Imputed	-	-	-	-	-	0	AA	6	T	A	0.2792	7690
2729	AA_C_156_31238934_exon3_W	A	T	0.20262	0.99934	0.99626	Imputed	-	-	-	-	-	0	AA	6	T	A	0.2252	7690
2730	AA_C_156_31238934_exon3_Wx	A	T	0.20263	0.99933	0.99617	Imputed	-	-	-	-	-	0	AA	6	T	A	0.2252	7690
2738	AA_C_16_31239600_exon2	A	T	0.0682	0.99998	0.99966	Imputed	-	-	-	-	-	0	AA	6	T	A	0.06957	7690
2746	AA_C_163_31238913_exon3_.E	A	T	0.14442	0.99919	0.99415	Imputed	-	-	-	-	-	0	AA	6	T	A	0.1423	7690
2747	AA_C_163_31238913_exon3_.L	A	T	0.08607	0.99975	0.99705	Imputed	-	-	-	-	-	0	AA	6	T	A	0.08596	7690
2748	AA_C_163_31238913_exon3_.T	A	T	0.76854	0.99895	0.99436	Imputed	-	-	-	-	-	0	AA	6	A	T	0.2283	7690
2750	AA_C_163_31238913_exon3_E	A	T	0.14424	0.99925	0.9947	Imputed	-	-	-	-	-	0	AA	6	T	A	0.1423	7690
2751	AA_C_163_31238913_exon3_EL	A	T	0.23049	0.99939	0.99681	Imputed	-	-	-	-	-	0	AA	6	T	A	0.2282	7690
2752	AA_C_163_31238913_exon3_ET	A	T	0.91281	0.9988	0.98611	Imputed	-	-	-	-	-	0	AA	6	A	T	0.08596	7690
2753	AA_C_163_31238913_exon3_Ex	A	T	0.14427	0.99923	0.99451	Imputed	-	-	-	-	-	0	AA	6	T	A	0.1423	7690
2754	AA_C_163_31238913_exon3_L	A	T	0.086	0.99974	0.9971	Imputed	-	-	-	-	-	0	AA	6	T	A	0.08596	7690
2755	AA_C_163_31238913_exon3_LT	A	T	0.85465	0.99839	0.98796	Imputed	-	-	-	-	-	0	AA	6	A	T	0.1427	7690
2756	AA_C_163_31238913_exon3_Lx	A	T	0.08595	0.99979	0.99756	Imputed	-	-	-	-	-	0	AA	6	T	A	0.08596	7690
2757	AA_C_163_31238913_exon3_T	A	T	0.76872	0.99839	0.99167	Imputed	-	-	-	-	-	0	AA	6	A	T	0.2286	7690
2758	AA_C_163_31238913_exon3_Tx	A	T	0.76859	0.99854	0.99245	Imputed	-	-	-	-	-	0	AA	6	A	T	0.2287	7690
2781	AA_C_170_31238892_exon3_G	A	T	0.07606	0.99931	0.99127	Imputed	-	-	-	-	-	0	AA	6	T	A	0.07269	7690
2783	AA_C_170_31238892_exon3_GT	A	T	0.07606	0.99931	0.99127	Imputed	-	-	-	-	-	0	AA	6	T	A	0.07269	7690
2784	AA_C_170_31238892_exon3_Gx	A	T	0.07623	0.99942	0.99273	Imputed	-	-	-	-	-	0	AA	6	T	A	0.07282	7690
2785	AA_C_170_31238892_exon3_R	A	T	0.92281	0.99821	0.9763	Imputed	-	-	-	-	-	0	AA	6	A	T	0.07269	7690
2791	AA_C_173_31238883_exon3_E	A	T	0.9127	0.99854	0.98301	Imputed	-	-	-	-	-	0	AA	6	A	T	0.08583	7690
2792	AA_C_173_31238883_exon3_K	A	T	0.0861	0.99956	0.99516	Imputed	-	-	-	-	-	0	AA	6	T	A	0.08583	7690
2804	AA_C_177_31238871_exon3_DE	A	T	0.90757	0.99897	0.98803	Imputed	-	-	-	-	-	0	AA	6	A	T	0.09987	7690
2805	AA_C_177_31238871_exon3_DK	A	T	0.09128	0.99975	0.99703	Imputed	-	-	-	-	-	0	AA	6	T	A	0.09987	7690
2808	AA_C_177_31238871_exon3_E	A	T	0.90758	0.99898	0.98813	Imputed	-	-	-	-	-	0	AA	6	A	T	0.09987	7690
2810	AA_C_177_31238871_exon3_ER	A	T	0.90758	0.99898	0.98814	Imputed	-	-	-	-	-	0	AA	6	A	T	0.09987	7690
2811	AA_C_177_31238871_exon3_Ex	A	T	0.90733	0.99891	0.98736	Imputed	-	-	-	-	-	0	AA	6	A	T	0.1003	7690
2812	AA_C_177_31238871_exon3_K	A	T	0.09128	0.99975	0.99699	Imputed	-	-	-	-	-	0	AA	6	T	A	0.09987	7690
2813	AA_C_177_31238871_exon3_KR	A	T	0.09128	0.99975	0.99702	Imputed	-	-	-	-	-	0	AA	6	T	A	0.09987	7690
2814	AA_C_177_31238871_exon3_Kx	A	T	0.09156	0.99966	0.99607	Imputed	-	-	-	-	-	0	AA	6	T	A	0.1003	7690
2837	AA_C_184_31238263_exon4_EH	A	T	0.687	0.99728	0.98914	Imputed	-	-	-	-	-	0	AA	6	A	T	0.3285	7690
2838	AA_C_184_31238263_exon4_EP	A	T	0.23381	0.99862	0.9938	Imputed	-	-	-	-	-	0	AA	6	T	A	0.2544	7690
2839	AA_C_184_31238263_exon4_ER	A	T	0.07599	0.99923	0.99051	Imputed	-	-	-	-	-	0	AA	6	T	A	0.07269	7690
2841	AA_C_184_31238263_exon4_H	A	T	0.687	0.99728	0.98914	Imputed	-	-	-	-	-	0	AA	6	A	T	0.3285	7690
2842	AA_C_184_31238263_exon4_HP	A	T	0.92056	0.99689	0.96241	Imputed	-	-	-	-	-	0	AA	6	A	T	0.07412	7690
2843	AA_C_184_31238263_exon4_HR	A	T	0.76298	0.99737	0.98771	Imputed	-	-	-	-	-	0	AA	6	A	T	0.2557	7690
2844	AA_C_184_31238263_exon4_Hx	A	T	0.6894	0.99805	0.99195	Imputed	-	-	-	-	-	0	AA	6	A	T	0.327	7690
2845	AA_C_184_31238263_exon4_P	A	T	0.23357	0.99882	0.99476	Imputed	-	-	-	-	-	0	AA	6	T	A	0.2542	7690
2846	AA_C_184_31238263_exon4_PR	A	T	0.3098	0.9988	0.99535	Imputed	-	-	-	-	-	0	AA	6	T	A	0.327	7690
2847	AA_C_184_31238263_exon4_Px	A	T	0.23583	0.99793	0.99086	Imputed	-	-	-	-	-	0	AA	6	T	A	0.2558	7690
2848	AA_C_184_31238263_exon4_R	A	T	0.07615	0.99936	0.99217	Imputed	-	-	-	-	-	0	AA	6	T	A	0.07282	7690
2849	AA_C_184_31238263_exon4_Rx	A	T	0.07832	0.99797	0.97651	Imputed	-	-	-	-	-	0	AA	6	T	A	0.07412	7690
2861	AA_C_193_31238236_exon4_L	A	T	0.07408	0.99985	0.99812	Imputed	-	-	-	-	-	0	AA	6	T	A	0.05904	7690
2862	AA_C_193_31238236_exon4_P	A	T	0.92247	0.9975	0.96923	Imputed	-	-	-	-	-	0	AA	6	A	T	0.06047	7690
2864	AA_C_194_31238233_exon4_L	A	T	0.23356	0.99885	0.99483	Imputed	-	-	-	-	-	0	AA	6	T	A	0.2544	7690
2865	AA_C_194_31238233_exon4_V	A	T	0.76314	0.99753	0.98843	Imputed	-	-	-	-	-	0	AA	6	A	T	0.2557	7690
2867	AA_C_21_31239585_exon2	T	A	0.17345	0.9986	0.99226	Imputed	-	-	-	-	-	0	AA	6	A	T	0.174	7690
2868	AA_C_211_31238182_exon4_A	A	T	0.93074	0.99793	0.9705	Imputed	-	-	-	-	-	0	AA	6	A	T	0.0684	7690
2869	AA_C_211_31238182_exon4_T	A	T	0.0658	0.99941	0.99333	Imputed	-	-	-	-	-	0	AA	6	T	A	0.06697	7690
2871	AA_C_219_31238158_exon4_R	A	T	0.65777	0.99765	0.99115	Imputed	-	-	-	-	-	0	AA	6	A	T	0.3172	7690
2872	AA_C_219_31238158_exon4_W	A	T	0.33878	0.99875	0.99499	Imputed	-	-	-	-	-	0	AA	6	T	A	0.3157	7690
2874	AA_C_24_31239576_exon2	A	T	0.40354	0.99854	0.99503	Imputed	-	-	-	-	-	0	AA	6	T	A	0.4403	7690
2878	AA_C_253_31238056_exon4_E	A	T	0.687	0.99728	0.98914	Imputed	-	-	-	-	-	0	AA	6	A	T	0.3285	7690
2879	AA_C_253_31238056_exon4_Q	A	T	0.30955	0.99855	0.99441	Imputed	-	-	-	-	-	0	AA	6	T	A	0.327	7690
2881	AA_C_261_31238032_exon4_M	A	T	0.23364	0.99874	0.99441	Imputed	-	-	-	-	-	0	AA	6	T	A	0.2542	7690
2882	AA_C_261_31238032_exon4_V	A	T	0.76314	0.99753	0.98846	Imputed	-	-	-	-	-	0	AA	6	A	T	0.2557	7690
2884	AA_C_267_31238014_exon4_P	A	T	0.68675	0.99753	0.99009	Imputed	-	-	-	-	-	0	AA	6	A	T	0.3285	7690
2885	AA_C_267_31238014_exon4_Q	A	T	0.30955	0.99855	0.99441	Imputed	-	-	-	-	-	0	AA	6	T	A	0.327	7690
2887	AA_C_270_31238005_exon4_C	A	T	0.07599	0.99923	0.99052	Imputed	-	-	-	-	-	0	AA	6	T	A	0.07269	7690
2888	AA_C_270_31238005_exon4_L	A	T	0.92056	0.9969	0.96245	Imputed	-	-	-	-	-	0	AA	6	A	T	0.07412	7690
2890	AA_C_273_31237996_exon4_R	A	T	0.76298	0.9974	0.9878	Imputed	-	-	-	-	-	0	AA	6	A	T	0.2558	7690
2891	AA_C_273_31237996_exon4_S	A	T	0.23341	0.99898	0.9955	Imputed	-	-	-	-	-	0	AA	6	T	A	0.2542	7690
2893	AA_C_275_31237869_exon5_E	A	T	0.62597	0.99764	0.99139	Imputed	-	-	-	-	-	0	AA	6	A	T	0.3525	7690
2894	AA_C_275_31237869_exon5_EG	A	T	0.68422	0.99749	0.98995	Imputed	-	-	-	-	-	0	AA	6	A	T	0.2918	7690
2895	AA_C_275_31237869_exon5_EK	A	T	0.93854	0.9977	0.96497	Imputed	-	-	-	-	-	0	AA	6	A	T	0.06177	7690
2896	AA_C_275_31237869_exon5_Ex	A	T	0.62857	0.99835	0.99371	Imputed	-	-	-	-	-	0	AA	6	A	T	0.3507	7690
2897	AA_C_275_31237869_exon5_G	A	T	0.05826	0.99961	0.99334	Imputed	-	-	-	-	-	0	AA	6	T	A	0.06073	7690
2898	AA_C_275_31237869_exon5_K	A	T	0.31231	0.99877	0.99494	Imputed	-	-	-	-	-	0	AA	6	T	A	0.2904	7690
2900	AA_C_284_31237842_exon5_I	A	T	0.92039	0.99702	0.96395	Imputed	-	-	-	-	-	0	AA	6	A	T	0.07425	7690
2901	AA_C_284_31237842_exon5_N	A	T	0.07615	0.99936	0.99217	Imputed	-	-	-	-	-	0	AA	6	T	A	0.07282	7690
2903	AA_C_285_31237839_exon5_L	A	T	0.07599	0.99923	0.99052	Imputed	-	-	-	-	-	0	AA	6	T	A	0.07269	7690
2904	AA_C_285_31237839_exon5_LM	A	T	0.30955	0.99855	0.99441	Imputed	-	-	-	-	-	0	AA	6	T	A	0.327	7690
2905	AA_C_285_31237839_exon5_LV	A	T	0.76313	0.99752	0.9884	Imputed	-	-	-	-	-	0	AA	6	A	T	0.2557	7690
2906	AA_C_285_31237839_exon5_Lx	A	T	0.07833	0.99796	0.97634	Imputed	-	-	-	-	-	0	AA	6	T	A	0.07412	7690
2907	AA_C_285_31237839_exon5_M	A	T	0.23333	0.99906	0.99584	Imputed	-	-	-	-	-	0	AA	6	T	A	0.2542	7690
2908	AA_C_285_31237839_exon5_V	A	T	0.68681	0.99744	0.98976	Imputed	-	-	-	-	-	0	AA	6	A	T	0.3285	7690
2910	AA_C_289_31237827_exon5_A	A	T	0.92055	0.99689	0.96231	Imputed	-	-	-	-	-	0	AA	6	A	T	0.07412	7690
2911	AA_C_289_31237827_exon5_S	A	T	0.07615	0.99936	0.99217	Imputed	-	-	-	-	-	0	AA	6	T	A	0.07282	7690
2913	AA_C_291_31237821_exon5_L	A	T	0.92055	0.99689	0.96231	Imputed	-	-	-	-	-	0	AA	6	A	T	0.07412	7690
2914	AA_C_291_31237821_exon5_P	A	T	0.07599	0.99923	0.99052	Imputed	-	-	-	-	-	0	AA	6	T	A	0.07269	7690
2916	AA_C_295_31237809_exon5_A	A	T	0.71418	0.99738	0.98916	Imputed	-	-	-	-	-	0	AA	6	A	T	0.3022	7690
2917	AA_C_295_31237809_exon5_V	A	T	0.28236	0.99877	0.9951	Imputed	-	-	-	-	-	0	AA	6	T	A	0.3008	7690
2919	AA_C_303_31237785_exon5_M	A	T	0.18726	0.99917	0.99491	Imputed	-	-	-	-	-	0	AA	6	T	A	0.1711	7690
2920	AA_C_303_31237785_exon5_V	A	T	0.80928	0.99764	0.98654	Imputed	-	-	-	-	-	0	AA	6	A	T	0.1726	7690
2922	AA_C_304_31237782_exon5_M	A	T	0.20711	0.99926	0.99581	Imputed	-	-	-	-	-	0	AA	6	T	A	0.2286	7690
2923	AA_C_304_31237782_exon5_V	A	T	0.78942	0.99792	0.98924	Imputed	-	-	-	-	-	0	AA	6	A	T	0.23	7690
2925	AA_C_305_31237779_exon5_A	A	T	0.76321	0.99759	0.9887	Imputed	-	-	-	-	-	0	AA	6	A	T	0.2557	7690
2926	AA_C_305_31237779_exon5_T	A	T	0.23333	0.99906	0.99584	Imputed	-	-	-	-	-	0	AA	6	T	A	0.2542	7690
2928	AA_C_306_31237776_exon5_A	A	T	0.30948	0.99848	0.99415	Imputed	-	-	-	-	-	0	AA	6	T	A	0.327	7690
2929	AA_C_306_31237776_exon5_V	A	T	0.68699	0.99727	0.98909	Imputed	-	-	-	-	-	0	AA	6	A	T	0.3285	7690
2931	AA_C_307_31237773_exon5_M	A	T	0.23357	0.99882	0.99477	Imputed	-	-	-	-	-	0	AA	6	T	A	0.2542	7690
2932	AA_C_307_31237773_exon5_V	A	T	0.76305	0.99747	0.98807	Imputed	-	-	-	-	-	0	AA	6	A	T	0.2558	7690
2934	AA_C_308_31237770_exon5_I	A	T	0.07599	0.99923	0.99052	Imputed	-	-	-	-	-	0	AA	6	T	A	0.07269	7690
2935	AA_C_308_31237770_exon5_M	A	T	0.92055	0.99689	0.96231	Imputed	-	-	-	-	-	0	AA	6	A	T	0.07412	7690
2937	AA_C_309_31237767_exon5_C	A	T	0.92055	0.99689	0.96231	Imputed	-	-	-	-	-	0	AA	6	A	T	0.07412	7690
2938	AA_C_309_31237767_exon5_H	A	T	0.07599	0.99923	0.99052	Imputed	-	-	-	-	-	0	AA	6	T	A	0.07269	7690
2942	AA_C_326_31237170_exon7_C	A	T	0.23365	0.99875	0.99443	Imputed	-	-	-	-	-	0	AA	6	T	A	0.2542	7690
2943	AA_C_326_31237170_exon7_S	A	T	0.76313	0.99751	0.98836	Imputed	-	-	-	-	-	0	AA	6	A	T	0.2557	7690
2945	AA_C_339_31237131_exon7_A	A	T	0.76313	0.99751	0.98836	Imputed	-	-	-	-	-	0	AA	6	A	T	0.2557	7690
2946	AA_C_339_31237131_exon7_T	A	T	0.23357	0.99886	0.99485	Imputed	-	-	-	-	-	0	AA	6	T	A	0.2544	7690
2948	AA_C_35_31239543_exon2	T	A	0.05842	0.99953	0.9919	Imputed	-	-	-	-	-	0	AA	6	A	T	0.06073	7690
2949	AA_C_49_31239501_exon2	A	T	0.1764	0.99823	0.99094	Imputed	-	-	-	-	-	0	AA	6	T	A	0.1542	7690
2952	AA_C_66_31239450_exon2_K	A	T	0.84252	0.99922	0.99432	Imputed	-	-	-	-	-	0	AA	6	A	T	0.1694	7690
2953	AA_C_66_31239450_exon2_N	A	T	0.15662	0.99976	0.99822	Imputed	-	-	-	-	-	0	AA	6	T	A	0.1694	7690
2954	AA_C_73_31239429_exon2_A	A	T	0.68164	0.99902	0.99586	Imputed	-	-	-	-	-	0	AA	6	A	T	0.2997	7690
2955	AA_C_73_31239429_exon2_T	A	T	0.31733	0.99939	0.99737	Imputed	-	-	-	-	-	0	AA	6	T	A	0.2997	7690
2956	AA_C_77_31239417_exon2_N	A	T	0.52505	0.9964	0.98959	Imputed	-	-	-	-	-	0	AA	6	A	T	0.4784	7690
2957	AA_C_77_31239417_exon2_S	A	T	0.47401	0.99643	0.98978	Imputed	-	-	-	-	-	0	AA	6	T	A	0.4783	7690
2958	AA_C_80_31239408_exon2_K	A	T	0.52504	0.99641	0.98963	Imputed	-	-	-	-	-	0	AA	6	A	T	0.4784	7690
2959	AA_C_80_31239408_exon2_N	A	T	0.47401	0.99644	0.98981	Imputed	-	-	-	-	-	0	AA	6	T	A	0.4783	7690
2960	AA_C_9_31239621_exon2_D	A	T	0.40233	0.99912	0.99675	Imputed	-	-	-	-	-	0	AA	6	T	A	0.4395	7690
2961	AA_C_9_31239621_exon2_DF	A	T	0.40317	0.99913	0.99683	Imputed	-	-	-	-	-	0	AA	6	T	A	0.4401	7690
2962	AA_C_9_31239621_exon2_DS	A	T	0.60523	0.99829	0.99371	Imputed	-	-	-	-	-	0	AA	6	A	T	0.378	7690
2963	AA_C_9_31239621_exon2_DY	A	T	0.79547	0.99887	0.99342	Imputed	-	-	-	-	-	0	AA	6	A	T	0.1832	7690
2965	AA_C_9_31239621_exon2_S	A	T	0.20283	0.99926	0.99593	Imputed	-	-	-	-	-	0	AA	6	T	A	0.1827	7690
2966	AA_C_9_31239621_exon2_Y	A	T	0.39299	0.99838	0.99401	Imputed	-	-	-	-	-	0	AA	6	T	A	0.3775	7690
2967	AA_C_90_31239378_exon2_A	A	T	0.41085	0.99901	0.99616	Imputed	-	-	-	-	-	0	AA	6	T	A	0.3909	7690
2968	AA_C_90_31239378_exon2_D	A	T	0.5886	0.99871	0.99507	Imputed	-	-	-	-	-	0	AA	6	A	T	0.3909	7690
2971	AA_C_94_31239120_exon3_I	A	T	0.10029	0.99944	0.99474	Imputed	-	-	-	-	-	0	AA	6	T	A	0.09818	7690
2972	AA_C_94_31239120_exon3_IP	A	T	0.1003	0.99944	0.99466	Imputed	-	-	-	-	-	0	AA	6	T	A	0.09818	7690
2973	AA_C_94_31239120_exon3_Ix	A	T	0.1003	0.99943	0.99465	Imputed	-	-	-	-	-	0	AA	6	T	A	0.09818	7690
2974	AA_C_94_31239120_exon3_T	A	T	0.89915	0.99909	0.99046	Imputed	-	-	-	-	-	0	AA	6	A	T	0.09818	7690
2975	AA_C_95_31239117_exon3_F	A	T	0.0332	0.99999	0.99964	Imputed	-	-	-	-	-	0	AA	6	T	A	0.03953	7690
2976	AA_C_95_31239117_exon3_FI	A	T	0.17706	0.99929	0.99565	Imputed	-	-	-	-	-	0	AA	6	T	A	0.1765	7690
2977	AA_C_95_31239117_exon3_FL	A	T	0.85534	0.99868	0.99001	Imputed	-	-	-	-	-	0	AA	6	A	T	0.1369	7690
2978	AA_C_95_31239117_exon3_FP	A	T	0.0332	0.99998	0.99953	Imputed	-	-	-	-	-	0	AA	6	T	A	0.03953	7690
2979	AA_C_95_31239117_exon3_Fx	A	T	0.0332	0.99998	0.9995	Imputed	-	-	-	-	-	0	AA	6	T	A	0.03953	7690
2980	AA_C_95_31239117_exon3_I	A	T	0.14386	0.9993	0.99495	Imputed	-	-	-	-	-	0	AA	6	T	A	0.1369	7690
2981	AA_C_95_31239117_exon3_IL	A	T	0.966	0.99921	0.97629	Imputed	-	-	-	-	-	0	AA	6	A	T	0.03953	7690
2982	AA_C_95_31239117_exon3_IP	A	T	0.14362	0.99905	0.99332	Imputed	-	-	-	-	-	0	AA	6	T	A	0.1369	7690
2983	AA_C_95_31239117_exon3_Ix	A	T	0.14355	0.99898	0.99283	Imputed	-	-	-	-	-	0	AA	6	T	A	0.1369	7690
2984	AA_C_95_31239117_exon3_L	A	T	0.82239	0.99845	0.99028	Imputed	-	-	-	-	-	0	AA	6	A	T	0.1765	7690
2985	AA_C_95_31239117_exon3_LP	A	T	0.82239	0.99845	0.9903	Imputed	-	-	-	-	-	0	AA	6	A	T	0.1765	7690
2986	AA_C_95_31239117_exon3_Lx	A	T	0.82222	0.99862	0.99125	Imputed	-	-	-	-	-	0	AA	6	A	T	0.1765	7690
2987	AA_C_97_31239111_exon3_DN	A	T	0.00958	0.99913	0.93967	Imputed	-	-	-	-	-	0	AA	6	T	A	0.01248	7690
2988	AA_C_97_31239111_exon3_DNR	A	T	0.77375	0.99925	0.99575	Imputed	-	-	-	-	-	0	AA	6	A	T	0.227	7690
2989	AA_C_97_31239111_exon3_DNS	A	T	0.00959	0.99913	0.93917	Imputed	-	-	-	-	-	0	AA	6	T	A	0.01248	7690
2990	AA_C_97_31239111_exon3_DNW	A	T	0.23477	0.99887	0.99541	Imputed	-	-	-	-	-	0	AA	6	T	A	0.2391	7690
2991	AA_C_97_31239111_exon3_DNx	A	T	0.00959	0.99913	0.93911	Imputed	-	-	-	-	-	0	AA	6	T	A	0.01248	7690
2992	AA_C_97_31239111_exon3_DR	A	T	0.76443	0.9983	0.99232	Imputed	-	-	-	-	-	0	AA	6	A	T	0.2391	7690
2993	AA_C_97_31239111_exon3_DRS	A	T	0.76417	0.99839	0.99275	Imputed	-	-	-	-	-	0	AA	6	A	T	0.2395	7690
2994	AA_C_97_31239111_exon3_DRW	A	T	0.98962	0.99834	0.86785	Imputed	-	-	-	-	-	0	AA	6	A	T	0.01248	7690
2995	AA_C_97_31239111_exon3_DRx	A	T	0.76444	0.99831	0.99235	Imputed	-	-	-	-	-	0	AA	6	A	T	0.2391	7690
2997	AA_C_97_31239111_exon3_DSW	A	T	0.22546	0.99981	0.99893	Imputed	-	-	-	-	-	0	AA	6	T	A	0.227	7690
2999	AA_C_97_31239111_exon3_DW	A	T	0.22546	0.99982	0.99896	Imputed	-	-	-	-	-	0	AA	6	T	A	0.227	7690
3000	AA_C_97_31239111_exon3_DWx	A	T	0.2252	0.99973	0.99852	Imputed	-	-	-	-	-	0	AA	6	T	A	0.2267	7690
3001	AA_C_97_31239111_exon3_N	A	T	0.00958	0.99914	0.93989	Imputed	-	-	-	-	-	0	AA	6	T	A	0.01248	7690
3002	AA_C_97_31239111_exon3_NR	A	T	0.77374	0.99924	0.99574	Imputed	-	-	-	-	-	0	AA	6	A	T	0.227	7690
3003	AA_C_97_31239111_exon3_NS	A	T	0.00958	0.99913	0.93951	Imputed	-	-	-	-	-	0	AA	6	T	A	0.01248	7690
3004	AA_C_97_31239111_exon3_NW	A	T	0.23504	0.99895	0.99583	Imputed	-	-	-	-	-	0	AA	6	T	A	0.2395	7690
3005	AA_C_97_31239111_exon3_Nx	A	T	0.00958	0.99913	0.93945	Imputed	-	-	-	-	-	0	AA	6	T	A	0.01248	7690
3006	AA_C_97_31239111_exon3_R	A	T	0.76416	0.99838	0.99271	Imputed	-	-	-	-	-	0	AA	6	A	T	0.2395	7690
3007	AA_C_97_31239111_exon3_RS	A	T	0.76417	0.99839	0.99273	Imputed	-	-	-	-	-	0	AA	6	A	T	0.2395	7690
3008	AA_C_97_31239111_exon3_RW	A	T	0.98962	0.99834	0.86757	Imputed	-	-	-	-	-	0	AA	6	A	T	0.01248	7690
3009	AA_C_97_31239111_exon3_Rx	A	T	0.76443	0.99831	0.99233	Imputed	-	-	-	-	-	0	AA	6	A	T	0.2391	7690
3011	AA_C_97_31239111_exon3_SW	A	T	0.22546	0.99981	0.99895	Imputed	-	-	-	-	-	0	AA	6	T	A	0.227	7690
3013	AA_C_97_31239111_exon3_W	A	T	0.22545	0.99982	0.99898	Imputed	-	-	-	-	-	0	AA	6	T	A	0.227	7690
3014	AA_C_97_31239111_exon3_Wx	A	T	0.22519	0.99973	0.99853	Imputed	-	-	-	-	-	0	AA	6	T	A	0.2267	7690
3016	AA_C_99_31239105_exon3_CF	A	T	0.25306	0.99951	0.99747	Imputed	-	-	-	-	-	0	AA	6	T	A	0.2298	7690
3017	AA_C_99_31239105_exon3_CFS	A	T	0.30215	0.99862	0.99492	Imputed	-	-	-	-	-	0	AA	6	T	A	0.2749	7690
3018	AA_C_99_31239105_exon3_CFW	A	T	0.25306	0.99951	0.99747	Imputed	-	-	-	-	-	0	AA	6	T	A	0.2298	7690
3019	AA_C_99_31239105_exon3_CFx	A	T	0.25306	0.99952	0.99749	Imputed	-	-	-	-	-	0	AA	6	T	A	0.2298	7690
3020	AA_C_99_31239105_exon3_CFY	A	T	0.95011	0.99831	0.97097	Imputed	-	-	-	-	-	0	AA	6	A	T	0.04512	7690
3021	AA_C_99_31239105_exon3_CS	A	T	0.05001	0.99903	0.98645	Imputed	-	-	-	-	-	0	AA	6	T	A	0.04564	7690
3022	AA_C_99_31239105_exon3_CSW	A	T	0.05001	0.99903	0.98646	Imputed	-	-	-	-	-	0	AA	6	T	A	0.04564	7690
3023	AA_C_99_31239105_exon3_CSx	A	T	0.05001	0.99902	0.98636	Imputed	-	-	-	-	-	0	AA	6	T	A	0.04564	7690
3024	AA_C_99_31239105_exon3_CSY	A	T	0.74707	0.99907	0.9953	Imputed	-	-	-	-	-	0	AA	6	A	T	0.2293	7690
3027	AA_C_99_31239105_exon3_CWY	A	T	0.69799	0.9982	0.99307	Imputed	-	-	-	-	-	0	AA	6	A	T	0.2744	7690
3029	AA_C_99_31239105_exon3_CY	A	T	0.69798	0.99819	0.99305	Imputed	-	-	-	-	-	0	AA	6	A	T	0.2744	7690
3030	AA_C_99_31239105_exon3_CYx	A	T	0.69799	0.99819	0.99304	Imputed	-	-	-	-	-	0	AA	6	A	T	0.2744	7690
3031	AA_C_99_31239105_exon3_F	A	T	0.25214	0.99946	0.99736	Imputed	-	-	-	-	-	0	AA	6	T	A	0.2293	7690
3032	AA_C_99_31239105_exon3_FS	A	T	0.30122	0.99857	0.99481	Imputed	-	-	-	-	-	0	AA	6	T	A	0.2744	7690
3033	AA_C_99_31239105_exon3_FW	A	T	0.25214	0.99946	0.99735	Imputed	-	-	-	-	-	0	AA	6	T	A	0.2293	7690
3034	AA_C_99_31239105_exon3_Fx	A	T	0.25214	0.99946	0.99734	Imputed	-	-	-	-	-	0	AA	6	T	A	0.2293	7690
3035	AA_C_99_31239105_exon3_FY	A	T	0.94919	0.99825	0.9708	Imputed	-	-	-	-	-	0	AA	6	A	T	0.04564	7690
3036	AA_C_99_31239105_exon3_S	A	T	0.04909	0.9991	0.98723	Imputed	-	-	-	-	-	0	AA	6	T	A	0.04512	7690
3037	AA_C_99_31239105_exon3_SW	A	T	0.04909	0.9991	0.98716	Imputed	-	-	-	-	-	0	AA	6	T	A	0.04512	7690
3038	AA_C_99_31239105_exon3_Sx	A	T	0.04909	0.9991	0.98726	Imputed	-	-	-	-	-	0	AA	6	T	A	0.04512	7690
3039	AA_C_99_31239105_exon3_SY	A	T	0.74615	0.99913	0.9955	Imputed	-	-	-	-	-	0	AA	6	A	T	0.2298	7690
3040	AA_C_99_31239105_exon3_WY	A	T	0.69706	0.99825	0.99323	Imputed	-	-	-	-	-	0	AA	6	A	T	0.2749	7690
3041	AA_C_99_31239105_exon3_Y	A	T	0.69706	0.99825	0.99323	Imputed	-	-	-	-	-	0	AA	6	A	T	0.2749	7690
3042	AA_C_99_31239105_exon3_Yx	A	T	0.69706	0.99825	0.99321	Imputed	-	-	-	-	-	0	AA	6	A	T	0.2749	7690
3043	AA_DPA1_11_33037639_exon2_A	A	T	0.57417	0.96023	0.87795	Imputed	-	-	-	-	-	0	AA	6	A	T	0.433	7690
3044	AA_DPA1_11_33037639_exon2_M	A	T	0.42024	0.96106	0.88163	Imputed	-	-	-	-	-	0	AA	6	T	A	0.4309	7690
3046	AA_DPA1_111_33036999_exon3_K	A	T	0.31298	0.9612	0.86786	Imputed	-	-	-	-	-	0	AA	6	T	A	0.3416	7690
3047	AA_DPA1_111_33036999_exon3_R	A	T	0.41188	0.97798	0.93121	Imputed	-	-	-	-	-	0	AA	6	T	A	0.3678	7690
3048	AA_DPA1_111_33036999_exon3_x	A	T	0.26671	0.96082	0.84993	Imputed	-	-	-	-	-	0	AA	6	T	A	0.2817	7690
3049	AA_DPA1_127_33036951_exon3_L	A	T	0.29287	0.96464	0.8738	Imputed	-	-	-	-	-	0	AA	6	T	A	0.316	7690
3050	AA_DPA1_127_33036951_exon3_P	A	T	0.4229	0.97685	0.92872	Imputed	-	-	-	-	-	0	AA	6	T	A	0.3805	7690
3051	AA_DPA1_127_33036951_exon3_x	A	T	0.26688	0.96088	0.85019	Imputed	-	-	-	-	-	0	AA	6	T	A	0.2817	7690
3052	AA_DPA1_160_33036852_exon3_F	A	T	0.29835	0.96314	0.87039	Imputed	-	-	-	-	-	0	AA	6	T	A	0.3203	7690
3053	AA_DPA1_160_33036852_exon3_V	A	T	0.42143	0.97725	0.92941	Imputed	-	-	-	-	-	0	AA	6	T	A	0.38	7690
3054	AA_DPA1_160_33036852_exon3_x	A	T	0.27794	0.9617	0.8562	Imputed	-	-	-	-	-	0	AA	6	T	A	0.2953	7690
3057	AA_DPA1_190_33036548_exon4_T	A	T	0.72147	0.95751	0.84088	Imputed	-	-	-	-	-	0	AA	6	A	T	0.2954	7690
3058	AA_DPA1_190_33036548_exon4_x	A	T	0.26714	0.96076	0.84945	Imputed	-	-	-	-	-	0	AA	6	T	A	0.2817	7690
3059	AA_DPA1_228_33036434_exon4_P	A	T	0.41809	0.97504	0.92324	Imputed	-	-	-	-	-	0	AA	6	T	A	0.378	7690
3060	AA_DPA1_228_33036434_exon4_T	A	T	0.29002	0.96695	0.88077	Imputed	-	-	-	-	-	0	AA	6	T	A	0.3151	7690
3061	AA_DPA1_228_33036434_exon4_x	A	T	0.26963	0.95975	0.84766	Imputed	-	-	-	-	-	0	AA	6	T	A	0.2837	7690
3063	AA_DPA1_31_33037579_exon2	A	T	0.44933	0.98632	0.95786	Imputed	-	-	-	-	-	0	AA	6	T	A	0.3901	7690
3064	AA_DPA1_50_33037522_exon2	A	T	0.45033	0.98744	0.96076	Imputed	-	-	-	-	-	0	AA	6	T	A	0.3953	7690
3065	AA_DPA1_66_33037474_exon2	A	T	0.17801	0.96217	0.81782	Imputed	-	-	-	-	-	0	AA	6	T	A	0.2118	7690
3068	AA_DPA1_83_33037423_exon2	T	A	0.44785	0.9877	0.96154	Imputed	-	-	-	-	-	0	AA	6	A	T	0.3928	7690
3070	AA_DPA1_96_33037044_exon3_P	A	T	0.71097	0.95857	0.84841	Imputed	-	-	-	-	-	0	AA	6	A	T	0.3085	7690
3071	AA_DPA1_96_33037044_exon3_x	A	T	0.26695	0.96079	0.84981	Imputed	-	-	-	-	-	0	AA	6	T	A	0.2817	7690
3072	AA_DPB1_11_33048472_exon2	A	T	0.22476	0.99791	0.9899	Imputed	-	-	-	-	-	0	AA	6	T	A	0.2247	7690
3073	AA_DPB1_170_33052900_exon3_I	A	T	0.50421	0.99706	0.98965	Imputed	-	-	-	-	-	0	AA	6	T	A	0.4603	7690
3074	AA_DPB1_170_33052900_exon3_T	A	T	0.47707	0.99564	0.98477	Imputed	-	-	-	-	-	0	AA	6	A	T	0.48	7690
3075	AA_DPB1_170_33052900_exon3_x	A	T	0.01783	0.99821	0.91101	Imputed	-	-	-	-	-	0	AA	6	T	A	0.01964	7690
3076	AA_DPB1_178_33052924_exon3_L	A	T	0.73994	0.98608	0.94679	Imputed	-	-	-	-	-	0	AA	6	A	T	0.2913	7690
3077	AA_DPB1_178_33052924_exon3_M	A	T	0.24125	0.98736	0.95045	Imputed	-	-	-	-	-	0	AA	6	T	A	0.2698	7690
3078	AA_DPB1_178_33052924_exon3_x	A	T	0.01817	0.99792	0.89759	Imputed	-	-	-	-	-	0	AA	6	T	A	0.01964	7690
3079	AA_DPB1_188_33053501_exon4_A	A	T	0.97668	0.9957	0.83677	Imputed	-	-	-	-	-	0	AA	6	A	T	0.02523	7690
3081	AA_DPB1_188_33053501_exon4_x	A	T	0.01812	0.99794	0.89899	Imputed	-	-	-	-	-	0	AA	6	T	A	0.01964	7690
3082	AA_DPB1_194_33053519_exon4_Q	A	T	0.30088	0.99581	0.98346	Imputed	-	-	-	-	-	0	AA	6	T	A	0.2545	7690
3083	AA_DPB1_194_33053519_exon4_R	A	T	0.68037	0.99435	0.97804	Imputed	-	-	-	-	-	0	AA	6	A	T	0.2741	7690
3084	AA_DPB1_194_33053519_exon4_x	A	T	0.0185	0.99778	0.89382	Imputed	-	-	-	-	-	0	AA	6	T	A	0.01964	7690
3086	AA_DPB1_205_33053552_exon4_V	A	T	0.97416	0.99687	0.88824	Imputed	-	-	-	-	-	0	AA	6	A	T	0.02705	7690
3087	AA_DPB1_205_33053552_exon4_x	A	T	0.0182	0.99804	0.9053	Imputed	-	-	-	-	-	0	AA	6	T	A	0.01964	7690
3088	AA_DPB1_215_33053582_exon4_I	A	T	0.94866	0.99691	0.94295	Imputed	-	-	-	-	-	0	AA	6	A	T	0.05085	7690
3089	AA_DPB1_215_33053582_exon4_T	A	T	0.03208	0.99977	0.99352	Imputed	-	-	-	-	-	0	AA	6	T	A	0.03121	7690
3090	AA_DPB1_215_33053582_exon4_x	A	T	0.01828	0.99795	0.90065	Imputed	-	-	-	-	-	0	AA	6	T	A	0.01964	7690
3091	AA_DPB1_33_33048538_exon2	A	T	0.02278	0.99935	0.97714	Imputed	-	-	-	-	-	0	AA	6	T	A	0.02094	7690
3092	AA_DPB1_35_33048544_exon2_F	A	T	0.57937	0.9947	0.98151	Imputed	-	-	-	-	-	0	AA	6	A	T	0.3658	7690
3094	AA_DPB1_35_33048544_exon2_Y	A	T	0.41014	0.99537	0.98398	Imputed	-	-	-	-	-	0	AA	6	T	A	0.3559	7690
3095	AA_DPB1_36_33048547_exon2	T	A	0.45854	0.9931	0.97844	Imputed	-	-	-	-	-	0	AA	6	A	T	0.409	7690
3096	AA_DPB1_55_33048604_exon2_A	A	T	0.46993	0.9938	0.98069	Imputed	-	-	-	-	-	0	AA	6	T	A	0.4215	7690
3097	AA_DPB1_55_33048604_exon2_D	A	T	0.51144	0.99066	0.97227	Imputed	-	-	-	-	-	0	AA	6	A	T	0.4391	7690
3098	AA_DPB1_55_33048604_exon2_E	A	T	0.01854	0.99605	0.84859	Imputed	-	-	-	-	-	0	AA	6	T	A	0.01886	7690
3099	AA_DPB1_56_33048607_exon2	A	T	0.51163	0.99065	0.97229	Imputed	-	-	-	-	-	0	AA	6	A	T	0.4391	7690
3100	AA_DPB1_57_33048610_exon2	T	A	0.13191	0.99473	0.96388	Imputed	-	-	-	-	-	0	AA	6	A	T	0.1363	7690
3102	AA_DPB1_65_33048634_exon2_I	A	T	0.88901	0.99348	0.95236	Imputed	-	-	-	-	-	0	AA	6	A	T	0.1181	7690
3103	AA_DPB1_65_33048634_exon2_L	A	T	0.10596	0.9968	0.97593	Imputed	-	-	-	-	-	0	AA	6	T	A	0.115	7690
3104	AA_DPB1_69_33048646_exon2_E	A	T	0.25039	0.99009	0.95999	Imputed	-	-	-	-	-	0	AA	6	T	A	0.2607	7690
3105	AA_DPB1_69_33048646_exon2_K	A	T	0.72692	0.98945	0.95897	Imputed	-	-	-	-	-	0	AA	6	A	T	0.2808	7690
3106	AA_DPB1_69_33048646_exon2_R	A	T	0.02297	0.99926	0.97268	Imputed	-	-	-	-	-	0	AA	6	T	A	0.02094	7690
3108	AA_DPB1_76_33048667_exon2_I	A	T	0.06481	0.99759	0.97192	Imputed	-	-	-	-	-	0	AA	6	T	A	0.06671	7690
3109	AA_DPB1_76_33048667_exon2_M	A	T	0.55548	0.99396	0.98055	Imputed	-	-	-	-	-	0	AA	6	A	T	0.4077	7690
3110	AA_DPB1_76_33048667_exon2_V	A	T	0.37999	0.99632	0.98704	Imputed	-	-	-	-	-	0	AA	6	T	A	0.3436	7690
3111	AA_DPB1_8_33048463_exon2	A	T	0.55981	0.99653	0.98779	Imputed	-	-	-	-	-	0	AA	6	A	T	0.4882	7690
3112	AA_DPB1_84_33048691_exon2_D	A	T	0.54134	0.994	0.98097	Imputed	-	-	-	-	-	0	AA	6	T	A	0.4919	7690
3113	AA_DPB1_84_33048691_exon2_G	A	T	0.41301	0.9916	0.97442	Imputed	-	-	-	-	-	0	AA	6	T	A	0.4649	7690
3114	AA_DPB1_84_33048691_exon2_V	A	T	0.04448	0.99716	0.9556	Imputed	-	-	-	-	-	0	AA	6	T	A	0.04317	7690
3115	AA_DPB1_85_33048694_exon2	T	A	0.54021	0.99341	0.97917	Imputed	-	-	-	-	-	0	AA	6	A	T	0.4912	7690
3116	AA_DPB1_86_33048697_exon2	A	T	0.45857	0.99321	0.9785	Imputed	-	-	-	-	-	0	AA	6	A	T	0.4912	7690
3117	AA_DPB1_87_33048700_exon2	A	T	0.54022	0.99355	0.97904	Imputed	-	-	-	-	-	0	AA	6	T	A	0.4948	7690
3118	AA_DPB1_9_33048466_exon2_F	A	T	0.43936	0.99574	0.98487	Imputed	-	-	-	-	-	0	AA	6	T	A	0.4882	7690
3119	AA_DPB1_9_33048466_exon2_H	A	T	0.07149	0.99899	0.98749	Imputed	-	-	-	-	-	0	AA	6	T	A	0.07165	7690
3120	AA_DPB1_9_33048466_exon2_Y	A	T	0.48937	0.99695	0.98969	Imputed	-	-	-	-	-	0	AA	6	T	A	0.4412	7690
3125	AA_DPB1_96_33052678_exon3_K	A	T	0.50362	0.99704	0.98956	Imputed	-	-	-	-	-	0	AA	6	T	A	0.4602	7690
3126	AA_DPB1_96_33052678_exon3_R	A	T	0.47731	0.99592	0.98557	Imputed	-	-	-	-	-	0	AA	6	A	T	0.4798	7690
3127	AA_DPB1_96_33052678_exon3_x	A	T	0.0185	0.99777	0.89356	Imputed	-	-	-	-	-	0	AA	6	T	A	0.01977	7690
3128	AA_DQA1_-16_32605258_exon1_L	A	T	0.62461	0.99478	0.98071	Imputed	-	-	-	-	-	0	AA	6	A	T	0.3646	7690
3129	AA_DQA1_-16_32605258_exon1_M	A	T	0.37394	0.99436	0.97893	Imputed	-	-	-	-	-	0	AA	6	T	A	0.3642	7690
3134	AA_DQA1_107_32609812_exon3_I	A	T	0.23595	0.99574	0.97927	Imputed	-	-	-	-	-	0	AA	6	T	A	0.2356	7690
3135	AA_DQA1_107_32609812_exon3_T	A	T	0.76191	0.99594	0.9804	Imputed	-	-	-	-	-	0	AA	6	A	T	0.236	7690
3137	AA_DQA1_11_32609111_exon2	T	A	0.52251	0.99414	0.97973	Imputed	-	-	-	-	-	0	AA	6	T	A	0.4441	7690
3138	AA_DQA1_129_32609878_exon3_H	A	T	0.50511	0.99357	0.97755	Imputed	-	-	-	-	-	0	AA	6	T	A	0.4675	7690
3139	AA_DQA1_129_32609878_exon3_Q	A	T	0.49276	0.99446	0.98104	Imputed	-	-	-	-	-	0	AA	6	A	T	0.4679	7690
3141	AA_DQA1_130_32609881_exon3_A	A	T	0.03012	0.99974	0.99166	Imputed	-	-	-	-	-	0	AA	6	T	A	0.0238	7690
3142	AA_DQA1_130_32609881_exon3_S	A	T	0.96775	0.99798	0.93674	Imputed	-	-	-	-	-	0	AA	6	A	T	0.02419	7690
3144	AA_DQA1_156_32609959_exon3_F	A	T	0.76192	0.99595	0.98044	Imputed	-	-	-	-	-	0	AA	6	A	T	0.236	7690
3145	AA_DQA1_156_32609959_exon3_L	A	T	0.23619	0.99573	0.97924	Imputed	-	-	-	-	-	0	AA	6	T	A	0.236	7690
3147	AA_DQA1_161_32609974_exon3_D	A	T	0.76192	0.99595	0.98044	Imputed	-	-	-	-	-	0	AA	6	A	T	0.236	7690
3148	AA_DQA1_161_32609974_exon3_E	A	T	0.23619	0.99573	0.97924	Imputed	-	-	-	-	-	0	AA	6	T	A	0.236	7690
3150	AA_DQA1_163_32609980_exon3_I	A	T	0.76191	0.99594	0.9804	Imputed	-	-	-	-	-	0	AA	6	A	T	0.236	7690
3151	AA_DQA1_163_32609980_exon3_S	A	T	0.23619	0.99573	0.97924	Imputed	-	-	-	-	-	0	AA	6	T	A	0.236	7690
3153	AA_DQA1_175_32610016_exon3_E	A	T	0.23905	0.99679	0.98457	Imputed	-	-	-	-	-	0	AA	6	T	A	0.2081	7690
3154	AA_DQA1_175_32610016_exon3_EK	A	T	0.47499	0.99357	0.97752	Imputed	-	-	-	-	-	0	AA	6	T	A	0.4437	7690
3155	AA_DQA1_175_32610016_exon3_EQ	A	T	0.76192	0.99595	0.98044	Imputed	-	-	-	-	-	0	AA	6	A	T	0.236	7690
3156	AA_DQA1_175_32610016_exon3_Ex	A	T	0.2393	0.9968	0.98462	Imputed	-	-	-	-	-	0	AA	6	T	A	0.2085	7690
3157	AA_DQA1_175_32610016_exon3_K	A	T	0.23619	0.99573	0.97924	Imputed	-	-	-	-	-	0	AA	6	T	A	0.236	7690
3158	AA_DQA1_175_32610016_exon3_Q	A	T	0.52287	0.99432	0.98046	Imputed	-	-	-	-	-	0	AA	6	A	T	0.4441	7690
3160	AA_DQA1_18_32609132_exon2	T	A	0.52251	0.99414	0.97973	Imputed	-	-	-	-	-	0	AA	6	T	A	0.4441	7690
3161	AA_DQA1_187_32610410_exon4_A	A	T	0.92543	0.99699	0.9591	Imputed	-	-	-	-	-	0	AA	6	A	T	0.06476	7690
3162	AA_DQA1_187_32610410_exon4_T	A	T	0.07243	0.99859	0.98135	Imputed	-	-	-	-	-	0	AA	6	T	A	0.06437	7690
3170	AA_DQA1_207_32610470_exon4_M	A	T	0.32597	0.99254	0.97305	Imputed	-	-	-	-	-	0	AA	6	T	A	0.3505	7690
3171	AA_DQA1_207_32610470_exon4_V	A	T	0.6719	0.99117	0.96702	Imputed	-	-	-	-	-	0	AA	6	A	T	0.3508	7690
3173	AA_DQA1_215_32610494_exon4_F	A	T	0.86062	0.99619	0.97041	Imputed	-	-	-	-	-	0	AA	6	A	T	0.1289	7690
3174	AA_DQA1_215_32610494_exon4_L	A	T	0.13724	0.99769	0.98241	Imputed	-	-	-	-	-	0	AA	6	T	A	0.1285	7690
3176	AA_DQA1_218_32610503_exon4_Q	A	T	0.52288	0.99433	0.98049	Imputed	-	-	-	-	-	0	AA	6	A	T	0.4441	7690
3177	AA_DQA1_218_32610503_exon4_R	A	T	0.47499	0.99357	0.97751	Imputed	-	-	-	-	-	0	AA	6	T	A	0.4437	7690
3179	AA_DQA1_25_32609153_exon2	T	A	0.0949	0.99856	0.98482	Imputed	-	-	-	-	-	0	AA	6	A	T	0.08765	7690
3180	AA_DQA1_26_32609156_exon2	T	A	0.07277	0.99877	0.98356	Imputed	-	-	-	-	-	0	AA	6	A	T	0.06463	7690
3181	AA_DQA1_34_32609180_exon2	T	A	0.30264	0.99314	0.975	Imputed	-	-	-	-	-	0	AA	6	A	T	0.3091	7690
3182	AA_DQA1_40_32609198_exon2	A	T	0.3379	0.99533	0.98188	Imputed	-	-	-	-	-	0	AA	6	T	A	0.3156	7690
3183	AA_DQA1_41_32609201_exon2	T	A	0.03012	0.99975	0.99213	Imputed	-	-	-	-	-	0	AA	6	A	T	0.0238	7690
3184	AA_DQA1_45_32609213_exon2	T	A	0.52251	0.99414	0.97973	Imputed	-	-	-	-	-	0	AA	6	T	A	0.4441	7690
3185	AA_DQA1_47_32609219_exon2_C	A	T	0.3379	0.99533	0.98188	Imputed	-	-	-	-	-	0	AA	6	T	A	0.3156	7690
3186	AA_DQA1_47_32609219_exon2_CK	A	T	0.40263	0.99438	0.97968	Imputed	-	-	-	-	-	0	AA	6	T	A	0.3795	7690
3187	AA_DQA1_47_32609219_exon2_CQ	A	T	0.41067	0.99449	0.98006	Imputed	-	-	-	-	-	0	AA	6	T	A	0.3802	7690
3188	AA_DQA1_47_32609219_exon2_CR	A	T	0.86041	0.99596	0.96866	Imputed	-	-	-	-	-	0	AA	6	A	T	0.1285	7690
3189	AA_DQA1_47_32609219_exon2_K	A	T	0.06474	0.99886	0.983	Imputed	-	-	-	-	-	0	AA	6	T	A	0.06385	7690
3190	AA_DQA1_47_32609219_exon2_Q	A	T	0.07277	0.99877	0.98356	Imputed	-	-	-	-	-	0	AA	6	T	A	0.06463	7690
3191	AA_DQA1_47_32609219_exon2_R	A	T	0.52251	0.99414	0.97973	Imputed	-	-	-	-	-	0	AA	6	A	T	0.4441	7690
3192	AA_DQA1_48_32609222_exon2	A	T	0.52251	0.99414	0.97973	Imputed	-	-	-	-	-	0	AA	6	A	T	0.4441	7690
3193	AA_DQA1_50_32609228_exon2_E	A	T	0.52251	0.99414	0.97973	Imputed	-	-	-	-	-	0	AA	6	A	T	0.4441	7690
3194	AA_DQA1_50_32609228_exon2_L	A	T	0.13751	0.99766	0.98221	Imputed	-	-	-	-	-	0	AA	6	T	A	0.1285	7690
3195	AA_DQA1_50_32609228_exon2_V	A	T	0.3379	0.99533	0.98188	Imputed	-	-	-	-	-	0	AA	6	T	A	0.3156	7690
3196	AA_DQA1_51_32609231_exon2	A	T	0.3379	0.99533	0.98188	Imputed	-	-	-	-	-	0	AA	6	T	A	0.3156	7690
3197	AA_DQA1_52_32609234_exon2_H	A	T	0.06474	0.99886	0.983	Imputed	-	-	-	-	-	0	AA	6	T	A	0.06385	7690
3198	AA_DQA1_52_32609234_exon2_R	A	T	0.41067	0.99449	0.98006	Imputed	-	-	-	-	-	0	AA	6	T	A	0.3802	7690
3199	AA_DQA1_52_32609234_exon2_S	A	T	0.52251	0.99414	0.97973	Imputed	-	-	-	-	-	0	AA	6	A	T	0.4441	7690
3200	AA_DQA1_53_32609237_exon2_K	A	T	0.52251	0.99414	0.97973	Imputed	-	-	-	-	-	0	AA	6	A	T	0.4441	7690
3201	AA_DQA1_53_32609237_exon2_KQ	A	T	0.8604	0.99596	0.96863	Imputed	-	-	-	-	-	0	AA	6	A	T	0.1285	7690
3202	AA_DQA1_53_32609237_exon2_KR	A	T	0.66001	0.9955	0.98268	Imputed	-	-	-	-	-	0	AA	6	A	T	0.3156	7690
3203	AA_DQA1_53_32609237_exon2_KX	A	T	0.52251	0.99413	0.97972	Imputed	-	-	-	-	-	0	AA	6	A	T	0.4441	7690
3204	AA_DQA1_53_32609237_exon2_Q	A	T	0.33765	0.99532	0.98184	Imputed	-	-	-	-	-	0	AA	6	T	A	0.3152	7690
3205	AA_DQA1_53_32609237_exon2_R	A	T	0.13751	0.99766	0.98221	Imputed	-	-	-	-	-	0	AA	6	T	A	0.1285	7690
3206	AA_DQA1_54_32609240_exon2_F	A	T	0.93317	0.99687	0.95204	Imputed	-	-	-	-	-	0	AA	6	A	T	0.06385	7690
3207	AA_DQA1_54_32609240_exon2_L	A	T	0.06474	0.99886	0.983	Imputed	-	-	-	-	-	0	AA	6	T	A	0.06385	7690
3208	AA_DQA1_55_32609243_exon2_G	A	T	0.52251	0.99414	0.97973	Imputed	-	-	-	-	-	0	AA	6	A	T	0.4441	7690
3209	AA_DQA1_55_32609243_exon2_R	A	T	0.4754	0.99356	0.97741	Imputed	-	-	-	-	-	0	AA	6	T	A	0.4441	7690
3210	AA_DQA1_56_32609246_exon2_.	A	T	0.40238	0.99437	0.97965	Imputed	-	-	-	-	-	0	AA	6	T	A	0.3791	7690
3211	AA_DQA1_56_32609246_exon2_.G	A	T	0.92513	0.99698	0.95858	Imputed	-	-	-	-	-	0	AA	6	A	T	0.06463	7690
3212	AA_DQA1_56_32609246_exon2_.R	A	T	0.4754	0.99356	0.97741	Imputed	-	-	-	-	-	0	AA	6	T	A	0.4441	7690
3213	AA_DQA1_56_32609246_exon2_.x	A	T	0.40263	0.99438	0.97968	Imputed	-	-	-	-	-	0	AA	6	T	A	0.3795	7690
3214	AA_DQA1_56_32609246_exon2_G	A	T	0.52251	0.99414	0.97973	Imputed	-	-	-	-	-	0	AA	6	A	T	0.4441	7690
3215	AA_DQA1_56_32609246_exon2_R	A	T	0.07277	0.99877	0.98356	Imputed	-	-	-	-	-	0	AA	6	T	A	0.06463	7690
3216	AA_DQA1_61_32609261_exon2_F	A	T	0.4754	0.99356	0.97741	Imputed	-	-	-	-	-	0	AA	6	T	A	0.4441	7690
3217	AA_DQA1_61_32609261_exon2_G	A	T	0.52251	0.99414	0.97973	Imputed	-	-	-	-	-	0	AA	6	A	T	0.4441	7690
3218	AA_DQA1_64_32609270_exon2_R	A	T	0.52251	0.99414	0.97973	Imputed	-	-	-	-	-	0	AA	6	A	T	0.4441	7690
3219	AA_DQA1_64_32609270_exon2_T	A	T	0.4754	0.99356	0.97741	Imputed	-	-	-	-	-	0	AA	6	T	A	0.4441	7690
3220	AA_DQA1_66_32609276_exon2_I	A	T	0.4754	0.99356	0.97741	Imputed	-	-	-	-	-	0	AA	6	T	A	0.4441	7690
3221	AA_DQA1_66_32609276_exon2_M	A	T	0.52251	0.99414	0.97973	Imputed	-	-	-	-	-	0	AA	6	A	T	0.4441	7690
3222	AA_DQA1_69_32609285_exon2_A	A	T	0.52251	0.99414	0.97973	Imputed	-	-	-	-	-	0	AA	6	A	T	0.4441	7690
3223	AA_DQA1_69_32609285_exon2_AL	A	T	0.89613	0.99713	0.97132	Imputed	-	-	-	-	-	0	AA	6	A	T	0.07958	7690
3224	AA_DQA1_69_32609285_exon2_AT	A	T	0.62429	0.9943	0.97879	Imputed	-	-	-	-	-	0	AA	6	A	T	0.3645	7690
3225	AA_DQA1_69_32609285_exon2_Ax	A	T	0.52251	0.99413	0.97972	Imputed	-	-	-	-	-	0	AA	6	A	T	0.4441	7690
3226	AA_DQA1_69_32609285_exon2_L	A	T	0.37363	0.99386	0.97689	Imputed	-	-	-	-	-	0	AA	6	T	A	0.3645	7690
3227	AA_DQA1_69_32609285_exon2_T	A	T	0.10178	0.99908	0.99181	Imputed	-	-	-	-	-	0	AA	6	T	A	0.07958	7690
3228	AA_DQA1_75_32609303_exon2_I	A	T	0.76179	0.99572	0.97934	Imputed	-	-	-	-	-	0	AA	6	A	T	0.236	7690
3229	AA_DQA1_75_32609303_exon2_S	A	T	0.23612	0.99568	0.97905	Imputed	-	-	-	-	-	0	AA	6	T	A	0.236	7690
3230	AA_DQA1_76_32609306_exon2_L	A	T	0.40263	0.99437	0.97966	Imputed	-	-	-	-	-	0	AA	6	T	A	0.3795	7690
3231	AA_DQA1_76_32609306_exon2_LM	A	T	0.92513	0.99698	0.95858	Imputed	-	-	-	-	-	0	AA	6	A	T	0.06463	7690
3232	AA_DQA1_76_32609306_exon2_LV	A	T	0.4754	0.99356	0.97741	Imputed	-	-	-	-	-	0	AA	6	T	A	0.4441	7690
3233	AA_DQA1_76_32609306_exon2_Lx	A	T	0.40263	0.99438	0.97968	Imputed	-	-	-	-	-	0	AA	6	T	A	0.3795	7690
3234	AA_DQA1_76_32609306_exon2_M	A	T	0.52251	0.99414	0.97973	Imputed	-	-	-	-	-	0	AA	6	A	T	0.4441	7690
3235	AA_DQA1_76_32609306_exon2_V	A	T	0.07277	0.99877	0.98356	Imputed	-	-	-	-	-	0	AA	6	T	A	0.06463	7690
3238	AA_DQA1_80_32609318_exon2_S	A	T	0.4754	0.99356	0.97741	Imputed	-	-	-	-	-	0	AA	6	T	A	0.4441	7690
3239	AA_DQA1_80_32609318_exon2_Y	A	T	0.52251	0.99414	0.97973	Imputed	-	-	-	-	-	0	AA	6	A	T	0.4441	7690
3242	AA_DQB1_-10_32634317_exon1_A	A	T	0.83585	0.99484	0.96495	Imputed	-	-	-	-	-	0	AA	6	A	T	0.1454	7690
3243	AA_DQB1_-10_32634317_exon1_S	A	T	0.15629	0.99832	0.98869	Imputed	-	-	-	-	-	0	AA	6	T	A	0.1451	7690
3248	AA_DQB1_-18_32634341_exon1_A	A	T	0.35385	0.99783	0.9912	Imputed	-	-	-	-	-	0	AA	6	T	A	0.3351	7690
3249	AA_DQB1_-18_32634341_exon1_V	A	T	0.63716	0.9949	0.97941	Imputed	-	-	-	-	-	0	AA	6	A	T	0.3355	7690
3251	AA_DQB1_-21_32634350_exon1_D	A	T	0.52553	0.99745	0.99068	Imputed	-	-	-	-	-	0	AA	6	A	T	0.441	7690
3252	AA_DQB1_-21_32634350_exon1_G	A	T	0.46662	0.99634	0.98614	Imputed	-	-	-	-	-	0	AA	6	T	A	0.4407	7690
3254	AA_DQB1_-27_32634368_exon1_A	A	T	0.75395	0.99504	0.97502	Imputed	-	-	-	-	-	0	AA	6	A	T	0.2537	7690
3255	AA_DQB1_-27_32634368_exon1_S	A	T	0.23826	0.99916	0.99569	Imputed	-	-	-	-	-	0	AA	6	T	A	0.2534	7690
3257	AA_DQB1_-4_32634299_exon1_L	A	T	0.52552	0.99744	0.99064	Imputed	-	-	-	-	-	0	AA	6	A	T	0.441	7690
3258	AA_DQB1_-4_32634299_exon1_V	A	T	0.46543	0.99529	0.98215	Imputed	-	-	-	-	-	0	AA	6	T	A	0.4406	7690
3260	AA_DQB1_-5_32634302_exon1_L	A	T	0.28732	0.99833	0.99262	Imputed	-	-	-	-	-	0	AA	6	T	A	0.3056	7690
3261	AA_DQB1_-5_32634302_exon1_LP	A	T	0.75275	0.994	0.96983	Imputed	-	-	-	-	-	0	AA	6	A	T	0.2538	7690
3262	AA_DQB1_-5_32634302_exon1_LS	A	T	0.52558	0.9975	0.99086	Imputed	-	-	-	-	-	0	AA	6	A	T	0.441	7690
3263	AA_DQB1_-5_32634302_exon1_Lx	A	T	0.29368	0.99694	0.98608	Imputed	-	-	-	-	-	0	AA	6	T	A	0.306	7690
3264	AA_DQB1_-5_32634302_exon1_P	A	T	0.46662	0.99632	0.98608	Imputed	-	-	-	-	-	0	AA	6	T	A	0.4407	7690
3265	AA_DQB1_-5_32634302_exon1_S	A	T	0.23826	0.99916	0.99569	Imputed	-	-	-	-	-	0	AA	6	T	A	0.2534	7690
3267	AA_DQB1_-6_32634305_exon1_S	A	T	0.52558	0.9975	0.99086	Imputed	-	-	-	-	-	0	AA	6	A	T	0.441	7690
3268	AA_DQB1_-6_32634305_exon1_T	A	T	0.46662	0.99632	0.98608	Imputed	-	-	-	-	-	0	AA	6	T	A	0.4407	7690
3270	AA_DQB1_-9_32634314_exon1_I	A	T	0.23826	0.99916	0.99569	Imputed	-	-	-	-	-	0	AA	6	T	A	0.2534	7690
3271	AA_DQB1_-9_32634314_exon1_M	A	T	0.75394	0.99503	0.97499	Imputed	-	-	-	-	-	0	AA	6	A	T	0.2537	7690
3273	AA_DQB1_116_32629615_exon3_I	A	T	0.2383	0.99915	0.99565	Imputed	-	-	-	-	-	0	AA	6	T	A	0.2534	7690
3274	AA_DQB1_116_32629615_exon3_V	A	T	0.75474	0.99536	0.97679	Imputed	-	-	-	-	-	0	AA	6	A	T	0.2534	7690
3276	AA_DQB1_125_32629588_exon3_A	A	T	0.46728	0.99636	0.98643	Imputed	-	-	-	-	-	0	AA	6	T	A	0.4406	7690
3277	AA_DQB1_125_32629588_exon3_AG	A	T	0.75452	0.99515	0.97572	Imputed	-	-	-	-	-	0	AA	6	A	T	0.2534	7690
3278	AA_DQB1_125_32629588_exon3_AS	A	T	0.70556	0.99646	0.98394	Imputed	-	-	-	-	-	0	AA	6	A	T	0.306	7690
3279	AA_DQB1_125_32629588_exon3_Ax	A	T	0.47129	0.99608	0.98525	Imputed	-	-	-	-	-	0	AA	6	T	A	0.4406	7690
3280	AA_DQB1_125_32629588_exon3_G	A	T	0.28755	0.99823	0.99211	Imputed	-	-	-	-	-	0	AA	6	T	A	0.3059	7690
3281	AA_DQB1_125_32629588_exon3_S	A	T	0.2383	0.99915	0.99565	Imputed	-	-	-	-	-	0	AA	6	T	A	0.2534	7690
3286	AA_DQB1_13_32632813_exon2	G	A	0.19754	0.99866	0.99196	Imputed	-	-	-	-	-	0	AA	6	A	G	0.19	7690
3287	AA_DQB1_130_32629573_exon3_Q	A	T	0.07379	0.99924	0.99009	Imputed	-	-	-	-	-	0	AA	6	T	A	0.08205	7690
3288	AA_DQB1_130_32629573_exon3_R	A	T	0.91902	0.99485	0.93572	Imputed	-	-	-	-	-	0	AA	6	A	T	0.08205	7690
3290	AA_DQB1_14_32632810_exon2_L	A	T	0.23808	0.99892	0.99456	Imputed	-	-	-	-	-	0	AA	6	T	A	0.2534	7690
3291	AA_DQB1_14_32632810_exon2_M	A	T	0.75889	0.99671	0.98267	Imputed	-	-	-	-	-	0	AA	6	A	T	0.2534	7690
3292	AA_DQB1_140_32629543_exon3_A	A	T	0.68211	0.99665	0.98592	Imputed	-	-	-	-	-	0	AA	6	A	T	0.2956	7690
3293	AA_DQB1_140_32629543_exon3_T	A	T	0.31079	0.99742	0.98853	Imputed	-	-	-	-	-	0	AA	6	T	A	0.2954	7690
3295	AA_DQB1_167_32629462_exon3_H	A	T	0.19753	0.99859	0.99157	Imputed	-	-	-	-	-	0	AA	6	T	A	0.19	7690
3296	AA_DQB1_167_32629462_exon3_R	A	T	0.79559	0.99622	0.97851	Imputed	-	-	-	-	-	0	AA	6	A	T	0.1901	7690
3298	AA_DQB1_182_32629417_exon3_N	A	T	0.31109	0.99757	0.98922	Imputed	-	-	-	-	-	0	AA	6	T	A	0.2954	7690
3299	AA_DQB1_182_32629417_exon3_S	A	T	0.68203	0.99656	0.98555	Imputed	-	-	-	-	-	0	AA	6	A	T	0.2954	7690
3301	AA_DQB1_185_32629408_exon3_I	A	T	0.11388	0.9989	0.9895	Imputed	-	-	-	-	-	0	AA	6	T	A	0.1056	7690
3302	AA_DQB1_185_32629408_exon3_T	A	T	0.87925	0.99582	0.96357	Imputed	-	-	-	-	-	0	AA	6	A	T	0.1057	7690
3307	AA_DQB1_203_32628838_exon4_I	A	T	0.46702	0.99625	0.98617	Imputed	-	-	-	-	-	0	AA	6	T	A	0.4407	7690
3308	AA_DQB1_203_32628838_exon4_V	A	T	0.52565	0.99736	0.99039	Imputed	-	-	-	-	-	0	AA	6	A	T	0.4407	7690
3310	AA_DQB1_220_32628787_exon4_H	A	T	0.46675	0.99626	0.98618	Imputed	-	-	-	-	-	0	AA	6	T	A	0.4406	7690
3311	AA_DQB1_220_32628787_exon4_R	A	T	0.52597	0.99743	0.99063	Imputed	-	-	-	-	-	0	AA	6	A	T	0.4407	7690
3313	AA_DQB1_221_32628784_exon4_H	A	T	0.46558	0.99525	0.98232	Imputed	-	-	-	-	-	0	AA	6	T	A	0.4404	7690
3314	AA_DQB1_221_32628784_exon4_Q	A	T	0.52591	0.99736	0.99036	Imputed	-	-	-	-	-	0	AA	6	A	T	0.4406	7690
3316	AA_DQB1_224_32628775_exon4_Q	A	T	0.75432	0.995	0.97516	Imputed	-	-	-	-	-	0	AA	6	A	T	0.2536	7690
3317	AA_DQB1_224_32628775_exon4_R	A	T	0.23829	0.99916	0.9957	Imputed	-	-	-	-	-	0	AA	6	T	A	0.2534	7690
3344	AA_DQB1_26_32632774_exon2_FG	A	T	0.31689	0.99797	0.99119	Imputed	-	-	-	-	-	0	AA	6	T	A	0.3218	7690
3345	AA_DQB1_26_32632774_exon2_FL	A	T	0.48237	0.99744	0.99032	Imputed	-	-	-	-	-	0	AA	6	T	A	0.4882	7690
3346	AA_DQB1_26_32632774_exon2_FY	A	T	0.19771	0.99848	0.99103	Imputed	-	-	-	-	-	0	AA	6	T	A	0.19	7690
3347	AA_DQB1_26_32632774_exon2_G	A	T	0.31688	0.99798	0.99124	Imputed	-	-	-	-	-	0	AA	6	T	A	0.3218	7690
3348	AA_DQB1_26_32632774_exon2_L	A	T	0.48237	0.99744	0.99032	Imputed	-	-	-	-	-	0	AA	6	T	A	0.4882	7690
3349	AA_DQB1_26_32632774_exon2_Y	A	T	0.19771	0.99848	0.99103	Imputed	-	-	-	-	-	0	AA	6	T	A	0.19	7690
3350	AA_DQB1_28_32632768_exon2	T	A	0.15922	0.9984	0.98903	Imputed	-	-	-	-	-	0	AA	6	A	T	0.1451	7690
3354	AA_DQB1_30_32632762_exon2_H	A	T	0.28782	0.99786	0.99086	Imputed	-	-	-	-	-	0	AA	6	T	A	0.2986	7690
3355	AA_DQB1_30_32632762_exon2_S	A	T	0.15922	0.9984	0.98903	Imputed	-	-	-	-	-	0	AA	6	T	A	0.1451	7690
3356	AA_DQB1_30_32632762_exon2_Y	A	T	0.54993	0.99613	0.98562	Imputed	-	-	-	-	-	0	AA	6	A	T	0.4437	7690
3358	AA_DQB1_37_32632741_exon2_I	A	T	0.15922	0.9984	0.98903	Imputed	-	-	-	-	-	0	AA	6	T	A	0.1451	7690
3359	AA_DQB1_37_32632741_exon2_Y	A	T	0.83749	0.99636	0.97443	Imputed	-	-	-	-	-	0	AA	6	A	T	0.1453	7690
3360	AA_DQB1_38_32632738_exon2	A	T	0.39764	0.99811	0.99261	Imputed	-	-	-	-	-	0	AA	6	T	A	0.3987	7690
3361	AA_DQB1_45_32632717_exon2	T	A	0.1975	0.99846	0.99095	Imputed	-	-	-	-	-	0	AA	6	A	T	0.1899	7690
3362	AA_DQB1_46_32632714_exon2	T	A	0.15922	0.9984	0.98903	Imputed	-	-	-	-	-	0	AA	6	A	T	0.1451	7690
3363	AA_DQB1_47_32632711_exon2	T	A	0.15923	0.99839	0.98896	Imputed	-	-	-	-	-	0	AA	6	A	T	0.1451	7690
3364	AA_DQB1_52_32632696_exon2	T	A	0.15922	0.9984	0.98903	Imputed	-	-	-	-	-	0	AA	6	A	T	0.1451	7690
3365	AA_DQB1_53_32632693_exon2	A	T	0.52625	0.99742	0.99042	Imputed	-	-	-	-	-	0	AA	6	A	T	0.4407	7690
3366	AA_DQB1_55_32632687_exon2_L	A	T	0.15923	0.99839	0.98895	Imputed	-	-	-	-	-	0	AA	6	T	A	0.1451	7690
3367	AA_DQB1_55_32632687_exon2_LP	A	T	0.39213	0.99673	0.98719	Imputed	-	-	-	-	-	0	AA	6	T	A	0.3722	7690
3368	AA_DQB1_55_32632687_exon2_LQ	A	T	0.15938	0.99839	0.98896	Imputed	-	-	-	-	-	0	AA	6	T	A	0.1451	7690
3369	AA_DQB1_55_32632687_exon2_LR	A	T	0.76264	0.99534	0.97558	Imputed	-	-	-	-	-	0	AA	6	A	T	0.2272	7690
3370	AA_DQB1_55_32632687_exon2_P	A	T	0.23417	0.99639	0.9811	Imputed	-	-	-	-	-	0	AA	6	T	A	0.2272	7690
3371	AA_DQB1_55_32632687_exon2_R	A	T	0.60461	0.99659	0.98667	Imputed	-	-	-	-	-	0	AA	6	A	T	0.3722	7690
3372	AA_DQB1_56_32632684_exon2	T	A	0.07836	0.99851	0.981	Imputed	-	-	-	-	-	0	AA	6	A	T	0.06853	7690
3373	AA_DQB1_57_32632681_exon2_A	A	T	0.18578	0.99656	0.979	Imputed	-	-	-	-	-	0	AA	6	T	A	0.1741	7690
3374	AA_DQB1_57_32632681_exon2_AD	A	T	0.6877	0.99539	0.98095	Imputed	-	-	-	-	-	0	AA	6	A	T	0.3341	7690
3375	AA_DQB1_57_32632681_exon2_AS	A	T	0.19917	0.99633	0.97886	Imputed	-	-	-	-	-	0	AA	6	T	A	0.1792	7690
3376	AA_DQB1_57_32632681_exon2_AV	A	T	0.48049	0.99618	0.98697	Imputed	-	-	-	-	-	0	AA	6	A	T	0.4973	7690
3377	AA_DQB1_57_32632681_exon2_D	A	T	0.50192	0.99415	0.97933	Imputed	-	-	-	-	-	0	AA	6	T	A	0.4918	7690
3379	AA_DQB1_57_32632681_exon2_V	A	T	0.2959	0.99761	0.99073	Imputed	-	-	-	-	-	0	AA	6	T	A	0.3287	7690
3381	AA_DQB1_66_32632654_exon2	T	A	0.23796	0.99701	0.98475	Imputed	-	-	-	-	-	0	AA	6	A	T	0.2138	7690
3382	AA_DQB1_67_32632651_exon2_I	A	T	0.23675	0.99599	0.97936	Imputed	-	-	-	-	-	0	AA	6	T	A	0.2137	7690
3383	AA_DQB1_67_32632651_exon2_V	A	T	0.75901	0.99609	0.97992	Imputed	-	-	-	-	-	0	AA	6	A	T	0.2138	7690
3384	AA_DQB1_70_32632642_exon2_E	A	T	0.07723	0.99754	0.9678	Imputed	-	-	-	-	-	0	AA	6	T	A	0.0684	7690
3385	AA_DQB1_70_32632642_exon2_G	A	T	0.45265	0.99653	0.9882	Imputed	-	-	-	-	-	0	AA	6	T	A	0.4779	7690
3386	AA_DQB1_70_32632642_exon2_R	A	T	0.46589	0.99554	0.98437	Imputed	-	-	-	-	-	0	AA	6	T	A	0.4533	7690
3387	AA_DQB1_71_32632639_exon2_A	A	T	0.23816	0.9988	0.99392	Imputed	-	-	-	-	-	0	AA	6	T	A	0.2534	7690
3388	AA_DQB1_71_32632639_exon2_AD	A	T	0.31539	0.99636	0.98438	Imputed	-	-	-	-	-	0	AA	6	T	A	0.3218	7690
3389	AA_DQB1_71_32632639_exon2_AK	A	T	0.39739	0.99809	0.99253	Imputed	-	-	-	-	-	0	AA	6	T	A	0.3986	7690
3390	AA_DQB1_71_32632639_exon2_AT	A	T	0.75933	0.99611	0.98002	Imputed	-	-	-	-	-	0	AA	6	A	T	0.2137	7690
3391	AA_DQB1_71_32632639_exon2_D	A	T	0.07723	0.99754	0.9678	Imputed	-	-	-	-	-	0	AA	6	T	A	0.0684	7690
3392	AA_DQB1_71_32632639_exon2_K	A	T	0.15922	0.9984	0.98903	Imputed	-	-	-	-	-	0	AA	6	T	A	0.1451	7690
3393	AA_DQB1_71_32632639_exon2_T	A	T	0.52236	0.99563	0.98351	Imputed	-	-	-	-	-	0	AA	6	A	T	0.467	7690
3394	AA_DQB1_74_32632630_exon2_A	A	T	0.15922	0.9984	0.98903	Imputed	-	-	-	-	-	0	AA	6	T	A	0.1451	7690
3395	AA_DQB1_74_32632630_exon2_E	A	T	0.52067	0.99714	0.98931	Imputed	-	-	-	-	-	0	AA	6	A	T	0.4671	7690
3396	AA_DQB1_74_32632630_exon2_S	A	T	0.31708	0.99789	0.99105	Imputed	-	-	-	-	-	0	AA	6	T	A	0.322	7690
3397	AA_DQB1_75_32632627_exon2	A	T	0.47631	0.99724	0.98966	Imputed	-	-	-	-	-	0	AA	6	T	A	0.4671	7690
3398	AA_DQB1_77_32632621_exon2	T	A	0.39733	0.99816	0.99282	Imputed	-	-	-	-	-	0	AA	6	A	T	0.3986	7690
3399	AA_DQB1_84_32632600_exon2	T	A	0.52619	0.9975	0.99073	Imputed	-	-	-	-	-	0	AA	6	T	A	0.4407	7690
3400	AA_DQB1_85_32632597_exon2	A	T	0.52618	0.99749	0.99069	Imputed	-	-	-	-	-	0	AA	6	A	T	0.4407	7690
3401	AA_DQB1_86_32632594_exon2_A	A	T	0.4529	0.99645	0.98796	Imputed	-	-	-	-	-	0	AA	6	T	A	0.478	7690
3402	AA_DQB1_86_32632594_exon2_E	A	T	0.47073	0.9965	0.98676	Imputed	-	-	-	-	-	0	AA	6	T	A	0.4407	7690
3403	AA_DQB1_86_32632594_exon2_G	A	T	0.07327	0.99865	0.98573	Imputed	-	-	-	-	-	0	AA	6	T	A	0.08101	7690
3404	AA_DQB1_87_32632591_exon2_F	A	T	0.21472	0.99758	0.98846	Imputed	-	-	-	-	-	0	AA	6	T	A	0.2246	7690
3405	AA_DQB1_87_32632591_exon2_L	A	T	0.47072	0.99651	0.98681	Imputed	-	-	-	-	-	0	AA	6	T	A	0.4407	7690
3406	AA_DQB1_87_32632591_exon2_Y	A	T	0.31146	0.99757	0.99083	Imputed	-	-	-	-	-	0	AA	6	T	A	0.3345	7690
3407	AA_DQB1_89_32632585_exon2_AG	A	T	0.52618	0.99749	0.99072	Imputed	-	-	-	-	-	0	AA	6	A	T	0.4407	7690
3408	AA_DQB1_89_32632585_exon2_AT	A	T	0.47078	0.99645	0.98658	Imputed	-	-	-	-	-	0	AA	6	T	A	0.4407	7690
3409	AA_DQB1_89_32632585_exon2_G	A	T	0.52624	0.99755	0.99091	Imputed	-	-	-	-	-	0	AA	6	A	T	0.4407	7690
3410	AA_DQB1_89_32632585_exon2_T	A	T	0.47071	0.99652	0.98683	Imputed	-	-	-	-	-	0	AA	6	T	A	0.4407	7690
3411	AA_DQB1_9_32632825_exon2_CF	A	T	0.27093	0.99724	0.98833	Imputed	-	-	-	-	-	0	AA	6	T	A	0.2769	7690
3413	AA_DQB1_9_32632825_exon2_CY	A	T	0.72576	0.9962	0.98326	Imputed	-	-	-	-	-	0	AA	6	A	T	0.2771	7690
3414	AA_DQB1_9_32632825_exon2_F	A	T	0.27092	0.99724	0.98836	Imputed	-	-	-	-	-	0	AA	6	T	A	0.2769	7690
3415	AA_DQB1_9_32632825_exon2_FH	A	T	0.27092	0.99724	0.98836	Imputed	-	-	-	-	-	0	AA	6	T	A	0.2769	7690
3416	AA_DQB1_9_32632825_exon2_FL	A	T	0.2712	0.99726	0.98846	Imputed	-	-	-	-	-	0	AA	6	T	A	0.277	7690
3419	AA_DQB1_9_32632825_exon2_HY	A	T	0.72576	0.9962	0.98326	Imputed	-	-	-	-	-	0	AA	6	A	T	0.2771	7690
3421	AA_DQB1_9_32632825_exon2_LY	A	T	0.72605	0.99619	0.9832	Imputed	-	-	-	-	-	0	AA	6	A	T	0.277	7690
3422	AA_DQB1_9_32632825_exon2_Y	A	T	0.72577	0.99621	0.9833	Imputed	-	-	-	-	-	0	AA	6	A	T	0.2771	7690
3423	AA_DQB1_90_32632582_exon2	T	A	0.52625	0.99756	0.99096	Imputed	-	-	-	-	-	0	AA	6	T	A	0.4407	7690
3424	AA_DRB1_-1_32557434_exon1_A	A	T	0.84647	0.98793	0.91874	Imputed	-	-	-	-	-	0	AA	6	A	T	0.1505	7690
3425	AA_DRB1_-1_32557434_exon1_S	A	T	0.13348	0.99583	0.96943	Imputed	-	-	-	-	-	0	AA	6	T	A	0.1446	7690
3427	AA_DRB1_-16_32557479_exon1_A	A	T	0.33941	0.99217	0.97052	Imputed	-	-	-	-	-	0	AA	6	T	A	0.3481	7690
3428	AA_DRB1_-16_32557479_exon1_V	A	T	0.64106	0.99217	0.96977	Imputed	-	-	-	-	-	0	AA	6	A	T	0.354	7690
3430	AA_DRB1_-17_32557482_exon1_A	A	T	0.75953	0.9885	0.94505	Imputed	-	-	-	-	-	0	AA	6	A	T	0.2376	7690
3431	AA_DRB1_-17_32557482_exon1_T	A	T	0.22041	0.99547	0.97739	Imputed	-	-	-	-	-	0	AA	6	T	A	0.2317	7690
3433	AA_DRB1_-24_32557503_exon1_F	A	T	0.02865	0.99825	0.94773	Imputed	-	-	-	-	-	0	AA	6	T	A	0.03095	7690
3436	AA_DRB1_-25_32557506_exon1_K	A	T	0.33942	0.99219	0.97058	Imputed	-	-	-	-	-	0	AA	6	T	A	0.3481	7690
3437	AA_DRB1_-25_32557506_exon1_R	A	T	0.64106	0.99217	0.96977	Imputed	-	-	-	-	-	0	AA	6	A	T	0.354	7690
3439	AA_DRB1_10_32552132_exon2_E	A	T	0.0437	0.99864	0.97144	Imputed	-	-	-	-	-	0	AA	6	T	A	0.04655	7690
3440	AA_DRB1_10_32552132_exon2_EL	A	T	0.04424	0.99817	0.96121	Imputed	-	-	-	-	-	0	AA	6	T	A	0.04668	7690
3441	AA_DRB1_10_32552132_exon2_EQ	A	T	0.39169	0.99711	0.98884	Imputed	-	-	-	-	-	0	AA	6	T	A	0.3979	7690
3442	AA_DRB1_10_32552132_exon2_EY	A	T	0.6471	0.99568	0.98177	Imputed	-	-	-	-	-	0	AA	6	A	T	0.3515	7690
3444	AA_DRB1_10_32552132_exon2_Q	A	T	0.34799	0.99845	0.99347	Imputed	-	-	-	-	-	0	AA	6	T	A	0.3514	7690
3445	AA_DRB1_10_32552132_exon2_Y	A	T	0.60341	0.99481	0.97957	Imputed	-	-	-	-	-	0	AA	6	A	T	0.398	7690
3446	AA_DRB1_104_32549623_exon3_A	A	T	0.11549	0.99057	0.92567	Imputed	-	-	-	-	-	0	AA	6	T	A	0.1144	7690
3447	AA_DRB1_104_32549623_exon3_S	A	T	0.86231	0.98811	0.91179	Imputed	-	-	-	-	-	0	AA	6	A	T	0.122	7690
3449	AA_DRB1_11_32552129_exon2_D	A	T	0.02186	0.99917	0.96736	Imputed	-	-	-	-	-	0	AA	6	T	A	0.01612	7690
3450	AA_DRB1_11_32552129_exon2_DG	A	T	0.09061	0.99797	0.97859	Imputed	-	-	-	-	-	0	AA	6	T	A	0.08583	7690
3451	AA_DRB1_11_32552129_exon2_DGL	A	T	0.16976	0.99691	0.98086	Imputed	-	-	-	-	-	0	AA	6	T	A	0.1696	7690
3452	AA_DRB1_11_32552129_exon2_DGP	A	T	0.23939	0.99607	0.98124	Imputed	-	-	-	-	-	0	AA	6	T	A	0.2367	7690
3453	AA_DRB1_11_32552129_exon2_DGR	A	T	0.09035	0.99759	0.97512	Imputed	-	-	-	-	-	0	AA	6	T	A	0.0857	7690
3454	AA_DRB1_11_32552129_exon2_DGS	A	T	0.69404	0.99301	0.96991	Imputed	-	-	-	-	-	0	AA	6	A	T	0.3122	7690
3455	AA_DRB1_11_32552129_exon2_DGV	A	T	0.1642	0.99463	0.96626	Imputed	-	-	-	-	-	0	AA	6	T	A	0.1633	7690
3456	AA_DRB1_11_32552129_exon2_DL	A	T	0.10121	0.99835	0.98369	Imputed	-	-	-	-	-	0	AA	6	T	A	0.1	7690
3457	AA_DRB1_11_32552129_exon2_DLP	A	T	0.25035	0.99507	0.97733	Imputed	-	-	-	-	-	0	AA	6	T	A	0.2508	7690
3458	AA_DRB1_11_32552129_exon2_DLR	A	T	0.10122	0.99834	0.9836	Imputed	-	-	-	-	-	0	AA	6	T	A	0.1	7690
3459	AA_DRB1_11_32552129_exon2_DLS	A	T	0.70461	0.99435	0.97475	Imputed	-	-	-	-	-	0	AA	6	A	T	0.298	7690
3460	AA_DRB1_11_32552129_exon2_DLV	A	T	0.17494	0.994	0.96384	Imputed	-	-	-	-	-	0	AA	6	T	A	0.1776	7690
[truncated: 44,538 more rows]
